# Supplementary material for: Causal relationships between gut microbiota and lymphoma: a bidirectional Mendelian randomization study
Source: Front Cell Infect Microbiol. 2024 May 13;14:1374775. doi: 10.3389/fcimb.2024.1374775 (PMC11128559; doi:10.3389/fcimb.2024.1374775)
Supplement: Supplementary file 3 [file Table_1.xlsx]

## Sheet: Supplementary Table S1
Supplementary Table S1. The summary of information regarding studies and datasets used in our study.
Data	Sample Size	Ancestry	Access Link
Exposure
Human gut microbiota	64949	Mixed	https://mibiogen.gcc.rug.nl
Outcome
Diffuse large B-cell lymphoma	(209 cases, 174006 controls)	European	https://www.finngen.fi/en
Follicular lymphoma	(522 cases, 180756 controls)	European	https://www.finngen.fi/en
Mature T/NK-cell lymphomas	(150 cases, 180756 controls)	European	https://www.finngen.fi/en
Other and unspecified types of non-Hodgkin lymphoma	(533 cases, 180756 controls)	European	https://www.finngen.fi/en
Hodgkin lymphoma	(369 cases, 180756 controls)	European	https://www.finngen.fi/en
