# Supplementary material for: Causal relationships between gut microbiota and lymphoma: a bidirectional Mendelian randomization study
Source: Front Cell Infect Microbiol. 2024 May 13;14:1374775. doi: 10.3389/fcimb.2024.1374775 (PMC11128559; doi:10.3389/fcimb.2024.1374775)
Supplement: Supplementary file 6 [file Table_4.xlsx]

## Sheet: Supplementary Table S4
Supplementary Table S4. SNPs used as instrument variables from gut microbiota and mature T/NK-cell lymphomas
SNP	effect_allele.exposure	other_allele.exposure	effect_allele.outcome	other_allele.outcome	beta.exposure	beta.outcome	eaf.outcome	remove	palindromic	ambiguous	id.outcome	pos.outcome	pval.outcome	se.outcome	outcome	mr_keep.outcome	pval_origin.outcome	data_source.outcome	id.exposure	chr.exposure	pos.exposure	se.exposure	pval.exposure	samplesize.exposure	exposure	mr_keep.exposure	pval_origin.exposure	data_source.exposure	action	mr_keep	R2	F	FMean	F_pow_beta_se	eaf.exposure
rs1002941	A	G	A	G	-0.107661	-0.0705806	0.754683	FALSE	FALSE	FALSE	finngen_R9_CD2_TNK_LYMPHOMA_EXALLC	100702485	0.433412	0.0900992	mature T/NK-cell lymphomas	TRUE	reported	textfile	ebi-a-GCST90017115	15	101242690	0.0233382	4.30884e-06	14306	phylum Lentisphaeraephylum Lentisphaerae|| id:ebi-a-GCST90017115	TRUE	reported	igd	2	TRUE	0.0046663	67.0596	36.2436	21.2805	0.2793
rs11770843	C	T	C	T	0.111896	0.16702	0.329935	FALSE	FALSE	FALSE	finngen_R9_CD2_TNK_LYMPHOMA_EXALLC	147098287	0.0448725	0.0832666	mature T/NK-cell lymphomas	TRUE	reported	textfile	ebi-a-GCST90017115	7	146795379	0.0234776	1.13813e-06	14306	phylum Lentisphaeraephylum Lentisphaerae|| id:ebi-a-GCST90017115	TRUE	reported	igd	2	TRUE	0.00481075	69.1456	36.2436	22.7155	0.2594
rs17114848	G	A	G	A	0.148972	0.115713	0.0988331	FALSE	FALSE	FALSE	finngen_R9_CD2_TNK_LYMPHOMA_EXALLC	24917388	0.376781	0.13092	mature T/NK-cell lymphomas	TRUE	reported	textfile	ebi-a-GCST90017115	15	25162535	0.0324162	6.76986e-06	14306	phylum Lentisphaeraephylum Lentisphaerae|| id:ebi-a-GCST90017115	TRUE	reported	igd	2	TRUE	0.00432107	62.0768	36.2436	21.1196	0.1093
rs2031282	A	G	A	G	0.120412	0.135122	0.183735	FALSE	FALSE	FALSE	finngen_R9_CD2_TNK_LYMPHOMA_EXALLC	20113040	0.185723	0.102107	mature T/NK-cell lymphomas	TRUE	reported	textfile	ebi-a-GCST90017115	13	20687179	0.0270263	5.86462e-06	14306	phylum Lentisphaeraephylum Lentisphaerae|| id:ebi-a-GCST90017115	TRUE	reported	igd	2	TRUE	0.00409163	58.7672	36.2436	19.8503	0.17
rs2825714	A	G	A	G	-0.138226	0.172173	0.169654	FALSE	FALSE	FALSE	finngen_R9_CD2_TNK_LYMPHOMA_EXALLC	19651652	0.0954685	0.103269	mature T/NK-cell lymphomas	TRUE	reported	textfile	ebi-a-GCST90017115	21	21023966	0.0289096	1.49772e-06	14306	phylum Lentisphaeraephylum Lentisphaerae|| id:ebi-a-GCST90017115	TRUE	reported	igd	2	TRUE	0.00506013	72.7482	36.2436	22.861	0.1571
rs60995569	T	G	T	G	-0.16062	0.0211708	0.109435	FALSE	FALSE	FALSE	finngen_R9_CD2_TNK_LYMPHOMA_EXALLC	52170325	0.865383	0.124882	mature T/NK-cell lymphomas	TRUE	reported	textfile	ebi-a-GCST90017115	10	53930085	0.0336806	9.1939e-06	14306	phylum Lentisphaeraephylum Lentisphaerae|| id:ebi-a-GCST90017115	TRUE	reported	igd	2	TRUE	0.00420298	60.3732	36.2436	22.7426	0.08946
rs62570196	C	T	C	T	-0.217203	0.117423	0.0422023	FALSE	FALSE	FALSE	finngen_R9_CD2_TNK_LYMPHOMA_EXALLC	108323890	0.53922	0.191244	mature T/NK-cell lymphomas	TRUE	reported	textfile	ebi-a-GCST90017115	9	111086170	0.0439621	9.64473e-07	14306	phylum Lentisphaeraephylum Lentisphaerae|| id:ebi-a-GCST90017115	TRUE	reported	igd	2	TRUE	0.00602786	86.7454	36.2436	24.4104	0.06859
rs72640280	A	G	A	G	0.220185	0.419015	0.0552235	FALSE	FALSE	FALSE	finngen_R9_CD2_TNK_LYMPHOMA_EXALLC	11883735	0.0127806	0.168291	mature T/NK-cell lymphomas	TRUE	reported	textfile	ebi-a-GCST90017115	1	11943792	0.0485947	5.19194e-06	14306	phylum Lentisphaeraephylum Lentisphaerae|| id:ebi-a-GCST90017115	TRUE	reported	igd	2	TRUE	0.00492556	70.804	36.2436	20.5304	0.05368
rs77599476	A	G	A	G	0.229981	-0.0995965	0.0553663	FALSE	FALSE	FALSE	finngen_R9_CD2_TNK_LYMPHOMA_EXALLC	62762910	0.563386	0.172366	mature T/NK-cell lymphomas	TRUE	reported	textfile	ebi-a-GCST90017115	20	61394262	0.0479918	1.90265e-06	14306	phylum Lentisphaeraephylum Lentisphaerae|| id:ebi-a-GCST90017115	TRUE	reported	igd	2	TRUE	0.00648503	93.3674	36.2436	22.9641	0.06561
rs10108398	G	A	G	A	0.0769142	0.0448989	0.27553	FALSE	FALSE	FALSE	finngen_R9_CD2_TNK_LYMPHOMA_EXALLC	58528265	0.603931	0.086551	mature T/NK-cell lymphomas	TRUE	reported	textfile	ebi-a-GCST90017117	8	59440824	0.0153953	1.09001e-06	14306	phylum Tenericutesphylum Tenericutes|| id:ebi-a-GCST90017117	TRUE	reported	igd	2	TRUE	0.00244256	35.024	36.2436	24.9595	0.2913
rs11890098	A	G	A	G	0.074438	0.0292929	0.278099	FALSE	FALSE	FALSE	finngen_R9_CD2_TNK_LYMPHOMA_EXALLC	156676037	0.736038	0.0868953	mature T/NK-cell lymphomas	TRUE	reported	textfile	ebi-a-GCST90017117	2	157532549	0.0153389	9.56577e-07	14306	phylum Tenericutesphylum Tenericutes|| id:ebi-a-GCST90017117	TRUE	reported	igd	2	TRUE	0.00210802	30.2168	36.2436	23.5505	0.2555
rs12566890	T	G	T	G	-0.101147	0.063659	0.131715	FALSE	FALSE	FALSE	finngen_R9_CD2_TNK_LYMPHOMA_EXALLC	61385192	0.583183	0.116009	mature T/NK-cell lymphomas	TRUE	reported	textfile	ebi-a-GCST90017117	1	61850864	0.0230978	3.65098e-06	14306	phylum Tenericutesphylum Tenericutes|| id:ebi-a-GCST90017117	TRUE	reported	igd	2	TRUE	0.00176629	25.3098	36.2436	19.1763	0.09543
rs17214486	C	A	C	A	0.06099	0.0128545	0.324537	FALSE	FALSE	FALSE	finngen_R9_CD2_TNK_LYMPHOMA_EXALLC	96693337	0.876986	0.0830443	mature T/NK-cell lymphomas	TRUE	reported	textfile	ebi-a-GCST90017117	14	97159674	0.0135623	6.60861e-06	14306	phylum Tenericutesphylum Tenericutes|| id:ebi-a-GCST90017117	TRUE	reported	igd	2	TRUE	0.00178786	25.6193	36.2436	20.2232	0.4016
rs2464826	A	C	A	C	0.0944239	-0.19346	0.112312	FALSE	FALSE	FALSE	finngen_R9_CD2_TNK_LYMPHOMA_EXALLC	79860934	0.115574	0.122939	mature T/NK-cell lymphomas	TRUE	reported	textfile	ebi-a-GCST90017117	7	79490250	0.0211806	8.39499e-06	14306	phylum Tenericutesphylum Tenericutes|| id:ebi-a-GCST90017117	TRUE	reported	igd	2	TRUE	0.00196637	28.1824	36.2436	19.8741	0.1262
rs28537087	G	A	G	A	0.0820873	-0.0748314	0.246937	FALSE	FALSE	FALSE	finngen_R9_CD2_TNK_LYMPHOMA_EXALLC	94766447	0.40757	0.0903567	mature T/NK-cell lymphomas	TRUE	reported	textfile	ebi-a-GCST90017117	15	95309676	0.0188312	8.07402e-06	14306	phylum Tenericutesphylum Tenericutes|| id:ebi-a-GCST90017117	TRUE	reported	igd	2	TRUE	0.0018477	26.4785	36.2436	19.0019	0.164
rs3768491	G	A	G	A	0.0681052	-0.0184072	0.710707	FALSE	FALSE	FALSE	finngen_R9_CD2_TNK_LYMPHOMA_EXALLC	109423364	0.829172	0.085312	mature T/NK-cell lymphomas	TRUE	reported	textfile	ebi-a-GCST90017117	1	109965986	0.0149061	4.2335e-06	14306	phylum Tenericutesphylum Tenericutes|| id:ebi-a-GCST90017117	TRUE	reported	igd	2	TRUE	0.00189552	27.165	36.2436	20.8753	0.2863
rs4885016	C	T	C	T	0.0819606	-0.0646101	0.865911	FALSE	FALSE	FALSE	finngen_R9_CD2_TNK_LYMPHOMA_EXALLC	72596351	0.575323	0.115328	mature T/NK-cell lymphomas	TRUE	reported	textfile	ebi-a-GCST90017117	13	73170489	0.0181628	7.26993e-06	14306	phylum Tenericutesphylum Tenericutes|| id:ebi-a-GCST90017117	TRUE	reported	igd	2	TRUE	0.00177907	25.4931	36.2436	20.3631	0.1571
rs6043847	T	C	T	C	-0.114937	0.0607393	0.0584707	FALSE	FALSE	FALSE	finngen_R9_CD2_TNK_LYMPHOMA_EXALLC	16278879	0.714462	0.166013	mature T/NK-cell lymphomas	TRUE	reported	textfile	ebi-a-GCST90017117	20	16259524	0.0248606	4.55481e-06	14306	phylum Tenericutesphylum Tenericutes|| id:ebi-a-GCST90017117	TRUE	reported	igd	2	TRUE	0.00171046	24.5084	36.2436	21.3745	0.06958
rs72901605	T	C	T	C	-0.0841852	0.102213	0.115214	FALSE	FALSE	FALSE	finngen_R9_CD2_TNK_LYMPHOMA_EXALLC	47082326	0.400571	0.121595	mature T/NK-cell lymphomas	TRUE	reported	textfile	ebi-a-GCST90017117	11	47103877	0.0178119	3.25792e-06	14306	phylum Tenericutesphylum Tenericutes|| id:ebi-a-GCST90017117	TRUE	reported	igd	2	TRUE	0.00214515	30.7503	36.2436	22.3383	0.1859
rs74603314	T	C	T	C	0.221639	0.0876116	0.0398158	FALSE	FALSE	FALSE	finngen_R9_CD2_TNK_LYMPHOMA_EXALLC	46050515	0.660046	0.199185	mature T/NK-cell lymphomas	TRUE	reported	textfile	ebi-a-GCST90017117	14	46519718	0.0462918	1.5569e-06	14306	phylum Tenericutesphylum Tenericutes|| id:ebi-a-GCST90017117	TRUE	reported	igd	2	TRUE	0.00428741	61.5912	36.2436	22.9237	0.04573
rs78169027	A	G	A	G	-0.108283	0.0665485	0.0621471	FALSE	FALSE	FALSE	finngen_R9_CD2_TNK_LYMPHOMA_EXALLC	108568360	0.680762	0.161751	mature T/NK-cell lymphomas	TRUE	reported	textfile	ebi-a-GCST90017117	11	108439087	0.0237289	5.87611e-06	14306	phylum Tenericutesphylum Tenericutes|| id:ebi-a-GCST90017117	TRUE	reported	igd	2	TRUE	0.00226463	32.4668	36.2436	20.8241	0.1083
rs10202904	G	T	G	T	0.115986	-0.0164787	0.591213	FALSE	FALSE	FALSE	finngen_R9_CD2_TNK_LYMPHOMA_EXALLC	124682691	0.834883	0.0790558	mature T/NK-cell lymphomas	TRUE	reported	textfile	ebi-a-GCST90017113	2	125440268	0.0230271	6.18885e-07	14306	phylum Euryarchaeotaphylum Euryarchaeota|| id:ebi-a-GCST90017113	TRUE	reported	igd	2	TRUE	0.00669743	96.446	36.2436	25.3707	0.4672
rs11022995	A	G	A	G	0.10373	-0.0541131	0.514699	FALSE	FALSE	FALSE	finngen_R9_CD2_TNK_LYMPHOMA_EXALLC	13872120	0.485027	0.0774993	mature T/NK-cell lymphomas	TRUE	reported	textfile	ebi-a-GCST90017113	11	13893667	0.0228889	7.73001e-06	14306	phylum Euryarchaeotaphylum Euryarchaeota|| id:ebi-a-GCST90017113	TRUE	reported	igd	2	TRUE	0.00533302	76.6926	36.2436	20.538	0.4533
rs34928225	T	C	T	C	0.19977	-0.0392382	0.0934702	FALSE	FALSE	FALSE	finngen_R9_CD2_TNK_LYMPHOMA_EXALLC	146519740	0.766731	0.132269	mature T/NK-cell lymphomas	TRUE	reported	textfile	ebi-a-GCST90017113	6	146840876	0.0425421	4.33092e-06	14306	phylum Euryarchaeotaphylum Euryarchaeota|| id:ebi-a-GCST90017113	TRUE	reported	igd	2	TRUE	0.00557453	80.1851	36.2436	22.0507	0.07555
rs45498998	G	A	G	A	-0.131882	0.0580932	0.154643	FALSE	FALSE	FALSE	finngen_R9_CD2_TNK_LYMPHOMA_EXALLC	25996679	0.585651	0.106564	mature T/NK-cell lymphomas	TRUE	reported	textfile	ebi-a-GCST90017113	21	27368994	0.029229	5.32451e-06	14306	phylum Euryarchaeotaphylum Euryarchaeota|| id:ebi-a-GCST90017113	TRUE	reported	igd	2	TRUE	0.00524263	75.3857	36.2436	20.3584	0.1849
rs6064552	T	C	T	C	-0.123612	-0.128778	0.183117	FALSE	FALSE	FALSE	finngen_R9_CD2_TNK_LYMPHOMA_EXALLC	57467810	0.19765	0.0999612	mature T/NK-cell lymphomas	TRUE	reported	textfile	ebi-a-GCST90017113	20	56042866	0.0275749	9.3377e-06	14306	phylum Euryarchaeotaphylum Euryarchaeota|| id:ebi-a-GCST90017113	TRUE	reported	igd	2	TRUE	0.00484909	69.6994	36.2436	20.0952	0.1978
rs6508769	C	T	C	T	-0.150529	0.0947653	0.853069	FALSE	FALSE	FALSE	finngen_R9_CD2_TNK_LYMPHOMA_EXALLC	28336853	0.383744	0.108798	mature T/NK-cell lymphomas	TRUE	reported	textfile	ebi-a-GCST90017113	19	28827760	0.0337091	8.12363e-06	14306	phylum Euryarchaeotaphylum Euryarchaeota|| id:ebi-a-GCST90017113	TRUE	reported	igd	2	TRUE	0.00624368	89.8708	36.2436	19.941	0.165
rs7015093	G	A	G	A	-0.118111	-0.0107378	0.261059	FALSE	FALSE	FALSE	finngen_R9_CD2_TNK_LYMPHOMA_EXALLC	57106294	0.903796	0.0888386	mature T/NK-cell lymphomas	TRUE	reported	textfile	ebi-a-GCST90017113	8	58018853	0.0264389	7.19863e-06	14306	phylum Euryarchaeotaphylum Euryarchaeota|| id:ebi-a-GCST90017113	TRUE	reported	igd	2	TRUE	0.00541325	77.8526	36.2436	19.9569	0.2634
rs76029318	T	C	T	C	0.214866	-0.210366	0.0624614	FALSE	FALSE	FALSE	finngen_R9_CD2_TNK_LYMPHOMA_EXALLC	41389655	0.181915	0.157591	mature T/NK-cell lymphomas	TRUE	reported	textfile	ebi-a-GCST90017113	13	41963791	0.0438442	1.04621e-06	14306	phylum Euryarchaeotaphylum Euryarchaeota|| id:ebi-a-GCST90017113	TRUE	reported	igd	2	TRUE	0.0055803	80.2686	36.2436	24.0166	0.06461
rs7635189	A	G	A	G	-0.119983	-0.0360513	0.710198	FALSE	FALSE	FALSE	finngen_R9_CD2_TNK_LYMPHOMA_EXALLC	15550100	0.677379	0.0866533	mature T/NK-cell lymphomas	TRUE	reported	textfile	ebi-a-GCST90017113	3	15591607	0.0259356	4.635e-06	14306	phylum Euryarchaeotaphylum Euryarchaeota|| id:ebi-a-GCST90017113	TRUE	reported	igd	2	TRUE	0.00637564	91.7823	36.2436	21.4016	0.331
rs77658038	A	C	A	C	-0.160157	0.0895123	0.205462	FALSE	FALSE	FALSE	finngen_R9_CD2_TNK_LYMPHOMA_EXALLC	16284554	0.351487	0.0960732	mature T/NK-cell lymphomas	TRUE	reported	textfile	ebi-a-GCST90017113	6	16284785	0.0340856	4.75423e-06	14306	phylum Euryarchaeotaphylum Euryarchaeota|| id:ebi-a-GCST90017113	TRUE	reported	igd	2	TRUE	0.00531169	76.3842	36.2436	22.0775	0.1173
rs894996	C	A	C	A	0.203577	-0.101101	0.0700843	FALSE	FALSE	FALSE	finngen_R9_CD2_TNK_LYMPHOMA_EXALLC	103497150	0.501193	0.15031	mature T/NK-cell lymphomas	TRUE	reported	textfile	ebi-a-GCST90017113	4	104418307	0.0440033	5.11929e-06	14306	phylum Euryarchaeotaphylum Euryarchaeota|| id:ebi-a-GCST90017113	TRUE	reported	igd	2	TRUE	0.00550767	79.218	36.2436	21.4036	0.07157
rs10750258	C	A	C	A	0.0491248	0.0311284	0.632651	FALSE	FALSE	FALSE	finngen_R9_CD2_TNK_LYMPHOMA_EXALLC	124126791	0.698662	0.0804084	mature T/NK-cell lymphomas	TRUE	reported	textfile	ebi-a-GCST90017116	11	123997498	0.010824	8.71907e-06	14306	phylum Proteobacteriaphylum Proteobacteria|| id:ebi-a-GCST90017116	TRUE	reported	igd	2	TRUE	0.00115198	16.497	36.2436	20.598	0.3936
rs11126162	T	C	T	C	-0.0770689	-0.00546284	0.0821681	FALSE	FALSE	FALSE	finngen_R9_CD2_TNK_LYMPHOMA_EXALLC	67858902	0.969492	0.142835	mature T/NK-cell lymphomas	TRUE	reported	textfile	ebi-a-GCST90017116	2	68086034	0.0187079	9.25977e-06	14306	phylum Proteobacteriaphylum Proteobacteria|| id:ebi-a-GCST90017116	TRUE	reported	igd	2	TRUE	0.000957977	13.716	36.2436	16.971	0.08847
rs11715072	G	A	G	A	-0.0519289	-0.0600814	0.301093	FALSE	FALSE	FALSE	finngen_R9_CD2_TNK_LYMPHOMA_EXALLC	53686766	0.47642	0.0843754	mature T/NK-cell lymphomas	TRUE	reported	textfile	ebi-a-GCST90017116	3	53720793	0.0115246	6.90415e-06	14306	phylum Proteobacteriaphylum Proteobacteria|| id:ebi-a-GCST90017116	TRUE	reported	igd	2	TRUE	0.00110888	15.879	36.2436	20.3033	0.2893
rs12150865	C	T	C	T	0.0511615	-0.0716687	0.48659	FALSE	FALSE	FALSE	finngen_R9_CD2_TNK_LYMPHOMA_EXALLC	43001168	0.363403	0.0788522	mature T/NK-cell lymphomas	TRUE	reported	textfile	ebi-a-GCST90017116	19	43505320	0.0106407	1.54085e-06	14306	phylum Proteobacteriaphylum Proteobacteria|| id:ebi-a-GCST90017116	TRUE	reported	igd	2	TRUE	0.0013055	18.6983	36.2436	23.1178	0.4751
rs12467198	C	T	C	T	0.0498267	-0.115953	0.445753	FALSE	FALSE	FALSE	finngen_R9_CD2_TNK_LYMPHOMA_EXALLC	124115104	0.139143	0.0784003	mature T/NK-cell lymphomas	TRUE	reported	textfile	ebi-a-GCST90017116	2	124872681	0.011138	6.30667e-06	14306	phylum Proteobacteriaphylum Proteobacteria|| id:ebi-a-GCST90017116	TRUE	reported	igd	2	TRUE	0.00111724	15.9988	36.2436	20.0129	0.3419
rs2347697	G	T	G	T	0.0502281	0.0308519	0.308771	FALSE	FALSE	FALSE	finngen_R9_CD2_TNK_LYMPHOMA_EXALLC	134703488	0.711761	0.083498	mature T/NK-cell lymphomas	TRUE	reported	textfile	ebi-a-GCST90017116	7	134388240	0.0108968	4.26914e-06	14306	phylum Proteobacteriaphylum Proteobacteria|| id:ebi-a-GCST90017116	TRUE	reported	igd	2	TRUE	0.00109448	15.6726	36.2436	21.2469	0.3181
rs2532663	A	G	A	G	0.125578	-0.038295	0.898307	FALSE	FALSE	FALSE	finngen_R9_CD2_TNK_LYMPHOMA_EXALLC	117487723	0.768695	0.130219	mature T/NK-cell lymphomas	TRUE	reported	textfile	ebi-a-GCST90017116	10	119247234	0.0258034	7.4681e-07	14306	phylum Proteobacteriaphylum Proteobacteria|| id:ebi-a-GCST90017116	TRUE	reported	igd	2	TRUE	0.00185079	26.5227	36.2436	23.685	0.0626
rs3890996	G	T	G	T	0.0474614	-0.0553016	0.536008	FALSE	FALSE	FALSE	finngen_R9_CD2_TNK_LYMPHOMA_EXALLC	20314277	0.476699	0.077712	mature T/NK-cell lymphomas	TRUE	reported	textfile	ebi-a-GCST90017116	22	20301800	0.0105645	6.94656e-06	14306	phylum Proteobacteriaphylum Proteobacteria|| id:ebi-a-GCST90017116	TRUE	reported	igd	2	TRUE	0.00111951	16.0314	36.2436	20.1829	0.4612
rs4340090	C	T	C	T	-0.0668162	0.0681973	0.118016	FALSE	FALSE	FALSE	finngen_R9_CD2_TNK_LYMPHOMA_EXALLC	129847219	0.568727	0.11966	mature T/NK-cell lymphomas	TRUE	reported	textfile	ebi-a-GCST90017116	12	130331764	0.0153387	9.9901e-06	14306	phylum Proteobacteriaphylum Proteobacteria|| id:ebi-a-GCST90017116	TRUE	reported	igd	2	TRUE	0.000977927	14.002	36.2436	18.9752	0.1252
rs6707783	C	T	C	T	0.0849594	0.110334	0.0921266	FALSE	FALSE	FALSE	finngen_R9_CD2_TNK_LYMPHOMA_EXALLC	51826753	0.410627	0.134098	mature T/NK-cell lymphomas	TRUE	reported	textfile	ebi-a-GCST90017116	2	52053891	0.0187782	8.08593e-06	14306	phylum Proteobacteriaphylum Proteobacteria|| id:ebi-a-GCST90017116	TRUE	reported	igd	2	TRUE	0.00147258	21.0948	36.2436	20.4699	0.1153
rs72771021	C	T	C	T	0.141726	-0.105714	0.0686797	FALSE	FALSE	FALSE	finngen_R9_CD2_TNK_LYMPHOMA_EXALLC	13799631	0.495835	0.155221	mature T/NK-cell lymphomas	TRUE	reported	textfile	ebi-a-GCST90017116	10	13841631	0.0309242	7.18092e-06	14306	phylum Proteobacteriaphylum Proteobacteria|| id:ebi-a-GCST90017116	TRUE	reported	igd	2	TRUE	0.00189734	27.1912	36.2436	21.004	0.0497
rs922773	C	T	C	T	-0.0803778	0.235847	0.101363	FALSE	FALSE	FALSE	finngen_R9_CD2_TNK_LYMPHOMA_EXALLC	66267618	0.0645565	0.127601	mature T/NK-cell lymphomas	TRUE	reported	textfile	ebi-a-GCST90017116	3	66318042	0.0157851	3.67959e-07	14306	phylum Proteobacteriaphylum Proteobacteria|| id:ebi-a-GCST90017116	TRUE	reported	igd	2	TRUE	0.00155757	22.3142	36.2436	25.9285	0.1402
rs11766971	C	T	C	T	-0.0476376	-0.15674	0.448673	FALSE	FALSE	FALSE	finngen_R9_CD2_TNK_LYMPHOMA_EXALLC	155211037	0.0440535	0.0778414	mature T/NK-cell lymphomas	TRUE	reported	textfile	ebi-a-GCST90017110	7	155002747	0.010646	9.39918e-06	14306	phylum Actinobacteriaphylum Actinobacteria|| id:ebi-a-GCST90017110	TRUE	reported	igd	2	TRUE	0.00113456	16.2471	36.2436	20.0229	0.495
rs12528285	C	T	C	T	0.0809469	0.014851	0.109627	FALSE	FALSE	FALSE	finngen_R9_CD2_TNK_LYMPHOMA_EXALLC	92065492	0.904676	0.12401	mature T/NK-cell lymphomas	TRUE	reported	textfile	ebi-a-GCST90017110	6	92775210	0.0180784	5.68787e-06	14306	phylum Actinobacteriaphylum Actinobacteria|| id:ebi-a-GCST90017110	TRUE	reported	igd	2	TRUE	0.00112063	16.0475	36.2436	20.0484	0.09443
rs13192624	T	C	T	C	-0.0522862	-0.138371	0.242799	FALSE	FALSE	FALSE	finngen_R9_CD2_TNK_LYMPHOMA_EXALLC	112808407	0.126475	0.0905484	mature T/NK-cell lymphomas	TRUE	reported	textfile	ebi-a-GCST90017110	6	113129609	0.0117742	9.32567e-06	14306	phylum Actinobacteriaphylum Actinobacteria|| id:ebi-a-GCST90017110	TRUE	reported	igd	2	TRUE	0.00109818	15.7257	36.2436	19.7202	0.2783
rs1397793	A	G	A	G	0.0521387	-0.0891358	0.690577	FALSE	FALSE	FALSE	finngen_R9_CD2_TNK_LYMPHOMA_EXALLC	91175634	0.295034	0.085123	mature T/NK-cell lymphomas	TRUE	reported	textfile	ebi-a-GCST90017110	5	90471451	0.0111587	3.73766e-06	14306	phylum Actinobacteriaphylum Actinobacteria|| id:ebi-a-GCST90017110	TRUE	reported	igd	2	TRUE	0.00128819	18.4501	36.2436	21.832	0.3857
rs4429415	C	T	C	T	0.0581908	-0.094533	0.447394	FALSE	FALSE	FALSE	finngen_R9_CD2_TNK_LYMPHOMA_EXALLC	212891467	0.226305	0.078131	mature T/NK-cell lymphomas	TRUE	reported	textfile	ebi-a-GCST90017110	2	213756191	0.0111343	2.05145e-07	14306	phylum Actinobacteriaphylum Actinobacteria|| id:ebi-a-GCST90017110	TRUE	reported	igd	2	TRUE	0.0015544	22.2688	36.2436	27.3138	0.3569
rs55888705	A	G	A	G	0.0534221	0.102833	0.280488	FALSE	FALSE	FALSE	finngen_R9_CD2_TNK_LYMPHOMA_EXALLC	1516099	0.231951	0.0860279	mature T/NK-cell lymphomas	TRUE	reported	textfile	ebi-a-GCST90017110	4	1517826	0.0109975	1.31241e-06	14306	phylum Actinobacteriaphylum Actinobacteria|| id:ebi-a-GCST90017110	TRUE	reported	igd	2	TRUE	0.00135369	19.3894	36.2436	23.5968	0.3867
rs6496870	C	T	C	T	-0.0510777	0.00872123	0.641231	FALSE	FALSE	FALSE	finngen_R9_CD2_TNK_LYMPHOMA_EXALLC	91924192	0.914248	0.0809907	mature T/NK-cell lymphomas	TRUE	reported	textfile	ebi-a-GCST90017110	15	92467422	0.0113809	4.61743e-06	14306	phylum Actinobacteriaphylum Actinobacteria|| id:ebi-a-GCST90017110	TRUE	reported	igd	2	TRUE	0.00119461	17.1081	36.2436	20.1423	0.3549
rs6743026	T	C	T	C	0.0589446	0.0879936	0.194094	FALSE	FALSE	FALSE	finngen_R9_CD2_TNK_LYMPHOMA_EXALLC	101633121	0.376295	0.0994565	mature T/NK-cell lymphomas	TRUE	reported	textfile	ebi-a-GCST90017110	2	102249583	0.0134622	9.88325e-06	14306	phylum Actinobacteriaphylum Actinobacteria|| id:ebi-a-GCST90017110	TRUE	reported	igd	2	TRUE	0.000998728	14.3001	36.2436	19.1715	0.174
rs74037001	G	A	G	A	-0.0819391	0.177983	0.0889822	FALSE	FALSE	FALSE	finngen_R9_CD2_TNK_LYMPHOMA_EXALLC	23377985	0.192821	0.136671	mature T/NK-cell lymphomas	TRUE	reported	textfile	ebi-a-GCST90017110	14	23847194	0.0165334	6.71243e-07	14306	phylum Actinobacteriaphylum Actinobacteria|| id:ebi-a-GCST90017110	TRUE	reported	igd	2	TRUE	0.0013282	19.0238	36.2436	24.5617	0.1113
rs75211493	G	A	G	A	0.0840786	0.276615	0.0713832	FALSE	FALSE	FALSE	finngen_R9_CD2_TNK_LYMPHOMA_EXALLC	5300454	0.0639323	0.149308	mature T/NK-cell lymphomas	TRUE	reported	textfile	ebi-a-GCST90017110	19	5300465	0.0184739	9.27193e-06	14306	phylum Actinobacteriaphylum Actinobacteria|| id:ebi-a-GCST90017110	TRUE	reported	igd	2	TRUE	0.000939466	13.4508	36.2436	20.7135	0.07157
rs7570971	A	C	A	C	0.086653	-0.0351005	0.410189	FALSE	FALSE	FALSE	finngen_R9_CD2_TNK_LYMPHOMA_EXALLC	135080336	0.660017	0.0797938	mature T/NK-cell lymphomas	TRUE	reported	textfile	ebi-a-GCST90017110	2	135837906	0.0113623	1.41351e-14	14306	phylum Actinobacteriaphylum Actinobacteria|| id:ebi-a-GCST90017110	TRUE	reported	igd	2	TRUE	0.0037529	53.8837	36.2436	58.1614	0.4901
rs80124826	T	C	T	C	-0.124191	-0.178103	0.0276228	FALSE	FALSE	FALSE	finngen_R9_CD2_TNK_LYMPHOMA_EXALLC	239014688	0.453593	0.237649	mature T/NK-cell lymphomas	TRUE	reported	textfile	ebi-a-GCST90017110	2	239936384	0.0278566	8.75427e-06	14306	phylum Actinobacteriaphylum Actinobacteria|| id:ebi-a-GCST90017110	TRUE	reported	igd	2	TRUE	0.00181067	25.9468	36.2436	19.8758	0.06262
rs857444	C	T	C	T	0.0507315	-0.0236322	0.368913	FALSE	FALSE	FALSE	finngen_R9_CD2_TNK_LYMPHOMA_EXALLC	14617360	0.768702	0.0803616	mature T/NK-cell lymphomas	TRUE	reported	textfile	ebi-a-GCST90017110	6	14617591	0.0109885	3.80347e-06	14306	phylum Actinobacteriaphylum Actinobacteria|| id:ebi-a-GCST90017110	TRUE	reported	igd	2	TRUE	0.0011871	17.0005	36.2436	21.3147	0.3608
rs9833771	C	T	C	T	-0.0490077	-0.0402196	0.483127	FALSE	FALSE	FALSE	finngen_R9_CD2_TNK_LYMPHOMA_EXALLC	32321506	0.606661	0.0781199	mature T/NK-cell lymphomas	TRUE	reported	textfile	ebi-a-GCST90017110	3	32362998	0.0106564	4.07437e-06	14306	phylum Actinobacteriaphylum Actinobacteria|| id:ebi-a-GCST90017110	TRUE	reported	igd	2	TRUE	0.00118489	16.9687	36.2436	21.1499	0.4423
rs112334273	G	A	G	A	0.0627459	-0.0828164	0.277802	FALSE	FALSE	FALSE	finngen_R9_CD2_TNK_LYMPHOMA_EXALLC	39331325	0.339908	0.0867782	mature T/NK-cell lymphomas	TRUE	reported	textfile	ebi-a-GCST90017114	21	40703251	0.0127415	9.26446e-07	14306	phylum Firmicutesphylum Firmicutes|| id:ebi-a-GCST90017114	TRUE	reported	igd	2	TRUE	0.00145852	20.8931	36.2436	24.251	0.2455
rs2273429	A	G	A	G	-0.0702112	0.0932901	0.105304	FALSE	FALSE	FALSE	finngen_R9_CD2_TNK_LYMPHOMA_EXALLC	52027354	0.462793	0.127054	mature T/NK-cell lymphomas	TRUE	reported	textfile	ebi-a-GCST90017114	14	52494072	0.0153063	9.26232e-06	14306	phylum Firmicutesphylum Firmicutes|| id:ebi-a-GCST90017114	TRUE	reported	igd	2	TRUE	0.000945157	13.5323	36.2436	21.0413	0.1074
rs2332027	A	G	A	G	0.0482656	0.0626229	0.40438	FALSE	FALSE	FALSE	finngen_R9_CD2_TNK_LYMPHOMA_EXALLC	170750887	0.43479	0.0801808	mature T/NK-cell lymphomas	TRUE	reported	textfile	ebi-a-GCST90017114	4	171672038	0.0104823	4.04548e-06	14306	phylum Firmicutesphylum Firmicutes|| id:ebi-a-GCST90017114	TRUE	reported	igd	2	TRUE	0.00116478	16.6805	36.2436	21.2013	0.5
rs2547978	G	A	G	A	-0.0465802	-0.0227413	0.626218	FALSE	FALSE	FALSE	finngen_R9_CD2_TNK_LYMPHOMA_EXALLC	98684594	0.77621	0.0800011	mature T/NK-cell lymphomas	TRUE	reported	textfile	ebi-a-GCST90017114	5	98020298	0.0105075	8.56841e-06	14306	phylum Firmicutesphylum Firmicutes|| id:ebi-a-GCST90017114	TRUE	reported	igd	2	TRUE	0.00108376	15.5189	36.2436	19.6519	0.4841
rs3792064	G	A	G	A	0.0897349	-0.0645656	0.0521876	FALSE	FALSE	FALSE	finngen_R9_CD2_TNK_LYMPHOMA_EXALLC	230813698	0.70973	0.173462	mature T/NK-cell lymphomas	TRUE	reported	textfile	ebi-a-GCST90017114	2	231678413	0.0182532	6.75492e-07	14306	phylum Firmicutesphylum Firmicutes|| id:ebi-a-GCST90017114	TRUE	reported	igd	2	TRUE	0.00117881	16.8816	36.2436	24.1682	0.07952
rs3852931	T	C	T	C	0.0482086	-0.118878	0.609806	FALSE	FALSE	FALSE	finngen_R9_CD2_TNK_LYMPHOMA_EXALLC	55471425	0.14326	0.0812139	mature T/NK-cell lymphomas	TRUE	reported	textfile	ebi-a-GCST90017114	20	54087963	0.0105	4.52595e-06	14306	phylum Firmicutesphylum Firmicutes|| id:ebi-a-GCST90017114	TRUE	reported	igd	2	TRUE	0.00115672	16.5649	36.2436	21.08	0.4662
rs4750583	G	A	G	A	-0.0616007	-0.0654803	0.811772	FALSE	FALSE	FALSE	finngen_R9_CD2_TNK_LYMPHOMA_EXALLC	15012766	0.511107	0.0996483	mature T/NK-cell lymphomas	TRUE	reported	textfile	ebi-a-GCST90017114	10	15054765	0.0137936	5.78562e-06	14306	phylum Firmicutesphylum Firmicutes|| id:ebi-a-GCST90017114	TRUE	reported	igd	2	TRUE	0.00112938	16.1729	36.2436	19.9442	0.1819
rs56199908	T	C	T	C	-0.186194	0.0158727	0.0543737	FALSE	FALSE	FALSE	finngen_R9_CD2_TNK_LYMPHOMA_EXALLC	2801371	0.925365	0.169439	mature T/NK-cell lymphomas	TRUE	reported	textfile	ebi-a-GCST90017114	9	2801371	0.041051	8.66662e-06	14306	phylum Firmicutesphylum Firmicutes|| id:ebi-a-GCST90017114	TRUE	reported	igd	2	TRUE	0.00352218	50.5594	36.2436	20.5723	0.05368
rs6814436	C	T	C	T	-0.0680205	0.0424767	0.858427	FALSE	FALSE	FALSE	finngen_R9_CD2_TNK_LYMPHOMA_EXALLC	160586149	0.701785	0.11093	mature T/NK-cell lymphomas	TRUE	reported	textfile	ebi-a-GCST90017114	4	161507301	0.0150844	6.80456e-06	14306	phylum Firmicutesphylum Firmicutes|| id:ebi-a-GCST90017114	TRUE	reported	igd	2	TRUE	0.0010616	15.2013	36.2436	20.334	0.1322
rs6815608	C	T	C	T	-0.0935765	-0.118318	0.849103	FALSE	FALSE	FALSE	finngen_R9_CD2_TNK_LYMPHOMA_EXALLC	151210592	0.2745	0.108275	mature T/NK-cell lymphomas	TRUE	reported	textfile	ebi-a-GCST90017114	4	152131744	0.0210869	7.23852e-06	14306	phylum Firmicutesphylum Firmicutes|| id:ebi-a-GCST90017114	TRUE	reported	igd	2	TRUE	0.00135481	19.4055	36.2436	19.6928	0.0845
rs7247191	T	C	T	C	-0.0713033	-0.103331	0.0990477	FALSE	FALSE	FALSE	finngen_R9_CD2_TNK_LYMPHOMA_EXALLC	22716783	0.426158	0.129848	mature T/NK-cell lymphomas	TRUE	reported	textfile	ebi-a-GCST90017114	19	22899585	0.0157424	4.73097e-06	14306	phylum Firmicutesphylum Firmicutes|| id:ebi-a-GCST90017114	TRUE	reported	igd	2	TRUE	0.00121105	17.3439	36.2436	20.5153	0.1382
rs72738886	T	C	T	C	0.0864609	-0.139093	0.0756179	FALSE	FALSE	FALSE	finngen_R9_CD2_TNK_LYMPHOMA_EXALLC	35770448	0.346077	0.147622	mature T/NK-cell lymphomas	TRUE	reported	textfile	ebi-a-GCST90017114	5	35770550	0.0190398	7.67892e-06	14306	phylum Firmicutesphylum Firmicutes|| id:ebi-a-GCST90017114	TRUE	reported	igd	2	TRUE	0.00106928	15.3114	36.2436	20.6212	0.07753
rs72771021	C	T	C	T	-0.141357	-0.105714	0.0686797	FALSE	FALSE	FALSE	finngen_R9_CD2_TNK_LYMPHOMA_EXALLC	13799631	0.495835	0.155221	mature T/NK-cell lymphomas	TRUE	reported	textfile	ebi-a-GCST90017114	10	13841631	0.0308303	5.12436e-06	14306	phylum Firmicutesphylum Firmicutes|| id:ebi-a-GCST90017114	TRUE	reported	igd	2	TRUE	0.00188748	27.0495	36.2436	21.0222	0.0497
rs8085381	A	G	A	G	-0.0647291	0.0998296	0.817066	FALSE	FALSE	FALSE	finngen_R9_CD2_TNK_LYMPHOMA_EXALLC	31748342	0.318702	0.100117	mature T/NK-cell lymphomas	TRUE	reported	textfile	ebi-a-GCST90017114	18	29328305	0.0146219	8.67261e-06	14306	phylum Firmicutesphylum Firmicutes|| id:ebi-a-GCST90017114	TRUE	reported	igd	2	TRUE	0.00105133	15.0541	36.2436	19.5971	0.1471
rs992074	T	C	T	C	-0.233491	-0.175448	0.976711	FALSE	FALSE	FALSE	finngen_R9_CD2_TNK_LYMPHOMA_EXALLC	17195484	0.494895	0.25705	mature T/NK-cell lymphomas	TRUE	reported	textfile	ebi-a-GCST90017114	21	18567802	0.050901	8.51609e-06	14306	phylum Firmicutesphylum Firmicutes|| id:ebi-a-GCST90017114	TRUE	reported	igd	2	TRUE	0.00366241	52.5797	36.2436	21.042	0.0348
rs11252894	A	C	A	C	0.0784055	-0.0563805	0.241156	FALSE	FALSE	FALSE	finngen_R9_CD2_TNK_LYMPHOMA_EXALLC	5030858	0.538313	0.0916211	mature T/NK-cell lymphomas	TRUE	reported	textfile	ebi-a-GCST90017118	10	5073050	0.0162769	1.10555e-06	14306	phylum Verrucomicrobiaphylum Verrucomicrobia|| id:ebi-a-GCST90017118	TRUE	reported	igd	2	TRUE	0.00195089	27.96	36.2436	23.2033	0.1978
rs117107102	A	G	A	G	0.204283	-0.390396	0.0467364	FALSE	FALSE	FALSE	finngen_R9_CD2_TNK_LYMPHOMA_EXALLC	51947265	0.0332124	0.183327	mature T/NK-cell lymphomas	TRUE	reported	textfile	ebi-a-GCST90017118	18	49473635	0.0427565	2.67935e-06	14306	phylum Verrucomicrobiaphylum Verrucomicrobia|| id:ebi-a-GCST90017118	TRUE	reported	igd	2	TRUE	0.00356631	51.1951	36.2436	22.8276	0.04473
rs11729256	T	C	T	C	0.0696984	-0.122751	0.169514	FALSE	FALSE	FALSE	finngen_R9_CD2_TNK_LYMPHOMA_EXALLC	94106121	0.238119	0.104053	mature T/NK-cell lymphomas	TRUE	reported	textfile	ebi-a-GCST90017118	4	95027272	0.0146953	2.23404e-06	14306	phylum Verrucomicrobiaphylum Verrucomicrobia|| id:ebi-a-GCST90017118	TRUE	reported	igd	2	TRUE	0.00176506	25.292	36.2436	22.4951	0.2386
rs12512971	A	C	A	C	0.171057	0.0768728	0.0782945	FALSE	FALSE	FALSE	finngen_R9_CD2_TNK_LYMPHOMA_EXALLC	16547352	0.597295	0.145511	mature T/NK-cell lymphomas	TRUE	reported	textfile	ebi-a-GCST90017118	4	16548975	0.0398053	9.81386e-06	14306	phylum Verrucomicrobiaphylum Verrucomicrobia|| id:ebi-a-GCST90017118	TRUE	reported	igd	2	TRUE	0.00271171	38.8937	36.2436	18.4672	0.04871
rs12908520	G	A	G	A	0.0594916	-0.0954468	0.427762	FALSE	FALSE	FALSE	finngen_R9_CD2_TNK_LYMPHOMA_EXALLC	97027427	0.223917	0.078481	mature T/NK-cell lymphomas	TRUE	reported	textfile	ebi-a-GCST90017118	15	97570657	0.012823	3.40447e-06	14306	phylum Verrucomicrobiaphylum Verrucomicrobia|| id:ebi-a-GCST90017118	TRUE	reported	igd	2	TRUE	0.00175611	25.1636	36.2436	21.5244	0.4563
rs2602429	T	C	T	C	-0.0764148	0.227764	0.739563	FALSE	FALSE	FALSE	finngen_R9_CD2_TNK_LYMPHOMA_EXALLC	81029544	0.0104691	0.0889726	mature T/NK-cell lymphomas	TRUE	reported	textfile	ebi-a-GCST90017118	16	81063149	0.0153487	8.71044e-07	14306	phylum Verrucomicrobiaphylum Verrucomicrobia|| id:ebi-a-GCST90017118	TRUE	reported	igd	2	TRUE	0.00201511	28.8823	36.2436	24.7863	0.2217
rs3995795	C	T	C	T	0.0610914	-0.00477331	0.400895	FALSE	FALSE	FALSE	finngen_R9_CD2_TNK_LYMPHOMA_EXALLC	11347615	0.952349	0.0798786	mature T/NK-cell lymphomas	TRUE	reported	textfile	ebi-a-GCST90017118	10	11389614	0.0138592	9.7221e-06	14306	phylum Verrucomicrobiaphylum Verrucomicrobia|| id:ebi-a-GCST90017118	TRUE	reported	igd	2	TRUE	0.0016191	23.1972	36.2436	19.4305	0.3181
rs45598138	C	A	C	A	-0.143901	0.240665	0.0250387	FALSE	FALSE	FALSE	finngen_R9_CD2_TNK_LYMPHOMA_EXALLC	55056410	0.329559	0.246835	mature T/NK-cell lymphomas	TRUE	reported	textfile	ebi-a-GCST90017118	1	55522083	0.03054	2.19129e-06	14306	phylum Verrucomicrobiaphylum Verrucomicrobia|| id:ebi-a-GCST90017118	TRUE	reported	igd	2	TRUE	0.00203009	29.0974	36.2436	22.2019	0.05169
rs61779207	G	A	G	A	-0.0755253	0.0885919	0.223829	FALSE	FALSE	FALSE	finngen_R9_CD2_TNK_LYMPHOMA_EXALLC	40608800	0.347844	0.0943692	mature T/NK-cell lymphomas	TRUE	reported	textfile	ebi-a-GCST90017118	1	41074472	0.0164385	5.27971e-06	14306	phylum Verrucomicrobiaphylum Verrucomicrobia|| id:ebi-a-GCST90017118	TRUE	reported	igd	2	TRUE	0.00166846	23.9055	36.2436	21.1087	0.1779
rs74542928	T	C	T	C	0.115994	0.0369221	0.0478382	FALSE	FALSE	FALSE	finngen_R9_CD2_TNK_LYMPHOMA_EXALLC	99623031	0.83681	0.179255	mature T/NK-cell lymphomas	TRUE	reported	textfile	ebi-a-GCST90017118	4	100544188	0.0231324	4.08376e-07	14306	phylum Verrucomicrobiaphylum Verrucomicrobia|| id:ebi-a-GCST90017118	TRUE	reported	igd	2	TRUE	0.00194723	27.9076	36.2436	25.1437	0.07853
rs76430504	T	C	T	C	-0.11753	-0.225743	0.0489851	FALSE	FALSE	FALSE	finngen_R9_CD2_TNK_LYMPHOMA_EXALLC	40438056	0.203587	0.177555	mature T/NK-cell lymphomas	TRUE	reported	textfile	ebi-a-GCST90017118	5	40438158	0.025458	3.49559e-06	14306	phylum Verrucomicrobiaphylum Verrucomicrobia|| id:ebi-a-GCST90017118	TRUE	reported	igd	2	TRUE	0.00145235	20.8047	36.2436	21.3132	0.05567
rs9349825	A	G	A	G	-0.0660243	-0.112582	0.189698	FALSE	FALSE	FALSE	finngen_R9_CD2_TNK_LYMPHOMA_EXALLC	56476683	0.254365	0.0987728	mature T/NK-cell lymphomas	TRUE	reported	textfile	ebi-a-GCST90017118	6	56341481	0.0143911	6.2748e-06	14306	phylum Verrucomicrobiaphylum Verrucomicrobia|| id:ebi-a-GCST90017118	TRUE	reported	igd	2	TRUE	0.00175494	25.1468	36.2436	21.0484	0.2793
rs12555298	G	A	G	A	0.0974327	0.0288991	0.17287	FALSE	FALSE	FALSE	finngen_R9_CD2_TNK_LYMPHOMA_EXALLC	107727270	0.780015	0.10347	mature T/NK-cell lymphomas	TRUE	reported	textfile	ebi-a-GCST90017112	9	110489551	0.0219351	8.0863e-06	14306	phylum Cyanobacteriaphylum Cyanobacteria|| id:ebi-a-GCST90017112	TRUE	reported	igd	2	TRUE	0.00274114	39.3171	36.2436	19.7301	0.175
rs2585223	T	C	T	C	0.111364	-0.22442	0.121943	FALSE	FALSE	FALSE	finngen_R9_CD2_TNK_LYMPHOMA_EXALLC	100340683	0.0591453	0.118922	mature T/NK-cell lymphomas	TRUE	reported	textfile	ebi-a-GCST90017112	15	100880888	0.0247743	8.85727e-06	14306	phylum Cyanobacteriaphylum Cyanobacteria|| id:ebi-a-GCST90017112	TRUE	reported	igd	2	TRUE	0.00321608	46.1512	36.2436	20.2063	0.1531
rs584122	T	C	T	C	0.151774	0.118313	0.940882	FALSE	FALSE	FALSE	finngen_R9_CD2_TNK_LYMPHOMA_EXALLC	48320720	0.474489	0.165427	mature T/NK-cell lymphomas	TRUE	reported	textfile	ebi-a-GCST90017112	6	48288456	0.0326827	4.22776e-06	14306	phylum Cyanobacteriaphylum Cyanobacteria|| id:ebi-a-GCST90017112	TRUE	reported	igd	2	TRUE	0.00286396	41.0837	36.2436	21.5655	0.0666
rs61972390	T	C	T	C	0.107346	0.0615794	0.136725	FALSE	FALSE	FALSE	finngen_R9_CD2_TNK_LYMPHOMA_EXALLC	99914504	0.585297	0.112852	mature T/NK-cell lymphomas	TRUE	reported	textfile	ebi-a-GCST90017112	13	100566758	0.0242469	9.11381e-06	14306	phylum Cyanobacteriaphylum Cyanobacteria|| id:ebi-a-GCST90017112	TRUE	reported	igd	2	TRUE	0.00322132	46.2267	36.2436	19.6001	0.168
rs7148504	T	G	T	G	-0.0800404	0.069759	0.599738	FALSE	FALSE	FALSE	finngen_R9_CD2_TNK_LYMPHOMA_EXALLC	99701961	0.376972	0.0789585	mature T/NK-cell lymphomas	TRUE	reported	textfile	ebi-a-GCST90017112	14	100168298	0.0176621	6.62384e-06	14306	phylum Cyanobacteriaphylum Cyanobacteria|| id:ebi-a-GCST90017112	TRUE	reported	igd	2	TRUE	0.00271702	38.9701	36.2436	20.5368	0.3052
rs76531781	T	C	T	C	-0.231868	-0.320592	0.0401443	FALSE	FALSE	FALSE	finngen_R9_CD2_TNK_LYMPHOMA_EXALLC	21608117	0.101634	0.195843	mature T/NK-cell lymphomas	TRUE	reported	textfile	ebi-a-GCST90017112	7	21647735	0.0493393	2.87336e-06	14306	phylum Cyanobacteriaphylum Cyanobacteria|| id:ebi-a-GCST90017112	TRUE	reported	igd	2	TRUE	0.00507842	73.0125	36.2436	22.0849	0.0497
rs789068	G	A	G	A	-0.111385	-0.0569253	0.1403	FALSE	FALSE	FALSE	finngen_R9_CD2_TNK_LYMPHOMA_EXALLC	1008238	0.609415	0.11142	mature T/NK-cell lymphomas	TRUE	reported	textfile	ebi-a-GCST90017112	18	1008239	0.0212922	1.5717e-07	14306	phylum Cyanobacteriaphylum Cyanobacteria|| id:ebi-a-GCST90017112	TRUE	reported	igd	2	TRUE	0.0035338	50.7268	36.2436	27.3661	0.172
rs9864379	T	C	T	C	-0.138933	-0.0965021	0.149949	FALSE	FALSE	FALSE	finngen_R9_CD2_TNK_LYMPHOMA_EXALLC	14265449	0.377183	0.109277	mature T/NK-cell lymphomas	TRUE	reported	textfile	ebi-a-GCST90017112	3	14306949	0.0268045	2.03334e-07	14306	phylum Cyanobacteriaphylum Cyanobacteria|| id:ebi-a-GCST90017112	TRUE	reported	igd	2	TRUE	0.00387835	55.692	36.2436	26.8655	0.1133
rs17343978	A	C	A	C	-0.0556041	0.00378495	0.20434	FALSE	FALSE	FALSE	finngen_R9_CD2_TNK_LYMPHOMA_EXALLC	27037922	0.968703	0.0964697	mature T/NK-cell lymphomas	TRUE	reported	textfile	ebi-a-GCST90017111	22	27433885	0.0120272	7.2247e-06	14306	phylum Bacteroidetesphylum Bacteroidetes|| id:ebi-a-GCST90017111	TRUE	reported	igd	2	TRUE	0.00119092	17.0552	36.2436	21.3739	0.2604
rs2032750	C	T	C	T	0.0510857	0.0517687	0.538802	FALSE	FALSE	FALSE	finngen_R9_CD2_TNK_LYMPHOMA_EXALLC	53603889	0.506739	0.0779737	mature T/NK-cell lymphomas	TRUE	reported	textfile	ebi-a-GCST90017111	2	53831026	0.0106804	1.70836e-06	14306	phylum Bacteroidetesphylum Bacteroidetes|| id:ebi-a-GCST90017111	TRUE	reported	igd	2	TRUE	0.0012925	18.5118	36.2436	22.8783	0.4513
rs62531359	T	G	T	G	0.0657788	-0.152231	0.182949	FALSE	FALSE	FALSE	finngen_R9_CD2_TNK_LYMPHOMA_EXALLC	70003946	0.135346	0.101939	mature T/NK-cell lymphomas	TRUE	reported	textfile	ebi-a-GCST90017111	8	70916181	0.0149886	8.42326e-06	14306	phylum Bacteroidetesphylum Bacteroidetes|| id:ebi-a-GCST90017111	TRUE	reported	igd	2	TRUE	0.00107346	15.3712	36.2436	19.2597	0.1451
rs62575403	C	T	C	T	0.145424	0.133887	0.0427327	FALSE	FALSE	FALSE	finngen_R9_CD2_TNK_LYMPHOMA_EXALLC	133628698	0.487897	0.193015	mature T/NK-cell lymphomas	TRUE	reported	textfile	ebi-a-GCST90017111	9	136493820	0.0311079	2.95951e-06	14306	phylum Bacteroidetesphylum Bacteroidetes|| id:ebi-a-GCST90017111	TRUE	reported	igd	2	TRUE	0.00176912	25.3503	36.2436	21.854	0.04374
rs6586324	T	C	T	C	0.0477792	-0.0516541	0.425298	FALSE	FALSE	FALSE	finngen_R9_CD2_TNK_LYMPHOMA_EXALLC	42522025	0.510236	0.0784456	mature T/NK-cell lymphomas	TRUE	reported	textfile	ebi-a-GCST90017111	21	43942135	0.0105437	7.36885e-06	14306	phylum Bacteroidetesphylum Bacteroidetes|| id:ebi-a-GCST90017111	TRUE	reported	igd	2	TRUE	0.00113147	16.2029	36.2436	20.5349	0.4533
rs72706335	T	C	T	C	-0.223193	-0.120743	0.0248793	FALSE	FALSE	FALSE	finngen_R9_CD2_TNK_LYMPHOMA_EXALLC	157525648	0.635587	0.254796	mature T/NK-cell lymphomas	TRUE	reported	textfile	ebi-a-GCST90017111	1	157495438	0.0493382	7.13116e-06	14306	phylum Bacteroidetesphylum Bacteroidetes|| id:ebi-a-GCST90017111	TRUE	reported	igd	2	TRUE	0.00610786	87.9038	36.2436	20.4642	0.06561
rs73512608	G	A	G	A	-0.123117	0.226965	0.0530772	FALSE	FALSE	FALSE	finngen_R9_CD2_TNK_LYMPHOMA_EXALLC	69948551	0.189015	0.172795	mature T/NK-cell lymphomas	TRUE	reported	textfile	ebi-a-GCST90017111	13	70522683	0.0236743	2.53893e-07	14306	phylum Bacteroidetesphylum Bacteroidetes|| id:ebi-a-GCST90017111	TRUE	reported	igd	2	TRUE	0.00151289	21.6732	36.2436	27.0447	0.05268
rs73846128	A	G	A	G	-0.0664262	0.109028	0.146949	FALSE	FALSE	FALSE	finngen_R9_CD2_TNK_LYMPHOMA_EXALLC	89291104	0.319091	0.10943	mature T/NK-cell lymphomas	TRUE	reported	textfile	ebi-a-GCST90017111	3	89340254	0.0133481	4.783e-07	14306	phylum Bacteroidetesphylum Bacteroidetes|| id:ebi-a-GCST90017111	TRUE	reported	igd	2	TRUE	0.00124519	17.8334	36.2436	24.7651	0.17
rs73975615	G	A	G	A	-0.207163	-0.365677	0.00738247	FALSE	FALSE	FALSE	finngen_R9_CD2_TNK_LYMPHOMA_EXALLC	6557880	0.43872	0.472233	mature T/NK-cell lymphomas	TRUE	reported	textfile	ebi-a-GCST90017111	17	6461200	0.0442629	1.20412e-06	14306	phylum Bacteroidetesphylum Bacteroidetes|| id:ebi-a-GCST90017111	TRUE	reported	igd	2	TRUE	0.000927901	13.285	36.2436	21.9051	0.01093
rs929878	T	C	T	C	0.0540001	0.0995659	0.787764	FALSE	FALSE	FALSE	finngen_R9_CD2_TNK_LYMPHOMA_EXALLC	74256742	0.296231	0.0953194	mature T/NK-cell lymphomas	TRUE	reported	textfile	ebi-a-GCST90017111	16	74290641	0.0121526	6.51118e-06	14306	phylum Bacteroidetesphylum Bacteroidetes|| id:ebi-a-GCST90017111	TRUE	reported	igd	2	TRUE	0.00107729	15.4262	36.2436	19.7447	0.2445
rs1002941	A	G	A	G	-0.105025	-0.0705806	0.754683	FALSE	FALSE	FALSE	finngen_R9_CD2_TNK_LYMPHOMA_EXALLC	100702485	0.433412	0.0900992	mature T/NK-cell lymphomas	TRUE	reported	textfile	ebi-a-GCST90016918	15	101242690	0.0233484	8.14836e-06	14306	class Lentisphaeria|| id:ebi-a-GCST90016918	TRUE	reported	igd	2	TRUE	0.00444059	63.8015	30.5203	20.2335	0.2793
rs11770843	C	T	C	T	0.109431	0.16702	0.329935	FALSE	FALSE	FALSE	finngen_R9_CD2_TNK_LYMPHOMA_EXALLC	147098287	0.0448725	0.0832666	mature T/NK-cell lymphomas	TRUE	reported	textfile	ebi-a-GCST90016918	7	146795379	0.0234879	1.9073e-06	14306	class Lentisphaeria|| id:ebi-a-GCST90016918	TRUE	reported	igd	2	TRUE	0.00460113	66.1188	30.5203	21.7066	0.2594
rs17114848	G	A	G	A	0.152377	0.115713	0.0988331	FALSE	FALSE	FALSE	finngen_R9_CD2_TNK_LYMPHOMA_EXALLC	24917388	0.376781	0.13092	mature T/NK-cell lymphomas	TRUE	reported	textfile	ebi-a-GCST90016918	15	25162535	0.0324332	4.05864e-06	14306	class Lentisphaeria|| id:ebi-a-GCST90016918	TRUE	reported	igd	2	TRUE	0.00452085	64.96	30.5203	22.0729	0.1093
rs2031282	A	G	A	G	0.122368	0.135122	0.183735	FALSE	FALSE	FALSE	finngen_R9_CD2_TNK_LYMPHOMA_EXALLC	20113040	0.185723	0.102107	mature T/NK-cell lymphomas	TRUE	reported	textfile	ebi-a-GCST90016918	13	20687179	0.0270329	4.38258e-06	14306	class Lentisphaeria|| id:ebi-a-GCST90016918	TRUE	reported	igd	2	TRUE	0.00422564	60.7001	30.5203	20.4904	0.17
rs2825714	A	G	A	G	-0.13741	0.172173	0.169654	FALSE	FALSE	FALSE	finngen_R9_CD2_TNK_LYMPHOMA_EXALLC	19651652	0.0954685	0.103269	mature T/NK-cell lymphomas	TRUE	reported	textfile	ebi-a-GCST90016918	21	21023966	0.0289246	1.72211e-06	14306	class Lentisphaeria|| id:ebi-a-GCST90016918	TRUE	reported	igd	2	TRUE	0.00500056	71.8875	30.5203	22.5685	0.1571
rs62570196	C	T	C	T	-0.21635	0.117423	0.0422023	FALSE	FALSE	FALSE	finngen_R9_CD2_TNK_LYMPHOMA_EXALLC	108323890	0.53922	0.191244	mature T/NK-cell lymphomas	TRUE	reported	textfile	ebi-a-GCST90016918	9	111086170	0.0439866	1.07924e-06	14306	class Lentisphaeria|| id:ebi-a-GCST90016918	TRUE	reported	igd	2	TRUE	0.00598061	86.0613	30.5203	24.1921	0.06859
rs72640280	A	G	A	G	0.220207	0.419015	0.0552235	FALSE	FALSE	FALSE	finngen_R9_CD2_TNK_LYMPHOMA_EXALLC	11883735	0.0127806	0.168291	mature T/NK-cell lymphomas	TRUE	reported	textfile	ebi-a-GCST90016918	1	11943792	0.0486196	5.18036e-06	14306	class Lentisphaeria|| id:ebi-a-GCST90016918	TRUE	reported	igd	2	TRUE	0.00492655	70.8182	30.5203	20.5135	0.05368
rs77599476	A	G	A	G	0.230292	-0.0995965	0.0553663	FALSE	FALSE	FALSE	finngen_R9_CD2_TNK_LYMPHOMA_EXALLC	62762910	0.563386	0.172366	mature T/NK-cell lymphomas	TRUE	reported	textfile	ebi-a-GCST90016918	20	61394262	0.0480168	1.86132e-06	14306	class Lentisphaeria|| id:ebi-a-GCST90016918	TRUE	reported	igd	2	TRUE	0.00650258	93.6217	30.5203	23.0023	0.06561
rs10108398	G	A	G	A	0.0769142	0.0448989	0.27553	FALSE	FALSE	FALSE	finngen_R9_CD2_TNK_LYMPHOMA_EXALLC	58528265	0.603931	0.086551	mature T/NK-cell lymphomas	TRUE	reported	textfile	ebi-a-GCST90016921	8	59440824	0.0153953	1.09001e-06	14306	class Mollicutes|| id:ebi-a-GCST90016921	TRUE	reported	igd	2	TRUE	0.00244256	35.024	30.5203	24.9595	0.2913
rs11890098	A	G	A	G	0.074438	0.0292929	0.278099	FALSE	FALSE	FALSE	finngen_R9_CD2_TNK_LYMPHOMA_EXALLC	156676037	0.736038	0.0868953	mature T/NK-cell lymphomas	TRUE	reported	textfile	ebi-a-GCST90016921	2	157532549	0.0153389	9.56577e-07	14306	class Mollicutes|| id:ebi-a-GCST90016921	TRUE	reported	igd	2	TRUE	0.00210802	30.2168	30.5203	23.5505	0.2555
rs12566890	T	G	T	G	-0.101147	0.063659	0.131715	FALSE	FALSE	FALSE	finngen_R9_CD2_TNK_LYMPHOMA_EXALLC	61385192	0.583183	0.116009	mature T/NK-cell lymphomas	TRUE	reported	textfile	ebi-a-GCST90016921	1	61850864	0.0230978	3.65098e-06	14306	class Mollicutes|| id:ebi-a-GCST90016921	TRUE	reported	igd	2	TRUE	0.00176629	25.3098	30.5203	19.1763	0.09543
rs17214486	C	A	C	A	0.06099	0.0128545	0.324537	FALSE	FALSE	FALSE	finngen_R9_CD2_TNK_LYMPHOMA_EXALLC	96693337	0.876986	0.0830443	mature T/NK-cell lymphomas	TRUE	reported	textfile	ebi-a-GCST90016921	14	97159674	0.0135623	6.60861e-06	14306	class Mollicutes|| id:ebi-a-GCST90016921	TRUE	reported	igd	2	TRUE	0.00178786	25.6193	30.5203	20.2232	0.4016
rs2464826	A	C	A	C	0.0944239	-0.19346	0.112312	FALSE	FALSE	FALSE	finngen_R9_CD2_TNK_LYMPHOMA_EXALLC	79860934	0.115574	0.122939	mature T/NK-cell lymphomas	TRUE	reported	textfile	ebi-a-GCST90016921	7	79490250	0.0211806	8.39499e-06	14306	class Mollicutes|| id:ebi-a-GCST90016921	TRUE	reported	igd	2	TRUE	0.00196637	28.1824	30.5203	19.8741	0.1262
rs28537087	G	A	G	A	0.0820873	-0.0748314	0.246937	FALSE	FALSE	FALSE	finngen_R9_CD2_TNK_LYMPHOMA_EXALLC	94766447	0.40757	0.0903567	mature T/NK-cell lymphomas	TRUE	reported	textfile	ebi-a-GCST90016921	15	95309676	0.0188312	8.07402e-06	14306	class Mollicutes|| id:ebi-a-GCST90016921	TRUE	reported	igd	2	TRUE	0.0018477	26.4785	30.5203	19.0019	0.164
rs3768491	G	A	G	A	0.0681052	-0.0184072	0.710707	FALSE	FALSE	FALSE	finngen_R9_CD2_TNK_LYMPHOMA_EXALLC	109423364	0.829172	0.085312	mature T/NK-cell lymphomas	TRUE	reported	textfile	ebi-a-GCST90016921	1	109965986	0.0149061	4.2335e-06	14306	class Mollicutes|| id:ebi-a-GCST90016921	TRUE	reported	igd	2	TRUE	0.00189552	27.165	30.5203	20.8753	0.2863
rs4885016	C	T	C	T	0.0819606	-0.0646101	0.865911	FALSE	FALSE	FALSE	finngen_R9_CD2_TNK_LYMPHOMA_EXALLC	72596351	0.575323	0.115328	mature T/NK-cell lymphomas	TRUE	reported	textfile	ebi-a-GCST90016921	13	73170489	0.0181628	7.26993e-06	14306	class Mollicutes|| id:ebi-a-GCST90016921	TRUE	reported	igd	2	TRUE	0.00177907	25.4931	30.5203	20.3631	0.1571
rs6043847	T	C	T	C	-0.114937	0.0607393	0.0584707	FALSE	FALSE	FALSE	finngen_R9_CD2_TNK_LYMPHOMA_EXALLC	16278879	0.714462	0.166013	mature T/NK-cell lymphomas	TRUE	reported	textfile	ebi-a-GCST90016921	20	16259524	0.0248606	4.55481e-06	14306	class Mollicutes|| id:ebi-a-GCST90016921	TRUE	reported	igd	2	TRUE	0.00171046	24.5084	30.5203	21.3745	0.06958
rs72901605	T	C	T	C	-0.0841852	0.102213	0.115214	FALSE	FALSE	FALSE	finngen_R9_CD2_TNK_LYMPHOMA_EXALLC	47082326	0.400571	0.121595	mature T/NK-cell lymphomas	TRUE	reported	textfile	ebi-a-GCST90016921	11	47103877	0.0178119	3.25792e-06	14306	class Mollicutes|| id:ebi-a-GCST90016921	TRUE	reported	igd	2	TRUE	0.00214515	30.7503	30.5203	22.3383	0.1859
rs74603314	T	C	T	C	0.221639	0.0876116	0.0398158	FALSE	FALSE	FALSE	finngen_R9_CD2_TNK_LYMPHOMA_EXALLC	46050515	0.660046	0.199185	mature T/NK-cell lymphomas	TRUE	reported	textfile	ebi-a-GCST90016921	14	46519718	0.0462918	1.5569e-06	14306	class Mollicutes|| id:ebi-a-GCST90016921	TRUE	reported	igd	2	TRUE	0.00428741	61.5912	30.5203	22.9237	0.04573
rs78169027	A	G	A	G	-0.108283	0.0665485	0.0621471	FALSE	FALSE	FALSE	finngen_R9_CD2_TNK_LYMPHOMA_EXALLC	108568360	0.680762	0.161751	mature T/NK-cell lymphomas	TRUE	reported	textfile	ebi-a-GCST90016921	11	108439087	0.0237289	5.87611e-06	14306	class Mollicutes|| id:ebi-a-GCST90016921	TRUE	reported	igd	2	TRUE	0.00226463	32.4668	30.5203	20.8241	0.1083
rs10148250	A	G	A	G	-0.0861928	-0.000430576	0.582537	FALSE	FALSE	FALSE	finngen_R9_CD2_TNK_LYMPHOMA_EXALLC	106605442	0.99573	0.080456	mature T/NK-cell lymphomas	TRUE	reported	textfile	ebi-a-GCST90016919	14	107061448	0.0193381	8.67142e-06	14306	class Melainabacteria|| id:ebi-a-GCST90016919	TRUE	reported	igd	2	TRUE	0.00368622	52.9228	30.5203	19.8662	0.4563
rs10738747	A	G	A	G	-0.0814624	0.0338715	0.565691	FALSE	FALSE	FALSE	finngen_R9_CD2_TNK_LYMPHOMA_EXALLC	26184580	0.665022	0.0782267	mature T/NK-cell lymphomas	TRUE	reported	textfile	ebi-a-GCST90016919	9	26184578	0.0184409	9.95795e-06	14306	class Melainabacteria|| id:ebi-a-GCST90016919	TRUE	reported	igd	2	TRUE	0.00331785	47.6165	30.5203	19.5142	0.496
rs11150282	T	C	T	C	0.0989487	-0.0274324	0.35989	FALSE	FALSE	FALSE	finngen_R9_CD2_TNK_LYMPHOMA_EXALLC	80459808	0.734113	0.0807642	mature T/NK-cell lymphomas	TRUE	reported	textfile	ebi-a-GCST90016919	16	80493705	0.0196972	6.02893e-07	14306	class Melainabacteria|| id:ebi-a-GCST90016919	TRUE	reported	igd	2	TRUE	0.00426871	61.3213	30.5203	25.2355	0.3211
rs113884518	T	C	T	C	-0.205352	-0.0264893	0.0242895	FALSE	FALSE	FALSE	finngen_R9_CD2_TNK_LYMPHOMA_EXALLC	24648999	0.914308	0.246168	mature T/NK-cell lymphomas	TRUE	reported	textfile	ebi-a-GCST90016919	9	24648997	0.0454982	8.05675e-06	14306	class Melainabacteria|| id:ebi-a-GCST90016919	TRUE	reported	igd	2	TRUE	0.00390804	56.1199	30.5203	20.3709	0.04871
rs28678345	T	C	T	C	0.214848	-0.159445	0.0489908	FALSE	FALSE	FALSE	finngen_R9_CD2_TNK_LYMPHOMA_EXALLC	55828967	0.377291	0.180593	mature T/NK-cell lymphomas	TRUE	reported	textfile	ebi-a-GCST90016919	17	53906328	0.0470878	6.69083e-06	14306	class Melainabacteria|| id:ebi-a-GCST90016919	TRUE	reported	igd	2	TRUE	0.00411165	59.0558	30.5203	20.8183	0.04672
rs367480	A	G	A	G	0.083758	0.110446	0.641546	FALSE	FALSE	FALSE	finngen_R9_CD2_TNK_LYMPHOMA_EXALLC	2916401	0.175616	0.0815472	mature T/NK-cell lymphomas	TRUE	reported	textfile	ebi-a-GCST90016919	11	2937631	0.0185796	8.19917e-06	14306	class Melainabacteria|| id:ebi-a-GCST90016919	TRUE	reported	igd	2	TRUE	0.00343375	49.2856	30.5203	20.3226	0.4274
rs4129395	G	A	G	A	0.0896187	-0.0606462	0.486357	FALSE	FALSE	FALSE	finngen_R9_CD2_TNK_LYMPHOMA_EXALLC	113213109	0.43512	0.0777057	mature T/NK-cell lymphomas	TRUE	reported	textfile	ebi-a-GCST90016919	9	115975389	0.0185106	1.48057e-06	14306	class Melainabacteria|| id:ebi-a-GCST90016919	TRUE	reported	igd	2	TRUE	0.00392874	56.4184	30.5203	23.4399	0.4264
rs789069	A	C	A	C	-0.103539	-0.0569252	0.1403	FALSE	FALSE	FALSE	finngen_R9_CD2_TNK_LYMPHOMA_EXALLC	1008277	0.609416	0.11142	mature T/NK-cell lymphomas	TRUE	reported	textfile	ebi-a-GCST90016919	18	1008278	0.0234287	6.84636e-06	14306	class Melainabacteria|| id:ebi-a-GCST90016919	TRUE	reported	igd	2	TRUE	0.00305349	43.8109	30.5203	19.5304	0.172
rs79790072	T	C	T	C	0.226722	0.0535149	0.0307648	FALSE	FALSE	FALSE	finngen_R9_CD2_TNK_LYMPHOMA_EXALLC	100207478	0.811633	0.224551	mature T/NK-cell lymphomas	TRUE	reported	textfile	ebi-a-GCST90016919	15	100747683	0.0487841	3.29011e-06	14306	class Melainabacteria|| id:ebi-a-GCST90016919	TRUE	reported	igd	2	TRUE	0.00549493	79.0338	30.5203	21.5989	0.05666
rs9864379	T	C	T	C	-0.159735	-0.0965021	0.149949	FALSE	FALSE	FALSE	finngen_R9_CD2_TNK_LYMPHOMA_EXALLC	14265449	0.377183	0.109277	mature T/NK-cell lymphomas	TRUE	reported	textfile	ebi-a-GCST90016919	3	14306949	0.0292553	5.36056e-08	14306	class Melainabacteria|| id:ebi-a-GCST90016919	TRUE	reported	igd	2	TRUE	0.00512669	73.71	30.5203	29.812	0.1133
rs10202904	G	T	G	T	0.121754	-0.0164787	0.591213	FALSE	FALSE	FALSE	finngen_R9_CD2_TNK_LYMPHOMA_EXALLC	124682691	0.834883	0.0790558	mature T/NK-cell lymphomas	TRUE	reported	textfile	ebi-a-GCST90016920	2	125440268	0.0235357	3.01432e-07	14306	class Methanobacteria|| id:ebi-a-GCST90016920	TRUE	reported	igd	2	TRUE	0.00738012	106.35	30.5203	26.7616	0.4672
rs10424197	A	G	A	G	0.111274	-0.120115	0.745105	FALSE	FALSE	FALSE	finngen_R9_CD2_TNK_LYMPHOMA_EXALLC	45936063	0.179839	0.0895544	mature T/NK-cell lymphomas	TRUE	reported	textfile	ebi-a-GCST90016920	19	46439321	0.0247517	9.27897e-06	14306	class Methanobacteria|| id:ebi-a-GCST90016920	TRUE	reported	igd	2	TRUE	0.00543256	78.1318	30.5203	20.2105	0.325
rs4257531	G	A	G	A	0.164498	-0.119204	0.105541	FALSE	FALSE	FALSE	finngen_R9_CD2_TNK_LYMPHOMA_EXALLC	2044483	0.348273	0.127091	mature T/NK-cell lymphomas	TRUE	reported	textfile	ebi-a-GCST90016920	3	2086167	0.0364959	7.44338e-06	14306	class Methanobacteria|| id:ebi-a-GCST90016920	TRUE	reported	igd	2	TRUE	0.00547878	78.8002	30.5203	20.3158	0.1143
rs6508769	C	T	C	T	-0.153519	0.0947653	0.853069	FALSE	FALSE	FALSE	finngen_R9_CD2_TNK_LYMPHOMA_EXALLC	28336853	0.383744	0.108798	mature T/NK-cell lymphomas	TRUE	reported	textfile	ebi-a-GCST90016920	19	28827760	0.0344519	8.22527e-06	14306	class Methanobacteria|| id:ebi-a-GCST90016920	TRUE	reported	igd	2	TRUE	0.00649419	93.5	30.5203	19.8563	0.165
rs6776814	T	C	T	C	-0.199566	-0.0639512	0.0203777	FALSE	FALSE	FALSE	finngen_R9_CD2_TNK_LYMPHOMA_EXALLC	15011576	0.81466	0.272807	mature T/NK-cell lymphomas	TRUE	reported	textfile	ebi-a-GCST90016920	3	15053083	0.0411825	1.63061e-06	14306	class Methanobacteria|| id:ebi-a-GCST90016920	TRUE	reported	igd	2	TRUE	0.0064883	93.4148	30.5203	23.4827	0.08946
rs73068003	G	T	G	T	-0.15814	0.249509	0.0963142	FALSE	FALSE	FALSE	finngen_R9_CD2_TNK_LYMPHOMA_EXALLC	10734305	0.0562808	0.130711	mature T/NK-cell lymphomas	TRUE	reported	textfile	ebi-a-GCST90016920	7	10773932	0.0351803	8.44578e-06	14306	class Methanobacteria|| id:ebi-a-GCST90016920	TRUE	reported	igd	2	TRUE	0.00536891	77.2114	30.5203	20.2062	0.1223
rs73457410	A	G	A	G	0.21534	-0.187223	0.063173	FALSE	FALSE	FALSE	finngen_R9_CD2_TNK_LYMPHOMA_EXALLC	41382045	0.231642	0.156522	mature T/NK-cell lymphomas	TRUE	reported	textfile	ebi-a-GCST90016920	13	41956181	0.0436695	1.40854e-06	14306	class Methanobacteria|| id:ebi-a-GCST90016920	TRUE	reported	igd	2	TRUE	0.00576529	82.945	30.5203	24.316	0.0666
rs75208022	C	T	C	T	-0.227245	0.133755	0.0943527	FALSE	FALSE	FALSE	finngen_R9_CD2_TNK_LYMPHOMA_EXALLC	21185927	0.309238	0.131542	mature T/NK-cell lymphomas	TRUE	reported	textfile	ebi-a-GCST90016920	12	21338861	0.048763	5.92107e-06	14306	class Methanobacteria|| id:ebi-a-GCST90016920	TRUE	reported	igd	2	TRUE	0.00730004	105.188	30.5203	21.7174	0.07654
rs894996	C	A	C	A	0.216999	-0.101101	0.0700843	FALSE	FALSE	FALSE	finngen_R9_CD2_TNK_LYMPHOMA_EXALLC	103497150	0.501193	0.15031	mature T/NK-cell lymphomas	TRUE	reported	textfile	ebi-a-GCST90016920	4	104418307	0.0449076	1.87556e-06	14306	class Methanobacteria|| id:ebi-a-GCST90016920	TRUE	reported	igd	2	TRUE	0.00625786	90.0761	30.5203	23.3494	0.07157
rs10774377	G	A	G	A	-0.052659	-0.0671917	0.563918	FALSE	FALSE	FALSE	finngen_R9_CD2_TNK_LYMPHOMA_EXALLC	5833353	0.391352	0.0783881	mature T/NK-cell lymphomas	TRUE	reported	textfile	ebi-a-GCST90016913	12	5942519	0.0113858	3.24399e-06	14306	class Clostridia|| id:ebi-a-GCST90016913	TRUE	reported	igd	2	TRUE	0.00123366	17.6681	30.5203	21.3904	0.334
rs112334273	G	A	G	A	0.0641008	-0.0828164	0.277802	FALSE	FALSE	FALSE	finngen_R9_CD2_TNK_LYMPHOMA_EXALLC	39331325	0.339908	0.0867782	mature T/NK-cell lymphomas	TRUE	reported	textfile	ebi-a-GCST90016913	21	40703251	0.0127404	3.81408e-07	14306	class Clostridia|| id:ebi-a-GCST90016913	TRUE	reported	igd	2	TRUE	0.00152219	21.8065	30.5203	25.314	0.2455
rs13105690	C	T	C	T	0.0529097	0.0625176	0.714824	FALSE	FALSE	FALSE	finngen_R9_CD2_TNK_LYMPHOMA_EXALLC	7418457	0.468292	0.0862002	mature T/NK-cell lymphomas	TRUE	reported	textfile	ebi-a-GCST90016913	4	7420184	0.011818	8.77789e-06	14306	class Clostridia|| id:ebi-a-GCST90016913	TRUE	reported	igd	2	TRUE	0.0010968	15.7059	30.5203	20.0439	0.2674
rs13179700	C	T	C	T	-0.0511937	0.0847214	0.655174	FALSE	FALSE	FALSE	finngen_R9_CD2_TNK_LYMPHOMA_EXALLC	149698225	0.299624	0.0816796	mature T/NK-cell lymphomas	TRUE	reported	textfile	ebi-a-GCST90016913	5	149077788	0.0109569	3.37085e-06	14306	class Clostridia|| id:ebi-a-GCST90016913	TRUE	reported	igd	2	TRUE	0.00120004	17.186	30.5203	21.8302	0.3549
rs1842454	G	A	G	A	-0.0547202	-0.145203	0.187221	FALSE	FALSE	FALSE	finngen_R9_CD2_TNK_LYMPHOMA_EXALLC	105724661	0.144676	0.0995499	mature T/NK-cell lymphomas	TRUE	reported	textfile	ebi-a-GCST90016913	5	105060362	0.0127338	8.72027e-06	14306	class Clostridia|| id:ebi-a-GCST90016913	TRUE	reported	igd	2	TRUE	0.000982333	14.0651	30.5203	18.4663	0.2068
rs2273429	A	G	A	G	-0.0724037	0.0932901	0.105304	FALSE	FALSE	FALSE	finngen_R9_CD2_TNK_LYMPHOMA_EXALLC	52027354	0.462793	0.127054	mature T/NK-cell lymphomas	TRUE	reported	textfile	ebi-a-GCST90016913	14	52494072	0.0153105	4.52137e-06	14306	class Clostridia|| id:ebi-a-GCST90016913	TRUE	reported	igd	2	TRUE	0.00100511	14.3915	30.5203	22.3637	0.1074
rs6797343	T	G	T	G	-0.0592279	-0.0127138	0.809922	FALSE	FALSE	FALSE	finngen_R9_CD2_TNK_LYMPHOMA_EXALLC	89219564	0.89693	0.0981456	mature T/NK-cell lymphomas	TRUE	reported	textfile	ebi-a-GCST90016913	3	89268714	0.0134556	9.35643e-06	14306	class Clostridia|| id:ebi-a-GCST90016913	TRUE	reported	igd	2	TRUE	0.00100835	14.438	30.5203	19.3752	0.174
rs6814436	C	T	C	T	-0.0739995	0.0424767	0.858427	FALSE	FALSE	FALSE	finngen_R9_CD2_TNK_LYMPHOMA_EXALLC	160586149	0.701785	0.11093	mature T/NK-cell lymphomas	TRUE	reported	textfile	ebi-a-GCST90016913	4	161507301	0.0150815	9.65095e-07	14306	class Clostridia|| id:ebi-a-GCST90016913	TRUE	reported	igd	2	TRUE	0.00125643	17.9946	30.5203	24.0751	0.1322
rs6815608	C	T	C	T	-0.103803	-0.118318	0.849103	FALSE	FALSE	FALSE	finngen_R9_CD2_TNK_LYMPHOMA_EXALLC	151210592	0.2745	0.108275	mature T/NK-cell lymphomas	TRUE	reported	textfile	ebi-a-GCST90016913	4	152131744	0.0210883	4.01856e-07	14306	class Clostridia|| id:ebi-a-GCST90016913	TRUE	reported	igd	2	TRUE	0.00166711	23.8862	30.5203	24.2291	0.0845
rs72738886	T	C	T	C	0.0866169	-0.139093	0.0756179	FALSE	FALSE	FALSE	finngen_R9_CD2_TNK_LYMPHOMA_EXALLC	35770448	0.346077	0.147622	mature T/NK-cell lymphomas	TRUE	reported	textfile	ebi-a-GCST90016913	5	35770550	0.0190393	8.24233e-06	14306	class Clostridia|| id:ebi-a-GCST90016913	TRUE	reported	igd	2	TRUE	0.00107314	15.3667	30.5203	20.6968	0.07753
rs992074	T	C	T	C	-0.255639	-0.175448	0.976711	FALSE	FALSE	FALSE	finngen_R9_CD2_TNK_LYMPHOMA_EXALLC	17195484	0.494895	0.25705	mature T/NK-cell lymphomas	TRUE	reported	textfile	ebi-a-GCST90016913	21	18567802	0.0508787	8.77506e-07	14306	class Clostridia|| id:ebi-a-GCST90016913	TRUE	reported	igd	2	TRUE	0.00439016	63.0738	30.5203	25.2454	0.0348
rs1035691	G	A	G	A	0.055176	0.0128446	0.596484	FALSE	FALSE	FALSE	finngen_R9_CD2_TNK_LYMPHOMA_EXALLC	10637188	0.871845	0.0796241	mature T/NK-cell lymphomas	TRUE	reported	textfile	ebi-a-GCST90016915	11	10658735	0.0121602	9.65162e-06	14306	class Deltaproteobacteria|| id:ebi-a-GCST90016915	TRUE	reported	igd	2	TRUE	0.0013624	19.5144	30.5203	20.5882	0.338
rs11599763	C	T	C	T	0.0544219	0.0521219	0.592459	FALSE	FALSE	FALSE	finngen_R9_CD2_TNK_LYMPHOMA_EXALLC	11813600	0.512103	0.0795065	mature T/NK-cell lymphomas	TRUE	reported	textfile	ebi-a-GCST90016915	10	11855599	0.0117397	3.94121e-06	14306	class Deltaproteobacteria|| id:ebi-a-GCST90016915	TRUE	reported	igd	2	TRUE	0.00140881	20.18	30.5203	21.4899	0.3897
rs17084793	G	A	G	A	-0.0710762	-0.0342495	0.145807	FALSE	FALSE	FALSE	finngen_R9_CD2_TNK_LYMPHOMA_EXALLC	71645678	0.756091	0.110262	mature T/NK-cell lymphomas	TRUE	reported	textfile	ebi-a-GCST90016915	18	69312914	0.015953	5.6863e-06	14306	class Deltaproteobacteria|| id:ebi-a-GCST90016915	TRUE	reported	igd	2	TRUE	0.00136479	19.5487	30.5203	19.8501	0.161
rs17791387	A	G	A	G	-0.0735881	0.0383814	0.0951236	FALSE	FALSE	FALSE	finngen_R9_CD2_TNK_LYMPHOMA_EXALLC	79219511	0.773824	0.133558	mature T/NK-cell lymphomas	TRUE	reported	textfile	ebi-a-GCST90016915	9	81834426	0.0154246	1.60221e-06	14306	class Deltaproteobacteria|| id:ebi-a-GCST90016915	TRUE	reported	igd	2	TRUE	0.00131332	18.8105	30.5203	22.7608	0.1412
rs2692012	G	A	G	A	-0.110335	0.220007	0.945257	FALSE	FALSE	FALSE	finngen_R9_CD2_TNK_LYMPHOMA_EXALLC	204022477	0.198571	0.171127	mature T/NK-cell lymphomas	TRUE	reported	textfile	ebi-a-GCST90016915	1	203991605	0.0253336	3.14188e-06	14306	class Deltaproteobacteria|| id:ebi-a-GCST90016915	TRUE	reported	igd	2	TRUE	0.00145002	20.7713	30.5203	18.9685	0.0636
rs2838334	G	A	G	A	0.0561722	0.104698	0.344115	FALSE	FALSE	FALSE	finngen_R9_CD2_TNK_LYMPHOMA_EXALLC	43645080	0.200348	0.0817598	mature T/NK-cell lymphomas	TRUE	reported	textfile	ebi-a-GCST90016915	21	45064961	0.0124124	5.44553e-06	14306	class Deltaproteobacteria|| id:ebi-a-GCST90016915	TRUE	reported	igd	2	TRUE	0.00138018	19.7693	30.5203	20.4801	0.3231
rs3935584	C	T	C	T	-0.0523484	0.0572497	0.533062	FALSE	FALSE	FALSE	finngen_R9_CD2_TNK_LYMPHOMA_EXALLC	233064573	0.462979	0.0780021	mature T/NK-cell lymphomas	TRUE	reported	textfile	ebi-a-GCST90016915	2	233929283	0.011566	7.50119e-06	14306	class Deltaproteobacteria|| id:ebi-a-GCST90016915	TRUE	reported	igd	2	TRUE	0.00137009	19.6247	30.5203	20.4852	0.496
rs4506934	C	T	C	T	-0.0936514	0.0811028	0.118086	FALSE	FALSE	FALSE	finngen_R9_CD2_TNK_LYMPHOMA_EXALLC	2953368	0.501074	0.120545	mature T/NK-cell lymphomas	TRUE	reported	textfile	ebi-a-GCST90016915	17	2856662	0.02012	3.58889e-06	14306	class Deltaproteobacteria|| id:ebi-a-GCST90016915	TRUE	reported	igd	2	TRUE	0.00174866	25.0566	30.5203	21.6657	0.1123
rs55744759	A	G	A	G	-0.0779693	-0.0986287	0.112372	FALSE	FALSE	FALSE	finngen_R9_CD2_TNK_LYMPHOMA_EXALLC	56955112	0.418664	0.121953	mature T/NK-cell lymphomas	TRUE	reported	textfile	ebi-a-GCST90016915	8	57867671	0.0170738	7.31375e-06	14306	class Deltaproteobacteria|| id:ebi-a-GCST90016915	TRUE	reported	igd	2	TRUE	0.00124957	17.8963	30.5203	20.8539	0.1163
rs6058181	C	T	C	T	0.0825716	0.00637089	0.163626	FALSE	FALSE	FALSE	finngen_R9_CD2_TNK_LYMPHOMA_EXALLC	35106998	0.951584	0.104927	mature T/NK-cell lymphomas	TRUE	reported	textfile	ebi-a-GCST90016915	20	33694801	0.0165958	3.39555e-07	14306	class Deltaproteobacteria|| id:ebi-a-GCST90016915	TRUE	reported	igd	2	TRUE	0.00147403	21.1156	30.5203	24.7551	0.1233
rs62020470	A	G	A	G	-0.0585411	0.0592143	0.179363	FALSE	FALSE	FALSE	finngen_R9_CD2_TNK_LYMPHOMA_EXALLC	95617836	0.558578	0.101229	mature T/NK-cell lymphomas	TRUE	reported	textfile	ebi-a-GCST90016915	15	96161065	0.0129358	4.85087e-06	14306	class Deltaproteobacteria|| id:ebi-a-GCST90016915	TRUE	reported	igd	2	TRUE	0.00131676	18.8597	30.5203	20.4802	0.2594
rs9928243	C	A	C	A	-0.0538457	-0.0146901	0.47402	FALSE	FALSE	FALSE	finngen_R9_CD2_TNK_LYMPHOMA_EXALLC	71507738	0.850639	0.0780132	mature T/NK-cell lymphomas	TRUE	reported	textfile	ebi-a-GCST90016915	16	71541641	0.0117718	5.02077e-06	14306	class Deltaproteobacteria|| id:ebi-a-GCST90016915	TRUE	reported	igd	2	TRUE	0.00141741	20.3034	30.5203	20.9226	0.4254
rs1074800	G	A	G	A	-0.0492438	0.0454639	0.581156	FALSE	FALSE	FALSE	finngen_R9_CD2_TNK_LYMPHOMA_EXALLC	3002432	0.564058	0.0788176	mature T/NK-cell lymphomas	TRUE	reported	textfile	ebi-a-GCST90016916	5	3002546	0.010887	6.14582e-06	14306	class Erysipelotrichia|| id:ebi-a-GCST90016916	TRUE	reported	igd	2	TRUE	0.00116261	16.6493	30.5203	20.4591	0.3986
rs10781552	C	T	C	T	-0.0552212	0.045394	0.279545	FALSE	FALSE	FALSE	finngen_R9_CD2_TNK_LYMPHOMA_EXALLC	132083729	0.599581	0.0864642	mature T/NK-cell lymphomas	TRUE	reported	textfile	ebi-a-GCST90016916	10	133897233	0.0116074	2.33115e-06	14306	class Erysipelotrichia|| id:ebi-a-GCST90016916	TRUE	reported	igd	2	TRUE	0.00130937	18.7537	30.5203	22.633	0.3121
rs17530232	A	G	A	G	0.10305	0.342176	0.0533105	FALSE	FALSE	FALSE	finngen_R9_CD2_TNK_LYMPHOMA_EXALLC	39811320	0.0447971	0.170529	mature T/NK-cell lymphomas	TRUE	reported	textfile	ebi-a-GCST90016916	13	40385457	0.0224648	2.79126e-06	14306	class Erysipelotrichia|| id:ebi-a-GCST90016916	TRUE	reported	igd	2	TRUE	0.00150118	21.5052	30.5203	21.0422	0.07654
rs1884466	C	T	C	T	-0.0475363	0.00643505	0.520462	FALSE	FALSE	FALSE	finngen_R9_CD2_TNK_LYMPHOMA_EXALLC	63673525	0.934161	0.0778956	mature T/NK-cell lymphomas	TRUE	reported	textfile	ebi-a-GCST90016916	1	64139196	0.0106939	9.52708e-06	14306	class Erysipelotrichia|| id:ebi-a-GCST90016916	TRUE	reported	igd	2	TRUE	0.00111913	16.026	30.5203	19.7596	0.4513
rs2300774	A	G	A	G	-0.0524152	0.0494631	0.561157	FALSE	FALSE	FALSE	finngen_R9_CD2_TNK_LYMPHOMA_EXALLC	196066841	0.525924	0.0779878	mature T/NK-cell lymphomas	TRUE	reported	textfile	ebi-a-GCST90016916	3	195793712	0.0106784	8.95468e-07	14306	class Erysipelotrichia|| id:ebi-a-GCST90016916	TRUE	reported	igd	2	TRUE	0.00132676	19.0032	30.5203	24.0936	0.4076
rs290833	T	G	T	G	-0.0497374	-0.098789	0.493776	FALSE	FALSE	FALSE	finngen_R9_CD2_TNK_LYMPHOMA_EXALLC	96991871	0.20465	0.0778839	mature T/NK-cell lymphomas	TRUE	reported	textfile	ebi-a-GCST90016916	1	97457427	0.0111376	8.02897e-06	14306	class Erysipelotrichia|| id:ebi-a-GCST90016916	TRUE	reported	igd	2	TRUE	0.00115174	16.4935	30.5203	19.9427	0.3688
rs35161940	T	C	T	C	-0.0806041	0.354488	0.106811	FALSE	FALSE	FALSE	finngen_R9_CD2_TNK_LYMPHOMA_EXALLC	72331083	0.00143853	0.111236	mature T/NK-cell lymphomas	TRUE	reported	textfile	ebi-a-GCST90016916	17	70327224	0.0167641	1.8451e-06	14306	class Erysipelotrichia|| id:ebi-a-GCST90016916	TRUE	reported	igd	2	TRUE	0.0014426	20.6648	30.5203	23.1182	0.1272
rs4078432	T	C	T	C	0.0608929	-0.0990199	0.827035	FALSE	FALSE	FALSE	finngen_R9_CD2_TNK_LYMPHOMA_EXALLC	48528003	0.337036	0.103142	mature T/NK-cell lymphomas	TRUE	reported	textfile	ebi-a-GCST90016916	14	48997206	0.0133764	4.23107e-06	14306	class Erysipelotrichia|| id:ebi-a-GCST90016916	TRUE	reported	igd	2	TRUE	0.00109885	15.7353	30.5203	20.7231	0.1809
rs56970041	T	G	T	G	0.0724145	-0.0255604	0.0615424	FALSE	FALSE	FALSE	finngen_R9_CD2_TNK_LYMPHOMA_EXALLC	79891267	0.873266	0.160243	mature T/NK-cell lymphomas	TRUE	reported	textfile	ebi-a-GCST90016916	14	80357610	0.0164471	5.40344e-06	14306	class Erysipelotrichia|| id:ebi-a-GCST90016916	TRUE	reported	igd	2	TRUE	0.00103736	14.8539	30.5203	19.3853	0.1113
rs62504403	C	T	C	T	0.0681159	-0.00921575	0.19542	FALSE	FALSE	FALSE	finngen_R9_CD2_TNK_LYMPHOMA_EXALLC	38946033	0.92469	0.0974926	mature T/NK-cell lymphomas	TRUE	reported	textfile	ebi-a-GCST90016916	8	38803551	0.0127883	1.12264e-07	14306	class Erysipelotrichia|| id:ebi-a-GCST90016916	TRUE	reported	igd	2	TRUE	0.00167118	23.9446	30.5203	28.3708	0.2356
rs7234058	T	C	T	C	-0.0945759	0.320261	0.0904949	FALSE	FALSE	FALSE	finngen_R9_CD2_TNK_LYMPHOMA_EXALLC	5830508	0.00758857	0.119955	mature T/NK-cell lymphomas	TRUE	reported	textfile	ebi-a-GCST90016916	18	5830507	0.0194091	9.12347e-07	14306	class Erysipelotrichia|| id:ebi-a-GCST90016916	TRUE	reported	igd	2	TRUE	0.00157299	22.5354	30.5203	23.7438	0.09742
rs7826267	G	T	G	T	0.0839071	-0.00406517	0.931443	FALSE	FALSE	FALSE	finngen_R9_CD2_TNK_LYMPHOMA_EXALLC	3097430	0.979636	0.159263	mature T/NK-cell lymphomas	TRUE	reported	textfile	ebi-a-GCST90016916	8	2954952	0.0199131	9.28453e-06	14306	class Erysipelotrichia|| id:ebi-a-GCST90016916	TRUE	reported	igd	2	TRUE	0.000972066	13.918	30.5203	17.755	0.0746
rs8003149	C	T	C	T	0.0538798	0.0428152	0.333126	FALSE	FALSE	FALSE	finngen_R9_CD2_TNK_LYMPHOMA_EXALLC	55689786	0.603573	0.0824527	mature T/NK-cell lymphomas	TRUE	reported	textfile	ebi-a-GCST90016916	14	56156504	0.0116888	4.08479e-06	14306	class Erysipelotrichia|| id:ebi-a-GCST90016916	TRUE	reported	igd	2	TRUE	0.00117635	16.8463	30.5203	21.2477	0.2823
rs140912403	C	T	C	T	-0.160677	-0.13238	0.0579689	FALSE	FALSE	FALSE	finngen_R9_CD2_TNK_LYMPHOMA_EXALLC	92755525	0.424465	0.165745	mature T/NK-cell lymphomas	TRUE	reported	textfile	ebi-a-GCST90016909	9	95517807	0.0317708	6.20369e-07	14306	class Alphaproteobacteria|| id:ebi-a-GCST90016909	TRUE	reported	igd	2	TRUE	0.00312054	44.7759	30.5203	25.5771	0.06461
rs34569731	G	A	G	A	-0.0705145	-0.0224564	0.578828	FALSE	FALSE	FALSE	finngen_R9_CD2_TNK_LYMPHOMA_EXALLC	75403218	0.780608	0.0806259	mature T/NK-cell lymphomas	TRUE	reported	textfile	ebi-a-GCST90016909	2	75630344	0.0157564	7.37921e-06	14306	class Alphaproteobacteria|| id:ebi-a-GCST90016909	TRUE	reported	igd	2	TRUE	0.00221541	31.7595	30.5203	20.0282	0.335
rs62285697	C	T	C	T	0.0805256	-0.130976	0.252499	FALSE	FALSE	FALSE	finngen_R9_CD2_TNK_LYMPHOMA_EXALLC	176690123	0.147773	0.0904882	mature T/NK-cell lymphomas	TRUE	reported	textfile	ebi-a-GCST90016909	3	176407911	0.0180912	9.75933e-06	14306	class Alphaproteobacteria|| id:ebi-a-GCST90016909	TRUE	reported	igd	2	TRUE	0.00207344	29.7201	30.5203	19.8122	0.1998
rs76784716	A	G	A	G	0.133271	0.0932076	0.113899	FALSE	FALSE	FALSE	finngen_R9_CD2_TNK_LYMPHOMA_EXALLC	168176830	0.449185	0.123164	mature T/NK-cell lymphomas	TRUE	reported	textfile	ebi-a-GCST90016909	2	169033340	0.0267738	5.09143e-07	14306	class Alphaproteobacteria|| id:ebi-a-GCST90016909	TRUE	reported	igd	2	TRUE	0.00236038	33.8427	30.5203	24.7771	0.07157
rs7960664	A	G	A	G	-0.0969489	0.0232248	0.914478	FALSE	FALSE	FALSE	finngen_R9_CD2_TNK_LYMPHOMA_EXALLC	89077458	0.865858	0.137488	mature T/NK-cell lymphomas	TRUE	reported	textfile	ebi-a-GCST90016909	12	89471235	0.0215149	8.84301e-06	14306	class Alphaproteobacteria|| id:ebi-a-GCST90016909	TRUE	reported	igd	2	TRUE	0.00241122	34.5734	30.5203	20.3052	0.1511
rs9813022	A	G	A	G	-0.0751277	-0.0625468	0.374743	FALSE	FALSE	FALSE	finngen_R9_CD2_TNK_LYMPHOMA_EXALLC	13685237	0.434455	0.080025	mature T/NK-cell lymphomas	TRUE	reported	textfile	ebi-a-GCST90016909	3	13726736	0.0153867	1.05334e-06	14306	class Alphaproteobacteria|| id:ebi-a-GCST90016909	TRUE	reported	igd	2	TRUE	0.00238043	34.1309	30.5203	23.8402	0.3022
rs11655079	T	C	T	C	-0.0560674	0.0798318	0.185804	FALSE	FALSE	FALSE	finngen_R9_CD2_TNK_LYMPHOMA_EXALLC	77352593	0.422435	0.0995156	mature T/NK-cell lymphomas	TRUE	reported	textfile	ebi-a-GCST90016908	17	75348675	0.0124286	5.92516e-06	14306	class Actinobacteria|| id:ebi-a-GCST90016908	TRUE	reported	igd	2	TRUE	0.00117726	16.8594	30.5203	20.3506	0.2495
rs11745923	G	T	G	T	0.0563759	-0.00567471	0.393344	FALSE	FALSE	FALSE	finngen_R9_CD2_TNK_LYMPHOMA_EXALLC	475293	0.943203	0.0796503	mature T/NK-cell lymphomas	TRUE	reported	textfile	ebi-a-GCST90016908	5	475408	0.0115529	1.58132e-06	14306	class Actinobacteria|| id:ebi-a-GCST90016908	TRUE	reported	igd	2	TRUE	0.00152116	21.7918	30.5203	23.8125	0.3966
rs12049045	A	G	A	G	0.0510452	0.0345734	0.382796	FALSE	FALSE	FALSE	finngen_R9_CD2_TNK_LYMPHOMA_EXALLC	114122863	0.66422	0.079645	mature T/NK-cell lymphomas	TRUE	reported	textfile	ebi-a-GCST90016908	1	114665485	0.0114325	8.62621e-06	14306	class Actinobacteria|| id:ebi-a-GCST90016908	TRUE	reported	igd	2	TRUE	0.00122988	17.6138	30.5203	19.9355	0.3817
rs134366	A	G	A	G	-0.111877	0.202661	0.930871	FALSE	FALSE	FALSE	finngen_R9_CD2_TNK_LYMPHOMA_EXALLC	35171362	0.182237	0.151931	mature T/NK-cell lymphomas	TRUE	reported	textfile	ebi-a-GCST90016908	22	35567355	0.023501	1.50428e-06	14306	class Actinobacteria|| id:ebi-a-GCST90016908	TRUE	reported	igd	2	TRUE	0.00140304	20.0973	30.5203	22.6626	0.0596
rs1376754	G	A	G	A	0.0509242	0.0390112	0.493677	FALSE	FALSE	FALSE	finngen_R9_CD2_TNK_LYMPHOMA_EXALLC	160755458	0.615289	0.0776284	mature T/NK-cell lymphomas	TRUE	reported	textfile	ebi-a-GCST90016908	2	161611969	0.0112503	6.71382e-06	14306	class Actinobacteria|| id:ebi-a-GCST90016908	TRUE	reported	igd	2	TRUE	0.00129203	18.5051	30.5203	20.489	0.4702
rs1515761	C	T	C	T	-0.0762317	0.21442	0.925502	FALSE	FALSE	FALSE	finngen_R9_CD2_TNK_LYMPHOMA_EXALLC	124421463	0.143565	0.146598	mature T/NK-cell lymphomas	TRUE	reported	textfile	ebi-a-GCST90016908	10	126110032	0.0169884	4.96364e-06	14306	class Actinobacteria|| id:ebi-a-GCST90016908	TRUE	reported	igd	2	TRUE	0.00134191	19.2205	30.5203	20.1357	0.1332
rs182549	T	C	T	C	-0.111489	0.037185	0.59897	FALSE	FALSE	FALSE	finngen_R9_CD2_TNK_LYMPHOMA_EXALLC	135859184	0.642633	0.0801365	mature T/NK-cell lymphomas	TRUE	reported	textfile	ebi-a-GCST90016908	2	136616754	0.012066	3.78966e-20	14306	class Actinobacteria|| id:ebi-a-GCST90016908	TRUE	reported	igd	2	TRUE	0.00621293	89.4253	30.5203	85.3763	0.4911
rs4945008	G	A	G	A	-0.0540741	-0.0115228	0.607643	FALSE	FALSE	FALSE	finngen_R9_CD2_TNK_LYMPHOMA_EXALLC	71510202	0.884837	0.0795555	mature T/NK-cell lymphomas	TRUE	reported	textfile	ebi-a-GCST90016908	11	71221248	0.0121393	5.39237e-06	14306	class Actinobacteria|| id:ebi-a-GCST90016908	TRUE	reported	igd	2	TRUE	0.00122855	17.5948	30.5203	19.8423	0.3002
rs6660520	G	A	G	A	-0.0711483	0.0995419	0.728542	FALSE	FALSE	FALSE	finngen_R9_CD2_TNK_LYMPHOMA_EXALLC	206830208	0.254307	0.0873212	mature T/NK-cell lymphomas	TRUE	reported	textfile	ebi-a-GCST90016908	1	207003553	0.0134495	1.10652e-07	14306	class Actinobacteria|| id:ebi-a-GCST90016908	TRUE	reported	igd	2	TRUE	0.00170697	24.4583	30.5203	27.9845	0.2147
rs72767435	T	C	T	C	-0.126352	0.267827	0.0548747	FALSE	FALSE	FALSE	finngen_R9_CD2_TNK_LYMPHOMA_EXALLC	94309566	0.119588	0.172069	mature T/NK-cell lymphomas	TRUE	reported	textfile	ebi-a-GCST90016908	15	94852795	0.0273626	2.56803e-06	14306	class Actinobacteria|| id:ebi-a-GCST90016908	TRUE	reported	igd	2	TRUE	0.00201226	28.8414	30.5203	21.3231	0.06759
rs7322849	T	C	T	C	0.0944467	-0.124625	0.0910355	FALSE	FALSE	FALSE	finngen_R9_CD2_TNK_LYMPHOMA_EXALLC	112205515	0.356877	0.135266	mature T/NK-cell lymphomas	TRUE	reported	textfile	ebi-a-GCST90016908	13	112859829	0.0192976	6.20798e-07	14306	class Actinobacteria|| id:ebi-a-GCST90016908	TRUE	reported	igd	2	TRUE	0.00155431	22.2674	30.5203	23.9534	0.09642
rs80083040	T	G	T	G	0.155784	-0.159909	0.0445854	FALSE	FALSE	FALSE	finngen_R9_CD2_TNK_LYMPHOMA_EXALLC	64742287	0.391107	0.186458	mature T/NK-cell lymphomas	TRUE	reported	textfile	ebi-a-GCST90016908	8	65654844	0.0348017	8.62105e-06	14306	class Actinobacteria|| id:ebi-a-GCST90016908	TRUE	reported	igd	2	TRUE	0.00237921	34.1134	30.5203	20.0376	0.05169
rs857444	C	T	C	T	0.0509553	-0.0236322	0.368913	FALSE	FALSE	FALSE	finngen_R9_CD2_TNK_LYMPHOMA_EXALLC	14617360	0.768702	0.0803616	mature T/NK-cell lymphomas	TRUE	reported	textfile	ebi-a-GCST90016908	6	14617591	0.011539	8.92237e-06	14306	class Actinobacteria|| id:ebi-a-GCST90016908	TRUE	reported	igd	2	TRUE	0.0011976	17.151	30.5203	19.5003	0.3608
rs961091	G	A	G	A	0.0501255	0.0603383	0.371709	FALSE	FALSE	FALSE	finngen_R9_CD2_TNK_LYMPHOMA_EXALLC	96025406	0.453288	0.080457	mature T/NK-cell lymphomas	TRUE	reported	textfile	ebi-a-GCST90016908	7	95654718	0.011255	8.67601e-06	14306	class Actinobacteria|| id:ebi-a-GCST90016908	TRUE	reported	igd	2	TRUE	0.00123399	17.6729	30.5203	19.8347	0.4334
rs11073596	G	T	G	T	-0.0510212	-0.172211	0.617657	FALSE	FALSE	FALSE	finngen_R9_CD2_TNK_LYMPHOMA_EXALLC	85890348	0.0315653	0.0801027	mature T/NK-cell lymphomas	TRUE	reported	textfile	ebi-a-GCST90016914	15	86433579	0.0114339	8.14442e-06	14306	class Coriobacteriia|| id:ebi-a-GCST90016914	TRUE	reported	igd	2	TRUE	0.0011683	16.7309	30.5203	19.9119	0.34
rs11250875	T	C	T	C	0.06075	-0.0287046	0.214241	FALSE	FALSE	FALSE	finngen_R9_CD2_TNK_LYMPHOMA_EXALLC	1880537	0.759469	0.0937514	mature T/NK-cell lymphomas	TRUE	reported	textfile	ebi-a-GCST90016914	10	1922731	0.0130939	4.82848e-06	14306	class Coriobacteriia|| id:ebi-a-GCST90016914	TRUE	reported	igd	2	TRUE	0.00121895	17.4572	30.5203	21.5256	0.2087
rs11656361	A	C	A	C	0.0773006	-0.209174	0.182329	FALSE	FALSE	FALSE	finngen_R9_CD2_TNK_LYMPHOMA_EXALLC	8218014	0.0386874	0.101173	mature T/NK-cell lymphomas	TRUE	reported	textfile	ebi-a-GCST90016914	17	8121332	0.017553	8.0201e-06	14306	class Coriobacteriia|| id:ebi-a-GCST90016914	TRUE	reported	igd	2	TRUE	0.00134455	19.2583	30.5203	19.3938	0.1292
rs12974142	G	A	G	A	0.0789796	0.103669	0.0701796	FALSE	FALSE	FALSE	finngen_R9_CD2_TNK_LYMPHOMA_EXALLC	52391913	0.493425	0.15137	mature T/NK-cell lymphomas	TRUE	reported	textfile	ebi-a-GCST90016914	19	52895166	0.0177205	8.51236e-06	14306	class Coriobacteriia|| id:ebi-a-GCST90016914	TRUE	reported	igd	2	TRUE	0.00120478	17.2539	30.5203	19.8645	0.1083
rs13307134	T	C	T	C	-0.0565686	0.0503528	0.83362	FALSE	FALSE	FALSE	finngen_R9_CD2_TNK_LYMPHOMA_EXALLC	105444233	0.627743	0.10384	mature T/NK-cell lymphomas	TRUE	reported	textfile	ebi-a-GCST90016914	7	105084680	0.0126265	7.79938e-06	14306	class Coriobacteriia|| id:ebi-a-GCST90016914	TRUE	reported	igd	2	TRUE	0.0011526	16.5057	30.5203	20.0717	0.2356
rs1397793	A	G	A	G	0.0498855	-0.0891358	0.690577	FALSE	FALSE	FALSE	finngen_R9_CD2_TNK_LYMPHOMA_EXALLC	91175634	0.295034	0.085123	mature T/NK-cell lymphomas	TRUE	reported	textfile	ebi-a-GCST90016914	5	90471451	0.0112446	9.77372e-06	14306	class Coriobacteriia|| id:ebi-a-GCST90016914	TRUE	reported	igd	2	TRUE	0.00117926	16.888	30.5203	19.6816	0.3857
rs1816223	G	A	G	A	0.0586265	-0.0499256	0.799864	FALSE	FALSE	FALSE	finngen_R9_CD2_TNK_LYMPHOMA_EXALLC	11341087	0.608473	0.0974623	mature T/NK-cell lymphomas	TRUE	reported	textfile	ebi-a-GCST90016914	12	11494021	0.0129006	4.84117e-06	14306	class Coriobacteriia|| id:ebi-a-GCST90016914	TRUE	reported	igd	2	TRUE	0.00114321	16.3711	30.5203	20.6523	0.2107
rs240104	T	C	T	C	-0.0603429	-0.129216	0.285555	FALSE	FALSE	FALSE	finngen_R9_CD2_TNK_LYMPHOMA_EXALLC	176602295	0.133624	0.0861458	mature T/NK-cell lymphomas	TRUE	reported	textfile	ebi-a-GCST90016914	1	176571431	0.0126849	1.51604e-06	14306	class Coriobacteriia|| id:ebi-a-GCST90016914	TRUE	reported	igd	2	TRUE	0.00134523	19.2681	30.5203	22.6297	0.2445
rs2442778	A	G	A	G	0.116408	-0.419018	0.948425	FALSE	FALSE	FALSE	finngen_R9_CD2_TNK_LYMPHOMA_EXALLC	11612938	0.0168613	0.175342	mature T/NK-cell lymphomas	TRUE	reported	textfile	ebi-a-GCST90016914	3	11654412	0.0258545	9.02693e-06	14306	class Coriobacteriia|| id:ebi-a-GCST90016914	TRUE	reported	igd	2	TRUE	0.00118194	16.9265	30.5203	20.2718	0.0457
rs3025411	A	G	A	G	0.0926543	0.166555	0.107104	FALSE	FALSE	FALSE	finngen_R9_CD2_TNK_LYMPHOMA_EXALLC	133647784	0.191295	0.127457	mature T/NK-cell lymphomas	TRUE	reported	textfile	ebi-a-GCST90016914	9	136512906	0.0209468	8.26913e-06	14306	class Coriobacteriia|| id:ebi-a-GCST90016914	TRUE	reported	igd	2	TRUE	0.00160537	23.0002	30.5203	19.5657	0.1044
rs34739816	G	T	G	T	0.0965017	0.0793339	0.0580182	FALSE	FALSE	FALSE	finngen_R9_CD2_TNK_LYMPHOMA_EXALLC	39220432	0.631251	0.16529	mature T/NK-cell lymphomas	TRUE	reported	textfile	ebi-a-GCST90016914	17	37376685	0.0207666	3.88356e-06	14306	class Coriobacteriia|| id:ebi-a-GCST90016914	TRUE	reported	igd	2	TRUE	0.00139439	19.9733	30.5203	21.5943	0.08151
rs67561917	A	G	A	G	-0.0714367	0.0830074	0.180901	FALSE	FALSE	FALSE	finngen_R9_CD2_TNK_LYMPHOMA_EXALLC	63440724	0.411049	0.100976	mature T/NK-cell lymphomas	TRUE	reported	textfile	ebi-a-GCST90016914	20	62072077	0.0154113	5.39126e-06	14306	class Coriobacteriia|| id:ebi-a-GCST90016914	TRUE	reported	igd	2	TRUE	0.00124424	17.8198	30.5203	21.4864	0.1421
rs719099	A	G	A	G	0.0778402	0.128732	0.0985259	FALSE	FALSE	FALSE	finngen_R9_CD2_TNK_LYMPHOMA_EXALLC	64039457	0.32479	0.130737	mature T/NK-cell lymphomas	TRUE	reported	textfile	ebi-a-GCST90016914	10	65799217	0.0155815	5.43313e-07	14306	class Coriobacteriia|| id:ebi-a-GCST90016914	TRUE	reported	igd	2	TRUE	0.0014257	20.4223	30.5203	24.9568	0.1362
rs8010111	A	G	A	G	0.103377	-0.206001	0.918658	FALSE	FALSE	FALSE	finngen_R9_CD2_TNK_LYMPHOMA_EXALLC	39191305	0.138348	0.139005	mature T/NK-cell lymphomas	TRUE	reported	textfile	ebi-a-GCST90016914	14	39660509	0.0229286	6.8962e-06	14306	class Coriobacteriia|| id:ebi-a-GCST90016914	TRUE	reported	igd	2	TRUE	0.00129154	18.4981	30.5203	20.3279	0.0646
rs11110282	A	G	A	G	-0.101189	-0.125929	0.0486115	FALSE	FALSE	FALSE	finngen_R9_CD2_TNK_LYMPHOMA_EXALLC	100191781	0.476541	0.176897	mature T/NK-cell lymphomas	TRUE	reported	textfile	ebi-a-GCST90016910	12	100585559	0.0217379	4.85445e-06	14306	class Bacilli|| id:ebi-a-GCST90016910	TRUE	reported	igd	2	TRUE	0.00129058	18.4844	30.5203	21.6686	0.06759
rs11730038	G	A	G	A	-0.0630747	-0.032253	0.294139	FALSE	FALSE	FALSE	finngen_R9_CD2_TNK_LYMPHOMA_EXALLC	97128348	0.706812	0.0857474	mature T/NK-cell lymphomas	TRUE	reported	textfile	ebi-a-GCST90016910	4	98049499	0.0128717	1.96024e-06	14306	class Bacilli|| id:ebi-a-GCST90016910	TRUE	reported	igd	2	TRUE	0.00145381	20.8255	30.5203	24.0126	0.2406
rs12797734	T	C	T	C	0.0572158	-0.0223979	0.261517	FALSE	FALSE	FALSE	finngen_R9_CD2_TNK_LYMPHOMA_EXALLC	8310803	0.804475	0.0904746	mature T/NK-cell lymphomas	TRUE	reported	textfile	ebi-a-GCST90016910	11	8332350	0.0126793	7.21174e-06	14306	class Bacilli|| id:ebi-a-GCST90016910	TRUE	reported	igd	2	TRUE	0.00123576	17.6982	30.5203	20.363	0.2525
rs13068444	A	G	A	G	0.0601035	0.0870934	0.17826	FALSE	FALSE	FALSE	finngen_R9_CD2_TNK_LYMPHOMA_EXALLC	64413187	0.388921	0.101086	mature T/NK-cell lymphomas	TRUE	reported	textfile	ebi-a-GCST90016910	3	64398863	0.0136407	9.53038e-06	14306	class Bacilli|| id:ebi-a-GCST90016910	TRUE	reported	igd	2	TRUE	0.00112439	16.1014	30.5203	19.4145	0.1928
rs1595463	C	A	C	A	0.0476864	-0.014826	0.538949	FALSE	FALSE	FALSE	finngen_R9_CD2_TNK_LYMPHOMA_EXALLC	230858942	0.849756	0.0782662	mature T/NK-cell lymphomas	TRUE	reported	textfile	ebi-a-GCST90016910	2	231723657	0.0108547	7.97389e-06	14306	class Bacilli|| id:ebi-a-GCST90016910	TRUE	reported	igd	2	TRUE	0.00113624	16.2713	30.5203	19.2998	0.4871
rs28564647	T	G	T	G	-0.0613034	0.182407	0.167949	FALSE	FALSE	FALSE	finngen_R9_CD2_TNK_LYMPHOMA_EXALLC	98338890	0.0793286	0.10396	mature T/NK-cell lymphomas	TRUE	reported	textfile	ebi-a-GCST90016910	9	101101172	0.0137579	7.81196e-06	14306	class Bacilli|| id:ebi-a-GCST90016910	TRUE	reported	igd	2	TRUE	0.0012285	17.594	30.5203	19.8548	0.2058
rs2952251	G	A	G	A	0.0598868	0.0245258	0.772172	FALSE	FALSE	FALSE	finngen_R9_CD2_TNK_LYMPHOMA_EXALLC	10285654	0.791799	0.0929099	mature T/NK-cell lymphomas	TRUE	reported	textfile	ebi-a-GCST90016910	8	10143164	0.0123903	1.07895e-06	14306	class Bacilli|| id:ebi-a-GCST90016910	TRUE	reported	igd	2	TRUE	0.00135383	19.3915	30.5203	23.3614	0.2525
rs34989881	A	G	A	G	0.111056	-0.153509	0.0484928	FALSE	FALSE	FALSE	finngen_R9_CD2_TNK_LYMPHOMA_EXALLC	51456601	0.395765	0.180767	mature T/NK-cell lymphomas	TRUE	reported	textfile	ebi-a-GCST90016910	19	51959855	0.0246039	6.54591e-06	14306	class Bacilli|| id:ebi-a-GCST90016910	TRUE	reported	igd	2	TRUE	0.00151221	21.6634	30.5203	20.374	0.06561
rs35344081	G	A	G	A	0.0619529	-0.14609	0.263008	FALSE	FALSE	FALSE	finngen_R9_CD2_TNK_LYMPHOMA_EXALLC	941253	0.0946804	0.0874163	mature T/NK-cell lymphomas	TRUE	reported	textfile	ebi-a-GCST90016910	16	991253	0.0127066	1.01499e-06	14306	class Bacilli|| id:ebi-a-GCST90016910	TRUE	reported	igd	2	TRUE	0.00140255	20.0903	30.5203	23.7719	0.2406
rs4028634	C	T	C	T	-0.0520614	-0.00522131	0.63567	FALSE	FALSE	FALSE	finngen_R9_CD2_TNK_LYMPHOMA_EXALLC	42683631	0.948114	0.0802344	mature T/NK-cell lymphomas	TRUE	reported	textfile	ebi-a-GCST90016910	17	40835649	0.0109842	2.2076e-06	14306	class Bacilli|| id:ebi-a-GCST90016910	TRUE	reported	igd	2	TRUE	0.00132503	18.9783	30.5203	22.4644	0.4254
rs4459992	T	C	T	C	0.0535854	-0.154774	0.328472	FALSE	FALSE	FALSE	finngen_R9_CD2_TNK_LYMPHOMA_EXALLC	7429760	0.0618515	0.0828842	mature T/NK-cell lymphomas	TRUE	reported	textfile	ebi-a-GCST90016910	4	7431487	0.0116362	4.29833e-06	14306	class Bacilli|| id:ebi-a-GCST90016910	TRUE	reported	igd	2	TRUE	0.00124984	17.9001	30.5203	21.2066	0.3201
rs57872228	C	T	C	T	-0.0714773	0.149886	0.117817	FALSE	FALSE	FALSE	finngen_R9_CD2_TNK_LYMPHOMA_EXALLC	200449677	0.211582	0.119983	mature T/NK-cell lymphomas	TRUE	reported	textfile	ebi-a-GCST90016910	1	200418805	0.0146647	9.21977e-07	14306	class Bacilli|| id:ebi-a-GCST90016910	TRUE	reported	igd	2	TRUE	0.00144849	20.7493	30.5203	23.7569	0.171
rs694949	A	G	A	G	-0.081146	-0.0779627	0.0958754	FALSE	FALSE	FALSE	finngen_R9_CD2_TNK_LYMPHOMA_EXALLC	58445876	0.552577	0.131272	mature T/NK-cell lymphomas	TRUE	reported	textfile	ebi-a-GCST90016910	15	58738075	0.0180042	7.59591e-06	14306	class Bacilli|| id:ebi-a-GCST90016910	TRUE	reported	igd	2	TRUE	0.00141363	20.2492	30.5203	20.3136	0.1223
rs74663707	C	T	C	T	0.0979154	0.363943	0.0652232	FALSE	FALSE	FALSE	finngen_R9_CD2_TNK_LYMPHOMA_EXALLC	184653436	0.00824005	0.137749	mature T/NK-cell lymphomas	TRUE	reported	textfile	ebi-a-GCST90016910	3	184371224	0.0224074	8.45688e-06	14306	class Bacilli|| id:ebi-a-GCST90016910	TRUE	reported	igd	2	TRUE	0.00129037	18.4813	30.5203	19.095	0.07256
rs7666190	A	C	A	C	0.104044	-0.0284987	0.884901	FALSE	FALSE	FALSE	finngen_R9_CD2_TNK_LYMPHOMA_EXALLC	150766268	0.815297	0.121999	mature T/NK-cell lymphomas	TRUE	reported	textfile	ebi-a-GCST90016910	4	151687420	0.0247934	8.46837e-06	14306	class Bacilli|| id:ebi-a-GCST90016910	TRUE	reported	igd	2	TRUE	0.00127047	18.1959	30.5203	17.6101	0.0626
rs77558518	A	G	A	G	-0.107255	-0.190962	0.0953981	FALSE	FALSE	FALSE	finngen_R9_CD2_TNK_LYMPHOMA_EXALLC	174746168	0.149506	0.132495	mature T/NK-cell lymphomas	TRUE	reported	textfile	ebi-a-GCST90016910	5	174173171	0.0222879	1.33773e-06	14306	class Bacilli|| id:ebi-a-GCST90016910	TRUE	reported	igd	2	TRUE	0.00139046	19.9168	30.5203	23.1578	0.06461
rs78938557	T	C	T	C	0.108007	0.258585	0.0294622	FALSE	FALSE	FALSE	finngen_R9_CD2_TNK_LYMPHOMA_EXALLC	36309977	0.265147	0.232059	mature T/NK-cell lymphomas	TRUE	reported	textfile	ebi-a-GCST90016910	7	36349586	0.0232858	1.06891e-06	14306	class Bacilli|| id:ebi-a-GCST90016910	TRUE	reported	igd	2	TRUE	0.00147036	21.063	30.5203	21.514	0.06759
rs9581006	T	C	T	C	-0.225309	-0.0342215	0.963129	FALSE	FALSE	FALSE	finngen_R9_CD2_TNK_LYMPHOMA_EXALLC	24399371	0.866977	0.204309	mature T/NK-cell lymphomas	TRUE	reported	textfile	ebi-a-GCST90016910	13	24973509	0.0467697	1.79457e-06	14306	class Bacilli|| id:ebi-a-GCST90016910	TRUE	reported	igd	2	TRUE	0.0044278	63.617	30.5203	23.2075	0.0457
rs11128180	A	G	A	G	0.0592944	-0.0596205	0.231895	FALSE	FALSE	FALSE	finngen_R9_CD2_TNK_LYMPHOMA_EXALLC	70543064	0.516592	0.0919207	mature T/NK-cell lymphomas	TRUE	reported	textfile	ebi-a-GCST90016912	3	70592215	0.0128769	3.67147e-06	14306	class Betaproteobacteria|| id:ebi-a-GCST90016912	TRUE	reported	igd	2	TRUE	0.0012211	17.488	30.5203	21.2034	0.2237
rs1511453	A	G	A	G	0.0923492	0.0844846	0.058004	FALSE	FALSE	FALSE	finngen_R9_CD2_TNK_LYMPHOMA_EXALLC	23586839	0.615013	0.167985	mature T/NK-cell lymphomas	TRUE	reported	textfile	ebi-a-GCST90016912	4	23588462	0.0199158	4.75762e-06	14306	class Betaproteobacteria|| id:ebi-a-GCST90016912	TRUE	reported	igd	2	TRUE	0.00101611	14.5493	30.5203	21.5016	0.06362
rs1928341	G	A	G	A	-0.0525581	-0.00593379	0.59489	FALSE	FALSE	FALSE	finngen_R9_CD2_TNK_LYMPHOMA_EXALLC	153267537	0.94023	0.0791377	mature T/NK-cell lymphomas	TRUE	reported	textfile	ebi-a-GCST90016912	1	153240013	0.0110408	2.0153e-06	14306	class Betaproteobacteria|| id:ebi-a-GCST90016912	TRUE	reported	igd	2	TRUE	0.00134713	19.2954	30.5203	22.661	0.4215
rs2321387	G	A	G	A	-0.0494596	-0.0688522	0.429361	FALSE	FALSE	FALSE	finngen_R9_CD2_TNK_LYMPHOMA_EXALLC	58115206	0.380072	0.0784404	mature T/NK-cell lymphomas	TRUE	reported	textfile	ebi-a-GCST90016912	13	58689340	0.0109424	5.80029e-06	14306	class Betaproteobacteria|| id:ebi-a-GCST90016912	TRUE	reported	igd	2	TRUE	0.00121878	17.4547	30.5203	20.4304	0.4702
rs2613606	T	C	T	C	0.0513106	0.0814449	0.581301	FALSE	FALSE	FALSE	finngen_R9_CD2_TNK_LYMPHOMA_EXALLC	111644969	0.302682	0.0790191	mature T/NK-cell lymphomas	TRUE	reported	textfile	ebi-a-GCST90016912	7	111285025	0.0109091	2.19816e-06	14306	class Betaproteobacteria|| id:ebi-a-GCST90016912	TRUE	reported	igd	2	TRUE	0.00125678	17.9996	30.5203	22.1226	0.3936
rs320161	G	A	G	A	-0.0572286	0.118097	0.769723	FALSE	FALSE	FALSE	finngen_R9_CD2_TNK_LYMPHOMA_EXALLC	102136835	0.19729	0.0915973	mature T/NK-cell lymphomas	TRUE	reported	textfile	ebi-a-GCST90016912	9	104899117	0.01262	7.33247e-06	14306	class Betaproteobacteria|| id:ebi-a-GCST90016912	TRUE	reported	igd	2	TRUE	0.00130683	18.7174	30.5203	20.564	0.2753
rs4033856	T	C	T	C	-0.0832423	0.230583	0.91295	FALSE	FALSE	FALSE	finngen_R9_CD2_TNK_LYMPHOMA_EXALLC	45640468	0.0940394	0.137706	mature T/NK-cell lymphomas	TRUE	reported	textfile	ebi-a-GCST90016912	4	45642485	0.0167237	5.17166e-07	14306	class Betaproteobacteria|| id:ebi-a-GCST90016912	TRUE	reported	igd	2	TRUE	0.00155919	22.3375	30.5203	24.7756	0.1292
rs6087811	T	G	T	G	-0.0978177	0.00740335	0.101632	FALSE	FALSE	FALSE	finngen_R9_CD2_TNK_LYMPHOMA_EXALLC	32008327	0.954362	0.129361	mature T/NK-cell lymphomas	TRUE	reported	textfile	ebi-a-GCST90016912	20	30596130	0.0198522	7.44303e-07	14306	class Betaproteobacteria|| id:ebi-a-GCST90016912	TRUE	reported	igd	2	TRUE	0.00143268	20.5225	30.5203	24.2783	0.08151
rs62395635	T	C	T	C	0.109741	0.107061	0.0617191	FALSE	FALSE	FALSE	finngen_R9_CD2_TNK_LYMPHOMA_EXALLC	174070793	0.508562	0.161949	mature T/NK-cell lymphomas	TRUE	reported	textfile	ebi-a-GCST90016912	5	173497796	0.0236	2.9409e-06	14306	class Betaproteobacteria|| id:ebi-a-GCST90016912	TRUE	reported	igd	2	TRUE	0.00158002	22.6363	30.5203	21.6229	0.07058
rs75242906	C	T	C	T	-0.121083	-0.026497	0.0836439	FALSE	FALSE	FALSE	finngen_R9_CD2_TNK_LYMPHOMA_EXALLC	56494209	0.851842	0.141871	mature T/NK-cell lymphomas	TRUE	reported	textfile	ebi-a-GCST90016912	15	56786407	0.028075	9.27278e-06	14306	class Betaproteobacteria|| id:ebi-a-GCST90016912	TRUE	reported	igd	2	TRUE	0.00148952	21.3379	30.5203	18.6006	0.05368
rs11146701	A	G	A	G	0.0473596	-0.0132179	0.341749	FALSE	FALSE	FALSE	finngen_R9_CD2_TNK_LYMPHOMA_EXALLC	38769138	0.871892	0.0819684	mature T/NK-cell lymphomas	TRUE	reported	textfile	ebi-a-GCST90016911	10	39062269	0.010541	7.08223e-06	14306	class Bacteroidia|| id:ebi-a-GCST90016911	TRUE	reported	igd	2	TRUE	0.0010965	15.7016	30.5203	20.1861	0.4254
rs17343978	A	C	A	C	-0.0552057	0.00378495	0.20434	FALSE	FALSE	FALSE	finngen_R9_CD2_TNK_LYMPHOMA_EXALLC	27037922	0.968703	0.0964697	mature T/NK-cell lymphomas	TRUE	reported	textfile	ebi-a-GCST90016911	22	27433885	0.0120278	8.3593e-06	14306	class Bacteroidia|| id:ebi-a-GCST90016911	TRUE	reported	igd	2	TRUE	0.00117391	16.8114	30.5203	21.0666	0.2604
rs2032750	C	T	C	T	0.0508393	0.0517687	0.538802	FALSE	FALSE	FALSE	finngen_R9_CD2_TNK_LYMPHOMA_EXALLC	53603889	0.506739	0.0779737	mature T/NK-cell lymphomas	TRUE	reported	textfile	ebi-a-GCST90016911	2	53831026	0.0106807	1.91509e-06	14306	class Bacteroidia|| id:ebi-a-GCST90016911	TRUE	reported	igd	2	TRUE	0.00128006	18.3334	30.5203	22.6569	0.4513
rs2363574	T	C	T	C	0.222741	0.0517571	0.961463	FALSE	FALSE	FALSE	finngen_R9_CD2_TNK_LYMPHOMA_EXALLC	200143435	0.803474	0.207982	mature T/NK-cell lymphomas	TRUE	reported	textfile	ebi-a-GCST90016911	1	200112563	0.0508055	9.93482e-06	14306	class Bacteroidia|| id:ebi-a-GCST90016911	TRUE	reported	igd	2	TRUE	0.00305508	43.8337	30.5203	19.2211	0.0318
rs4916508	A	G	A	G	0.0466729	0.0149498	0.575674	FALSE	FALSE	FALSE	finngen_R9_CD2_TNK_LYMPHOMA_EXALLC	196209918	0.848446	0.0782296	mature T/NK-cell lymphomas	TRUE	reported	textfile	ebi-a-GCST90016911	3	195936789	0.0105312	8.4711e-06	14306	class Bacteroidia|| id:ebi-a-GCST90016911	TRUE	reported	igd	2	TRUE	0.001071	15.336	30.5203	19.6415	0.4354
rs55773148	G	A	G	A	-0.121514	0.226966	0.0530772	FALSE	FALSE	FALSE	finngen_R9_CD2_TNK_LYMPHOMA_EXALLC	69948897	0.189015	0.172795	mature T/NK-cell lymphomas	TRUE	reported	textfile	ebi-a-GCST90016911	13	70523029	0.0236759	3.89583e-07	14306	class Bacteroidia|| id:ebi-a-GCST90016911	TRUE	reported	igd	2	TRUE	0.00147375	21.1117	30.5203	26.3414	0.05268
rs62531359	T	G	T	G	0.0655728	-0.152231	0.182949	FALSE	FALSE	FALSE	finngen_R9_CD2_TNK_LYMPHOMA_EXALLC	70003946	0.135346	0.101939	mature T/NK-cell lymphomas	TRUE	reported	textfile	ebi-a-GCST90016911	8	70916181	0.0149891	9.08657e-06	14306	class Bacteroidia|| id:ebi-a-GCST90016911	TRUE	reported	igd	2	TRUE	0.00106674	15.275	30.5203	19.138	0.1451
rs62575403	C	T	C	T	0.140055	0.133887	0.0427327	FALSE	FALSE	FALSE	finngen_R9_CD2_TNK_LYMPHOMA_EXALLC	133628698	0.487897	0.193015	mature T/NK-cell lymphomas	TRUE	reported	textfile	ebi-a-GCST90016911	9	136493820	0.0311128	7.06122e-06	14306	class Bacteroidia|| id:ebi-a-GCST90016911	TRUE	reported	igd	2	TRUE	0.0016409	23.51	30.5203	20.2637	0.04374
rs72706335	T	C	T	C	-0.22241	-0.120743	0.0248793	FALSE	FALSE	FALSE	finngen_R9_CD2_TNK_LYMPHOMA_EXALLC	157525648	0.635587	0.254796	mature T/NK-cell lymphomas	TRUE	reported	textfile	ebi-a-GCST90016911	1	157495438	0.0493458	7.65526e-06	14306	class Bacteroidia|| id:ebi-a-GCST90016911	TRUE	reported	igd	2	TRUE	0.00606508	87.2844	30.5203	20.3146	0.06561
rs73975615	G	A	G	A	-0.207018	-0.365677	0.00738247	FALSE	FALSE	FALSE	finngen_R9_CD2_TNK_LYMPHOMA_EXALLC	6557880	0.43872	0.472233	mature T/NK-cell lymphomas	TRUE	reported	textfile	ebi-a-GCST90016911	17	6461200	0.0442633	1.21616e-06	14306	class Bacteroidia|| id:ebi-a-GCST90016911	TRUE	reported	igd	2	TRUE	0.000926602	13.2664	30.5203	21.874	0.01093
rs7631304	G	A	G	A	-0.0645771	0.109268	0.146942	FALSE	FALSE	FALSE	finngen_R9_CD2_TNK_LYMPHOMA_EXALLC	89290377	0.31805	0.109435	mature T/NK-cell lymphomas	TRUE	reported	textfile	ebi-a-GCST90016911	3	89339527	0.0132957	8.36778e-07	14306	class Bacteroidia|| id:ebi-a-GCST90016911	TRUE	reported	igd	2	TRUE	0.00117683	16.8532	30.5203	23.5904	0.17
rs79585701	A	C	A	C	0.0646823	0.0686924	0.141205	FALSE	FALSE	FALSE	finngen_R9_CD2_TNK_LYMPHOMA_EXALLC	13252676	0.53649	0.11113	mature T/NK-cell lymphomas	TRUE	reported	textfile	ebi-a-GCST90016911	8	13110185	0.0149628	9.98596e-06	14306	class Bacteroidia|| id:ebi-a-GCST90016911	TRUE	reported	igd	2	TRUE	0.000941417	13.4787	30.5203	18.6872	0.1292
rs929878	T	C	T	C	0.0548532	0.0995659	0.787764	FALSE	FALSE	FALSE	finngen_R9_CD2_TNK_LYMPHOMA_EXALLC	74256742	0.296231	0.0953194	mature T/NK-cell lymphomas	TRUE	reported	textfile	ebi-a-GCST90016911	16	74290641	0.012153	4.7338e-06	14306	class Bacteroidia|| id:ebi-a-GCST90016911	TRUE	reported	igd	2	TRUE	0.0011116	15.918	30.5203	20.3722	0.2445
rs11181912	G	A	G	A	-0.0579153	0.0448727	0.323938	FALSE	FALSE	FALSE	finngen_R9_CD2_TNK_LYMPHOMA_EXALLC	43179149	0.587554	0.0827325	mature T/NK-cell lymphomas	TRUE	reported	textfile	ebi-a-GCST90016917	12	43572952	0.0118796	9.94764e-07	14306	class Gammaproteobacteria|| id:ebi-a-GCST90016917	TRUE	reported	igd	2	TRUE	0.00151571	21.7137	30.5203	23.7675	0.3449
rs12404135	A	G	A	G	-0.0788843	0.0268364	0.0763381	FALSE	FALSE	FALSE	finngen_R9_CD2_TNK_LYMPHOMA_EXALLC	186533562	0.854249	0.146088	mature T/NK-cell lymphomas	TRUE	reported	textfile	ebi-a-GCST90016917	1	186502694	0.0172415	8.89488e-06	14306	class Gammaproteobacteria|| id:ebi-a-GCST90016917	TRUE	reported	igd	2	TRUE	0.00128861	18.4561	30.5203	20.933	0.1173
rs6706173	A	C	A	C	0.074251	-0.0727083	0.136681	FALSE	FALSE	FALSE	finngen_R9_CD2_TNK_LYMPHOMA_EXALLC	167130482	0.516749	0.112141	mature T/NK-cell lymphomas	TRUE	reported	textfile	ebi-a-GCST90016917	2	167986992	0.0146392	1.99494e-07	14306	class Gammaproteobacteria|| id:ebi-a-GCST90016917	TRUE	reported	igd	2	TRUE	0.00140664	20.1489	30.5203	25.7259	0.1501
rs75101789	C	T	C	T	0.0729012	0.0343345	0.0870639	FALSE	FALSE	FALSE	finngen_R9_CD2_TNK_LYMPHOMA_EXALLC	18574411	0.802788	0.137481	mature T/NK-cell lymphomas	TRUE	reported	textfile	ebi-a-GCST90016917	3	18615903	0.0163003	8.7878e-06	14306	class Gammaproteobacteria|| id:ebi-a-GCST90016917	TRUE	reported	igd	2	TRUE	0.00140021	20.0567	30.5203	20.0022	0.1561
rs79795896	A	G	A	G	-0.15921	-0.231123	0.0467667	FALSE	FALSE	FALSE	finngen_R9_CD2_TNK_LYMPHOMA_EXALLC	50658878	0.20544	0.182532	mature T/NK-cell lymphomas	TRUE	reported	textfile	ebi-a-GCST90016917	18	48185248	0.0351373	7.9241e-06	14306	class Gammaproteobacteria|| id:ebi-a-GCST90016917	TRUE	reported	igd	2	TRUE	0.00257526	36.9316	30.5203	20.5307	0.05368
rs9494710	C	T	C	T	-0.0549673	-0.0203591	0.323157	FALSE	FALSE	FALSE	finngen_R9_CD2_TNK_LYMPHOMA_EXALLC	137291417	0.805884	0.0828482	mature T/NK-cell lymphomas	TRUE	reported	textfile	ebi-a-GCST90016917	6	137612554	0.0120924	4.54611e-06	14306	class Gammaproteobacteria|| id:ebi-a-GCST90016917	TRUE	reported	igd	2	TRUE	0.00141734	20.3024	30.5203	20.6625	0.3757
rs111862613	T	C	T	C	0.090699	0.00906475	0.175836	FALSE	FALSE	FALSE	finngen_R9_CD2_TNK_LYMPHOMA_EXALLC	129825125	0.93063	0.10413	mature T/NK-cell lymphomas	TRUE	reported	textfile	ebi-a-GCST90016923	12	130309670	0.0196746	3.73844e-06	14306	class Verrucomicrobiae|| id:ebi-a-GCST90016923	TRUE	reported	igd	2	TRUE	0.00227777	32.6555	30.5203	21.2517	0.166
rs117107102	A	G	A	G	0.204683	-0.390396	0.0467364	FALSE	FALSE	FALSE	finngen_R9_CD2_TNK_LYMPHOMA_EXALLC	51947265	0.0332124	0.183327	mature T/NK-cell lymphomas	TRUE	reported	textfile	ebi-a-GCST90016923	18	49473635	0.0431572	2.91823e-06	14306	class Verrucomicrobiae|| id:ebi-a-GCST90016923	TRUE	reported	igd	2	TRUE	0.00358029	51.3965	30.5203	22.4935	0.04473
rs11729256	T	C	T	C	0.0749798	-0.122751	0.169514	FALSE	FALSE	FALSE	finngen_R9_CD2_TNK_LYMPHOMA_EXALLC	94106121	0.238119	0.104053	mature T/NK-cell lymphomas	TRUE	reported	textfile	ebi-a-GCST90016923	4	95027272	0.0150177	6.73085e-07	14306	class Verrucomicrobiae|| id:ebi-a-GCST90016923	TRUE	reported	igd	2	TRUE	0.00204269	29.2784	30.5203	24.9277	0.2386
rs12908520	G	A	G	A	0.0618926	-0.0954468	0.427762	FALSE	FALSE	FALSE	finngen_R9_CD2_TNK_LYMPHOMA_EXALLC	97027427	0.223917	0.078481	mature T/NK-cell lymphomas	TRUE	reported	textfile	ebi-a-GCST90016923	15	97570657	0.0130946	2.17165e-06	14306	class Verrucomicrobiae|| id:ebi-a-GCST90016923	TRUE	reported	igd	2	TRUE	0.00190072	27.2396	30.5203	22.3405	0.4563
rs2602429	T	C	T	C	-0.0746844	0.227764	0.739563	FALSE	FALSE	FALSE	finngen_R9_CD2_TNK_LYMPHOMA_EXALLC	81029544	0.0104691	0.0889726	mature T/NK-cell lymphomas	TRUE	reported	textfile	ebi-a-GCST90016923	16	81063149	0.0156194	2.58297e-06	14306	class Verrucomicrobiae|| id:ebi-a-GCST90016923	TRUE	reported	igd	2	TRUE	0.00192487	27.5865	30.5203	22.8629	0.2217
rs4242783	A	G	A	G	-0.0689292	0.0144302	0.716741	FALSE	FALSE	FALSE	finngen_R9_CD2_TNK_LYMPHOMA_EXALLC	5022135	0.868059	0.0868642	mature T/NK-cell lymphomas	TRUE	reported	textfile	ebi-a-GCST90016923	10	5064327	0.0147693	2.63615e-06	14306	class Verrucomicrobiae|| id:ebi-a-GCST90016923	TRUE	reported	igd	2	TRUE	0.00194571	27.8857	30.5203	21.7814	0.2873
rs4936098	G	A	G	A	-0.0648843	-0.0274966	0.651536	FALSE	FALSE	FALSE	finngen_R9_CD2_TNK_LYMPHOMA_EXALLC	130410772	0.734507	0.0810783	mature T/NK-cell lymphomas	TRUE	reported	textfile	ebi-a-GCST90016923	11	130280667	0.0135928	1.1222e-06	14306	class Verrucomicrobiae|| id:ebi-a-GCST90016923	TRUE	reported	igd	2	TRUE	0.00188944	27.0776	30.5203	22.7856	0.34
rs61779207	G	A	G	A	-0.0758309	0.0885919	0.223829	FALSE	FALSE	FALSE	finngen_R9_CD2_TNK_LYMPHOMA_EXALLC	40608800	0.347844	0.0943692	mature T/NK-cell lymphomas	TRUE	reported	textfile	ebi-a-GCST90016923	1	41074472	0.0167762	6.7228e-06	14306	class Verrucomicrobiae|| id:ebi-a-GCST90016923	TRUE	reported	igd	2	TRUE	0.00168199	24.0997	30.5203	20.4317	0.1779
rs74542928	T	C	T	C	0.112164	0.0369221	0.0478382	FALSE	FALSE	FALSE	finngen_R9_CD2_TNK_LYMPHOMA_EXALLC	99623031	0.83681	0.179255	mature T/NK-cell lymphomas	TRUE	reported	textfile	ebi-a-GCST90016923	4	100544188	0.0236422	1.63222e-06	14306	class Verrucomicrobiae|| id:ebi-a-GCST90016923	TRUE	reported	igd	2	TRUE	0.00182076	26.0917	30.5203	22.5077	0.07853
rs9349825	A	G	A	G	-0.0704036	-0.112582	0.189698	FALSE	FALSE	FALSE	finngen_R9_CD2_TNK_LYMPHOMA_EXALLC	56476683	0.254365	0.0987728	mature T/NK-cell lymphomas	TRUE	reported	textfile	ebi-a-GCST90016923	6	56341481	0.0147128	2.53688e-06	14306	class Verrucomicrobiae|| id:ebi-a-GCST90016923	TRUE	reported	igd	2	TRUE	0.00199547	28.6003	30.5203	22.8981	0.2793
rs941682	G	A	G	A	-0.0631436	-0.0125446	0.274473	FALSE	FALSE	FALSE	finngen_R9_CD2_TNK_LYMPHOMA_EXALLC	33280034	0.884769	0.0865585	mature T/NK-cell lymphomas	TRUE	reported	textfile	ebi-a-GCST90016923	20	31867840	0.0143767	9.60993e-06	14306	class Verrucomicrobiae|| id:ebi-a-GCST90016923	TRUE	reported	igd	2	TRUE	0.00170901	24.4875	30.5203	19.2904	0.3111
rs1135612	G	A	G	A	0.0529785	0.0504322	0.209668	FALSE	FALSE	FALSE	finngen_R9_CD2_TNK_LYMPHOMA_EXALLC	75980359	0.598632	0.0958113	mature T/NK-cell lymphomas	TRUE	reported	textfile	ebi-a-GCST90016922	7	75609677	0.0119177	9.26296e-06	14306	class Negativicutes|| id:ebi-a-GCST90016922	TRUE	reported	igd	2	TRUE	0.00103691	14.8474	30.5203	19.7613	0.2445
rs13086907	G	A	G	A	0.0625312	-0.0674914	0.222997	FALSE	FALSE	FALSE	finngen_R9_CD2_TNK_LYMPHOMA_EXALLC	142416275	0.471213	0.0936719	mature T/NK-cell lymphomas	TRUE	reported	textfile	ebi-a-GCST90016922	3	142135117	0.0131735	1.95488e-06	14306	class Negativicutes|| id:ebi-a-GCST90016922	TRUE	reported	igd	2	TRUE	0.00125031	17.9068	30.5203	22.5316	0.1998
rs1643968	T	C	T	C	-0.0565284	0.0874158	0.359344	FALSE	FALSE	FALSE	finngen_R9_CD2_TNK_LYMPHOMA_EXALLC	165839623	0.280436	0.0809899	mature T/NK-cell lymphomas	TRUE	reported	textfile	ebi-a-GCST90016922	5	165266628	0.0112298	4.14601e-07	14306	class Negativicutes|| id:ebi-a-GCST90016922	TRUE	reported	igd	2	TRUE	0.00128925	18.4653	30.5203	25.339	0.2803
rs1649999	A	G	A	G	0.0748989	0.0537627	0.0970048	FALSE	FALSE	FALSE	finngen_R9_CD2_TNK_LYMPHOMA_EXALLC	78326315	0.684845	0.132466	mature T/NK-cell lymphomas	TRUE	reported	textfile	ebi-a-GCST90016922	10	80086072	0.0166458	7.58124e-06	14306	class Negativicutes|| id:ebi-a-GCST90016922	TRUE	reported	igd	2	TRUE	0.00098654	14.1254	30.5203	20.2461	0.09742
rs2834062	A	G	A	G	0.0489057	0.0299898	0.313512	FALSE	FALSE	FALSE	finngen_R9_CD2_TNK_LYMPHOMA_EXALLC	33005177	0.723304	0.0847058	mature T/NK-cell lymphomas	TRUE	reported	textfile	ebi-a-GCST90016922	21	34377485	0.0108842	8.43918e-06	14306	class Negativicutes|| id:ebi-a-GCST90016922	TRUE	reported	igd	2	TRUE	0.00110845	15.8728	30.5203	20.1895	0.3648
rs4463806	C	T	C	T	0.0543966	0.0530219	0.807502	FALSE	FALSE	FALSE	finngen_R9_CD2_TNK_LYMPHOMA_EXALLC	113838234	0.590628	0.0985671	mature T/NK-cell lymphomas	TRUE	reported	textfile	ebi-a-GCST90016922	10	115597993	0.0129365	7.80657e-06	14306	class Negativicutes|| id:ebi-a-GCST90016922	TRUE	reported	igd	2	TRUE	0.000960284	13.7491	30.5203	17.6811	0.2038
rs4722181	T	G	T	G	0.0501306	-0.0534531	0.47057	FALSE	FALSE	FALSE	finngen_R9_CD2_TNK_LYMPHOMA_EXALLC	22777952	0.491303	0.0776665	mature T/NK-cell lymphomas	TRUE	reported	textfile	ebi-a-GCST90016922	7	22817571	0.0105798	2.00111e-06	14306	class Negativicutes|| id:ebi-a-GCST90016922	TRUE	reported	igd	2	TRUE	0.00125367	17.955	30.5203	22.4518	0.4761
rs60274479	T	C	T	C	-0.0659623	0.21631	0.198497	FALSE	FALSE	FALSE	finngen_R9_CD2_TNK_LYMPHOMA_EXALLC	21238604	0.0278375	0.0983417	mature T/NK-cell lymphomas	TRUE	reported	textfile	ebi-a-GCST90016922	16	21249925	0.0134137	1.1623e-06	14306	class Negativicutes|| id:ebi-a-GCST90016922	TRUE	reported	igd	2	TRUE	0.00150637	21.5796	30.5203	24.1821	0.2227
rs61249479	A	C	A	C	0.0777075	-0.0214733	0.154957	FALSE	FALSE	FALSE	finngen_R9_CD2_TNK_LYMPHOMA_EXALLC	122150629	0.841525	0.107397	mature T/NK-cell lymphomas	TRUE	reported	textfile	ebi-a-GCST90016922	9	124912908	0.0168628	2.95474e-06	14306	class Negativicutes|| id:ebi-a-GCST90016922	TRUE	reported	igd	2	TRUE	0.000964067	13.8033	30.5203	21.2357	0.08748
rs71405394	G	A	G	A	-0.114178	-0.183637	0.0685433	FALSE	FALSE	FALSE	finngen_R9_CD2_TNK_LYMPHOMA_EXALLC	100704883	0.234128	0.154344	mature T/NK-cell lymphomas	TRUE	reported	textfile	ebi-a-GCST90016922	15	101245088	0.02405	2.16631e-06	14306	class Negativicutes|| id:ebi-a-GCST90016922	TRUE	reported	igd	2	TRUE	0.00127806	18.3048	30.5203	22.539	0.05169
rs73232831	G	A	G	A	-0.151829	0.0373493	0.0349016	FALSE	FALSE	FALSE	finngen_R9_CD2_TNK_LYMPHOMA_EXALLC	17411803	0.85804	0.208806	mature T/NK-cell lymphomas	TRUE	reported	textfile	ebi-a-GCST90016922	4	17413426	0.0314932	1.87452e-06	14306	class Negativicutes|| id:ebi-a-GCST90016922	TRUE	reported	igd	2	TRUE	0.00274654	39.3946	30.5203	23.2421	0.06362
rs9423647	G	A	G	A	0.047817	-0.097416	0.559202	FALSE	FALSE	FALSE	finngen_R9_CD2_TNK_LYMPHOMA_EXALLC	5537855	0.213132	0.0782459	mature T/NK-cell lymphomas	TRUE	reported	textfile	ebi-a-GCST90016922	10	5579818	0.0105282	6.06108e-06	14306	class Negativicutes|| id:ebi-a-GCST90016922	TRUE	reported	igd	2	TRUE	0.00114222	16.357	30.5203	20.628	0.4851
rs1002941	A	G	A	G	-0.105025	-0.0705806	0.754683	FALSE	FALSE	FALSE	finngen_R9_CD2_TNK_LYMPHOMA_EXALLC	100702485	0.433412	0.0900992	mature T/NK-cell lymphomas	TRUE	reported	textfile	ebi-a-GCST90017109	15	101242690	0.0233484	8.14836e-06	14306	order Victivallales|| id:ebi-a-GCST90017109	TRUE	reported	igd	2	TRUE	0.00444059	63.8015	36.4762	20.2335	0.2793
rs11770843	C	T	C	T	0.109431	0.16702	0.329935	FALSE	FALSE	FALSE	finngen_R9_CD2_TNK_LYMPHOMA_EXALLC	147098287	0.0448725	0.0832666	mature T/NK-cell lymphomas	TRUE	reported	textfile	ebi-a-GCST90017109	7	146795379	0.0234879	1.9073e-06	14306	order Victivallales|| id:ebi-a-GCST90017109	TRUE	reported	igd	2	TRUE	0.00460113	66.1188	36.4762	21.7066	0.2594
rs17114848	G	A	G	A	0.152377	0.115713	0.0988331	FALSE	FALSE	FALSE	finngen_R9_CD2_TNK_LYMPHOMA_EXALLC	24917388	0.376781	0.13092	mature T/NK-cell lymphomas	TRUE	reported	textfile	ebi-a-GCST90017109	15	25162535	0.0324332	4.05864e-06	14306	order Victivallales|| id:ebi-a-GCST90017109	TRUE	reported	igd	2	TRUE	0.00452085	64.96	36.4762	22.0729	0.1093
rs2031282	A	G	A	G	0.122368	0.135122	0.183735	FALSE	FALSE	FALSE	finngen_R9_CD2_TNK_LYMPHOMA_EXALLC	20113040	0.185723	0.102107	mature T/NK-cell lymphomas	TRUE	reported	textfile	ebi-a-GCST90017109	13	20687179	0.0270329	4.38258e-06	14306	order Victivallales|| id:ebi-a-GCST90017109	TRUE	reported	igd	2	TRUE	0.00422564	60.7001	36.4762	20.4904	0.17
rs2825714	A	G	A	G	-0.13741	0.172173	0.169654	FALSE	FALSE	FALSE	finngen_R9_CD2_TNK_LYMPHOMA_EXALLC	19651652	0.0954685	0.103269	mature T/NK-cell lymphomas	TRUE	reported	textfile	ebi-a-GCST90017109	21	21023966	0.0289246	1.72211e-06	14306	order Victivallales|| id:ebi-a-GCST90017109	TRUE	reported	igd	2	TRUE	0.00500056	71.8875	36.4762	22.5685	0.1571
rs62570196	C	T	C	T	-0.21635	0.117423	0.0422023	FALSE	FALSE	FALSE	finngen_R9_CD2_TNK_LYMPHOMA_EXALLC	108323890	0.53922	0.191244	mature T/NK-cell lymphomas	TRUE	reported	textfile	ebi-a-GCST90017109	9	111086170	0.0439866	1.07924e-06	14306	order Victivallales|| id:ebi-a-GCST90017109	TRUE	reported	igd	2	TRUE	0.00598061	86.0613	36.4762	24.1921	0.06859
rs72640280	A	G	A	G	0.220207	0.419015	0.0552235	FALSE	FALSE	FALSE	finngen_R9_CD2_TNK_LYMPHOMA_EXALLC	11883735	0.0127806	0.168291	mature T/NK-cell lymphomas	TRUE	reported	textfile	ebi-a-GCST90017109	1	11943792	0.0486196	5.18036e-06	14306	order Victivallales|| id:ebi-a-GCST90017109	TRUE	reported	igd	2	TRUE	0.00492655	70.8182	36.4762	20.5135	0.05368
rs77599476	A	G	A	G	0.230292	-0.0995965	0.0553663	FALSE	FALSE	FALSE	finngen_R9_CD2_TNK_LYMPHOMA_EXALLC	62762910	0.563386	0.172366	mature T/NK-cell lymphomas	TRUE	reported	textfile	ebi-a-GCST90017109	20	61394262	0.0480168	1.86132e-06	14306	order Victivallales|| id:ebi-a-GCST90017109	TRUE	reported	igd	2	TRUE	0.00650258	93.6217	36.4762	23.0023	0.06561
rs11779863	G	A	G	A	-0.0772768	0.116363	0.15943	FALSE	FALSE	FALSE	finngen_R9_CD2_TNK_LYMPHOMA_EXALLC	15549321	0.276947	0.107029	mature T/NK-cell lymphomas	TRUE	reported	textfile	ebi-a-GCST90017103	8	15406830	0.0172171	6.68852e-06	14306	order Mollicutes RF9|| id:ebi-a-GCST90017103	TRUE	reported	igd	2	TRUE	0.00195912	28.0783	36.4762	20.1455	0.2068
rs12566890	T	G	T	G	-0.103134	0.063659	0.131715	FALSE	FALSE	FALSE	finngen_R9_CD2_TNK_LYMPHOMA_EXALLC	61385192	0.583183	0.116009	mature T/NK-cell lymphomas	TRUE	reported	textfile	ebi-a-GCST90017103	1	61850864	0.0241775	8.11204e-06	14306	order Mollicutes RF9|| id:ebi-a-GCST90017103	TRUE	reported	igd	2	TRUE	0.00183637	26.3158	36.4762	18.1962	0.09543
rs13100746	C	T	C	T	0.0638979	-0.0211356	0.445561	FALSE	FALSE	FALSE	finngen_R9_CD2_TNK_LYMPHOMA_EXALLC	166128718	0.786128	0.0778928	mature T/NK-cell lymphomas	TRUE	reported	textfile	ebi-a-GCST90017103	3	165846506	0.0142685	7.28853e-06	14306	order Mollicutes RF9|| id:ebi-a-GCST90017103	TRUE	reported	igd	2	TRUE	0.00197459	28.3004	36.4762	20.0547	0.4095
rs17235252	T	C	T	C	-0.122002	0.00783793	0.119271	FALSE	FALSE	FALSE	finngen_R9_CD2_TNK_LYMPHOMA_EXALLC	82906721	0.947954	0.120073	mature T/NK-cell lymphomas	TRUE	reported	textfile	ebi-a-GCST90017103	7	82536037	0.0255463	2.15879e-06	14306	order Mollicutes RF9|| id:ebi-a-GCST90017103	TRUE	reported	igd	2	TRUE	0.00254563	36.5057	36.4762	22.8075	0.09443
rs3932485	C	T	C	T	0.0626209	0.196619	0.391443	FALSE	FALSE	FALSE	finngen_R9_CD2_TNK_LYMPHOMA_EXALLC	184475694	0.00959555	0.0759125	mature T/NK-cell lymphomas	TRUE	reported	textfile	ebi-a-GCST90017103	3	184193482	0.0141623	9.92865e-06	14306	order Mollicutes RF9|| id:ebi-a-GCST90017103	TRUE	reported	igd	2	TRUE	0.00192048	27.5234	36.4762	19.5511	0.4284
rs515984	C	T	C	T	0.0875451	0.172849	0.884265	FALSE	FALSE	FALSE	finngen_R9_CD2_TNK_LYMPHOMA_EXALLC	3479267	0.15319	0.121013	mature T/NK-cell lymphomas	TRUE	reported	textfile	ebi-a-GCST90017103	10	3521459	0.0190685	6.61363e-06	14306	order Mollicutes RF9|| id:ebi-a-GCST90017103	TRUE	reported	igd	2	TRUE	0.00220304	31.5819	36.4762	21.0781	0.174
rs638542	A	G	A	G	0.070592	-0.018548	0.71127	FALSE	FALSE	FALSE	finngen_R9_CD2_TNK_LYMPHOMA_EXALLC	109302630	0.82804	0.0853901	mature T/NK-cell lymphomas	TRUE	reported	textfile	ebi-a-GCST90017103	1	109845252	0.0157049	5.17285e-06	14306	order Mollicutes RF9|| id:ebi-a-GCST90017103	TRUE	reported	igd	2	TRUE	0.00203647	29.1891	36.4762	20.2042	0.2863
rs74603314	T	C	T	C	0.230767	0.0876116	0.0398158	FALSE	FALSE	FALSE	finngen_R9_CD2_TNK_LYMPHOMA_EXALLC	46050515	0.660046	0.199185	mature T/NK-cell lymphomas	TRUE	reported	textfile	ebi-a-GCST90017103	14	46519718	0.0489701	2.27641e-06	14306	order Mollicutes RF9|| id:ebi-a-GCST90017103	TRUE	reported	igd	2	TRUE	0.00464783	66.7929	36.4762	22.2068	0.04573
rs7706512	A	G	A	G	-0.0657351	-0.0519584	0.478149	FALSE	FALSE	FALSE	finngen_R9_CD2_TNK_LYMPHOMA_EXALLC	17443545	0.502495	0.0774842	mature T/NK-cell lymphomas	TRUE	reported	textfile	ebi-a-GCST90017103	5	17443654	0.0138979	2.27206e-06	14306	order Mollicutes RF9|| id:ebi-a-GCST90017103	TRUE	reported	igd	2	TRUE	0.00216041	30.9695	36.4762	22.3716	0.496
rs7801843	A	G	A	G	-0.0869495	0.0767545	0.1525	FALSE	FALSE	FALSE	finngen_R9_CD2_TNK_LYMPHOMA_EXALLC	4066073	0.478097	0.108201	mature T/NK-cell lymphomas	TRUE	reported	textfile	ebi-a-GCST90017103	7	4105705	0.0194509	9.46891e-06	14306	order Mollicutes RF9|| id:ebi-a-GCST90017103	TRUE	reported	igd	2	TRUE	0.00170116	24.3749	36.4762	19.9827	0.1292
rs7853673	A	G	A	G	0.0624389	0.0730167	0.537243	FALSE	FALSE	FALSE	finngen_R9_CD2_TNK_LYMPHOMA_EXALLC	113948961	0.347914	0.0777896	mature T/NK-cell lymphomas	TRUE	reported	textfile	ebi-a-GCST90017103	9	116711241	0.0139833	6.73256e-06	14306	order Mollicutes RF9|| id:ebi-a-GCST90017103	TRUE	reported	igd	2	TRUE	0.0019478	27.9157	36.4762	19.9384	0.4861
rs949341	A	G	A	G	-0.0656602	0.153429	0.721772	FALSE	FALSE	FALSE	finngen_R9_CD2_TNK_LYMPHOMA_EXALLC	112516062	0.0765456	0.0866296	mature T/NK-cell lymphomas	TRUE	reported	textfile	ebi-a-GCST90017103	11	112386785	0.0147216	7.73286e-06	14306	order Mollicutes RF9|| id:ebi-a-GCST90017103	TRUE	reported	igd	2	TRUE	0.00187657	26.8929	36.4762	19.8927	0.3201
rs10202904	G	T	G	T	0.121754	-0.0164787	0.591213	FALSE	FALSE	FALSE	finngen_R9_CD2_TNK_LYMPHOMA_EXALLC	124682691	0.834883	0.0790558	mature T/NK-cell lymphomas	TRUE	reported	textfile	ebi-a-GCST90017102	2	125440268	0.0235357	3.01432e-07	14306	order Methanobacteriales|| id:ebi-a-GCST90017102	TRUE	reported	igd	2	TRUE	0.00738012	106.35	36.4762	26.7616	0.4672
rs10424197	A	G	A	G	0.111274	-0.120115	0.745105	FALSE	FALSE	FALSE	finngen_R9_CD2_TNK_LYMPHOMA_EXALLC	45936063	0.179839	0.0895544	mature T/NK-cell lymphomas	TRUE	reported	textfile	ebi-a-GCST90017102	19	46439321	0.0247517	9.27897e-06	14306	order Methanobacteriales|| id:ebi-a-GCST90017102	TRUE	reported	igd	2	TRUE	0.00543256	78.1318	36.4762	20.2105	0.325
rs4257531	G	A	G	A	0.164498	-0.119204	0.105541	FALSE	FALSE	FALSE	finngen_R9_CD2_TNK_LYMPHOMA_EXALLC	2044483	0.348273	0.127091	mature T/NK-cell lymphomas	TRUE	reported	textfile	ebi-a-GCST90017102	3	2086167	0.0364959	7.44338e-06	14306	order Methanobacteriales|| id:ebi-a-GCST90017102	TRUE	reported	igd	2	TRUE	0.00547878	78.8002	36.4762	20.3158	0.1143
rs6508769	C	T	C	T	-0.153519	0.0947653	0.853069	FALSE	FALSE	FALSE	finngen_R9_CD2_TNK_LYMPHOMA_EXALLC	28336853	0.383744	0.108798	mature T/NK-cell lymphomas	TRUE	reported	textfile	ebi-a-GCST90017102	19	28827760	0.0344519	8.22527e-06	14306	order Methanobacteriales|| id:ebi-a-GCST90017102	TRUE	reported	igd	2	TRUE	0.00649419	93.5	36.4762	19.8563	0.165
rs6776814	T	C	T	C	-0.199566	-0.0639512	0.0203777	FALSE	FALSE	FALSE	finngen_R9_CD2_TNK_LYMPHOMA_EXALLC	15011576	0.81466	0.272807	mature T/NK-cell lymphomas	TRUE	reported	textfile	ebi-a-GCST90017102	3	15053083	0.0411825	1.63061e-06	14306	order Methanobacteriales|| id:ebi-a-GCST90017102	TRUE	reported	igd	2	TRUE	0.0064883	93.4148	36.4762	23.4827	0.08946
rs73068003	G	T	G	T	-0.15814	0.249509	0.0963142	FALSE	FALSE	FALSE	finngen_R9_CD2_TNK_LYMPHOMA_EXALLC	10734305	0.0562808	0.130711	mature T/NK-cell lymphomas	TRUE	reported	textfile	ebi-a-GCST90017102	7	10773932	0.0351803	8.44578e-06	14306	order Methanobacteriales|| id:ebi-a-GCST90017102	TRUE	reported	igd	2	TRUE	0.00536891	77.2114	36.4762	20.2062	0.1223
rs73457410	A	G	A	G	0.21534	-0.187223	0.063173	FALSE	FALSE	FALSE	finngen_R9_CD2_TNK_LYMPHOMA_EXALLC	41382045	0.231642	0.156522	mature T/NK-cell lymphomas	TRUE	reported	textfile	ebi-a-GCST90017102	13	41956181	0.0436695	1.40854e-06	14306	order Methanobacteriales|| id:ebi-a-GCST90017102	TRUE	reported	igd	2	TRUE	0.00576529	82.945	36.4762	24.316	0.0666
rs75208022	C	T	C	T	-0.227245	0.133755	0.0943527	FALSE	FALSE	FALSE	finngen_R9_CD2_TNK_LYMPHOMA_EXALLC	21185927	0.309238	0.131542	mature T/NK-cell lymphomas	TRUE	reported	textfile	ebi-a-GCST90017102	12	21338861	0.048763	5.92107e-06	14306	order Methanobacteriales|| id:ebi-a-GCST90017102	TRUE	reported	igd	2	TRUE	0.00730004	105.188	36.4762	21.7174	0.07654
rs894996	C	A	C	A	0.216999	-0.101101	0.0700843	FALSE	FALSE	FALSE	finngen_R9_CD2_TNK_LYMPHOMA_EXALLC	103497150	0.501193	0.15031	mature T/NK-cell lymphomas	TRUE	reported	textfile	ebi-a-GCST90017102	4	104418307	0.0449076	1.87556e-06	14306	order Methanobacteriales|| id:ebi-a-GCST90017102	TRUE	reported	igd	2	TRUE	0.00625786	90.0761	36.4762	23.3494	0.07157
rs10774377	G	A	G	A	-0.0523003	-0.0671917	0.563918	FALSE	FALSE	FALSE	finngen_R9_CD2_TNK_LYMPHOMA_EXALLC	5833353	0.391352	0.0783881	mature T/NK-cell lymphomas	TRUE	reported	textfile	ebi-a-GCST90017095	12	5942519	0.0113859	3.80899e-06	14306	order Clostridiales|| id:ebi-a-GCST90017095	TRUE	reported	igd	2	TRUE	0.00121691	17.4279	36.4762	21.0996	0.334
rs112334273	G	A	G	A	0.0639383	-0.0828164	0.277802	FALSE	FALSE	FALSE	finngen_R9_CD2_TNK_LYMPHOMA_EXALLC	39331325	0.339908	0.0867782	mature T/NK-cell lymphomas	TRUE	reported	textfile	ebi-a-GCST90017095	21	40703251	0.0127404	4.07258e-07	14306	order Clostridiales|| id:ebi-a-GCST90017095	TRUE	reported	igd	2	TRUE	0.00151448	21.6959	36.4762	25.1858	0.2455
rs13105690	C	T	C	T	0.0527441	0.0625176	0.714824	FALSE	FALSE	FALSE	finngen_R9_CD2_TNK_LYMPHOMA_EXALLC	7418457	0.468292	0.0862002	mature T/NK-cell lymphomas	TRUE	reported	textfile	ebi-a-GCST90017095	4	7420184	0.011818	9.36807e-06	14306	order Clostridiales|| id:ebi-a-GCST90017095	TRUE	reported	igd	2	TRUE	0.00108995	15.6076	36.4762	19.9186	0.2674
rs13179700	C	T	C	T	-0.0510953	0.0847214	0.655174	FALSE	FALSE	FALSE	finngen_R9_CD2_TNK_LYMPHOMA_EXALLC	149698225	0.299624	0.0816796	mature T/NK-cell lymphomas	TRUE	reported	textfile	ebi-a-GCST90017095	5	149077788	0.0109569	3.52111e-06	14306	order Clostridiales|| id:ebi-a-GCST90017095	TRUE	reported	igd	2	TRUE	0.00119543	17.1199	36.4762	21.7464	0.3549
rs1842454	G	A	G	A	-0.0543676	-0.145203	0.187221	FALSE	FALSE	FALSE	finngen_R9_CD2_TNK_LYMPHOMA_EXALLC	105724661	0.144676	0.0995499	mature T/NK-cell lymphomas	TRUE	reported	textfile	ebi-a-GCST90017095	5	105060362	0.012734	9.91745e-06	14306	order Clostridiales|| id:ebi-a-GCST90017095	TRUE	reported	igd	2	TRUE	0.000969714	13.8842	36.4762	18.2285	0.2068
rs2273429	A	G	A	G	-0.0726191	0.0932901	0.105304	FALSE	FALSE	FALSE	finngen_R9_CD2_TNK_LYMPHOMA_EXALLC	52027354	0.462793	0.127054	mature T/NK-cell lymphomas	TRUE	reported	textfile	ebi-a-GCST90017095	14	52494072	0.0153105	4.16869e-06	14306	order Clostridiales|| id:ebi-a-GCST90017095	TRUE	reported	igd	2	TRUE	0.0010111	14.4774	36.4762	22.4969	0.1074
rs290772	G	A	G	A	0.084254	-0.18768	0.0534212	FALSE	FALSE	FALSE	finngen_R9_CD2_TNK_LYMPHOMA_EXALLC	101509758	0.278171	0.173067	mature T/NK-cell lymphomas	TRUE	reported	textfile	ebi-a-GCST90017095	2	102126220	0.0196297	9.9977e-06	14306	order Clostridiales|| id:ebi-a-GCST90017095	TRUE	reported	igd	2	TRUE	0.000821065	11.7542	36.4762	18.4227	0.06163
rs6442336	T	C	T	C	0.0547729	0.143712	0.747955	FALSE	FALSE	FALSE	finngen_R9_CD2_TNK_LYMPHOMA_EXALLC	12829387	0.106208	0.0889594	mature T/NK-cell lymphomas	TRUE	reported	textfile	ebi-a-GCST90017095	3	12870886	0.0124169	9.62565e-06	14306	order Clostridiales|| id:ebi-a-GCST90017095	TRUE	reported	igd	2	TRUE	0.00110527	15.8273	36.4762	19.4583	0.2435
rs6814436	C	T	C	T	-0.0741858	0.0424767	0.858427	FALSE	FALSE	FALSE	finngen_R9_CD2_TNK_LYMPHOMA_EXALLC	160586149	0.701785	0.11093	mature T/NK-cell lymphomas	TRUE	reported	textfile	ebi-a-GCST90017095	4	161507301	0.0150814	9.06296e-07	14306	order Clostridiales|| id:ebi-a-GCST90017095	TRUE	reported	igd	2	TRUE	0.00126277	18.0854	36.4762	24.1968	0.1322
rs6815608	C	T	C	T	-0.104089	-0.118318	0.849103	FALSE	FALSE	FALSE	finngen_R9_CD2_TNK_LYMPHOMA_EXALLC	151210592	0.2745	0.108275	mature T/NK-cell lymphomas	TRUE	reported	textfile	ebi-a-GCST90017095	4	152131744	0.0210883	3.71989e-07	14306	order Clostridiales|| id:ebi-a-GCST90017095	TRUE	reported	igd	2	TRUE	0.00167631	24.0182	36.4762	24.3628	0.0845
rs72738886	T	C	T	C	0.0865333	-0.139093	0.0756179	FALSE	FALSE	FALSE	finngen_R9_CD2_TNK_LYMPHOMA_EXALLC	35770448	0.346077	0.147622	mature T/NK-cell lymphomas	TRUE	reported	textfile	ebi-a-GCST90017095	5	35770550	0.0190392	8.4157e-06	14306	order Clostridiales|| id:ebi-a-GCST90017095	TRUE	reported	igd	2	TRUE	0.00107107	15.337	36.4762	20.6571	0.07753
rs992074	T	C	T	C	-0.255441	-0.175448	0.976711	FALSE	FALSE	FALSE	finngen_R9_CD2_TNK_LYMPHOMA_EXALLC	17195484	0.494895	0.25705	mature T/NK-cell lymphomas	TRUE	reported	textfile	ebi-a-GCST90017095	21	18567802	0.0508788	8.95385e-07	14306	order Clostridiales|| id:ebi-a-GCST90017095	TRUE	reported	igd	2	TRUE	0.00438337	62.9757	36.4762	25.2062	0.0348
rs10233278	T	C	T	C	-0.116319	-0.0545366	0.554834	FALSE	FALSE	FALSE	finngen_R9_CD2_TNK_LYMPHOMA_EXALLC	117856090	0.487324	0.0785184	mature T/NK-cell lymphomas	TRUE	reported	textfile	ebi-a-GCST90017091	7	117496144	0.0248527	3.508e-06	14306	order Bacillales|| id:ebi-a-GCST90017091	TRUE	reported	igd	2	TRUE	0.00655788	94.4231	36.4762	21.9056	0.4125
rs10410917	C	T	C	T	-0.11471	-0.0186058	0.388069	FALSE	FALSE	FALSE	finngen_R9_CD2_TNK_LYMPHOMA_EXALLC	14859629	0.814267	0.0791992	mature T/NK-cell lymphomas	TRUE	reported	textfile	ebi-a-GCST90017091	19	14970441	0.0250025	5.57353e-06	14306	order Bacillales|| id:ebi-a-GCST90017091	TRUE	reported	igd	2	TRUE	0.00633463	91.1882	36.4762	21.0492	0.4036
rs11034576	A	G	A	G	0.205765	0.174408	0.123566	FALSE	FALSE	FALSE	finngen_R9_CD2_TNK_LYMPHOMA_EXALLC	38064161	0.13676	0.117212	mature T/NK-cell lymphomas	TRUE	reported	textfile	ebi-a-GCST90017091	11	38085711	0.0453311	8.85972e-06	14306	order Bacillales|| id:ebi-a-GCST90017091	TRUE	reported	igd	2	TRUE	0.00619817	89.2116	36.4762	20.604	0.07952
rs11207728	A	G	A	G	0.14455	0.0206116	0.835938	FALSE	FALSE	FALSE	finngen_R9_CD2_TNK_LYMPHOMA_EXALLC	61361862	0.843876	0.10466	mature T/NK-cell lymphomas	TRUE	reported	textfile	ebi-a-GCST90017091	1	61827534	0.0316912	5.73456e-06	14306	order Bacillales|| id:ebi-a-GCST90017091	TRUE	reported	igd	2	TRUE	0.00675618	97.2978	36.4762	20.8046	0.2028
rs11844714	A	G	A	G	-0.143245	0.0315847	0.206229	FALSE	FALSE	FALSE	finngen_R9_CD2_TNK_LYMPHOMA_EXALLC	48532023	0.743868	0.0966677	mature T/NK-cell lymphomas	TRUE	reported	textfile	ebi-a-GCST90017091	14	49001226	0.0320272	5.06209e-06	14306	order Bacillales|| id:ebi-a-GCST90017091	TRUE	reported	igd	2	TRUE	0.00559889	80.5375	36.4762	20.0042	0.163
rs1287018	G	A	G	A	0.141125	-0.0751664	0.187216	FALSE	FALSE	FALSE	finngen_R9_CD2_TNK_LYMPHOMA_EXALLC	5845828	0.451965	0.0999362	mature T/NK-cell lymphomas	TRUE	reported	textfile	ebi-a-GCST90017091	20	5826474	0.0319309	9.87097e-06	14306	order Bacillales|| id:ebi-a-GCST90017091	TRUE	reported	igd	2	TRUE	0.00535349	76.9885	36.4762	19.5337	0.16
rs4617108	G	A	G	A	-0.248861	0.122462	0.913938	FALSE	FALSE	FALSE	finngen_R9_CD2_TNK_LYMPHOMA_EXALLC	49384236	0.381166	0.139836	mature T/NK-cell lymphomas	TRUE	reported	textfile	ebi-a-GCST90017091	7	49423832	0.0525929	1.97506e-06	14306	order Bacillales|| id:ebi-a-GCST90017091	TRUE	reported	igd	2	TRUE	0.00705126	101.577	36.4762	22.3903	0.0606
rs74420793	A	G	A	G	-0.164413	0.230585	0.103413	FALSE	FALSE	FALSE	finngen_R9_CD2_TNK_LYMPHOMA_EXALLC	126845554	0.0664722	0.125644	mature T/NK-cell lymphomas	TRUE	reported	textfile	ebi-a-GCST90017091	4	127766709	0.0353763	3.07319e-06	14306	order Bacillales|| id:ebi-a-GCST90017091	TRUE	reported	igd	2	TRUE	0.00733941	105.759	36.4762	21.5997	0.162
rs1035406	G	A	G	A	-0.114725	0.00835063	0.115165	FALSE	FALSE	FALSE	finngen_R9_CD2_TNK_LYMPHOMA_EXALLC	120037042	0.945017	0.121085	mature T/NK-cell lymphomas	TRUE	reported	textfile	ebi-a-GCST90017106	5	119372737	0.0247994	4.07165e-06	14306	order Rhodospirillales|| id:ebi-a-GCST90017106	TRUE	reported	igd	2	TRUE	0.00235648	33.7868	36.4762	21.401	0.0994
rs11591293	G	T	G	T	0.0722755	-0.0909241	0.424593	FALSE	FALSE	FALSE	finngen_R9_CD2_TNK_LYMPHOMA_EXALLC	111660039	0.247118	0.0785605	mature T/NK-cell lymphomas	TRUE	reported	textfile	ebi-a-GCST90017106	10	113419797	0.0158186	4.68533e-06	14306	order Rhodospirillales|| id:ebi-a-GCST90017106	TRUE	reported	igd	2	TRUE	0.00254417	36.4847	36.4762	20.8759	0.4195
rs11630875	T	C	T	C	0.0945198	-0.0594175	0.126845	FALSE	FALSE	FALSE	finngen_R9_CD2_TNK_LYMPHOMA_EXALLC	61483535	0.610458	0.116638	mature T/NK-cell lymphomas	TRUE	reported	textfile	ebi-a-GCST90017106	15	61775734	0.0202139	3.70382e-06	14306	order Rhodospirillales|| id:ebi-a-GCST90017106	TRUE	reported	igd	2	TRUE	0.00265898	38.1354	36.4762	21.8648	0.1819
rs13336560	C	T	C	T	-0.0695313	0.0950032	0.544253	FALSE	FALSE	FALSE	finngen_R9_CD2_TNK_LYMPHOMA_EXALLC	88487835	0.229361	0.0790371	mature T/NK-cell lymphomas	TRUE	reported	textfile	ebi-a-GCST90017106	16	88554243	0.0157065	9.74675e-06	14306	order Rhodospirillales|| id:ebi-a-GCST90017106	TRUE	reported	igd	2	TRUE	0.00239884	34.3955	36.4762	19.5976	0.4563
rs1549633	A	C	A	C	0.0996735	-0.0729291	0.115281	FALSE	FALSE	FALSE	finngen_R9_CD2_TNK_LYMPHOMA_EXALLC	27945538	0.550335	0.122106	mature T/NK-cell lymphomas	TRUE	reported	textfile	ebi-a-GCST90017106	5	27945645	0.0216667	3.88025e-06	14306	order Rhodospirillales|| id:ebi-a-GCST90017106	TRUE	reported	igd	2	TRUE	0.00261748	37.5387	36.4762	21.1628	0.1561
rs3730086	A	G	A	G	0.0800354	0.0117699	0.251479	FALSE	FALSE	FALSE	finngen_R9_CD2_TNK_LYMPHOMA_EXALLC	68281223	0.894347	0.0886254	mature T/NK-cell lymphomas	TRUE	reported	textfile	ebi-a-GCST90017106	5	67577051	0.0178737	7.98252e-06	14306	order Rhodospirillales|| id:ebi-a-GCST90017106	TRUE	reported	igd	2	TRUE	0.00232743	33.3693	36.4762	20.051	0.2386
rs3754624	C	T	C	T	0.094128	-0.112956	0.17651	FALSE	FALSE	FALSE	finngen_R9_CD2_TNK_LYMPHOMA_EXALLC	224769095	0.265784	0.101503	mature T/NK-cell lymphomas	TRUE	reported	textfile	ebi-a-GCST90017106	2	225633812	0.0198389	2.68368e-06	14306	order Rhodospirillales|| id:ebi-a-GCST90017106	TRUE	reported	igd	2	TRUE	0.00240562	34.4929	36.4762	22.5114	0.162
rs4278423	T	C	T	C	0.105215	0.369195	0.0625504	FALSE	FALSE	FALSE	finngen_R9_CD2_TNK_LYMPHOMA_EXALLC	2628361	0.0196934	0.158307	mature T/NK-cell lymphomas	TRUE	reported	textfile	ebi-a-GCST90017106	10	2670553	0.0233778	3.98043e-06	14306	order Rhodospirillales|| id:ebi-a-GCST90017106	TRUE	reported	igd	2	TRUE	0.00210509	30.1747	36.4762	20.2557	0.1064
rs61933850	G	A	G	A	0.164663	-0.09873	0.137303	FALSE	FALSE	FALSE	finngen_R9_CD2_TNK_LYMPHOMA_EXALLC	72745618	0.389254	0.114673	mature T/NK-cell lymphomas	TRUE	reported	textfile	ebi-a-GCST90017106	12	73139398	0.0360285	6.99874e-06	14306	order Rhodospirillales|| id:ebi-a-GCST90017106	TRUE	reported	igd	2	TRUE	0.0044617	64.1062	36.4762	20.8881	0.09046
rs7001029	C	T	C	T	0.120726	-0.0881948	0.0933577	FALSE	FALSE	FALSE	finngen_R9_CD2_TNK_LYMPHOMA_EXALLC	130946157	0.509668	0.133759	mature T/NK-cell lymphomas	TRUE	reported	textfile	ebi-a-GCST90017106	8	131958403	0.0260989	2.83067e-06	14306	order Rhodospirillales|| id:ebi-a-GCST90017106	TRUE	reported	igd	2	TRUE	0.00246923	35.4073	36.4762	21.3972	0.09344
rs76784716	A	G	A	G	0.136039	0.0932076	0.113899	FALSE	FALSE	FALSE	finngen_R9_CD2_TNK_LYMPHOMA_EXALLC	168176830	0.449185	0.123164	mature T/NK-cell lymphomas	TRUE	reported	textfile	ebi-a-GCST90017106	2	169033340	0.0284399	1.31383e-06	14306	order Rhodospirillales|| id:ebi-a-GCST90017106	TRUE	reported	igd	2	TRUE	0.00245944	35.2666	36.4762	22.8808	0.07157
rs77304857	C	A	C	A	-0.0997433	0.177854	0.193441	FALSE	FALSE	FALSE	finngen_R9_CD2_TNK_LYMPHOMA_EXALLC	133326860	0.0711033	0.0985439	mature T/NK-cell lymphomas	TRUE	reported	textfile	ebi-a-GCST90017106	4	134248015	0.0222165	6.02033e-06	14306	order Rhodospirillales|| id:ebi-a-GCST90017106	TRUE	reported	igd	2	TRUE	0.00198355	28.4291	36.4762	20.1565	0.1123
rs9813022	A	G	A	G	-0.0830794	-0.0625468	0.374743	FALSE	FALSE	FALSE	finngen_R9_CD2_TNK_LYMPHOMA_EXALLC	13685237	0.434455	0.080025	mature T/NK-cell lymphomas	TRUE	reported	textfile	ebi-a-GCST90017106	3	13726736	0.0162642	3.07213e-07	14306	order Rhodospirillales|| id:ebi-a-GCST90017106	TRUE	reported	igd	2	TRUE	0.002911	41.7605	36.4762	26.0928	0.3022
rs10831953	G	A	G	A	0.0537537	0.0317565	0.299258	FALSE	FALSE	FALSE	finngen_R9_CD2_TNK_LYMPHOMA_EXALLC	13076504	0.707115	0.0845188	mature T/NK-cell lymphomas	TRUE	reported	textfile	ebi-a-GCST90017093	11	13098051	0.0123746	9.94741e-06	14306	order Bifidobacteriales|| id:ebi-a-GCST90017093	TRUE	reported	igd	2	TRUE	0.00128356	18.3837	36.4762	18.8692	0.333
rs12446429	T	C	T	C	0.0810099	-0.0329958	0.195915	FALSE	FALSE	FALSE	finngen_R9_CD2_TNK_LYMPHOMA_EXALLC	848055	0.742545	0.100449	mature T/NK-cell lymphomas	TRUE	reported	textfile	ebi-a-GCST90017093	16	898055	0.019073	8.52884e-06	14306	order Bifidobacteriales|| id:ebi-a-GCST90017093	TRUE	reported	igd	2	TRUE	0.00154417	22.122	36.4762	18.0401	0.1362
rs13020688	G	A	G	A	0.0584045	-0.00748453	0.304228	FALSE	FALSE	FALSE	finngen_R9_CD2_TNK_LYMPHOMA_EXALLC	192013806	0.929214	0.0842537	mature T/NK-cell lymphomas	TRUE	reported	textfile	ebi-a-GCST90017093	2	192878532	0.0122081	1.57373e-06	14306	order Bifidobacteriales|| id:ebi-a-GCST90017093	TRUE	reported	igd	2	TRUE	0.00155792	22.3193	36.4762	22.8874	0.3529
rs182549	T	C	T	C	-0.11707	0.037185	0.59897	FALSE	FALSE	FALSE	finngen_R9_CD2_TNK_LYMPHOMA_EXALLC	135859184	0.642633	0.0801365	mature T/NK-cell lymphomas	TRUE	reported	textfile	ebi-a-GCST90017093	2	136616754	0.0126703	5.94155e-20	14306	order Bifidobacteriales|| id:ebi-a-GCST90017093	TRUE	reported	igd	2	TRUE	0.00685052	98.6658	36.4762	85.3724	0.4911
rs4957061	T	C	T	C	0.0569873	-0.0996148	0.422874	FALSE	FALSE	FALSE	finngen_R9_CD2_TNK_LYMPHOMA_EXALLC	520981	0.208196	0.0791509	mature T/NK-cell lymphomas	TRUE	reported	textfile	ebi-a-GCST90017093	5	521096	0.0116907	1.1517e-06	14306	order Bifidobacteriales|| id:ebi-a-GCST90017093	TRUE	reported	igd	2	TRUE	0.00161591	23.1514	36.4762	23.7616	0.4652
rs540489	T	G	T	G	-0.0632518	0.0404595	0.17537	FALSE	FALSE	FALSE	finngen_R9_CD2_TNK_LYMPHOMA_EXALLC	74901626	0.691097	0.101819	mature T/NK-cell lymphomas	TRUE	reported	textfile	ebi-a-GCST90017093	17	72897722	0.013817	5.36809e-06	14306	order Bifidobacteriales|| id:ebi-a-GCST90017093	TRUE	reported	igd	2	TRUE	0.00143253	20.5203	36.4762	20.9565	0.2336
rs55888705	A	G	A	G	0.053673	0.102833	0.280488	FALSE	FALSE	FALSE	finngen_R9_CD2_TNK_LYMPHOMA_EXALLC	1516099	0.231951	0.0860279	mature T/NK-cell lymphomas	TRUE	reported	textfile	ebi-a-GCST90017093	4	1517826	0.0120586	8.66204e-06	14306	order Bifidobacteriales|| id:ebi-a-GCST90017093	TRUE	reported	igd	2	TRUE	0.00136643	19.5722	36.4762	19.8115	0.3867
rs6899771	A	G	A	G	-0.0914312	-0.131989	0.100429	FALSE	FALSE	FALSE	finngen_R9_CD2_TNK_LYMPHOMA_EXALLC	96958344	0.307148	0.129246	mature T/NK-cell lymphomas	TRUE	reported	textfile	ebi-a-GCST90017093	6	97406220	0.0202604	7.27998e-06	14306	order Bifidobacteriales|| id:ebi-a-GCST90017093	TRUE	reported	igd	2	TRUE	0.00144326	20.6743	36.4762	20.3654	0.09543
rs7174549	T	C	T	C	-0.0551726	0.0105672	0.640885	FALSE	FALSE	FALSE	finngen_R9_CD2_TNK_LYMPHOMA_EXALLC	91920073	0.896197	0.0809958	mature T/NK-cell lymphomas	TRUE	reported	textfile	ebi-a-GCST90017093	15	92463303	0.0124655	6.86784e-06	14306	order Bifidobacteriales|| id:ebi-a-GCST90017093	TRUE	reported	igd	2	TRUE	0.00139559	19.9904	36.4762	19.5897	0.3559
rs7322849	T	C	T	C	0.110676	-0.124625	0.0910355	FALSE	FALSE	FALSE	finngen_R9_CD2_TNK_LYMPHOMA_EXALLC	112205515	0.356877	0.135266	mature T/NK-cell lymphomas	TRUE	reported	textfile	ebi-a-GCST90017093	13	112859829	0.0200996	1.74032e-08	14306	order Bifidobacteriales|| id:ebi-a-GCST90017093	TRUE	reported	igd	2	TRUE	0.00213437	30.5954	36.4762	30.3202	0.09642
rs857444	C	T	C	T	0.0553965	-0.0236322	0.368913	FALSE	FALSE	FALSE	finngen_R9_CD2_TNK_LYMPHOMA_EXALLC	14617360	0.768702	0.0803616	mature T/NK-cell lymphomas	TRUE	reported	textfile	ebi-a-GCST90017093	6	14617591	0.0120669	3.8249e-06	14306	order Bifidobacteriales|| id:ebi-a-GCST90017093	TRUE	reported	igd	2	TRUE	0.00141546	20.2755	36.4762	21.0753	0.3608
rs1074800	G	A	G	A	-0.0492438	0.0454639	0.581156	FALSE	FALSE	FALSE	finngen_R9_CD2_TNK_LYMPHOMA_EXALLC	3002432	0.564058	0.0788176	mature T/NK-cell lymphomas	TRUE	reported	textfile	ebi-a-GCST90017099	5	3002546	0.010887	6.14582e-06	14306	order Erysipelotrichales|| id:ebi-a-GCST90017099	TRUE	reported	igd	2	TRUE	0.00116261	16.6493	36.4762	20.4591	0.3986
rs10781552	C	T	C	T	-0.0552212	0.045394	0.279545	FALSE	FALSE	FALSE	finngen_R9_CD2_TNK_LYMPHOMA_EXALLC	132083729	0.599581	0.0864642	mature T/NK-cell lymphomas	TRUE	reported	textfile	ebi-a-GCST90017099	10	133897233	0.0116074	2.33115e-06	14306	order Erysipelotrichales|| id:ebi-a-GCST90017099	TRUE	reported	igd	2	TRUE	0.00130937	18.7537	36.4762	22.633	0.3121
rs17530232	A	G	A	G	0.10305	0.342176	0.0533105	FALSE	FALSE	FALSE	finngen_R9_CD2_TNK_LYMPHOMA_EXALLC	39811320	0.0447971	0.170529	mature T/NK-cell lymphomas	TRUE	reported	textfile	ebi-a-GCST90017099	13	40385457	0.0224648	2.79126e-06	14306	order Erysipelotrichales|| id:ebi-a-GCST90017099	TRUE	reported	igd	2	TRUE	0.00150118	21.5052	36.4762	21.0422	0.07654
rs1884466	C	T	C	T	-0.0475363	0.00643505	0.520462	FALSE	FALSE	FALSE	finngen_R9_CD2_TNK_LYMPHOMA_EXALLC	63673525	0.934161	0.0778956	mature T/NK-cell lymphomas	TRUE	reported	textfile	ebi-a-GCST90017099	1	64139196	0.0106939	9.52708e-06	14306	order Erysipelotrichales|| id:ebi-a-GCST90017099	TRUE	reported	igd	2	TRUE	0.00111913	16.026	36.4762	19.7596	0.4513
rs2300774	A	G	A	G	-0.0524152	0.0494631	0.561157	FALSE	FALSE	FALSE	finngen_R9_CD2_TNK_LYMPHOMA_EXALLC	196066841	0.525924	0.0779878	mature T/NK-cell lymphomas	TRUE	reported	textfile	ebi-a-GCST90017099	3	195793712	0.0106784	8.95468e-07	14306	order Erysipelotrichales|| id:ebi-a-GCST90017099	TRUE	reported	igd	2	TRUE	0.00132676	19.0032	36.4762	24.0936	0.4076
rs290833	T	G	T	G	-0.0497374	-0.098789	0.493776	FALSE	FALSE	FALSE	finngen_R9_CD2_TNK_LYMPHOMA_EXALLC	96991871	0.20465	0.0778839	mature T/NK-cell lymphomas	TRUE	reported	textfile	ebi-a-GCST90017099	1	97457427	0.0111376	8.02897e-06	14306	order Erysipelotrichales|| id:ebi-a-GCST90017099	TRUE	reported	igd	2	TRUE	0.00115174	16.4935	36.4762	19.9427	0.3688
rs35161940	T	C	T	C	-0.0806041	0.354488	0.106811	FALSE	FALSE	FALSE	finngen_R9_CD2_TNK_LYMPHOMA_EXALLC	72331083	0.00143853	0.111236	mature T/NK-cell lymphomas	TRUE	reported	textfile	ebi-a-GCST90017099	17	70327224	0.0167641	1.8451e-06	14306	order Erysipelotrichales|| id:ebi-a-GCST90017099	TRUE	reported	igd	2	TRUE	0.0014426	20.6648	36.4762	23.1182	0.1272
rs4078432	T	C	T	C	0.0608929	-0.0990199	0.827035	FALSE	FALSE	FALSE	finngen_R9_CD2_TNK_LYMPHOMA_EXALLC	48528003	0.337036	0.103142	mature T/NK-cell lymphomas	TRUE	reported	textfile	ebi-a-GCST90017099	14	48997206	0.0133764	4.23107e-06	14306	order Erysipelotrichales|| id:ebi-a-GCST90017099	TRUE	reported	igd	2	TRUE	0.00109885	15.7353	36.4762	20.7231	0.1809
rs56970041	T	G	T	G	0.0724145	-0.0255604	0.0615424	FALSE	FALSE	FALSE	finngen_R9_CD2_TNK_LYMPHOMA_EXALLC	79891267	0.873266	0.160243	mature T/NK-cell lymphomas	TRUE	reported	textfile	ebi-a-GCST90017099	14	80357610	0.0164471	5.40344e-06	14306	order Erysipelotrichales|| id:ebi-a-GCST90017099	TRUE	reported	igd	2	TRUE	0.00103736	14.8539	36.4762	19.3853	0.1113
rs62504403	C	T	C	T	0.0681159	-0.00921575	0.19542	FALSE	FALSE	FALSE	finngen_R9_CD2_TNK_LYMPHOMA_EXALLC	38946033	0.92469	0.0974926	mature T/NK-cell lymphomas	TRUE	reported	textfile	ebi-a-GCST90017099	8	38803551	0.0127883	1.12264e-07	14306	order Erysipelotrichales|| id:ebi-a-GCST90017099	TRUE	reported	igd	2	TRUE	0.00167118	23.9446	36.4762	28.3708	0.2356
rs7234058	T	C	T	C	-0.0945759	0.320261	0.0904949	FALSE	FALSE	FALSE	finngen_R9_CD2_TNK_LYMPHOMA_EXALLC	5830508	0.00758857	0.119955	mature T/NK-cell lymphomas	TRUE	reported	textfile	ebi-a-GCST90017099	18	5830507	0.0194091	9.12347e-07	14306	order Erysipelotrichales|| id:ebi-a-GCST90017099	TRUE	reported	igd	2	TRUE	0.00157299	22.5354	36.4762	23.7438	0.09742
rs7826267	G	T	G	T	0.0839071	-0.00406517	0.931443	FALSE	FALSE	FALSE	finngen_R9_CD2_TNK_LYMPHOMA_EXALLC	3097430	0.979636	0.159263	mature T/NK-cell lymphomas	TRUE	reported	textfile	ebi-a-GCST90017099	8	2954952	0.0199131	9.28453e-06	14306	order Erysipelotrichales|| id:ebi-a-GCST90017099	TRUE	reported	igd	2	TRUE	0.000972066	13.918	36.4762	17.755	0.0746
rs8003149	C	T	C	T	0.0538798	0.0428152	0.333126	FALSE	FALSE	FALSE	finngen_R9_CD2_TNK_LYMPHOMA_EXALLC	55689786	0.603573	0.0824527	mature T/NK-cell lymphomas	TRUE	reported	textfile	ebi-a-GCST90017099	14	56156504	0.0116888	4.08479e-06	14306	order Erysipelotrichales|| id:ebi-a-GCST90017099	TRUE	reported	igd	2	TRUE	0.00117635	16.8463	36.4762	21.2477	0.2823
rs10965428	C	A	C	A	-0.119902	-0.0175353	0.0560928	FALSE	FALSE	FALSE	finngen_R9_CD2_TNK_LYMPHOMA_EXALLC	22718482	0.917914	0.170143	mature T/NK-cell lymphomas	TRUE	reported	textfile	ebi-a-GCST90017105	9	22718481	0.0258219	4.29151e-06	14306	order Pasteurellales|| id:ebi-a-GCST90017105	TRUE	reported	igd	2	TRUE	0.00210462	30.168	36.4762	21.5614	0.07952
rs111582866	G	A	G	A	-0.113957	0.0836853	0.0877464	FALSE	FALSE	FALSE	finngen_R9_CD2_TNK_LYMPHOMA_EXALLC	48708578	0.54411	0.137956	mature T/NK-cell lymphomas	TRUE	reported	textfile	ebi-a-GCST90017105	16	48742489	0.0256403	7.06627e-06	14306	order Pasteurellales|| id:ebi-a-GCST90017105	TRUE	reported	igd	2	TRUE	0.00236655	33.9315	36.4762	19.7531	0.1014
rs12050685	A	G	A	G	-0.0670948	-0.116286	0.280629	FALSE	FALSE	FALSE	finngen_R9_CD2_TNK_LYMPHOMA_EXALLC	73185141	0.177461	0.086226	mature T/NK-cell lymphomas	TRUE	reported	textfile	ebi-a-GCST90017105	15	73477482	0.015239	9.18523e-06	14306	order Pasteurellales|| id:ebi-a-GCST90017105	TRUE	reported	igd	2	TRUE	0.00207388	29.7265	36.4762	19.385	0.3598
rs16970009	A	G	A	G	0.187381	-0.333159	0.0200004	FALSE	FALSE	FALSE	finngen_R9_CD2_TNK_LYMPHOMA_EXALLC	34535582	0.23121	0.278271	mature T/NK-cell lymphomas	TRUE	reported	textfile	ebi-a-GCST90017105	17	32862601	0.0429572	7.31526e-06	14306	order Pasteurellales|| id:ebi-a-GCST90017105	TRUE	reported	igd	2	TRUE	0.00293722	42.1377	36.4762	19.0274	0.04374
rs4822728	T	C	T	C	0.0685479	-0.0122623	0.482387	FALSE	FALSE	FALSE	finngen_R9_CD2_TNK_LYMPHOMA_EXALLC	26495842	0.874403	0.0775761	mature T/NK-cell lymphomas	TRUE	reported	textfile	ebi-a-GCST90017105	22	26891808	0.0149032	4.71846e-06	14306	order Pasteurellales|| id:ebi-a-GCST90017105	TRUE	reported	igd	2	TRUE	0.00231258	33.1558	36.4762	21.1558	0.4374
rs6972479	A	G	A	G	-0.0781862	0.0330988	0.205761	FALSE	FALSE	FALSE	finngen_R9_CD2_TNK_LYMPHOMA_EXALLC	117278006	0.730088	0.0959364	mature T/NK-cell lymphomas	TRUE	reported	textfile	ebi-a-GCST90017105	7	116918060	0.0175366	7.74819e-06	14306	order Pasteurellales|| id:ebi-a-GCST90017105	TRUE	reported	igd	2	TRUE	0.00224587	32.1972	36.4762	19.8779	0.2425
rs72756943	G	A	G	A	0.13988	-0.104852	0.0666353	FALSE	FALSE	FALSE	finngen_R9_CD2_TNK_LYMPHOMA_EXALLC	26531799	0.497616	0.154593	mature T/NK-cell lymphomas	TRUE	reported	textfile	ebi-a-GCST90017105	5	26531908	0.0303029	3.3522e-06	14306	order Pasteurellales|| id:ebi-a-GCST90017105	TRUE	reported	igd	2	TRUE	0.00305946	43.8968	36.4762	21.308	0.08549
rs73139353	A	C	A	C	-0.222573	-0.0803861	0.0882005	FALSE	FALSE	FALSE	finngen_R9_CD2_TNK_LYMPHOMA_EXALLC	98253370	0.561755	0.13854	mature T/NK-cell lymphomas	TRUE	reported	textfile	ebi-a-GCST90017105	3	97972214	0.0484634	8.71325e-06	14306	order Pasteurellales|| id:ebi-a-GCST90017105	TRUE	reported	igd	2	TRUE	0.0059878	86.1655	36.4762	21.092	0.06461
rs76022354	C	T	C	T	0.24289	-0.188695	0.049473	FALSE	FALSE	FALSE	finngen_R9_CD2_TNK_LYMPHOMA_EXALLC	92546628	0.285074	0.176516	mature T/NK-cell lymphomas	TRUE	reported	textfile	ebi-a-GCST90017105	10	94306385	0.0500406	1.82856e-06	14306	order Pasteurellales|| id:ebi-a-GCST90017105	TRUE	reported	igd	2	TRUE	0.00374317	53.7435	36.4762	23.5599	0.0328
rs78909003	T	C	T	C	-0.241159	-0.117533	0.054924	FALSE	FALSE	FALSE	finngen_R9_CD2_TNK_LYMPHOMA_EXALLC	102887960	0.483871	0.167882	mature T/NK-cell lymphomas	TRUE	reported	textfile	ebi-a-GCST90017105	9	105650242	0.0498372	2.04894e-06	14306	order Pasteurellales|| id:ebi-a-GCST90017105	TRUE	reported	igd	2	TRUE	0.00549356	79.014	36.4762	23.4153	0.0497
rs9382510	C	T	C	T	-0.0881865	-0.0591843	0.264945	FALSE	FALSE	FALSE	finngen_R9_CD2_TNK_LYMPHOMA_EXALLC	55583693	0.506642	0.0891229	mature T/NK-cell lymphomas	TRUE	reported	textfile	ebi-a-GCST90017105	6	55448491	0.0169965	2.476e-07	14306	order Pasteurellales|| id:ebi-a-GCST90017105	TRUE	reported	igd	2	TRUE	0.00288101	41.3291	36.4762	26.9206	0.2455
rs9895850	T	C	T	C	-0.176406	0.197227	0.0440961	FALSE	FALSE	FALSE	finngen_R9_CD2_TNK_LYMPHOMA_EXALLC	66538895	0.296392	0.188878	mature T/NK-cell lymphomas	TRUE	reported	textfile	ebi-a-GCST90017105	17	64535013	0.041017	9.0826e-06	14306	order Pasteurellales|| id:ebi-a-GCST90017105	TRUE	reported	igd	2	TRUE	0.0029395	42.1706	36.4762	18.4969	0.0497
rs9938097	C	T	C	T	0.0710386	-0.106916	0.611179	FALSE	FALSE	FALSE	finngen_R9_CD2_TNK_LYMPHOMA_EXALLC	84943783	0.18024	0.079787	mature T/NK-cell lymphomas	TRUE	reported	textfile	ebi-a-GCST90017105	16	84977389	0.0158024	8.22602e-06	14306	order Pasteurellales|| id:ebi-a-GCST90017105	TRUE	reported	igd	2	TRUE	0.00234417	33.6098	36.4762	20.2089	0.3668
rs11026530	T	C	T	C	0.0822408	0.0324969	0.15028	FALSE	FALSE	FALSE	finngen_R9_CD2_TNK_LYMPHOMA_EXALLC	22357551	0.765204	0.108811	mature T/NK-cell lymphomas	TRUE	reported	textfile	ebi-a-GCST90017098	11	22379097	0.0186379	9.42692e-06	14306	order Enterobacteriales|| id:ebi-a-GCST90017098	TRUE	reported	igd	2	TRUE	0.00157172	22.5173	36.4762	19.4707	0.1342
rs2374342	C	A	C	A	0.0582927	0.0131196	0.413126	FALSE	FALSE	FALSE	finngen_R9_CD2_TNK_LYMPHOMA_EXALLC	41906402	0.868173	0.0790435	mature T/NK-cell lymphomas	TRUE	reported	textfile	ebi-a-GCST90017098	2	42133542	0.0126195	4.51617e-06	14306	order Enterobacteriales|| id:ebi-a-GCST90017098	TRUE	reported	igd	2	TRUE	0.00155985	22.347	36.4762	21.3375	0.3569
rs35673018	G	A	G	A	0.0899642	-0.100732	0.0892368	FALSE	FALSE	FALSE	finngen_R9_CD2_TNK_LYMPHOMA_EXALLC	54293833	0.457683	0.135635	mature T/NK-cell lymphomas	TRUE	reported	textfile	ebi-a-GCST90017098	16	54327745	0.0202934	7.63115e-06	14306	order Enterobacteriales|| id:ebi-a-GCST90017098	TRUE	reported	igd	2	TRUE	0.00138421	19.8272	36.4762	19.653	0.09443
rs504442	T	G	T	G	0.084159	0.00602133	0.104848	FALSE	FALSE	FALSE	finngen_R9_CD2_TNK_LYMPHOMA_EXALLC	57478315	0.962119	0.12678	mature T/NK-cell lymphomas	TRUE	reported	textfile	ebi-a-GCST90017098	18	55145547	0.0189479	5.17095e-06	14306	order Enterobacteriales|| id:ebi-a-GCST90017098	TRUE	reported	igd	2	TRUE	0.00169735	24.3202	36.4762	19.7278	0.1392
rs62210023	A	G	A	G	0.0606754	-0.0749751	0.345606	FALSE	FALSE	FALSE	finngen_R9_CD2_TNK_LYMPHOMA_EXALLC	56765036	0.358259	0.0816111	mature T/NK-cell lymphomas	TRUE	reported	textfile	ebi-a-GCST90017098	20	55340092	0.0130125	3.13163e-06	14306	order Enterobacteriales|| id:ebi-a-GCST90017098	TRUE	reported	igd	2	TRUE	0.00167925	24.0605	36.4762	21.7422	0.3519
rs78143293	A	G	A	G	-0.0848521	0.0824272	0.121734	FALSE	FALSE	FALSE	finngen_R9_CD2_TNK_LYMPHOMA_EXALLC	60005103	0.487598	0.118748	mature T/NK-cell lymphomas	TRUE	reported	textfile	ebi-a-GCST90017098	18	57672335	0.0170415	1.19564e-06	14306	order Enterobacteriales|| id:ebi-a-GCST90017098	TRUE	reported	igd	2	TRUE	0.001776	25.4491	36.4762	24.7919	0.1441
rs79757635	C	A	C	A	0.0758597	0.11637	0.137789	FALSE	FALSE	FALSE	finngen_R9_CD2_TNK_LYMPHOMA_EXALLC	110188071	0.312848	0.115302	mature T/NK-cell lymphomas	TRUE	reported	textfile	ebi-a-GCST90017098	13	110840418	0.0171286	9.31859e-06	14306	order Enterobacteriales|| id:ebi-a-GCST90017098	TRUE	reported	igd	2	TRUE	0.00155468	22.2727	36.4762	19.6146	0.161
rs11073596	G	T	G	T	-0.0510212	-0.172211	0.617657	FALSE	FALSE	FALSE	finngen_R9_CD2_TNK_LYMPHOMA_EXALLC	85890348	0.0315653	0.0801027	mature T/NK-cell lymphomas	TRUE	reported	textfile	ebi-a-GCST90017096	15	86433579	0.0114339	8.14442e-06	14306	order Coriobacteriales|| id:ebi-a-GCST90017096	TRUE	reported	igd	2	TRUE	0.0011683	16.7309	36.4762	19.9119	0.34
rs11250875	T	C	T	C	0.06075	-0.0287046	0.214241	FALSE	FALSE	FALSE	finngen_R9_CD2_TNK_LYMPHOMA_EXALLC	1880537	0.759469	0.0937514	mature T/NK-cell lymphomas	TRUE	reported	textfile	ebi-a-GCST90017096	10	1922731	0.0130939	4.82848e-06	14306	order Coriobacteriales|| id:ebi-a-GCST90017096	TRUE	reported	igd	2	TRUE	0.00121895	17.4572	36.4762	21.5256	0.2087
rs11656361	A	C	A	C	0.0773006	-0.209174	0.182329	FALSE	FALSE	FALSE	finngen_R9_CD2_TNK_LYMPHOMA_EXALLC	8218014	0.0386874	0.101173	mature T/NK-cell lymphomas	TRUE	reported	textfile	ebi-a-GCST90017096	17	8121332	0.017553	8.0201e-06	14306	order Coriobacteriales|| id:ebi-a-GCST90017096	TRUE	reported	igd	2	TRUE	0.00134455	19.2583	36.4762	19.3938	0.1292
rs12974142	G	A	G	A	0.0789796	0.103669	0.0701796	FALSE	FALSE	FALSE	finngen_R9_CD2_TNK_LYMPHOMA_EXALLC	52391913	0.493425	0.15137	mature T/NK-cell lymphomas	TRUE	reported	textfile	ebi-a-GCST90017096	19	52895166	0.0177205	8.51236e-06	14306	order Coriobacteriales|| id:ebi-a-GCST90017096	TRUE	reported	igd	2	TRUE	0.00120478	17.2539	36.4762	19.8645	0.1083
rs13307134	T	C	T	C	-0.0565686	0.0503528	0.83362	FALSE	FALSE	FALSE	finngen_R9_CD2_TNK_LYMPHOMA_EXALLC	105444233	0.627743	0.10384	mature T/NK-cell lymphomas	TRUE	reported	textfile	ebi-a-GCST90017096	7	105084680	0.0126265	7.79938e-06	14306	order Coriobacteriales|| id:ebi-a-GCST90017096	TRUE	reported	igd	2	TRUE	0.0011526	16.5057	36.4762	20.0717	0.2356
rs1397793	A	G	A	G	0.0498855	-0.0891358	0.690577	FALSE	FALSE	FALSE	finngen_R9_CD2_TNK_LYMPHOMA_EXALLC	91175634	0.295034	0.085123	mature T/NK-cell lymphomas	TRUE	reported	textfile	ebi-a-GCST90017096	5	90471451	0.0112446	9.77372e-06	14306	order Coriobacteriales|| id:ebi-a-GCST90017096	TRUE	reported	igd	2	TRUE	0.00117926	16.888	36.4762	19.6816	0.3857
rs1816223	G	A	G	A	0.0586265	-0.0499256	0.799864	FALSE	FALSE	FALSE	finngen_R9_CD2_TNK_LYMPHOMA_EXALLC	11341087	0.608473	0.0974623	mature T/NK-cell lymphomas	TRUE	reported	textfile	ebi-a-GCST90017096	12	11494021	0.0129006	4.84117e-06	14306	order Coriobacteriales|| id:ebi-a-GCST90017096	TRUE	reported	igd	2	TRUE	0.00114321	16.3711	36.4762	20.6523	0.2107
rs240104	T	C	T	C	-0.0603429	-0.129216	0.285555	FALSE	FALSE	FALSE	finngen_R9_CD2_TNK_LYMPHOMA_EXALLC	176602295	0.133624	0.0861458	mature T/NK-cell lymphomas	TRUE	reported	textfile	ebi-a-GCST90017096	1	176571431	0.0126849	1.51604e-06	14306	order Coriobacteriales|| id:ebi-a-GCST90017096	TRUE	reported	igd	2	TRUE	0.00134523	19.2681	36.4762	22.6297	0.2445
rs2442778	A	G	A	G	0.116408	-0.419018	0.948425	FALSE	FALSE	FALSE	finngen_R9_CD2_TNK_LYMPHOMA_EXALLC	11612938	0.0168613	0.175342	mature T/NK-cell lymphomas	TRUE	reported	textfile	ebi-a-GCST90017096	3	11654412	0.0258545	9.02693e-06	14306	order Coriobacteriales|| id:ebi-a-GCST90017096	TRUE	reported	igd	2	TRUE	0.00118194	16.9265	36.4762	20.2718	0.0457
rs3025411	A	G	A	G	0.0926543	0.166555	0.107104	FALSE	FALSE	FALSE	finngen_R9_CD2_TNK_LYMPHOMA_EXALLC	133647784	0.191295	0.127457	mature T/NK-cell lymphomas	TRUE	reported	textfile	ebi-a-GCST90017096	9	136512906	0.0209468	8.26913e-06	14306	order Coriobacteriales|| id:ebi-a-GCST90017096	TRUE	reported	igd	2	TRUE	0.00160537	23.0002	36.4762	19.5657	0.1044
rs34739816	G	T	G	T	0.0965017	0.0793339	0.0580182	FALSE	FALSE	FALSE	finngen_R9_CD2_TNK_LYMPHOMA_EXALLC	39220432	0.631251	0.16529	mature T/NK-cell lymphomas	TRUE	reported	textfile	ebi-a-GCST90017096	17	37376685	0.0207666	3.88356e-06	14306	order Coriobacteriales|| id:ebi-a-GCST90017096	TRUE	reported	igd	2	TRUE	0.00139439	19.9733	36.4762	21.5943	0.08151
rs67561917	A	G	A	G	-0.0714367	0.0830074	0.180901	FALSE	FALSE	FALSE	finngen_R9_CD2_TNK_LYMPHOMA_EXALLC	63440724	0.411049	0.100976	mature T/NK-cell lymphomas	TRUE	reported	textfile	ebi-a-GCST90017096	20	62072077	0.0154113	5.39126e-06	14306	order Coriobacteriales|| id:ebi-a-GCST90017096	TRUE	reported	igd	2	TRUE	0.00124424	17.8198	36.4762	21.4864	0.1421
rs719099	A	G	A	G	0.0778402	0.128732	0.0985259	FALSE	FALSE	FALSE	finngen_R9_CD2_TNK_LYMPHOMA_EXALLC	64039457	0.32479	0.130737	mature T/NK-cell lymphomas	TRUE	reported	textfile	ebi-a-GCST90017096	10	65799217	0.0155815	5.43313e-07	14306	order Coriobacteriales|| id:ebi-a-GCST90017096	TRUE	reported	igd	2	TRUE	0.0014257	20.4223	36.4762	24.9568	0.1362
rs8010111	A	G	A	G	0.103377	-0.206001	0.918658	FALSE	FALSE	FALSE	finngen_R9_CD2_TNK_LYMPHOMA_EXALLC	39191305	0.138348	0.139005	mature T/NK-cell lymphomas	TRUE	reported	textfile	ebi-a-GCST90017096	14	39660509	0.0229286	6.8962e-06	14306	order Coriobacteriales|| id:ebi-a-GCST90017096	TRUE	reported	igd	2	TRUE	0.00129154	18.4981	36.4762	20.3279	0.0646
rs11110282	A	G	A	G	-0.10239	-0.125929	0.0486115	FALSE	FALSE	FALSE	finngen_R9_CD2_TNK_LYMPHOMA_EXALLC	100191781	0.476541	0.176897	mature T/NK-cell lymphomas	TRUE	reported	textfile	ebi-a-GCST90017101	12	100585559	0.0217849	3.95667e-06	14306	order Lactobacillales|| id:ebi-a-GCST90017101	TRUE	reported	igd	2	TRUE	0.0013214	18.9263	36.4762	22.0904	0.06759
rs11627423	C	A	C	A	0.0499263	0.0190621	0.36671	FALSE	FALSE	FALSE	finngen_R9_CD2_TNK_LYMPHOMA_EXALLC	32731417	0.812343	0.0802938	mature T/NK-cell lymphomas	TRUE	reported	textfile	ebi-a-GCST90017101	14	33200623	0.0109744	5.08757e-06	14306	order Lactobacillales|| id:ebi-a-GCST90017101	TRUE	reported	igd	2	TRUE	0.00118567	16.9799	36.4762	20.6965	0.3897
rs11730038	G	A	G	A	-0.0605384	-0.032253	0.294139	FALSE	FALSE	FALSE	finngen_R9_CD2_TNK_LYMPHOMA_EXALLC	97128348	0.706812	0.0857474	mature T/NK-cell lymphomas	TRUE	reported	textfile	ebi-a-GCST90017101	4	98049499	0.0129052	5.09742e-06	14306	order Lactobacillales|| id:ebi-a-GCST90017101	TRUE	reported	igd	2	TRUE	0.00133924	19.1822	36.4762	22.0056	0.2406
rs12797734	T	C	T	C	0.0571279	-0.0223979	0.261517	FALSE	FALSE	FALSE	finngen_R9_CD2_TNK_LYMPHOMA_EXALLC	8310803	0.804475	0.0904746	mature T/NK-cell lymphomas	TRUE	reported	textfile	ebi-a-GCST90017101	11	8332350	0.0127113	7.76515e-06	14306	order Lactobacillales|| id:ebi-a-GCST90017101	TRUE	reported	igd	2	TRUE	0.00123197	17.6438	36.4762	20.1984	0.2525
rs1595463	C	A	C	A	0.0479749	-0.014826	0.538949	FALSE	FALSE	FALSE	finngen_R9_CD2_TNK_LYMPHOMA_EXALLC	230858942	0.849756	0.0782662	mature T/NK-cell lymphomas	TRUE	reported	textfile	ebi-a-GCST90017101	2	231723657	0.0108801	7.44355e-06	14306	order Lactobacillales|| id:ebi-a-GCST90017101	TRUE	reported	igd	2	TRUE	0.00115003	16.469	36.4762	19.443	0.4871
rs2370083	G	T	G	T	-0.08054	0.0762609	0.0642166	FALSE	FALSE	FALSE	finngen_R9_CD2_TNK_LYMPHOMA_EXALLC	97060413	0.634095	0.160221	mature T/NK-cell lymphomas	TRUE	reported	textfile	ebi-a-GCST90017101	14	97526750	0.0180992	8.33489e-06	14306	order Lactobacillales|| id:ebi-a-GCST90017101	TRUE	reported	igd	2	TRUE	0.00104621	14.9807	36.4762	19.8018	0.08847
rs2952251	G	A	G	A	0.0629317	0.0245258	0.772172	FALSE	FALSE	FALSE	finngen_R9_CD2_TNK_LYMPHOMA_EXALLC	10285654	0.791799	0.0929099	mature T/NK-cell lymphomas	TRUE	reported	textfile	ebi-a-GCST90017101	8	10143164	0.0124177	3.36457e-07	14306	order Lactobacillales|| id:ebi-a-GCST90017101	TRUE	reported	igd	2	TRUE	0.001495	21.4165	36.4762	25.6836	0.2525
rs34989881	A	G	A	G	0.113479	-0.153509	0.0484928	FALSE	FALSE	FALSE	finngen_R9_CD2_TNK_LYMPHOMA_EXALLC	51456601	0.395765	0.180767	mature T/NK-cell lymphomas	TRUE	reported	textfile	ebi-a-GCST90017101	19	51959855	0.0246452	4.09355e-06	14306	order Lactobacillales|| id:ebi-a-GCST90017101	TRUE	reported	igd	2	TRUE	0.00157892	22.6205	36.4762	21.2015	0.06561
rs35344081	G	A	G	A	0.0642442	-0.14609	0.263008	FALSE	FALSE	FALSE	finngen_R9_CD2_TNK_LYMPHOMA_EXALLC	941253	0.0946804	0.0874163	mature T/NK-cell lymphomas	TRUE	reported	textfile	ebi-a-GCST90017101	16	991253	0.0127358	4.16064e-07	14306	order Lactobacillales|| id:ebi-a-GCST90017101	TRUE	reported	igd	2	TRUE	0.00150822	21.6061	36.4762	25.4458	0.2406
rs4028634	C	T	C	T	-0.0532915	-0.00522131	0.63567	FALSE	FALSE	FALSE	finngen_R9_CD2_TNK_LYMPHOMA_EXALLC	42683631	0.948114	0.0802344	mature T/NK-cell lymphomas	TRUE	reported	textfile	ebi-a-GCST90017101	17	40835649	0.01101	1.34806e-06	14306	order Lactobacillales|| id:ebi-a-GCST90017101	TRUE	reported	igd	2	TRUE	0.00138838	19.887	36.4762	23.4283	0.4254
rs57872228	C	T	C	T	-0.0688415	0.149886	0.117817	FALSE	FALSE	FALSE	finngen_R9_CD2_TNK_LYMPHOMA_EXALLC	200449677	0.211582	0.119983	mature T/NK-cell lymphomas	TRUE	reported	textfile	ebi-a-GCST90017101	1	200418805	0.0146994	2.5825e-06	14306	order Lactobacillales|| id:ebi-a-GCST90017101	TRUE	reported	igd	2	TRUE	0.00134363	19.2452	36.4762	21.9332	0.171
rs74663707	C	T	C	T	0.0982594	0.363943	0.0652232	FALSE	FALSE	FALSE	finngen_R9_CD2_TNK_LYMPHOMA_EXALLC	184653436	0.00824005	0.137749	mature T/NK-cell lymphomas	TRUE	reported	textfile	ebi-a-GCST90017101	3	184371224	0.0224613	8.39557e-06	14306	order Lactobacillales|| id:ebi-a-GCST90017101	TRUE	reported	igd	2	TRUE	0.00129946	18.6116	36.4762	19.1372	0.07256
rs77558518	A	G	A	G	-0.106466	-0.190962	0.0953981	FALSE	FALSE	FALSE	finngen_R9_CD2_TNK_LYMPHOMA_EXALLC	174746168	0.149506	0.132495	mature T/NK-cell lymphomas	TRUE	reported	textfile	ebi-a-GCST90017101	5	174173171	0.0223484	1.67436e-06	14306	order Lactobacillales|| id:ebi-a-GCST90017101	TRUE	reported	igd	2	TRUE	0.00137007	19.6244	36.4762	22.6949	0.06461
rs78938557	T	C	T	C	0.10553	0.258585	0.0294622	FALSE	FALSE	FALSE	finngen_R9_CD2_TNK_LYMPHOMA_EXALLC	36309977	0.265147	0.232059	mature T/NK-cell lymphomas	TRUE	reported	textfile	ebi-a-GCST90017101	7	36349586	0.0233581	2.31089e-06	14306	order Lactobacillales|| id:ebi-a-GCST90017101	TRUE	reported	igd	2	TRUE	0.00140369	20.1066	36.4762	20.4116	0.06759
rs9581006	T	C	T	C	-0.22583	-0.0342215	0.963129	FALSE	FALSE	FALSE	finngen_R9_CD2_TNK_LYMPHOMA_EXALLC	24399371	0.866977	0.204309	mature T/NK-cell lymphomas	TRUE	reported	textfile	ebi-a-GCST90017101	13	24973509	0.0469228	1.76596e-06	14306	order Lactobacillales|| id:ebi-a-GCST90017101	TRUE	reported	igd	2	TRUE	0.0044483	63.9129	36.4762	23.163	0.0457
rs11146701	A	G	A	G	0.0473596	-0.0132179	0.341749	FALSE	FALSE	FALSE	finngen_R9_CD2_TNK_LYMPHOMA_EXALLC	38769138	0.871892	0.0819684	mature T/NK-cell lymphomas	TRUE	reported	textfile	ebi-a-GCST90017092	10	39062269	0.010541	7.08223e-06	14306	order Bacteroidales|| id:ebi-a-GCST90017092	TRUE	reported	igd	2	TRUE	0.0010965	15.7016	36.4762	20.1861	0.4254
rs17343978	A	C	A	C	-0.0552057	0.00378495	0.20434	FALSE	FALSE	FALSE	finngen_R9_CD2_TNK_LYMPHOMA_EXALLC	27037922	0.968703	0.0964697	mature T/NK-cell lymphomas	TRUE	reported	textfile	ebi-a-GCST90017092	22	27433885	0.0120278	8.3593e-06	14306	order Bacteroidales|| id:ebi-a-GCST90017092	TRUE	reported	igd	2	TRUE	0.00117391	16.8114	36.4762	21.0666	0.2604
rs2032750	C	T	C	T	0.0508393	0.0517687	0.538802	FALSE	FALSE	FALSE	finngen_R9_CD2_TNK_LYMPHOMA_EXALLC	53603889	0.506739	0.0779737	mature T/NK-cell lymphomas	TRUE	reported	textfile	ebi-a-GCST90017092	2	53831026	0.0106807	1.91509e-06	14306	order Bacteroidales|| id:ebi-a-GCST90017092	TRUE	reported	igd	2	TRUE	0.00128006	18.3334	36.4762	22.6569	0.4513
rs2363574	T	C	T	C	0.222741	0.0517571	0.961463	FALSE	FALSE	FALSE	finngen_R9_CD2_TNK_LYMPHOMA_EXALLC	200143435	0.803474	0.207982	mature T/NK-cell lymphomas	TRUE	reported	textfile	ebi-a-GCST90017092	1	200112563	0.0508055	9.93482e-06	14306	order Bacteroidales|| id:ebi-a-GCST90017092	TRUE	reported	igd	2	TRUE	0.00305508	43.8337	36.4762	19.2211	0.0318
rs4916508	A	G	A	G	0.0466729	0.0149498	0.575674	FALSE	FALSE	FALSE	finngen_R9_CD2_TNK_LYMPHOMA_EXALLC	196209918	0.848446	0.0782296	mature T/NK-cell lymphomas	TRUE	reported	textfile	ebi-a-GCST90017092	3	195936789	0.0105312	8.4711e-06	14306	order Bacteroidales|| id:ebi-a-GCST90017092	TRUE	reported	igd	2	TRUE	0.001071	15.336	36.4762	19.6415	0.4354
rs55773148	G	A	G	A	-0.121514	0.226966	0.0530772	FALSE	FALSE	FALSE	finngen_R9_CD2_TNK_LYMPHOMA_EXALLC	69948897	0.189015	0.172795	mature T/NK-cell lymphomas	TRUE	reported	textfile	ebi-a-GCST90017092	13	70523029	0.0236759	3.89583e-07	14306	order Bacteroidales|| id:ebi-a-GCST90017092	TRUE	reported	igd	2	TRUE	0.00147375	21.1117	36.4762	26.3414	0.05268
rs62531359	T	G	T	G	0.0655728	-0.152231	0.182949	FALSE	FALSE	FALSE	finngen_R9_CD2_TNK_LYMPHOMA_EXALLC	70003946	0.135346	0.101939	mature T/NK-cell lymphomas	TRUE	reported	textfile	ebi-a-GCST90017092	8	70916181	0.0149891	9.08657e-06	14306	order Bacteroidales|| id:ebi-a-GCST90017092	TRUE	reported	igd	2	TRUE	0.00106674	15.275	36.4762	19.138	0.1451
rs62575403	C	T	C	T	0.140055	0.133887	0.0427327	FALSE	FALSE	FALSE	finngen_R9_CD2_TNK_LYMPHOMA_EXALLC	133628698	0.487897	0.193015	mature T/NK-cell lymphomas	TRUE	reported	textfile	ebi-a-GCST90017092	9	136493820	0.0311128	7.06122e-06	14306	order Bacteroidales|| id:ebi-a-GCST90017092	TRUE	reported	igd	2	TRUE	0.0016409	23.51	36.4762	20.2637	0.04374
rs72706335	T	C	T	C	-0.22241	-0.120743	0.0248793	FALSE	FALSE	FALSE	finngen_R9_CD2_TNK_LYMPHOMA_EXALLC	157525648	0.635587	0.254796	mature T/NK-cell lymphomas	TRUE	reported	textfile	ebi-a-GCST90017092	1	157495438	0.0493458	7.65526e-06	14306	order Bacteroidales|| id:ebi-a-GCST90017092	TRUE	reported	igd	2	TRUE	0.00606508	87.2844	36.4762	20.3146	0.06561
rs73975615	G	A	G	A	-0.207018	-0.365677	0.00738247	FALSE	FALSE	FALSE	finngen_R9_CD2_TNK_LYMPHOMA_EXALLC	6557880	0.43872	0.472233	mature T/NK-cell lymphomas	TRUE	reported	textfile	ebi-a-GCST90017092	17	6461200	0.0442633	1.21616e-06	14306	order Bacteroidales|| id:ebi-a-GCST90017092	TRUE	reported	igd	2	TRUE	0.000926602	13.2664	36.4762	21.874	0.01093
rs7631304	G	A	G	A	-0.0645771	0.109268	0.146942	FALSE	FALSE	FALSE	finngen_R9_CD2_TNK_LYMPHOMA_EXALLC	89290377	0.31805	0.109435	mature T/NK-cell lymphomas	TRUE	reported	textfile	ebi-a-GCST90017092	3	89339527	0.0132957	8.36778e-07	14306	order Bacteroidales|| id:ebi-a-GCST90017092	TRUE	reported	igd	2	TRUE	0.00117683	16.8532	36.4762	23.5904	0.17
rs79585701	A	C	A	C	0.0646823	0.0686924	0.141205	FALSE	FALSE	FALSE	finngen_R9_CD2_TNK_LYMPHOMA_EXALLC	13252676	0.53649	0.11113	mature T/NK-cell lymphomas	TRUE	reported	textfile	ebi-a-GCST90017092	8	13110185	0.0149628	9.98596e-06	14306	order Bacteroidales|| id:ebi-a-GCST90017092	TRUE	reported	igd	2	TRUE	0.000941417	13.4787	36.4762	18.6872	0.1292
rs929878	T	C	T	C	0.0548532	0.0995659	0.787764	FALSE	FALSE	FALSE	finngen_R9_CD2_TNK_LYMPHOMA_EXALLC	74256742	0.296231	0.0953194	mature T/NK-cell lymphomas	TRUE	reported	textfile	ebi-a-GCST90017092	16	74290641	0.012153	4.7338e-06	14306	order Bacteroidales|| id:ebi-a-GCST90017092	TRUE	reported	igd	2	TRUE	0.0011116	15.918	36.4762	20.3722	0.2445
rs11150282	T	C	T	C	0.098235	-0.0274324	0.35989	FALSE	FALSE	FALSE	finngen_R9_CD2_TNK_LYMPHOMA_EXALLC	80459808	0.734113	0.0807642	mature T/NK-cell lymphomas	TRUE	reported	textfile	ebi-a-GCST90017100	16	80493705	0.0197127	7.36055e-07	14306	order Gastranaerophilales|| id:ebi-a-GCST90017100	TRUE	reported	igd	2	TRUE	0.00420735	60.4362	36.4762	24.8336	0.3211
rs113884518	T	C	T	C	-0.20591	-0.0264893	0.0242895	FALSE	FALSE	FALSE	finngen_R9_CD2_TNK_LYMPHOMA_EXALLC	24648999	0.914308	0.246168	mature T/NK-cell lymphomas	TRUE	reported	textfile	ebi-a-GCST90017100	9	24648997	0.0455376	7.7398e-06	14306	order Gastranaerophilales|| id:ebi-a-GCST90017100	TRUE	reported	igd	2	TRUE	0.00392931	56.4265	36.4762	20.4463	0.04871
rs28678345	T	C	T	C	0.213083	-0.159445	0.0489908	FALSE	FALSE	FALSE	finngen_R9_CD2_TNK_LYMPHOMA_EXALLC	55828967	0.377291	0.180593	mature T/NK-cell lymphomas	TRUE	reported	textfile	ebi-a-GCST90017100	17	53906328	0.0471377	8.05954e-06	14306	order Gastranaerophilales|| id:ebi-a-GCST90017100	TRUE	reported	igd	2	TRUE	0.00404437	58.0856	36.4762	20.4344	0.04672
rs367480	A	G	A	G	0.0841649	0.110446	0.641546	FALSE	FALSE	FALSE	finngen_R9_CD2_TNK_LYMPHOMA_EXALLC	2916401	0.175616	0.0815472	mature T/NK-cell lymphomas	TRUE	reported	textfile	ebi-a-GCST90017100	11	2937631	0.0185948	7.52419e-06	14306	order Gastranaerophilales|| id:ebi-a-GCST90017100	TRUE	reported	igd	2	TRUE	0.00346719	49.7673	36.4762	20.487	0.4274
rs4129395	G	A	G	A	0.0904264	-0.0606462	0.486357	FALSE	FALSE	FALSE	finngen_R9_CD2_TNK_LYMPHOMA_EXALLC	113213109	0.43512	0.0777057	mature T/NK-cell lymphomas	TRUE	reported	textfile	ebi-a-GCST90017100	9	115975389	0.0185253	1.21742e-06	14306	order Gastranaerophilales|| id:ebi-a-GCST90017100	TRUE	reported	igd	2	TRUE	0.00399988	57.444	36.4762	23.8265	0.4264
rs789069	A	C	A	C	-0.10413	-0.0569252	0.1403	FALSE	FALSE	FALSE	finngen_R9_CD2_TNK_LYMPHOMA_EXALLC	1008277	0.609416	0.11142	mature T/NK-cell lymphomas	TRUE	reported	textfile	ebi-a-GCST90017100	18	1008278	0.0234459	6.5001e-06	14306	order Gastranaerophilales|| id:ebi-a-GCST90017100	TRUE	reported	igd	2	TRUE	0.00308845	44.314	36.4762	19.725	0.172
rs79790072	T	C	T	C	0.226103	0.0535149	0.0307648	FALSE	FALSE	FALSE	finngen_R9_CD2_TNK_LYMPHOMA_EXALLC	100207478	0.811633	0.224551	mature T/NK-cell lymphomas	TRUE	reported	textfile	ebi-a-GCST90017100	15	100747683	0.0488017	3.5381e-06	14306	order Gastranaerophilales|| id:ebi-a-GCST90017100	TRUE	reported	igd	2	TRUE	0.00546497	78.6004	36.4762	21.4656	0.05666
rs8028558	A	G	A	G	0.08346	0.0975425	0.357685	FALSE	FALSE	FALSE	finngen_R9_CD2_TNK_LYMPHOMA_EXALLC	61763554	0.226725	0.080691	mature T/NK-cell lymphomas	TRUE	reported	textfile	ebi-a-GCST90017100	15	62055753	0.0188504	9.78228e-06	14306	order Gastranaerophilales|| id:ebi-a-GCST90017100	TRUE	reported	igd	2	TRUE	0.003356	48.1658	36.4762	19.6027	0.4046
rs9864379	T	C	T	C	-0.160521	-0.0965021	0.149949	FALSE	FALSE	FALSE	finngen_R9_CD2_TNK_LYMPHOMA_EXALLC	14265449	0.377183	0.109277	mature T/NK-cell lymphomas	TRUE	reported	textfile	ebi-a-GCST90017100	3	14306949	0.0292752	4.65876e-08	14306	order Gastranaerophilales|| id:ebi-a-GCST90017100	TRUE	reported	igd	2	TRUE	0.00517726	74.441	36.4762	30.0652	0.1133
rs111862613	T	C	T	C	0.090699	0.00906475	0.175836	FALSE	FALSE	FALSE	finngen_R9_CD2_TNK_LYMPHOMA_EXALLC	129825125	0.93063	0.10413	mature T/NK-cell lymphomas	TRUE	reported	textfile	ebi-a-GCST90017108	12	130309670	0.0196746	3.73844e-06	14306	order Verrucomicrobiales|| id:ebi-a-GCST90017108	TRUE	reported	igd	2	TRUE	0.00227777	32.6555	36.4762	21.2517	0.166
rs117107102	A	G	A	G	0.204683	-0.390396	0.0467364	FALSE	FALSE	FALSE	finngen_R9_CD2_TNK_LYMPHOMA_EXALLC	51947265	0.0332124	0.183327	mature T/NK-cell lymphomas	TRUE	reported	textfile	ebi-a-GCST90017108	18	49473635	0.0431572	2.91823e-06	14306	order Verrucomicrobiales|| id:ebi-a-GCST90017108	TRUE	reported	igd	2	TRUE	0.00358029	51.3965	36.4762	22.4935	0.04473
rs11729256	T	C	T	C	0.0749798	-0.122751	0.169514	FALSE	FALSE	FALSE	finngen_R9_CD2_TNK_LYMPHOMA_EXALLC	94106121	0.238119	0.104053	mature T/NK-cell lymphomas	TRUE	reported	textfile	ebi-a-GCST90017108	4	95027272	0.0150177	6.73085e-07	14306	order Verrucomicrobiales|| id:ebi-a-GCST90017108	TRUE	reported	igd	2	TRUE	0.00204269	29.2784	36.4762	24.9277	0.2386
rs12908520	G	A	G	A	0.0618926	-0.0954468	0.427762	FALSE	FALSE	FALSE	finngen_R9_CD2_TNK_LYMPHOMA_EXALLC	97027427	0.223917	0.078481	mature T/NK-cell lymphomas	TRUE	reported	textfile	ebi-a-GCST90017108	15	97570657	0.0130946	2.17165e-06	14306	order Verrucomicrobiales|| id:ebi-a-GCST90017108	TRUE	reported	igd	2	TRUE	0.00190072	27.2396	36.4762	22.3405	0.4563
rs2602429	T	C	T	C	-0.0746844	0.227764	0.739563	FALSE	FALSE	FALSE	finngen_R9_CD2_TNK_LYMPHOMA_EXALLC	81029544	0.0104691	0.0889726	mature T/NK-cell lymphomas	TRUE	reported	textfile	ebi-a-GCST90017108	16	81063149	0.0156194	2.58297e-06	14306	order Verrucomicrobiales|| id:ebi-a-GCST90017108	TRUE	reported	igd	2	TRUE	0.00192487	27.5865	36.4762	22.8629	0.2217
rs4242783	A	G	A	G	-0.0689292	0.0144302	0.716741	FALSE	FALSE	FALSE	finngen_R9_CD2_TNK_LYMPHOMA_EXALLC	5022135	0.868059	0.0868642	mature T/NK-cell lymphomas	TRUE	reported	textfile	ebi-a-GCST90017108	10	5064327	0.0147693	2.63615e-06	14306	order Verrucomicrobiales|| id:ebi-a-GCST90017108	TRUE	reported	igd	2	TRUE	0.00194571	27.8857	36.4762	21.7814	0.2873
rs4936098	G	A	G	A	-0.0648843	-0.0274966	0.651536	FALSE	FALSE	FALSE	finngen_R9_CD2_TNK_LYMPHOMA_EXALLC	130410772	0.734507	0.0810783	mature T/NK-cell lymphomas	TRUE	reported	textfile	ebi-a-GCST90017108	11	130280667	0.0135928	1.1222e-06	14306	order Verrucomicrobiales|| id:ebi-a-GCST90017108	TRUE	reported	igd	2	TRUE	0.00188944	27.0776	36.4762	22.7856	0.34
rs61779207	G	A	G	A	-0.0758309	0.0885919	0.223829	FALSE	FALSE	FALSE	finngen_R9_CD2_TNK_LYMPHOMA_EXALLC	40608800	0.347844	0.0943692	mature T/NK-cell lymphomas	TRUE	reported	textfile	ebi-a-GCST90017108	1	41074472	0.0167762	6.7228e-06	14306	order Verrucomicrobiales|| id:ebi-a-GCST90017108	TRUE	reported	igd	2	TRUE	0.00168199	24.0997	36.4762	20.4317	0.1779
rs74542928	T	C	T	C	0.112164	0.0369221	0.0478382	FALSE	FALSE	FALSE	finngen_R9_CD2_TNK_LYMPHOMA_EXALLC	99623031	0.83681	0.179255	mature T/NK-cell lymphomas	TRUE	reported	textfile	ebi-a-GCST90017108	4	100544188	0.0236422	1.63222e-06	14306	order Verrucomicrobiales|| id:ebi-a-GCST90017108	TRUE	reported	igd	2	TRUE	0.00182076	26.0917	36.4762	22.5077	0.07853
rs9349825	A	G	A	G	-0.0704036	-0.112582	0.189698	FALSE	FALSE	FALSE	finngen_R9_CD2_TNK_LYMPHOMA_EXALLC	56476683	0.254365	0.0987728	mature T/NK-cell lymphomas	TRUE	reported	textfile	ebi-a-GCST90017108	6	56341481	0.0147128	2.53688e-06	14306	order Verrucomicrobiales|| id:ebi-a-GCST90017108	TRUE	reported	igd	2	TRUE	0.00199547	28.6003	36.4762	22.8981	0.2793
rs941682	G	A	G	A	-0.0631436	-0.0125446	0.274473	FALSE	FALSE	FALSE	finngen_R9_CD2_TNK_LYMPHOMA_EXALLC	33280034	0.884769	0.0865585	mature T/NK-cell lymphomas	TRUE	reported	textfile	ebi-a-GCST90017108	20	31867840	0.0143767	9.60993e-06	14306	order Verrucomicrobiales|| id:ebi-a-GCST90017108	TRUE	reported	igd	2	TRUE	0.00170901	24.4875	36.4762	19.2904	0.3111
rs11251024	G	A	G	A	0.104201	0.257594	0.263772	FALSE	FALSE	FALSE	finngen_R9_CD2_TNK_LYMPHOMA_EXALLC	2053532	0.00161622	0.0816991	mature T/NK-cell lymphomas	TRUE	reported	textfile	ebi-a-GCST90017104	10	2095726	0.0206737	6.62796e-07	14306	order NB1n|| id:ebi-a-GCST90017104	TRUE	reported	igd	2	TRUE	0.00480134	69.0097	36.4762	25.4043	0.33
rs11606187	A	G	A	G	-0.154539	-0.129611	0.145553	FALSE	FALSE	FALSE	finngen_R9_CD2_TNK_LYMPHOMA_EXALLC	91856434	0.243822	0.111208	mature T/NK-cell lymphomas	TRUE	reported	textfile	ebi-a-GCST90017104	11	91589600	0.0326288	3.30583e-06	14306	order NB1n|| id:ebi-a-GCST90017104	TRUE	reported	igd	2	TRUE	0.00457897	65.7988	36.4762	22.4323	0.1074
rs13385922	T	C	T	C	0.0929494	0.0555571	0.346073	FALSE	FALSE	FALSE	finngen_R9_CD2_TNK_LYMPHOMA_EXALLC	233172678	0.495376	0.0814879	mature T/NK-cell lymphomas	TRUE	reported	textfile	ebi-a-GCST90017104	2	234081324	0.0201348	3.96826e-06	14306	order NB1n|| id:ebi-a-GCST90017104	TRUE	reported	igd	2	TRUE	0.00416581	59.8371	36.4762	21.3107	0.4056
rs166849	A	G	A	G	-0.0911053	-0.0339544	0.584658	FALSE	FALSE	FALSE	finngen_R9_CD2_TNK_LYMPHOMA_EXALLC	199914143	0.66607	0.0786805	mature T/NK-cell lymphomas	TRUE	reported	textfile	ebi-a-GCST90017104	2	200778866	0.0202239	7.73891e-06	14306	order NB1n|| id:ebi-a-GCST90017104	TRUE	reported	igd	2	TRUE	0.00394813	56.6979	36.4762	20.2935	0.3897
rs2172426	T	C	T	C	0.10212	-0.0220726	0.595933	FALSE	FALSE	FALSE	finngen_R9_CD2_TNK_LYMPHOMA_EXALLC	18371511	0.780488	0.0792027	mature T/NK-cell lymphomas	TRUE	reported	textfile	ebi-a-GCST90017104	8	18229020	0.0198947	3.17424e-07	14306	order NB1n|| id:ebi-a-GCST90017104	TRUE	reported	igd	2	TRUE	0.00515632	74.1383	36.4762	26.3479	0.4473
rs267959	G	A	G	A	-0.0988612	0.0307178	0.723798	FALSE	FALSE	FALSE	finngen_R9_CD2_TNK_LYMPHOMA_EXALLC	10737690	0.722055	0.0863552	mature T/NK-cell lymphomas	TRUE	reported	textfile	ebi-a-GCST90017104	5	10737802	0.0209676	2.61993e-06	14306	order NB1n|| id:ebi-a-GCST90017104	TRUE	reported	igd	2	TRUE	0.00440434	63.2784	36.4762	22.2308	0.3429
rs4383094	C	T	C	T	-0.149188	0.165332	0.858519	FALSE	FALSE	FALSE	finngen_R9_CD2_TNK_LYMPHOMA_EXALLC	81402631	0.138284	0.111544	mature T/NK-cell lymphomas	TRUE	reported	textfile	ebi-a-GCST90017104	15	81694972	0.0320662	4.28134e-06	14306	order NB1n|| id:ebi-a-GCST90017104	TRUE	reported	igd	2	TRUE	0.00387749	55.6796	36.4762	21.6458	0.0964
rs60775321	T	C	T	C	-0.0962425	-0.0326438	0.289629	FALSE	FALSE	FALSE	finngen_R9_CD2_TNK_LYMPHOMA_EXALLC	96775441	0.704495	0.0860727	mature T/NK-cell lymphomas	TRUE	reported	textfile	ebi-a-GCST90017104	15	97318671	0.0213842	7.10461e-06	14306	order NB1n|| id:ebi-a-GCST90017104	TRUE	reported	igd	2	TRUE	0.00389917	55.992	36.4762	20.2557	0.3012
rs72671304	T	C	T	C	0.172322	0.259962	0.0746733	FALSE	FALSE	FALSE	finngen_R9_CD2_TNK_LYMPHOMA_EXALLC	38956767	0.0776122	0.147311	mature T/NK-cell lymphomas	TRUE	reported	textfile	ebi-a-GCST90017104	14	39425971	0.0370028	3.79577e-06	14306	order NB1n|| id:ebi-a-GCST90017104	TRUE	reported	igd	2	TRUE	0.00384481	55.2084	36.4762	21.6876	0.06958
rs7911787	G	T	G	T	-0.223071	0.0587463	0.0316621	FALSE	FALSE	FALSE	finngen_R9_CD2_TNK_LYMPHOMA_EXALLC	96859811	0.787548	0.217986	mature T/NK-cell lymphomas	TRUE	reported	textfile	ebi-a-GCST90017104	10	98619568	0.0470232	3.38821e-06	14306	order NB1n|| id:ebi-a-GCST90017104	TRUE	reported	igd	2	TRUE	0.00610119	87.8071	36.4762	22.5041	0.06561
rs8126061	T	C	T	C	-0.159135	-0.000256794	0.125705	FALSE	FALSE	FALSE	finngen_R9_CD2_TNK_LYMPHOMA_EXALLC	3424592	0.998247	0.116911	mature T/NK-cell lymphomas	TRUE	reported	textfile	ebi-a-GCST90017104	20	3405239	0.0351904	7.36326e-06	14306	order NB1n|| id:ebi-a-GCST90017104	TRUE	reported	igd	2	TRUE	0.00437208	62.8129	36.4762	20.4495	0.09543
rs9542068	T	C	T	C	0.0990709	0.10288	0.335701	FALSE	FALSE	FALSE	finngen_R9_CD2_TNK_LYMPHOMA_EXALLC	69732699	0.211701	0.0823766	mature T/NK-cell lymphomas	TRUE	reported	textfile	ebi-a-GCST90017104	13	70306831	0.0218149	6.52334e-06	14306	order NB1n|| id:ebi-a-GCST90017104	TRUE	reported	igd	2	TRUE	0.00427926	61.4735	36.4762	20.6246	0.3211
rs1135612	G	A	G	A	0.0529785	0.0504322	0.209668	FALSE	FALSE	FALSE	finngen_R9_CD2_TNK_LYMPHOMA_EXALLC	75980359	0.598632	0.0958113	mature T/NK-cell lymphomas	TRUE	reported	textfile	ebi-a-GCST90017107	7	75609677	0.0119177	9.26296e-06	14306	order Selenomonadales|| id:ebi-a-GCST90017107	TRUE	reported	igd	2	TRUE	0.00103691	14.8474	36.4762	19.7613	0.2445
rs13086907	G	A	G	A	0.0625312	-0.0674914	0.222997	FALSE	FALSE	FALSE	finngen_R9_CD2_TNK_LYMPHOMA_EXALLC	142416275	0.471213	0.0936719	mature T/NK-cell lymphomas	TRUE	reported	textfile	ebi-a-GCST90017107	3	142135117	0.0131735	1.95488e-06	14306	order Selenomonadales|| id:ebi-a-GCST90017107	TRUE	reported	igd	2	TRUE	0.00125031	17.9068	36.4762	22.5316	0.1998
rs1643968	T	C	T	C	-0.0565284	0.0874158	0.359344	FALSE	FALSE	FALSE	finngen_R9_CD2_TNK_LYMPHOMA_EXALLC	165839623	0.280436	0.0809899	mature T/NK-cell lymphomas	TRUE	reported	textfile	ebi-a-GCST90017107	5	165266628	0.0112298	4.14601e-07	14306	order Selenomonadales|| id:ebi-a-GCST90017107	TRUE	reported	igd	2	TRUE	0.00128925	18.4653	36.4762	25.339	0.2803
rs1649999	A	G	A	G	0.0748989	0.0537627	0.0970048	FALSE	FALSE	FALSE	finngen_R9_CD2_TNK_LYMPHOMA_EXALLC	78326315	0.684845	0.132466	mature T/NK-cell lymphomas	TRUE	reported	textfile	ebi-a-GCST90017107	10	80086072	0.0166458	7.58124e-06	14306	order Selenomonadales|| id:ebi-a-GCST90017107	TRUE	reported	igd	2	TRUE	0.00098654	14.1254	36.4762	20.2461	0.09742
rs2834062	A	G	A	G	0.0489057	0.0299898	0.313512	FALSE	FALSE	FALSE	finngen_R9_CD2_TNK_LYMPHOMA_EXALLC	33005177	0.723304	0.0847058	mature T/NK-cell lymphomas	TRUE	reported	textfile	ebi-a-GCST90017107	21	34377485	0.0108842	8.43918e-06	14306	order Selenomonadales|| id:ebi-a-GCST90017107	TRUE	reported	igd	2	TRUE	0.00110845	15.8728	36.4762	20.1895	0.3648
rs4463806	C	T	C	T	0.0543966	0.0530219	0.807502	FALSE	FALSE	FALSE	finngen_R9_CD2_TNK_LYMPHOMA_EXALLC	113838234	0.590628	0.0985671	mature T/NK-cell lymphomas	TRUE	reported	textfile	ebi-a-GCST90017107	10	115597993	0.0129365	7.80657e-06	14306	order Selenomonadales|| id:ebi-a-GCST90017107	TRUE	reported	igd	2	TRUE	0.000960284	13.7491	36.4762	17.6811	0.2038
rs4722181	T	G	T	G	0.0501306	-0.0534531	0.47057	FALSE	FALSE	FALSE	finngen_R9_CD2_TNK_LYMPHOMA_EXALLC	22777952	0.491303	0.0776665	mature T/NK-cell lymphomas	TRUE	reported	textfile	ebi-a-GCST90017107	7	22817571	0.0105798	2.00111e-06	14306	order Selenomonadales|| id:ebi-a-GCST90017107	TRUE	reported	igd	2	TRUE	0.00125367	17.955	36.4762	22.4518	0.4761
rs60274479	T	C	T	C	-0.0659623	0.21631	0.198497	FALSE	FALSE	FALSE	finngen_R9_CD2_TNK_LYMPHOMA_EXALLC	21238604	0.0278375	0.0983417	mature T/NK-cell lymphomas	TRUE	reported	textfile	ebi-a-GCST90017107	16	21249925	0.0134137	1.1623e-06	14306	order Selenomonadales|| id:ebi-a-GCST90017107	TRUE	reported	igd	2	TRUE	0.00150637	21.5796	36.4762	24.1821	0.2227
rs61249479	A	C	A	C	0.0777075	-0.0214733	0.154957	FALSE	FALSE	FALSE	finngen_R9_CD2_TNK_LYMPHOMA_EXALLC	122150629	0.841525	0.107397	mature T/NK-cell lymphomas	TRUE	reported	textfile	ebi-a-GCST90017107	9	124912908	0.0168628	2.95474e-06	14306	order Selenomonadales|| id:ebi-a-GCST90017107	TRUE	reported	igd	2	TRUE	0.000964067	13.8033	36.4762	21.2357	0.08748
rs71405394	G	A	G	A	-0.114178	-0.183637	0.0685433	FALSE	FALSE	FALSE	finngen_R9_CD2_TNK_LYMPHOMA_EXALLC	100704883	0.234128	0.154344	mature T/NK-cell lymphomas	TRUE	reported	textfile	ebi-a-GCST90017107	15	101245088	0.02405	2.16631e-06	14306	order Selenomonadales|| id:ebi-a-GCST90017107	TRUE	reported	igd	2	TRUE	0.00127806	18.3048	36.4762	22.539	0.05169
rs73232831	G	A	G	A	-0.151829	0.0373493	0.0349016	FALSE	FALSE	FALSE	finngen_R9_CD2_TNK_LYMPHOMA_EXALLC	17411803	0.85804	0.208806	mature T/NK-cell lymphomas	TRUE	reported	textfile	ebi-a-GCST90017107	4	17413426	0.0314932	1.87452e-06	14306	order Selenomonadales|| id:ebi-a-GCST90017107	TRUE	reported	igd	2	TRUE	0.00274654	39.3946	36.4762	23.2421	0.06362
rs9423647	G	A	G	A	0.047817	-0.097416	0.559202	FALSE	FALSE	FALSE	finngen_R9_CD2_TNK_LYMPHOMA_EXALLC	5537855	0.213132	0.0782459	mature T/NK-cell lymphomas	TRUE	reported	textfile	ebi-a-GCST90017107	10	5579818	0.0105282	6.06108e-06	14306	order Selenomonadales|| id:ebi-a-GCST90017107	TRUE	reported	igd	2	TRUE	0.00114222	16.357	36.4762	20.628	0.4851
rs11599763	C	T	C	T	0.0554862	0.0521219	0.592459	FALSE	FALSE	FALSE	finngen_R9_CD2_TNK_LYMPHOMA_EXALLC	11813600	0.512103	0.0795065	mature T/NK-cell lymphomas	TRUE	reported	textfile	ebi-a-GCST90017097	10	11855599	0.0117486	2.60699e-06	14306	order Desulfovibrionales|| id:ebi-a-GCST90017097	TRUE	reported	igd	2	TRUE	0.00146445	20.9782	36.4762	22.3048	0.3897
rs17791387	A	G	A	G	-0.0727501	0.0383814	0.0951236	FALSE	FALSE	FALSE	finngen_R9_CD2_TNK_LYMPHOMA_EXALLC	79219511	0.773824	0.133558	mature T/NK-cell lymphomas	TRUE	reported	textfile	ebi-a-GCST90017097	9	81834426	0.0154369	2.25294e-06	14306	order Desulfovibrionales|| id:ebi-a-GCST90017097	TRUE	reported	igd	2	TRUE	0.00128358	18.384	36.4762	22.2099	0.1412
rs186073	T	C	T	C	0.0529219	-0.0133146	0.394819	FALSE	FALSE	FALSE	finngen_R9_CD2_TNK_LYMPHOMA_EXALLC	31091909	0.866635	0.0792841	mature T/NK-cell lymphomas	TRUE	reported	textfile	ebi-a-GCST90017097	3	31133401	0.0118542	8.7444e-06	14306	order Desulfovibrionales|| id:ebi-a-GCST90017097	TRUE	reported	igd	2	TRUE	0.00137084	19.6354	36.4762	19.9309	0.4274
rs2692012	G	A	G	A	-0.112244	0.220007	0.945257	FALSE	FALSE	FALSE	finngen_R9_CD2_TNK_LYMPHOMA_EXALLC	204022477	0.198571	0.171127	mature T/NK-cell lymphomas	TRUE	reported	textfile	ebi-a-GCST90017097	1	203991605	0.0253553	2.27023e-06	14306	order Desulfovibrionales|| id:ebi-a-GCST90017097	TRUE	reported	igd	2	TRUE	0.00150063	21.4973	36.4762	19.597	0.0636
rs2838334	G	A	G	A	0.0569024	0.104698	0.344115	FALSE	FALSE	FALSE	finngen_R9_CD2_TNK_LYMPHOMA_EXALLC	43645080	0.200348	0.0817598	mature T/NK-cell lymphomas	TRUE	reported	textfile	ebi-a-GCST90017097	21	45064961	0.0124223	4.16793e-06	14306	order Desulfovibrionales|| id:ebi-a-GCST90017097	TRUE	reported	igd	2	TRUE	0.00141629	20.2874	36.4762	20.9825	0.3231
rs3935584	C	T	C	T	-0.0524466	0.0572497	0.533062	FALSE	FALSE	FALSE	finngen_R9_CD2_TNK_LYMPHOMA_EXALLC	233064573	0.462979	0.0780021	mature T/NK-cell lymphomas	TRUE	reported	textfile	ebi-a-GCST90017097	2	233929283	0.0115749	7.19747e-06	14306	order Desulfovibrionales|| id:ebi-a-GCST90017097	TRUE	reported	igd	2	TRUE	0.00137523	19.6985	36.4762	20.5305	0.496
rs4506934	C	T	C	T	-0.0953383	0.0811028	0.118086	FALSE	FALSE	FALSE	finngen_R9_CD2_TNK_LYMPHOMA_EXALLC	2953368	0.501074	0.120545	mature T/NK-cell lymphomas	TRUE	reported	textfile	ebi-a-GCST90017097	17	2856662	0.0201367	2.42996e-06	14306	order Desulfovibrionales|| id:ebi-a-GCST90017097	TRUE	reported	igd	2	TRUE	0.00181222	25.969	36.4762	22.416	0.1123
rs6058181	C	T	C	T	0.0836765	0.00637089	0.163626	FALSE	FALSE	FALSE	finngen_R9_CD2_TNK_LYMPHOMA_EXALLC	35106998	0.951584	0.104927	mature T/NK-cell lymphomas	TRUE	reported	textfile	ebi-a-GCST90017097	20	33694801	0.0166098	2.52773e-07	14306	order Desulfovibrionales|| id:ebi-a-GCST90017097	TRUE	reported	igd	2	TRUE	0.00151374	21.6854	36.4762	25.3792	0.1233
rs62020470	A	G	A	G	-0.0573633	0.0592143	0.179363	FALSE	FALSE	FALSE	finngen_R9_CD2_TNK_LYMPHOMA_EXALLC	95617836	0.558578	0.101229	mature T/NK-cell lymphomas	TRUE	reported	textfile	ebi-a-GCST90017097	15	96161065	0.0129462	7.50983e-06	14306	order Desulfovibrionales|| id:ebi-a-GCST90017097	TRUE	reported	igd	2	TRUE	0.00126431	18.1075	36.4762	19.6329	0.2594
rs72647048	T	C	T	C	-0.0772459	-0.0979594	0.11236	FALSE	FALSE	FALSE	finngen_R9_CD2_TNK_LYMPHOMA_EXALLC	56952819	0.421688	0.121916	mature T/NK-cell lymphomas	TRUE	reported	textfile	ebi-a-GCST90017097	8	57865378	0.0170876	9.00285e-06	14306	order Desulfovibrionales|| id:ebi-a-GCST90017097	TRUE	reported	igd	2	TRUE	0.00122649	17.5653	36.4762	20.4357	0.1163
rs9928243	C	A	C	A	-0.0544713	-0.0146901	0.47402	FALSE	FALSE	FALSE	finngen_R9_CD2_TNK_LYMPHOMA_EXALLC	71507738	0.850639	0.0780132	mature T/NK-cell lymphomas	TRUE	reported	textfile	ebi-a-GCST90017097	16	71541641	0.0117811	3.96634e-06	14306	order Desulfovibrionales|| id:ebi-a-GCST90017097	TRUE	reported	igd	2	TRUE	0.00145054	20.7786	36.4762	21.3778	0.4254
rs1511453	A	G	A	G	0.0910999	0.0844846	0.058004	FALSE	FALSE	FALSE	finngen_R9_CD2_TNK_LYMPHOMA_EXALLC	23586839	0.615013	0.167985	mature T/NK-cell lymphomas	TRUE	reported	textfile	ebi-a-GCST90017094	4	23588462	0.0199479	8.00092e-06	14306	order Burkholderiales|| id:ebi-a-GCST90017094	TRUE	reported	igd	2	TRUE	0.000988807	14.1579	36.4762	20.8565	0.06362
rs1928341	G	A	G	A	-0.0507782	-0.00593379	0.59489	FALSE	FALSE	FALSE	finngen_R9_CD2_TNK_LYMPHOMA_EXALLC	153267537	0.94023	0.0791377	mature T/NK-cell lymphomas	TRUE	reported	textfile	ebi-a-GCST90017094	1	153240013	0.0110587	4.51513e-06	14306	order Burkholderiales|| id:ebi-a-GCST90017094	TRUE	reported	igd	2	TRUE	0.00125744	18.009	36.4762	21.0837	0.4215
rs2321387	G	A	G	A	-0.0508514	-0.0688522	0.429361	FALSE	FALSE	FALSE	finngen_R9_CD2_TNK_LYMPHOMA_EXALLC	58115206	0.380072	0.0784404	mature T/NK-cell lymphomas	TRUE	reported	textfile	ebi-a-GCST90017094	13	58689340	0.0109588	3.25784e-06	14306	order Burkholderiales|| id:ebi-a-GCST90017094	TRUE	reported	igd	2	TRUE	0.00128834	18.4522	36.4762	21.5318	0.4702
rs2613606	T	C	T	C	0.0499561	0.0814449	0.581301	FALSE	FALSE	FALSE	finngen_R9_CD2_TNK_LYMPHOMA_EXALLC	111644969	0.302682	0.0790191	mature T/NK-cell lymphomas	TRUE	reported	textfile	ebi-a-GCST90017094	7	111285025	0.0109264	4.13361e-06	14306	order Burkholderiales|| id:ebi-a-GCST90017094	TRUE	reported	igd	2	TRUE	0.0011913	17.0607	36.4762	20.9037	0.3936
rs4033856	T	C	T	C	-0.0833445	0.230583	0.91295	FALSE	FALSE	FALSE	finngen_R9_CD2_TNK_LYMPHOMA_EXALLC	45640468	0.0940394	0.137706	mature T/NK-cell lymphomas	TRUE	reported	textfile	ebi-a-GCST90017094	4	45642485	0.0167489	5.66826e-07	14306	order Burkholderiales|| id:ebi-a-GCST90017094	TRUE	reported	igd	2	TRUE	0.00156302	22.3924	36.4762	24.7617	0.1292
rs6087811	T	G	T	G	-0.101587	0.00740335	0.101632	FALSE	FALSE	FALSE	finngen_R9_CD2_TNK_LYMPHOMA_EXALLC	32008327	0.954362	0.129361	mature T/NK-cell lymphomas	TRUE	reported	textfile	ebi-a-GCST90017094	20	30596130	0.0198817	2.88377e-07	14306	order Burkholderiales|| id:ebi-a-GCST90017094	TRUE	reported	igd	2	TRUE	0.00154522	22.1371	36.4762	26.1077	0.08151
rs62191117	A	G	A	G	0.0679995	0.15084	0.205672	FALSE	FALSE	FALSE	finngen_R9_CD2_TNK_LYMPHOMA_EXALLC	238979079	0.118256	0.0965598	mature T/NK-cell lymphomas	TRUE	reported	textfile	ebi-a-GCST90017094	2	239900775	0.0132471	2.791e-07	14306	order Burkholderiales|| id:ebi-a-GCST90017094	TRUE	reported	igd	2	TRUE	0.00151153	21.6537	36.4762	26.3493	0.2058
rs62395635	T	C	T	C	0.109911	0.107061	0.0617191	FALSE	FALSE	FALSE	finngen_R9_CD2_TNK_LYMPHOMA_EXALLC	174070793	0.508562	0.161949	mature T/NK-cell lymphomas	TRUE	reported	textfile	ebi-a-GCST90017094	5	173497796	0.0236375	2.90228e-06	14306	order Burkholderiales|| id:ebi-a-GCST90017094	TRUE	reported	igd	2	TRUE	0.00158491	22.7066	36.4762	21.6212	0.07058
rs75242906	C	T	C	T	-0.120974	-0.026497	0.0836439	FALSE	FALSE	FALSE	finngen_R9_CD2_TNK_LYMPHOMA_EXALLC	56494209	0.851842	0.141871	mature T/NK-cell lymphomas	TRUE	reported	textfile	ebi-a-GCST90017094	15	56786407	0.0281273	9.74518e-06	14306	order Burkholderiales|| id:ebi-a-GCST90017094	TRUE	reported	igd	2	TRUE	0.00148684	21.2994	36.4762	18.4981	0.05368
rs7638039	T	C	T	C	0.0580987	4.76325e-05	0.245911	FALSE	FALSE	FALSE	finngen_R9_CD2_TNK_LYMPHOMA_EXALLC	70539788	0.999579	0.0903232	mature T/NK-cell lymphomas	TRUE	reported	textfile	ebi-a-GCST90017094	3	70588939	0.012673	4.83593e-06	14306	order Burkholderiales|| id:ebi-a-GCST90017094	TRUE	reported	igd	2	TRUE	0.00120502	17.2574	36.4762	21.0172	0.2326
rs2889192	T	G	T	G	-0.0884052	-0.0423341	0.851354	FALSE	FALSE	FALSE	finngen_R9_CD2_TNK_LYMPHOMA_EXALLC	73779652	0.699521	0.109683	mature T/NK-cell lymphomas	TRUE	reported	textfile	ebi-a-GCST90017090	9	76394568	0.0194997	3.96725e-06	14306	order Actinomycetales|| id:ebi-a-GCST90017090	TRUE	reported	igd	2	TRUE	0.002564	36.7698	36.4762	20.5542	0.2068
rs34583783	G	T	G	T	0.123688	0.0439074	0.0610959	FALSE	FALSE	FALSE	finngen_R9_CD2_TNK_LYMPHOMA_EXALLC	66497478	0.78761	0.162972	mature T/NK-cell lymphomas	TRUE	reported	textfile	ebi-a-GCST90017090	6	67207371	0.0264254	5.53886e-06	14306	order Actinomycetales|| id:ebi-a-GCST90017090	TRUE	reported	igd	2	TRUE	0.00281234	40.3412	36.4762	21.9085	0.1024
rs35011108	A	G	A	G	0.241546	-0.276667	0.0677976	FALSE	FALSE	FALSE	finngen_R9_CD2_TNK_LYMPHOMA_EXALLC	132686341	0.0785923	0.157294	mature T/NK-cell lymphomas	TRUE	reported	textfile	ebi-a-GCST90017090	6	133007480	0.0503803	1.87659e-06	14306	order Actinomycetales|| id:ebi-a-GCST90017090	TRUE	reported	igd	2	TRUE	0.00695145	100.13	36.4762	22.9868	0.06362
rs4073240	G	A	G	A	0.074973	-0.0246557	0.380297	FALSE	FALSE	FALSE	finngen_R9_CD2_TNK_LYMPHOMA_EXALLC	168824686	0.757321	0.0797918	mature T/NK-cell lymphomas	TRUE	reported	textfile	ebi-a-GCST90017090	6	169224781	0.0164672	5.67898e-06	14306	order Actinomycetales|| id:ebi-a-GCST90017090	TRUE	reported	igd	2	TRUE	0.00265579	38.0896	36.4762	20.7286	0.3827
rs10028567	C	T	C	T	-0.0934027	0.153962	0.120906	FALSE	FALSE	FALSE	finngen_R9_CD2_TNK_LYMPHOMA_EXALLC	52791410	0.20049	0.120268	mature T/NK-cell lymphomas	TRUE	reported	textfile	ebi-a-GCST90016952	4	53657577	0.0190343	3.72495e-06	14306	family Streptococcaceae|| id:ebi-a-GCST90016952	TRUE	reported	igd	2	TRUE	0.00130627	18.7094	34.3123	24.0794	0.08151
rs11110281	T	C	T	C	-0.130554	-0.125566	0.0485809	FALSE	FALSE	FALSE	finngen_R9_CD2_TNK_LYMPHOMA_EXALLC	100190236	0.477903	0.176933	mature T/NK-cell lymphomas	TRUE	reported	textfile	ebi-a-GCST90016952	12	100584014	0.0225943	1.40136e-08	14306	family Streptococcaceae|| id:ebi-a-GCST90016952	TRUE	reported	igd	2	TRUE	0.00214832	30.7958	34.3123	33.3874	0.06759
rs16950051	A	G	A	G	0.107008	-0.118052	0.0652616	FALSE	FALSE	FALSE	finngen_R9_CD2_TNK_LYMPHOMA_EXALLC	120291702	0.457875	0.159024	mature T/NK-cell lymphomas	TRUE	reported	textfile	ebi-a-GCST90016952	12	120729505	0.0236973	5.33814e-06	14306	family Streptococcaceae|| id:ebi-a-GCST90016952	TRUE	reported	igd	2	TRUE	0.00126439	18.1088	34.3123	20.3908	0.05865
rs2370083	G	T	G	T	-0.0842751	0.0762609	0.0642166	FALSE	FALSE	FALSE	finngen_R9_CD2_TNK_LYMPHOMA_EXALLC	97060413	0.634095	0.160221	mature T/NK-cell lymphomas	TRUE	reported	textfile	ebi-a-GCST90016952	14	97526750	0.0184509	4.25667e-06	14306	family Streptococcaceae|| id:ebi-a-GCST90016952	TRUE	reported	igd	2	TRUE	0.0011455	16.404	34.3123	20.8624	0.08847
rs2952251	G	A	G	A	0.0639298	0.0245258	0.772172	FALSE	FALSE	FALSE	finngen_R9_CD2_TNK_LYMPHOMA_EXALLC	10285654	0.791799	0.0929099	mature T/NK-cell lymphomas	TRUE	reported	textfile	ebi-a-GCST90016952	8	10143164	0.0126525	3.72237e-07	14306	family Streptococcaceae|| id:ebi-a-GCST90016952	TRUE	reported	igd	2	TRUE	0.0015428	22.1023	34.3123	25.5302	0.2525
rs35344081	G	A	G	A	0.0609349	-0.14609	0.263008	FALSE	FALSE	FALSE	finngen_R9_CD2_TNK_LYMPHOMA_EXALLC	941253	0.0946804	0.0874163	mature T/NK-cell lymphomas	TRUE	reported	textfile	ebi-a-GCST90016952	16	991253	0.0129703	2.63846e-06	14306	family Streptococcaceae|| id:ebi-a-GCST90016952	TRUE	reported	igd	2	TRUE	0.00135684	19.4346	34.3123	22.0715	0.2406
rs57646748	G	A	G	A	-0.088021	0.0270392	0.0384243	FALSE	FALSE	FALSE	finngen_R9_CD2_TNK_LYMPHOMA_EXALLC	37451236	0.892259	0.19963	mature T/NK-cell lymphomas	TRUE	reported	textfile	ebi-a-GCST90016952	4	37452858	0.019876	7.88352e-06	14306	family Streptococcaceae|| id:ebi-a-GCST90016952	TRUE	reported	igd	2	TRUE	0.000976544	13.9821	34.3123	19.6117	0.06759
rs6806351	T	C	T	C	-0.0619209	0.0422893	0.21931	FALSE	FALSE	FALSE	finngen_R9_CD2_TNK_LYMPHOMA_EXALLC	132339879	0.652986	0.094056	mature T/NK-cell lymphomas	TRUE	reported	textfile	ebi-a-GCST90016952	3	132058723	0.0135744	6.93793e-06	14306	family Streptococcaceae|| id:ebi-a-GCST90016952	TRUE	reported	igd	2	TRUE	0.00126639	18.1374	34.3123	20.8081	0.2087
rs77968078	G	A	G	A	-0.0993013	-0.0642118	0.0602041	FALSE	FALSE	FALSE	finngen_R9_CD2_TNK_LYMPHOMA_EXALLC	240278466	0.691614	0.161879	mature T/NK-cell lymphomas	TRUE	reported	textfile	ebi-a-GCST90016952	1	240441766	0.0224788	7.93341e-06	14306	family Streptococcaceae|| id:ebi-a-GCST90016952	TRUE	reported	igd	2	TRUE	0.00105411	15.0939	34.3123	19.5148	0.05666
rs7916711	A	G	A	G	0.0959639	-0.0899665	0.139184	FALSE	FALSE	FALSE	finngen_R9_CD2_TNK_LYMPHOMA_EXALLC	28299340	0.424453	0.112639	mature T/NK-cell lymphomas	TRUE	reported	textfile	ebi-a-GCST90016952	10	28588269	0.021545	6.32732e-06	14306	family Streptococcaceae|| id:ebi-a-GCST90016952	TRUE	reported	igd	2	TRUE	0.00111311	15.9397	34.3123	19.8391	0.06461
rs957755	T	G	T	G	-0.0642449	0.014787	0.139301	FALSE	FALSE	FALSE	finngen_R9_CD2_TNK_LYMPHOMA_EXALLC	46739055	0.893667	0.110626	mature T/NK-cell lymphomas	TRUE	reported	textfile	ebi-a-GCST90016952	7	46778653	0.0142702	7.41515e-06	14306	family Streptococcaceae|| id:ebi-a-GCST90016952	TRUE	reported	igd	2	TRUE	0.00127502	18.2611	34.3123	20.2683	0.1909
rs10093275	T	C	T	C	-0.0534595	0.0266024	0.669013	FALSE	FALSE	FALSE	finngen_R9_CD2_TNK_LYMPHOMA_EXALLC	68820652	0.748001	0.0828021	mature T/NK-cell lymphomas	TRUE	reported	textfile	ebi-a-GCST90016951	8	69732887	0.011677	5.35229e-06	14306	family Ruminococcaceae|| id:ebi-a-GCST90016951	TRUE	reported	igd	2	TRUE	0.00115807	16.5842	34.3123	20.9598	0.2823
rs10166469	C	T	C	T	0.053336	-0.00562951	0.746014	FALSE	FALSE	FALSE	finngen_R9_CD2_TNK_LYMPHOMA_EXALLC	29606301	0.949536	0.0889485	mature T/NK-cell lymphomas	TRUE	reported	textfile	ebi-a-GCST90016951	2	29829167	0.0120209	8.52158e-06	14306	family Ruminococcaceae|| id:ebi-a-GCST90016951	TRUE	reported	igd	2	TRUE	0.00113765	16.2915	34.3123	19.6864	0.2763
rs1158100	G	A	G	A	0.0490539	0.0872762	0.56721	FALSE	FALSE	FALSE	finngen_R9_CD2_TNK_LYMPHOMA_EXALLC	4698162	0.262716	0.0779256	mature T/NK-cell lymphomas	TRUE	reported	textfile	ebi-a-GCST90016951	8	4555684	0.0109865	8.60855e-06	14306	family Ruminococcaceae|| id:ebi-a-GCST90016951	TRUE	reported	igd	2	TRUE	0.00110182	15.7778	34.3123	19.9356	0.3549
rs1612733	T	C	T	C	0.108708	-0.138874	0.0548115	FALSE	FALSE	FALSE	finngen_R9_CD2_TNK_LYMPHOMA_EXALLC	107118984	0.418547	0.171673	mature T/NK-cell lymphomas	TRUE	reported	textfile	ebi-a-GCST90016951	1	107661606	0.0238006	4.22435e-06	14306	family Ruminococcaceae|| id:ebi-a-GCST90016951	TRUE	reported	igd	2	TRUE	0.00132552	18.9853	34.3123	20.8616	0.05964
rs17376049	T	C	T	C	0.0848534	0.0402438	0.10835	FALSE	FALSE	FALSE	finngen_R9_CD2_TNK_LYMPHOMA_EXALLC	60959595	0.745751	0.124115	mature T/NK-cell lymphomas	TRUE	reported	textfile	ebi-a-GCST90016951	1	61425267	0.0172114	7.29625e-07	14306	family Ruminococcaceae|| id:ebi-a-GCST90016951	TRUE	reported	igd	2	TRUE	0.00139064	19.9195	34.3123	24.3056	0.1083
rs2113833	C	T	C	T	-0.169146	-0.0928698	0.966965	FALSE	FALSE	FALSE	finngen_R9_CD2_TNK_LYMPHOMA_EXALLC	217352078	0.667878	0.216448	mature T/NK-cell lymphomas	TRUE	reported	textfile	ebi-a-GCST90016951	2	218216801	0.0355009	1.14464e-06	14306	family Ruminococcaceae|| id:ebi-a-GCST90016951	TRUE	reported	igd	2	TRUE	0.0022866	32.7826	34.3123	22.701	0.0417
rs3009418	A	C	A	C	-0.0927607	-0.113807	0.952601	FALSE	FALSE	FALSE	finngen_R9_CD2_TNK_LYMPHOMA_EXALLC	148272338	0.535884	0.183842	mature T/NK-cell lymphomas	TRUE	reported	textfile	ebi-a-GCST90016951	1	147744468	0.0210123	8.6902e-06	14306	family Ruminococcaceae|| id:ebi-a-GCST90016951	TRUE	reported	igd	2	TRUE	0.00124487	17.8288	34.3123	19.4886	0.0785
rs55793120	T	C	T	C	0.13822	-0.159214	0.0613	FALSE	FALSE	FALSE	finngen_R9_CD2_TNK_LYMPHOMA_EXALLC	46990335	0.334925	0.165119	mature T/NK-cell lymphomas	TRUE	reported	textfile	ebi-a-GCST90016951	12	47384118	0.0266152	1.44338e-07	14306	family Ruminococcaceae|| id:ebi-a-GCST90016951	TRUE	reported	igd	2	TRUE	0.00183901	26.3536	34.3123	26.9701	0.0507
rs56199908	T	C	T	C	-0.199327	0.0158727	0.0543737	FALSE	FALSE	FALSE	finngen_R9_CD2_TNK_LYMPHOMA_EXALLC	2801371	0.925365	0.169439	mature T/NK-cell lymphomas	TRUE	reported	textfile	ebi-a-GCST90016951	9	2801371	0.0410444	1.66414e-06	14306	family Ruminococcaceae|| id:ebi-a-GCST90016951	TRUE	reported	igd	2	TRUE	0.00403657	57.9731	34.3123	23.5844	0.05368
rs76724913	T	G	T	G	0.0901053	-0.0807227	0.0975363	FALSE	FALSE	FALSE	finngen_R9_CD2_TNK_LYMPHOMA_EXALLC	24147179	0.544108	0.133071	mature T/NK-cell lymphomas	TRUE	reported	textfile	ebi-a-GCST90016951	1	24473669	0.0203104	9.60484e-06	14306	family Ruminococcaceae|| id:ebi-a-GCST90016951	TRUE	reported	igd	2	TRUE	0.00114772	16.4359	34.3123	19.6818	0.07654
rs10762312	A	G	A	G	0.052368	0.0957717	0.689774	FALSE	FALSE	FALSE	finngen_R9_CD2_TNK_LYMPHOMA_EXALLC	69812107	0.254272	0.0840079	mature T/NK-cell lymphomas	TRUE	reported	textfile	ebi-a-GCST90016947	10	71571863	0.0118814	8.70362e-06	14306	family Porphyromonadaceae|| id:ebi-a-GCST90016947	TRUE	reported	igd	2	TRUE	0.00105895	15.1633	34.3123	19.4266	0.2614
rs10858364	G	T	G	T	0.055316	0.0552336	0.253349	FALSE	FALSE	FALSE	finngen_R9_CD2_TNK_LYMPHOMA_EXALLC	135184235	0.542813	0.0907606	mature T/NK-cell lymphomas	TRUE	reported	textfile	ebi-a-GCST90016947	9	138076081	0.012085	4.31062e-06	14306	family Porphyromonadaceae|| id:ebi-a-GCST90016947	TRUE	reported	igd	2	TRUE	0.00122369	17.5251	34.3123	20.9512	0.2763
rs17065783	A	G	A	G	-0.059133	-0.0142737	0.15834	FALSE	FALSE	FALSE	finngen_R9_CD2_TNK_LYMPHOMA_EXALLC	62049912	0.89322	0.106337	mature T/NK-cell lymphomas	TRUE	reported	textfile	ebi-a-GCST90016947	3	62035586	0.0122235	1.79349e-06	14306	family Porphyromonadaceae|| id:ebi-a-GCST90016947	TRUE	reported	igd	2	TRUE	0.00121447	17.3928	34.3123	23.4028	0.2237
rs1980561	A	G	A	G	-0.0485289	-0.0603879	0.474407	FALSE	FALSE	FALSE	finngen_R9_CD2_TNK_LYMPHOMA_EXALLC	62919798	0.437657	0.077804	mature T/NK-cell lymphomas	TRUE	reported	textfile	ebi-a-GCST90016947	14	63386516	0.0109284	8.9454e-06	14306	family Porphyromonadaceae|| id:ebi-a-GCST90016947	TRUE	reported	igd	2	TRUE	0.00111599	15.981	34.3123	19.7191	0.3857
rs35233670	T	C	T	C	-0.0473576	-0.057801	0.524781	FALSE	FALSE	FALSE	finngen_R9_CD2_TNK_LYMPHOMA_EXALLC	65754785	0.455552	0.0774615	mature T/NK-cell lymphomas	TRUE	reported	textfile	ebi-a-GCST90016947	17	63750903	0.010602	7.90988e-06	14306	family Porphyromonadaceae|| id:ebi-a-GCST90016947	TRUE	reported	igd	2	TRUE	0.00110597	15.8373	34.3123	19.9528	0.4414
rs35961441	A	C	A	C	0.0915257	0.204669	0.0382026	FALSE	FALSE	FALSE	finngen_R9_CD2_TNK_LYMPHOMA_EXALLC	240766474	0.30097	0.197871	mature T/NK-cell lymphomas	TRUE	reported	textfile	ebi-a-GCST90016947	1	240929774	0.0207306	8.37394e-06	14306	family Porphyromonadaceae|| id:ebi-a-GCST90016947	TRUE	reported	igd	2	TRUE	0.00114176	16.3504	34.3123	19.4923	0.07356
rs6953849	A	G	A	G	0.0718149	-0.215032	0.177844	FALSE	FALSE	FALSE	finngen_R9_CD2_TNK_LYMPHOMA_EXALLC	69786706	0.0335799	0.101188	mature T/NK-cell lymphomas	TRUE	reported	textfile	ebi-a-GCST90016947	7	69251692	0.0150724	2.44478e-06	14306	family Porphyromonadaceae|| id:ebi-a-GCST90016947	TRUE	reported	igd	2	TRUE	0.00129411	18.5349	34.3123	22.702	0.1471
rs7330827	T	C	T	C	-0.103842	-0.0496558	0.0595586	FALSE	FALSE	FALSE	finngen_R9_CD2_TNK_LYMPHOMA_EXALLC	22957663	0.763996	0.165388	mature T/NK-cell lymphomas	TRUE	reported	textfile	ebi-a-GCST90016947	13	23531802	0.0237355	8.04896e-06	14306	family Porphyromonadaceae|| id:ebi-a-GCST90016947	TRUE	reported	igd	2	TRUE	0.00150624	21.5777	34.3123	19.1403	0.07555
rs864093	A	C	A	C	-0.0527939	-0.0614006	0.211163	FALSE	FALSE	FALSE	finngen_R9_CD2_TNK_LYMPHOMA_EXALLC	148904825	0.516916	0.0947386	mature T/NK-cell lymphomas	TRUE	reported	textfile	ebi-a-GCST90016947	4	149825977	0.0117499	9.59798e-06	14306	family Porphyromonadaceae|| id:ebi-a-GCST90016947	TRUE	reported	igd	2	TRUE	0.00106308	15.2225	34.3123	20.1883	0.2565
rs12057990	C	T	C	T	0.0589878	-0.0228689	0.275618	FALSE	FALSE	FALSE	finngen_R9_CD2_TNK_LYMPHOMA_EXALLC	99004713	0.792007	0.0867219	mature T/NK-cell lymphomas	TRUE	reported	textfile	ebi-a-GCST90016948	1	99470269	0.0132268	8.9747e-06	14306	family Prevotellaceae|| id:ebi-a-GCST90016948	TRUE	reported	igd	2	TRUE	0.00127151	18.2109	34.3123	19.8891	0.2406
rs12118202	T	C	T	C	-0.0751986	-0.114403	0.179981	FALSE	FALSE	FALSE	finngen_R9_CD2_TNK_LYMPHOMA_EXALLC	210508026	0.257451	0.101024	mature T/NK-cell lymphomas	TRUE	reported	textfile	ebi-a-GCST90016948	1	210681370	0.0147265	5.5423e-07	14306	family Prevotellaceae|| id:ebi-a-GCST90016948	TRUE	reported	igd	2	TRUE	0.00173986	24.9303	34.3123	26.0748	0.1899
rs13069367	A	C	A	C	-0.0539768	0.0103183	0.406453	FALSE	FALSE	FALSE	finngen_R9_CD2_TNK_LYMPHOMA_EXALLC	71752679	0.896575	0.0793782	mature T/NK-cell lymphomas	TRUE	reported	textfile	ebi-a-GCST90016948	3	71801830	0.0119687	7.39486e-06	14306	family Prevotellaceae|| id:ebi-a-GCST90016948	TRUE	reported	igd	2	TRUE	0.00133407	19.108	34.3123	20.3386	0.3549
rs148376875	T	G	T	G	0.084515	-0.0660968	0.153582	FALSE	FALSE	FALSE	finngen_R9_CD2_TNK_LYMPHOMA_EXALLC	170408919	0.536906	0.10704	mature T/NK-cell lymphomas	TRUE	reported	textfile	ebi-a-GCST90016948	3	170126707	0.0179163	2.08027e-06	14306	family Prevotellaceae|| id:ebi-a-GCST90016948	TRUE	reported	igd	2	TRUE	0.00151181	21.6577	34.3123	22.2521	0.1203
rs2206482	T	G	T	G	-0.0569105	0.122123	0.395311	FALSE	FALSE	FALSE	finngen_R9_CD2_TNK_LYMPHOMA_EXALLC	9790461	0.123737	0.0793377	mature T/NK-cell lymphomas	TRUE	reported	textfile	ebi-a-GCST90016948	20	9771109	0.0117486	1.30377e-06	14306	family Prevotellaceae|| id:ebi-a-GCST90016948	TRUE	reported	igd	2	TRUE	0.00159784	22.892	34.3123	23.4646	0.4423
rs2278540	G	A	G	A	0.0554249	-0.206088	0.36403	FALSE	FALSE	FALSE	finngen_R9_CD2_TNK_LYMPHOMA_EXALLC	32367424	0.00963141	0.0796076	mature T/NK-cell lymphomas	TRUE	reported	textfile	ebi-a-GCST90016948	3	32408916	0.0123265	8.43587e-06	14306	family Prevotellaceae|| id:ebi-a-GCST90016948	TRUE	reported	igd	2	TRUE	0.00134995	19.3358	34.3123	20.2176	0.326
rs34660375	A	G	A	G	-0.0805894	0.255404	0.151855	FALSE	FALSE	FALSE	finngen_R9_CD2_TNK_LYMPHOMA_EXALLC	180856881	0.0204762	0.110206	mature T/NK-cell lymphomas	TRUE	reported	textfile	ebi-a-GCST90016948	5	180283881	0.0178291	7.40321e-06	14306	family Prevotellaceae|| id:ebi-a-GCST90016948	TRUE	reported	igd	2	TRUE	0.00200629	28.7557	34.3123	20.4313	0.1909
rs3758087	C	T	C	T	-0.0564199	-0.0296706	0.72331	FALSE	FALSE	FALSE	finngen_R9_CD2_TNK_LYMPHOMA_EXALLC	23857096	0.733272	0.0870676	mature T/NK-cell lymphomas	TRUE	reported	textfile	ebi-a-GCST90016948	8	23714609	0.0124655	8.60578e-06	14306	family Prevotellaceae|| id:ebi-a-GCST90016948	TRUE	reported	igd	2	TRUE	0.0013167	18.8588	34.3123	20.4854	0.2922
rs3860225	A	G	A	G	0.083936	0.0947617	0.0904829	FALSE	FALSE	FALSE	finngen_R9_CD2_TNK_LYMPHOMA_EXALLC	110619055	0.486114	0.136053	mature T/NK-cell lymphomas	TRUE	reported	textfile	ebi-a-GCST90016948	1	111161677	0.0167936	5.4968e-07	14306	family Prevotellaceae|| id:ebi-a-GCST90016948	TRUE	reported	igd	2	TRUE	0.00167819	24.0452	34.3123	24.9809	0.1382
rs4493272	T	C	T	C	-0.0604992	-0.112682	0.477979	FALSE	FALSE	FALSE	finngen_R9_CD2_TNK_LYMPHOMA_EXALLC	118153336	0.147657	0.0778265	mature T/NK-cell lymphomas	TRUE	reported	textfile	ebi-a-GCST90016948	2	118910912	0.0118027	3.02315e-07	14306	family Prevotellaceae|| id:ebi-a-GCST90016948	TRUE	reported	igd	2	TRUE	0.001824	26.1382	34.3123	26.2746	0.4712
rs4685827	T	C	T	C	-0.0679529	0.033529	0.240882	FALSE	FALSE	FALSE	finngen_R9_CD2_TNK_LYMPHOMA_EXALLC	4823193	0.712718	0.0910601	mature T/NK-cell lymphomas	TRUE	reported	textfile	ebi-a-GCST90016948	3	4864877	0.0145407	2.77192e-06	14306	family Prevotellaceae|| id:ebi-a-GCST90016948	TRUE	reported	igd	2	TRUE	0.00160377	22.9771	34.3123	21.8396	0.2237
rs7252711	G	A	G	A	0.0740876	0.231161	0.890872	FALSE	FALSE	FALSE	finngen_R9_CD2_TNK_LYMPHOMA_EXALLC	17350190	0.0642407	0.124918	mature T/NK-cell lymphomas	TRUE	reported	textfile	ebi-a-GCST90016948	19	17460999	0.0161926	5.56583e-06	14306	family Prevotellaceae|| id:ebi-a-GCST90016948	TRUE	reported	igd	2	TRUE	0.00121877	17.4546	34.3123	20.9343	0.1272
rs7975087	C	A	C	A	-0.0601448	-0.135121	0.174024	FALSE	FALSE	FALSE	finngen_R9_CD2_TNK_LYMPHOMA_EXALLC	21251898	0.186072	0.102187	mature T/NK-cell lymphomas	TRUE	reported	textfile	ebi-a-GCST90016948	12	21404832	0.0135454	7.59451e-06	14306	family Prevotellaceae|| id:ebi-a-GCST90016948	TRUE	reported	igd	2	TRUE	0.0012758	18.2723	34.3123	19.7157	0.2286
rs912860	A	G	A	G	0.229046	0.215401	0.977072	FALSE	FALSE	FALSE	finngen_R9_CD2_TNK_LYMPHOMA_EXALLC	33237702	0.390546	0.250867	mature T/NK-cell lymphomas	TRUE	reported	textfile	ebi-a-GCST90016948	14	33706908	0.0483124	9.29929e-07	14306	family Prevotellaceae|| id:ebi-a-GCST90016948	TRUE	reported	igd	2	TRUE	0.0027366	39.2518	34.3123	22.4765	0.0268
rs9586501	G	A	G	A	0.0592681	0.0160073	0.26187	FALSE	FALSE	FALSE	finngen_R9_CD2_TNK_LYMPHOMA_EXALLC	104423473	0.855764	0.0880637	mature T/NK-cell lymphomas	TRUE	reported	textfile	ebi-a-GCST90016948	13	105075823	0.0127329	2.58988e-06	14306	family Prevotellaceae|| id:ebi-a-GCST90016948	TRUE	reported	igd	2	TRUE	0.00151356	21.6828	34.3123	21.6664	0.3141
rs9958960	G	A	G	A	-0.0914807	0.0539424	0.153278	FALSE	FALSE	FALSE	finngen_R9_CD2_TNK_LYMPHOMA_EXALLC	65351747	0.615894	0.107524	mature T/NK-cell lymphomas	TRUE	reported	textfile	ebi-a-GCST90016948	18	63018983	0.0173611	1.06324e-07	14306	family Prevotellaceae|| id:ebi-a-GCST90016948	TRUE	reported	igd	2	TRUE	0.002306	33.0613	34.3123	27.7654	0.165
rs10202904	G	T	G	T	0.121754	-0.0164787	0.591213	FALSE	FALSE	FALSE	finngen_R9_CD2_TNK_LYMPHOMA_EXALLC	124682691	0.834883	0.0790558	mature T/NK-cell lymphomas	TRUE	reported	textfile	ebi-a-GCST90016942	2	125440268	0.0235357	3.01432e-07	14306	family Methanobacteriaceae|| id:ebi-a-GCST90016942	TRUE	reported	igd	2	TRUE	0.00738012	106.35	34.3123	26.7616	0.4672
rs10424197	A	G	A	G	0.111274	-0.120115	0.745105	FALSE	FALSE	FALSE	finngen_R9_CD2_TNK_LYMPHOMA_EXALLC	45936063	0.179839	0.0895544	mature T/NK-cell lymphomas	TRUE	reported	textfile	ebi-a-GCST90016942	19	46439321	0.0247517	9.27897e-06	14306	family Methanobacteriaceae|| id:ebi-a-GCST90016942	TRUE	reported	igd	2	TRUE	0.00543256	78.1318	34.3123	20.2105	0.325
rs4257531	G	A	G	A	0.164498	-0.119204	0.105541	FALSE	FALSE	FALSE	finngen_R9_CD2_TNK_LYMPHOMA_EXALLC	2044483	0.348273	0.127091	mature T/NK-cell lymphomas	TRUE	reported	textfile	ebi-a-GCST90016942	3	2086167	0.0364959	7.44338e-06	14306	family Methanobacteriaceae|| id:ebi-a-GCST90016942	TRUE	reported	igd	2	TRUE	0.00547878	78.8002	34.3123	20.3158	0.1143
rs6508769	C	T	C	T	-0.153519	0.0947653	0.853069	FALSE	FALSE	FALSE	finngen_R9_CD2_TNK_LYMPHOMA_EXALLC	28336853	0.383744	0.108798	mature T/NK-cell lymphomas	TRUE	reported	textfile	ebi-a-GCST90016942	19	28827760	0.0344519	8.22527e-06	14306	family Methanobacteriaceae|| id:ebi-a-GCST90016942	TRUE	reported	igd	2	TRUE	0.00649419	93.5	34.3123	19.8563	0.165
rs6776814	T	C	T	C	-0.199566	-0.0639512	0.0203777	FALSE	FALSE	FALSE	finngen_R9_CD2_TNK_LYMPHOMA_EXALLC	15011576	0.81466	0.272807	mature T/NK-cell lymphomas	TRUE	reported	textfile	ebi-a-GCST90016942	3	15053083	0.0411825	1.63061e-06	14306	family Methanobacteriaceae|| id:ebi-a-GCST90016942	TRUE	reported	igd	2	TRUE	0.0064883	93.4148	34.3123	23.4827	0.08946
rs73068003	G	T	G	T	-0.15814	0.249509	0.0963142	FALSE	FALSE	FALSE	finngen_R9_CD2_TNK_LYMPHOMA_EXALLC	10734305	0.0562808	0.130711	mature T/NK-cell lymphomas	TRUE	reported	textfile	ebi-a-GCST90016942	7	10773932	0.0351803	8.44578e-06	14306	family Methanobacteriaceae|| id:ebi-a-GCST90016942	TRUE	reported	igd	2	TRUE	0.00536891	77.2114	34.3123	20.2062	0.1223
rs73457410	A	G	A	G	0.21534	-0.187223	0.063173	FALSE	FALSE	FALSE	finngen_R9_CD2_TNK_LYMPHOMA_EXALLC	41382045	0.231642	0.156522	mature T/NK-cell lymphomas	TRUE	reported	textfile	ebi-a-GCST90016942	13	41956181	0.0436695	1.40854e-06	14306	family Methanobacteriaceae|| id:ebi-a-GCST90016942	TRUE	reported	igd	2	TRUE	0.00576529	82.945	34.3123	24.316	0.0666
rs75208022	C	T	C	T	-0.227245	0.133755	0.0943527	FALSE	FALSE	FALSE	finngen_R9_CD2_TNK_LYMPHOMA_EXALLC	21185927	0.309238	0.131542	mature T/NK-cell lymphomas	TRUE	reported	textfile	ebi-a-GCST90016942	12	21338861	0.048763	5.92107e-06	14306	family Methanobacteriaceae|| id:ebi-a-GCST90016942	TRUE	reported	igd	2	TRUE	0.00730004	105.188	34.3123	21.7174	0.07654
rs894996	C	A	C	A	0.216999	-0.101101	0.0700843	FALSE	FALSE	FALSE	finngen_R9_CD2_TNK_LYMPHOMA_EXALLC	103497150	0.501193	0.15031	mature T/NK-cell lymphomas	TRUE	reported	textfile	ebi-a-GCST90016942	4	104418307	0.0449076	1.87556e-06	14306	family Methanobacteriaceae|| id:ebi-a-GCST90016942	TRUE	reported	igd	2	TRUE	0.00625786	90.0761	34.3123	23.3494	0.07157
rs10217435	C	T	C	T	-0.0883756	0.113991	0.141307	FALSE	FALSE	FALSE	finngen_R9_CD2_TNK_LYMPHOMA_EXALLC	83437740	0.310482	0.112394	mature T/NK-cell lymphomas	TRUE	reported	textfile	ebi-a-GCST90016950	9	86052655	0.0197506	6.50759e-06	14306	family Rikenellaceae|| id:ebi-a-GCST90016950	TRUE	reported	igd	2	TRUE	0.00124694	17.8585	34.3123	20.0218	0.08748
rs10832801	A	C	A	C	-0.0534763	0.00303358	0.284006	FALSE	FALSE	FALSE	finngen_R9_CD2_TNK_LYMPHOMA_EXALLC	17567582	0.972066	0.0866309	mature T/NK-cell lymphomas	TRUE	reported	textfile	ebi-a-GCST90016950	11	17589129	0.0122666	7.50412e-06	14306	family Rikenellaceae|| id:ebi-a-GCST90016950	TRUE	reported	igd	2	TRUE	0.00112042	16.0445	34.3123	19.0053	0.2674
rs1939881	G	A	G	A	-0.105589	0.0455921	0.058257	FALSE	FALSE	FALSE	finngen_R9_CD2_TNK_LYMPHOMA_EXALLC	95571670	0.787017	0.168744	mature T/NK-cell lymphomas	TRUE	reported	textfile	ebi-a-GCST90016950	11	95304834	0.0206213	5.64378e-07	14306	family Rikenellaceae|| id:ebi-a-GCST90016950	TRUE	reported	igd	2	TRUE	0.00121138	17.3485	34.3123	26.2183	0.05765
rs2447496	A	G	A	G	0.0549203	0.0270607	0.732519	FALSE	FALSE	FALSE	finngen_R9_CD2_TNK_LYMPHOMA_EXALLC	98176696	0.75896	0.08819	mature T/NK-cell lymphomas	TRUE	reported	textfile	ebi-a-GCST90016950	8	99188924	0.0121904	6.08611e-06	14306	family Rikenellaceae|| id:ebi-a-GCST90016950	TRUE	reported	igd	2	TRUE	0.00122484	17.5416	34.3123	20.2969	0.2833
rs2833282	G	A	G	A	0.0711137	0.00172868	0.151307	FALSE	FALSE	FALSE	finngen_R9_CD2_TNK_LYMPHOMA_EXALLC	31124392	0.987379	0.109283	mature T/NK-cell lymphomas	TRUE	reported	textfile	ebi-a-GCST90016950	21	32496710	0.0156966	4.31102e-06	14306	family Rikenellaceae|| id:ebi-a-GCST90016950	TRUE	reported	igd	2	TRUE	0.00113042	16.1879	34.3123	20.5256	0.1282
rs36021379	A	G	A	G	-0.0656005	-0.00821422	0.15793	FALSE	FALSE	FALSE	finngen_R9_CD2_TNK_LYMPHOMA_EXALLC	27143593	0.938634	0.106697	mature T/NK-cell lymphomas	TRUE	reported	textfile	ebi-a-GCST90016950	21	28515912	0.0144903	7.19515e-06	14306	family Rikenellaceae|| id:ebi-a-GCST90016950	TRUE	reported	igd	2	TRUE	0.00100003	14.3188	34.3123	20.4955	0.1342
rs4264350	T	C	T	C	-0.0526393	-0.0847837	0.460424	FALSE	FALSE	FALSE	finngen_R9_CD2_TNK_LYMPHOMA_EXALLC	71366303	0.276564	0.0779212	mature T/NK-cell lymphomas	TRUE	reported	textfile	ebi-a-GCST90016950	15	71658642	0.0108555	1.34831e-06	14306	family Rikenellaceae|| id:ebi-a-GCST90016950	TRUE	reported	igd	2	TRUE	0.00132271	18.9451	34.3123	23.5137	0.3936
rs59663348	G	A	G	A	0.0570915	-0.0394097	0.245724	FALSE	FALSE	FALSE	finngen_R9_CD2_TNK_LYMPHOMA_EXALLC	4069710	0.663028	0.090444	mature T/NK-cell lymphomas	TRUE	reported	textfile	ebi-a-GCST90016950	18	4069710	0.0125048	6.12238e-06	14306	family Rikenellaceae|| id:ebi-a-GCST90016950	TRUE	reported	igd	2	TRUE	0.00102251	14.6409	34.3123	20.8444	0.1948
rs62532512	A	C	A	C	0.0504257	0.0549654	0.568498	FALSE	FALSE	FALSE	finngen_R9_CD2_TNK_LYMPHOMA_EXALLC	14158855	0.484196	0.0785703	mature T/NK-cell lymphomas	TRUE	reported	textfile	ebi-a-GCST90016950	9	14158854	0.0107399	2.76427e-06	14306	family Rikenellaceae|| id:ebi-a-GCST90016950	TRUE	reported	igd	2	TRUE	0.00126992	18.1881	34.3123	22.0447	0.4831
rs6744030	C	T	C	T	0.0696747	0.0306662	0.213684	FALSE	FALSE	FALSE	finngen_R9_CD2_TNK_LYMPHOMA_EXALLC	173392399	0.748237	0.0955441	mature T/NK-cell lymphomas	TRUE	reported	textfile	ebi-a-GCST90016950	2	174257127	0.0157103	9.31515e-06	14306	family Rikenellaceae|| id:ebi-a-GCST90016950	TRUE	reported	igd	2	TRUE	0.00115636	16.5598	34.3123	19.669	0.1382
rs6837275	A	G	A	G	0.0570355	0.138388	0.300299	FALSE	FALSE	FALSE	finngen_R9_CD2_TNK_LYMPHOMA_EXALLC	186921078	0.103421	0.0849794	mature T/NK-cell lymphomas	TRUE	reported	textfile	ebi-a-GCST90016950	4	187842232	0.011887	1.447e-06	14306	family Rikenellaceae|| id:ebi-a-GCST90016950	TRUE	reported	igd	2	TRUE	0.0012312	17.6328	34.3123	23.0222	0.2535
rs74474130	T	G	T	G	0.137747	-0.139808	0.0356876	FALSE	FALSE	FALSE	finngen_R9_CD2_TNK_LYMPHOMA_EXALLC	89804477	0.5073	0.210857	mature T/NK-cell lymphomas	TRUE	reported	textfile	ebi-a-GCST90016950	14	90270821	0.0295688	3.61377e-06	14306	family Rikenellaceae|| id:ebi-a-GCST90016950	TRUE	reported	igd	2	TRUE	0.00232644	33.355	34.3123	21.7019	0.06561
rs77885767	C	T	C	T	-0.156209	-0.274858	0.045744	FALSE	FALSE	FALSE	finngen_R9_CD2_TNK_LYMPHOMA_EXALLC	21080475	0.13618	0.184447	mature T/NK-cell lymphomas	TRUE	reported	textfile	ebi-a-GCST90016950	14	21548634	0.0336482	2.84695e-06	14306	family Rikenellaceae|| id:ebi-a-GCST90016950	TRUE	reported	igd	2	TRUE	0.00221728	31.7865	34.3123	21.552	0.04771
rs9389714	C	T	C	T	-0.0636841	-0.136324	0.0868529	FALSE	FALSE	FALSE	finngen_R9_CD2_TNK_LYMPHOMA_EXALLC	99796791	0.322637	0.137833	mature T/NK-cell lymphomas	TRUE	reported	textfile	ebi-a-GCST90016950	6	100244667	0.0143416	8.79063e-06	14306	family Rikenellaceae|| id:ebi-a-GCST90016950	TRUE	reported	igd	2	TRUE	0.00119151	17.0637	34.3123	19.7182	0.1789
rs9578457	G	A	G	A	-0.141478	-0.0916697	0.0480321	FALSE	FALSE	FALSE	finngen_R9_CD2_TNK_LYMPHOMA_EXALLC	22293217	0.616229	0.1829	mature T/NK-cell lymphomas	TRUE	reported	textfile	ebi-a-GCST90016950	13	22867356	0.0315848	3.99448e-06	14306	family Rikenellaceae|| id:ebi-a-GCST90016950	TRUE	reported	igd	2	TRUE	0.0021397	30.6719	34.3123	20.0642	0.05666
rs9603208	G	T	G	T	0.0821173	0.192181	0.0996167	FALSE	FALSE	FALSE	finngen_R9_CD2_TNK_LYMPHOMA_EXALLC	37470552	0.137187	0.129297	mature T/NK-cell lymphomas	TRUE	reported	textfile	ebi-a-GCST90016950	13	38044689	0.0159596	1.91801e-07	14306	family Rikenellaceae|| id:ebi-a-GCST90016950	TRUE	reported	igd	2	TRUE	0.00125031	17.9069	34.3123	26.4744	0.1034
rs1035406	G	A	G	A	-0.11354	0.00835063	0.115165	FALSE	FALSE	FALSE	finngen_R9_CD2_TNK_LYMPHOMA_EXALLC	120037042	0.945017	0.121085	mature T/NK-cell lymphomas	TRUE	reported	textfile	ebi-a-GCST90016949	5	119372737	0.0250863	5.84454e-06	14306	family Rhodospirillaceae|| id:ebi-a-GCST90016949	TRUE	reported	igd	2	TRUE	0.00230805	33.0908	34.3123	20.4845	0.0994
rs11591293	G	T	G	T	0.0743184	-0.0909241	0.424593	FALSE	FALSE	FALSE	finngen_R9_CD2_TNK_LYMPHOMA_EXALLC	111660039	0.247118	0.0785605	mature T/NK-cell lymphomas	TRUE	reported	textfile	ebi-a-GCST90016949	10	113419797	0.0158724	2.67147e-06	14306	family Rhodospirillaceae|| id:ebi-a-GCST90016949	TRUE	reported	igd	2	TRUE	0.00269003	38.582	34.3123	21.9234	0.4195
rs13336560	C	T	C	T	-0.0701719	0.0950032	0.544253	FALSE	FALSE	FALSE	finngen_R9_CD2_TNK_LYMPHOMA_EXALLC	88487835	0.229361	0.0790371	mature T/NK-cell lymphomas	TRUE	reported	textfile	ebi-a-GCST90016949	16	88554243	0.0158061	9.17339e-06	14306	family Rhodospirillaceae|| id:ebi-a-GCST90016949	TRUE	reported	igd	2	TRUE	0.00244324	35.0337	34.3123	19.7096	0.4563
rs1549633	A	C	A	C	0.0999312	-0.0729291	0.115281	FALSE	FALSE	FALSE	finngen_R9_CD2_TNK_LYMPHOMA_EXALLC	27945538	0.550335	0.122106	mature T/NK-cell lymphomas	TRUE	reported	textfile	ebi-a-GCST90016949	5	27945645	0.0218634	4.70392e-06	14306	family Rhodospirillaceae|| id:ebi-a-GCST90016949	TRUE	reported	igd	2	TRUE	0.00263103	37.7336	34.3123	20.8914	0.1561
rs1923415	A	G	A	G	-0.0999238	-0.0808025	0.0883758	FALSE	FALSE	FALSE	finngen_R9_CD2_TNK_LYMPHOMA_EXALLC	88558996	0.555018	0.136894	mature T/NK-cell lymphomas	TRUE	reported	textfile	ebi-a-GCST90016949	6	89268715	0.0227326	9.63696e-06	14306	family Rhodospirillaceae|| id:ebi-a-GCST90016949	TRUE	reported	igd	2	TRUE	0.00236392	33.8936	34.3123	19.3214	0.1372
rs3754624	C	T	C	T	0.0971389	-0.112956	0.17651	FALSE	FALSE	FALSE	finngen_R9_CD2_TNK_LYMPHOMA_EXALLC	224769095	0.265784	0.101503	mature T/NK-cell lymphomas	TRUE	reported	textfile	ebi-a-GCST90016949	2	225633812	0.0200064	1.71479e-06	14306	family Rhodospirillaceae|| id:ebi-a-GCST90016949	TRUE	reported	igd	2	TRUE	0.00256198	36.7407	34.3123	23.5748	0.162
rs4278423	T	C	T	C	0.107529	0.369195	0.0625504	FALSE	FALSE	FALSE	finngen_R9_CD2_TNK_LYMPHOMA_EXALLC	2628361	0.0196934	0.158307	mature T/NK-cell lymphomas	TRUE	reported	textfile	ebi-a-GCST90016949	10	2670553	0.0235725	3.12018e-06	14306	family Rhodospirillaceae|| id:ebi-a-GCST90016949	TRUE	reported	igd	2	TRUE	0.0021987	31.5195	34.3123	20.8085	0.1064
rs61933850	G	A	G	A	0.164808	-0.09873	0.137303	FALSE	FALSE	FALSE	finngen_R9_CD2_TNK_LYMPHOMA_EXALLC	72745618	0.389254	0.114673	mature T/NK-cell lymphomas	TRUE	reported	textfile	ebi-a-GCST90016949	12	73139398	0.0360647	7.22587e-06	14306	family Rhodospirillaceae|| id:ebi-a-GCST90016949	TRUE	reported	igd	2	TRUE	0.00446956	64.2196	34.3123	20.883	0.09046
rs6679026	T	C	T	C	0.111984	0.172799	0.100527	FALSE	FALSE	FALSE	finngen_R9_CD2_TNK_LYMPHOMA_EXALLC	78153828	0.180145	0.128925	mature T/NK-cell lymphomas	TRUE	reported	textfile	ebi-a-GCST90016949	1	78619512	0.0251088	9.94672e-06	14306	family Rhodospirillaceae|| id:ebi-a-GCST90016949	TRUE	reported	igd	2	TRUE	0.00240438	34.4751	34.3123	19.8912	0.1074
rs7001029	C	T	C	T	0.117366	-0.0881948	0.0933577	FALSE	FALSE	FALSE	finngen_R9_CD2_TNK_LYMPHOMA_EXALLC	130946157	0.509668	0.133759	mature T/NK-cell lymphomas	TRUE	reported	textfile	ebi-a-GCST90016949	8	131958403	0.0261324	5.34749e-06	14306	family Rhodospirillaceae|| id:ebi-a-GCST90016949	TRUE	reported	igd	2	TRUE	0.00233369	33.4592	34.3123	20.1709	0.09344
rs72714493	A	G	A	G	0.0816858	-0.136856	0.150937	FALSE	FALSE	FALSE	finngen_R9_CD2_TNK_LYMPHOMA_EXALLC	91740661	0.210023	0.109179	mature T/NK-cell lymphomas	TRUE	reported	textfile	ebi-a-GCST90016949	1	92206218	0.0180791	7.3492e-06	14306	family Rhodospirillaceae|| id:ebi-a-GCST90016949	TRUE	reported	igd	2	TRUE	0.00225764	32.3664	34.3123	20.4145	0.2157
rs74354280	C	T	C	T	-0.0911896	0.168352	0.278685	FALSE	FALSE	FALSE	finngen_R9_CD2_TNK_LYMPHOMA_EXALLC	133271763	0.0519996	0.086639	mature T/NK-cell lymphomas	TRUE	reported	textfile	ebi-a-GCST90016949	4	134192918	0.0204907	6.67298e-06	14306	family Rhodospirillaceae|| id:ebi-a-GCST90016949	TRUE	reported	igd	2	TRUE	0.00215639	30.9117	34.3123	19.8051	0.1531
rs76784716	A	G	A	G	0.136049	0.0932076	0.113899	FALSE	FALSE	FALSE	finngen_R9_CD2_TNK_LYMPHOMA_EXALLC	168176830	0.449185	0.123164	mature T/NK-cell lymphomas	TRUE	reported	textfile	ebi-a-GCST90016949	2	169033340	0.0285767	1.48988e-06	14306	family Rhodospirillaceae|| id:ebi-a-GCST90016949	TRUE	reported	igd	2	TRUE	0.00245981	35.2718	34.3123	22.6656	0.07157
rs9813022	A	G	A	G	-0.0842444	-0.0625468	0.374743	FALSE	FALSE	FALSE	finngen_R9_CD2_TNK_LYMPHOMA_EXALLC	13685237	0.434455	0.080025	mature T/NK-cell lymphomas	TRUE	reported	textfile	ebi-a-GCST90016949	3	13726736	0.0163583	2.53122e-07	14306	family Rhodospirillaceae|| id:ebi-a-GCST90016949	TRUE	reported	igd	2	TRUE	0.00299321	42.9434	34.3123	26.522	0.3022
rs10402491	C	T	C	T	0.0661701	0.0500841	0.168285	FALSE	FALSE	FALSE	finngen_R9_CD2_TNK_LYMPHOMA_EXALLC	13314985	0.631235	0.104344	mature T/NK-cell lymphomas	TRUE	reported	textfile	ebi-a-GCST90016940	19	13425799	0.014851	7.58351e-06	14306	family Lachnospiraceae|| id:ebi-a-GCST90016940	TRUE	reported	igd	2	TRUE	0.000926731	13.2683	34.3123	19.8524	0.1203
rs11139361	C	T	C	T	-0.0494463	-0.102045	0.677986	FALSE	FALSE	FALSE	finngen_R9_CD2_TNK_LYMPHOMA_EXALLC	69564931	0.218168	0.0828684	mature T/NK-cell lymphomas	TRUE	reported	textfile	ebi-a-GCST90016940	9	72179847	0.0110503	4.26265e-06	14306	family Lachnospiraceae|| id:ebi-a-GCST90016940	TRUE	reported	igd	2	TRUE	0.00113042	16.1879	34.3123	20.0226	0.3628
rs112040820	A	G	A	G	0.0549584	0.0378555	0.259534	FALSE	FALSE	FALSE	finngen_R9_CD2_TNK_LYMPHOMA_EXALLC	82511188	0.670321	0.0889239	mature T/NK-cell lymphomas	TRUE	reported	textfile	ebi-a-GCST90016940	17	80469064	0.0117086	2.41835e-06	14306	family Lachnospiraceae|| id:ebi-a-GCST90016940	TRUE	reported	igd	2	TRUE	0.00119176	17.0673	34.3123	22.0322	0.2704
rs11841382	G	T	G	T	-0.0718128	0.123397	0.082911	FALSE	FALSE	FALSE	finngen_R9_CD2_TNK_LYMPHOMA_EXALLC	37430535	0.379521	0.140419	mature T/NK-cell lymphomas	TRUE	reported	textfile	ebi-a-GCST90016940	13	38004672	0.017462	9.57767e-06	14306	family Lachnospiraceae|| id:ebi-a-GCST90016940	TRUE	reported	igd	2	TRUE	0.000702899	10.0613	34.3123	16.9128	0.07356
rs11979110	T	C	T	C	-0.0500924	0.0410899	0.462661	FALSE	FALSE	FALSE	finngen_R9_CD2_TNK_LYMPHOMA_EXALLC	130751700	0.597284	0.077776	mature T/NK-cell lymphomas	TRUE	reported	textfile	ebi-a-GCST90016940	7	130436459	0.0105069	1.81844e-06	14306	family Lachnospiraceae|| id:ebi-a-GCST90016940	TRUE	reported	igd	2	TRUE	0.00124069	17.7688	34.3123	22.7297	0.4473
rs1205443	A	G	A	G	0.0501415	0.031386	0.351638	FALSE	FALSE	FALSE	finngen_R9_CD2_TNK_LYMPHOMA_EXALLC	38248466	0.70075	0.0816688	mature T/NK-cell lymphomas	TRUE	reported	textfile	ebi-a-GCST90016940	20	36876868	0.0112157	7.28836e-06	14306	family Lachnospiraceae|| id:ebi-a-GCST90016940	TRUE	reported	igd	2	TRUE	0.00112184	16.0649	34.3123	19.9867	0.336
rs12760724	A	C	A	C	-0.0484566	0.125582	0.328884	FALSE	FALSE	FALSE	finngen_R9_CD2_TNK_LYMPHOMA_EXALLC	213858626	0.129093	0.0827454	mature T/NK-cell lymphomas	TRUE	reported	textfile	ebi-a-GCST90016940	1	214031969	0.0107934	7.26742e-06	14306	family Lachnospiraceae|| id:ebi-a-GCST90016940	TRUE	reported	igd	2	TRUE	0.00105959	15.1725	34.3123	20.1553	0.3439
rs13005175	G	A	G	A	-0.0993483	0.336866	0.955778	FALSE	FALSE	FALSE	finngen_R9_CD2_TNK_LYMPHOMA_EXALLC	231605011	0.0761448	0.189944	mature T/NK-cell lymphomas	TRUE	reported	textfile	ebi-a-GCST90016940	2	232469722	0.0218395	8.37067e-06	14306	family Lachnospiraceae|| id:ebi-a-GCST90016940	TRUE	reported	igd	2	TRUE	0.0015924	22.814	34.3123	20.6936	0.0885
rs2159863	A	G	A	G	-0.0585831	0.0529135	0.178754	FALSE	FALSE	FALSE	finngen_R9_CD2_TNK_LYMPHOMA_EXALLC	10243730	0.601854	0.101418	mature T/NK-cell lymphomas	TRUE	reported	textfile	ebi-a-GCST90016940	4	10245354	0.0128742	3.69556e-06	14306	family Lachnospiraceae|| id:ebi-a-GCST90016940	TRUE	reported	igd	2	TRUE	0.00108914	15.596	34.3123	20.7064	0.1978
rs2910921	C	T	C	T	-0.160302	-0.0923394	0.971323	FALSE	FALSE	FALSE	finngen_R9_CD2_TNK_LYMPHOMA_EXALLC	32348487	0.690946	0.232259	mature T/NK-cell lymphomas	TRUE	reported	textfile	ebi-a-GCST90016940	5	32348593	0.035832	8.41977e-06	14306	family Lachnospiraceae|| id:ebi-a-GCST90016940	TRUE	reported	igd	2	TRUE	0.0021946	31.4606	34.3123	20.0141	0.0447
rs3127230	C	T	C	T	-0.0503537	-0.167351	0.303404	FALSE	FALSE	FALSE	finngen_R9_CD2_TNK_LYMPHOMA_EXALLC	101632746	0.0470956	0.0842893	mature T/NK-cell lymphomas	TRUE	reported	textfile	ebi-a-GCST90016940	10	103392503	0.0112201	6.20326e-06	14306	family Lachnospiraceae|| id:ebi-a-GCST90016940	TRUE	reported	igd	2	TRUE	0.00112801	16.1533	34.3123	20.1405	0.334
rs35524804	T	C	T	C	-0.0607481	-0.0576181	0.21392	FALSE	FALSE	FALSE	finngen_R9_CD2_TNK_LYMPHOMA_EXALLC	97351401	0.542101	0.0945118	mature T/NK-cell lymphomas	TRUE	reported	textfile	ebi-a-GCST90016940	9	100113683	0.0125216	2.44997e-06	14306	family Lachnospiraceae|| id:ebi-a-GCST90016940	TRUE	reported	igd	2	TRUE	0.00144585	20.7114	34.3123	23.5367	0.2674
rs7359994	C	T	C	T	0.0503142	0.121707	0.596323	FALSE	FALSE	FALSE	finngen_R9_CD2_TNK_LYMPHOMA_EXALLC	28917951	0.122366	0.0787786	mature T/NK-cell lymphomas	TRUE	reported	textfile	ebi-a-GCST90016940	19	29408858	0.0112482	5.35895e-06	14306	family Lachnospiraceae|| id:ebi-a-GCST90016940	TRUE	reported	igd	2	TRUE	0.00112286	16.0794	34.3123	20.0085	0.332
rs79086868	T	C	T	C	0.0776723	0.0994653	0.101094	FALSE	FALSE	FALSE	finngen_R9_CD2_TNK_LYMPHOMA_EXALLC	130916218	0.442955	0.129645	mature T/NK-cell lymphomas	TRUE	reported	textfile	ebi-a-GCST90016940	9	133791605	0.0164472	3.01426e-06	14306	family Lachnospiraceae|| id:ebi-a-GCST90016940	TRUE	reported	igd	2	TRUE	0.00117466	16.8222	34.3123	22.3022	0.1093
rs959845	T	C	T	C	0.0493666	-0.00540791	0.573825	FALSE	FALSE	FALSE	finngen_R9_CD2_TNK_LYMPHOMA_EXALLC	185985647	0.94591	0.079712	mature T/NK-cell lymphomas	TRUE	reported	textfile	ebi-a-GCST90016940	4	186906801	0.0107801	5.16952e-06	14306	family Lachnospiraceae|| id:ebi-a-GCST90016940	TRUE	reported	igd	2	TRUE	0.00120395	17.242	34.3123	20.9711	0.4453
rs9929145	G	A	G	A	-0.125721	0.00787597	0.048824	FALSE	FALSE	FALSE	finngen_R9_CD2_TNK_LYMPHOMA_EXALLC	76525287	0.965023	0.179606	mature T/NK-cell lymphomas	TRUE	reported	textfile	ebi-a-GCST90016940	16	76559184	0.0245233	2.83596e-07	14306	family Lachnospiraceae|| id:ebi-a-GCST90016940	TRUE	reported	igd	2	TRUE	0.00182815	26.1978	34.3123	26.282	0.06163
rs10404377	A	C	A	C	0.0503183	0.0240604	0.578911	FALSE	FALSE	FALSE	finngen_R9_CD2_TNK_LYMPHOMA_EXALLC	16063847	0.761526	0.0792823	mature T/NK-cell lymphomas	TRUE	reported	textfile	ebi-a-GCST90016939	19	16174657	0.011165	6.99021e-06	14306	family Family XIII|| id:ebi-a-GCST90016939	TRUE	reported	igd	2	TRUE	0.00123555	17.6952	34.3123	20.3111	0.4225
rs118170811	A	G	A	G	0.151619	-0.106316	0.0308453	FALSE	FALSE	FALSE	finngen_R9_CD2_TNK_LYMPHOMA_EXALLC	100607139	0.631559	0.221708	mature T/NK-cell lymphomas	TRUE	reported	textfile	ebi-a-GCST90016939	10	102366896	0.0317112	1.80356e-06	14306	family Family XIII|| id:ebi-a-GCST90016939	TRUE	reported	igd	2	TRUE	0.00175535	25.1527	34.3123	22.8603	0.03976
rs482905	G	T	G	T	0.0596528	0.000523241	0.247856	FALSE	FALSE	FALSE	finngen_R9_CD2_TNK_LYMPHOMA_EXALLC	166587965	0.995336	0.0895171	mature T/NK-cell lymphomas	TRUE	reported	textfile	ebi-a-GCST90016939	1	166557202	0.012717	3.72349e-06	14306	family Family XIII|| id:ebi-a-GCST90016939	TRUE	reported	igd	2	TRUE	0.00133264	19.0875	34.3123	22.0035	0.2495
rs6501525	A	G	A	G	0.0561559	0.0859992	0.340197	FALSE	FALSE	FALSE	finngen_R9_CD2_TNK_LYMPHOMA_EXALLC	72222486	0.295124	0.0821428	mature T/NK-cell lymphomas	TRUE	reported	textfile	ebi-a-GCST90016939	17	70218627	0.0115587	1.23726e-06	14306	family Family XIII|| id:ebi-a-GCST90016939	TRUE	reported	igd	2	TRUE	0.00149435	21.4071	34.3123	23.6033	0.3857
rs66753613	G	A	G	A	0.0651136	-0.0418381	0.18368	FALSE	FALSE	FALSE	finngen_R9_CD2_TNK_LYMPHOMA_EXALLC	38746349	0.679584	0.101295	mature T/NK-cell lymphomas	TRUE	reported	textfile	ebi-a-GCST90016939	1	39212021	0.0144251	8.08295e-06	14306	family Family XIII|| id:ebi-a-GCST90016939	TRUE	reported	igd	2	TRUE	0.00138096	19.7805	34.3123	20.3754	0.2048
rs6797051	C	T	C	T	-0.0805985	0.00296018	0.0951333	FALSE	FALSE	FALSE	finngen_R9_CD2_TNK_LYMPHOMA_EXALLC	88946068	0.982144	0.132266	mature T/NK-cell lymphomas	TRUE	reported	textfile	ebi-a-GCST90016939	3	88995218	0.0171364	4.89283e-06	14306	family Family XIII|| id:ebi-a-GCST90016939	TRUE	reported	igd	2	TRUE	0.00134523	19.268	34.3123	22.1215	0.1173
rs7514702	T	C	T	C	-0.0663236	-0.020677	0.149333	FALSE	FALSE	FALSE	finngen_R9_CD2_TNK_LYMPHOMA_EXALLC	186944891	0.8498	0.109186	mature T/NK-cell lymphomas	TRUE	reported	textfile	ebi-a-GCST90016939	1	186914023	0.0141626	3.91643e-06	14306	family Family XIII|| id:ebi-a-GCST90016939	TRUE	reported	igd	2	TRUE	0.00128099	18.3468	34.3123	21.9306	0.1769
rs10831953	G	A	G	A	0.0537537	0.0317565	0.299258	FALSE	FALSE	FALSE	finngen_R9_CD2_TNK_LYMPHOMA_EXALLC	13076504	0.707115	0.0845188	mature T/NK-cell lymphomas	TRUE	reported	textfile	ebi-a-GCST90016929	11	13098051	0.0123746	9.94741e-06	14306	family Bifidobacteriaceae|| id:ebi-a-GCST90016929	TRUE	reported	igd	2	TRUE	0.00128356	18.3837	34.3123	18.8692	0.333
rs12446429	T	C	T	C	0.0810099	-0.0329958	0.195915	FALSE	FALSE	FALSE	finngen_R9_CD2_TNK_LYMPHOMA_EXALLC	848055	0.742545	0.100449	mature T/NK-cell lymphomas	TRUE	reported	textfile	ebi-a-GCST90016929	16	898055	0.019073	8.52884e-06	14306	family Bifidobacteriaceae|| id:ebi-a-GCST90016929	TRUE	reported	igd	2	TRUE	0.00154417	22.122	34.3123	18.0401	0.1362
rs13020688	G	A	G	A	0.0584045	-0.00748453	0.304228	FALSE	FALSE	FALSE	finngen_R9_CD2_TNK_LYMPHOMA_EXALLC	192013806	0.929214	0.0842537	mature T/NK-cell lymphomas	TRUE	reported	textfile	ebi-a-GCST90016929	2	192878532	0.0122081	1.57373e-06	14306	family Bifidobacteriaceae|| id:ebi-a-GCST90016929	TRUE	reported	igd	2	TRUE	0.00155792	22.3193	34.3123	22.8874	0.3529
rs182549	T	C	T	C	-0.11707	0.037185	0.59897	FALSE	FALSE	FALSE	finngen_R9_CD2_TNK_LYMPHOMA_EXALLC	135859184	0.642633	0.0801365	mature T/NK-cell lymphomas	TRUE	reported	textfile	ebi-a-GCST90016929	2	136616754	0.0126703	5.94155e-20	14306	family Bifidobacteriaceae|| id:ebi-a-GCST90016929	TRUE	reported	igd	2	TRUE	0.00685052	98.6658	34.3123	85.3724	0.4911
rs4957061	T	C	T	C	0.0569873	-0.0996148	0.422874	FALSE	FALSE	FALSE	finngen_R9_CD2_TNK_LYMPHOMA_EXALLC	520981	0.208196	0.0791509	mature T/NK-cell lymphomas	TRUE	reported	textfile	ebi-a-GCST90016929	5	521096	0.0116907	1.1517e-06	14306	family Bifidobacteriaceae|| id:ebi-a-GCST90016929	TRUE	reported	igd	2	TRUE	0.00161591	23.1514	34.3123	23.7616	0.4652
rs540489	T	G	T	G	-0.0632518	0.0404595	0.17537	FALSE	FALSE	FALSE	finngen_R9_CD2_TNK_LYMPHOMA_EXALLC	74901626	0.691097	0.101819	mature T/NK-cell lymphomas	TRUE	reported	textfile	ebi-a-GCST90016929	17	72897722	0.013817	5.36809e-06	14306	family Bifidobacteriaceae|| id:ebi-a-GCST90016929	TRUE	reported	igd	2	TRUE	0.00143253	20.5203	34.3123	20.9565	0.2336
rs55888705	A	G	A	G	0.053673	0.102833	0.280488	FALSE	FALSE	FALSE	finngen_R9_CD2_TNK_LYMPHOMA_EXALLC	1516099	0.231951	0.0860279	mature T/NK-cell lymphomas	TRUE	reported	textfile	ebi-a-GCST90016929	4	1517826	0.0120586	8.66204e-06	14306	family Bifidobacteriaceae|| id:ebi-a-GCST90016929	TRUE	reported	igd	2	TRUE	0.00136643	19.5722	34.3123	19.8115	0.3867
rs6899771	A	G	A	G	-0.0914312	-0.131989	0.100429	FALSE	FALSE	FALSE	finngen_R9_CD2_TNK_LYMPHOMA_EXALLC	96958344	0.307148	0.129246	mature T/NK-cell lymphomas	TRUE	reported	textfile	ebi-a-GCST90016929	6	97406220	0.0202604	7.27998e-06	14306	family Bifidobacteriaceae|| id:ebi-a-GCST90016929	TRUE	reported	igd	2	TRUE	0.00144326	20.6743	34.3123	20.3654	0.09543
rs7174549	T	C	T	C	-0.0551726	0.0105672	0.640885	FALSE	FALSE	FALSE	finngen_R9_CD2_TNK_LYMPHOMA_EXALLC	91920073	0.896197	0.0809958	mature T/NK-cell lymphomas	TRUE	reported	textfile	ebi-a-GCST90016929	15	92463303	0.0124655	6.86784e-06	14306	family Bifidobacteriaceae|| id:ebi-a-GCST90016929	TRUE	reported	igd	2	TRUE	0.00139559	19.9904	34.3123	19.5897	0.3559
rs7322849	T	C	T	C	0.110676	-0.124625	0.0910355	FALSE	FALSE	FALSE	finngen_R9_CD2_TNK_LYMPHOMA_EXALLC	112205515	0.356877	0.135266	mature T/NK-cell lymphomas	TRUE	reported	textfile	ebi-a-GCST90016929	13	112859829	0.0200996	1.74032e-08	14306	family Bifidobacteriaceae|| id:ebi-a-GCST90016929	TRUE	reported	igd	2	TRUE	0.00213437	30.5954	34.3123	30.3202	0.09642
rs857444	C	T	C	T	0.0553965	-0.0236322	0.368913	FALSE	FALSE	FALSE	finngen_R9_CD2_TNK_LYMPHOMA_EXALLC	14617360	0.768702	0.0803616	mature T/NK-cell lymphomas	TRUE	reported	textfile	ebi-a-GCST90016929	6	14617591	0.0120669	3.8249e-06	14306	family Bifidobacteriaceae|| id:ebi-a-GCST90016929	TRUE	reported	igd	2	TRUE	0.00141546	20.2755	34.3123	21.0753	0.3608
rs10517600	G	T	G	T	-0.0626993	0.00144992	0.37976	FALSE	FALSE	FALSE	finngen_R9_CD2_TNK_LYMPHOMA_EXALLC	154711806	0.985533	0.0799634	mature T/NK-cell lymphomas	TRUE	reported	textfile	ebi-a-GCST90016932	4	155632958	0.0139364	6.82763e-06	14306	family Clostridiales vadin BB60 group|| id:ebi-a-GCST90016932	TRUE	reported	igd	2	TRUE	0.00195552	28.0266	34.3123	20.2406	0.4642
rs10904722	C	T	C	T	-0.0672314	0.0433788	0.237838	FALSE	FALSE	FALSE	finngen_R9_CD2_TNK_LYMPHOMA_EXALLC	6672462	0.633709	0.0910338	mature T/NK-cell lymphomas	TRUE	reported	textfile	ebi-a-GCST90016932	10	6714424	0.0147123	5.04836e-06	14306	family Clostridiales vadin BB60 group|| id:ebi-a-GCST90016932	TRUE	reported	igd	2	TRUE	0.00182764	26.1905	34.3123	20.8825	0.2813
rs118104867	C	T	C	T	0.214464	-0.0187762	0.0696752	FALSE	FALSE	FALSE	finngen_R9_CD2_TNK_LYMPHOMA_EXALLC	122965298	0.903487	0.154845	mature T/NK-cell lymphomas	TRUE	reported	textfile	ebi-a-GCST90016932	8	123977538	0.0455098	3.43598e-06	14306	family Clostridiales vadin BB60 group|| id:ebi-a-GCST90016932	TRUE	reported	igd	2	TRUE	0.00426255	61.2326	34.3123	22.2075	0.04871
rs13409132	A	G	A	G	-0.165419	0.0171201	0.0358118	FALSE	FALSE	FALSE	finngen_R9_CD2_TNK_LYMPHOMA_EXALLC	204751623	0.932894	0.203318	mature T/NK-cell lymphomas	TRUE	reported	textfile	ebi-a-GCST90016932	2	205616346	0.0352154	4.3723e-06	14306	family Clostridiales vadin BB60 group|| id:ebi-a-GCST90016932	TRUE	reported	igd	2	TRUE	0.00233844	33.5274	34.3123	22.0651	0.04473
rs17121075	G	A	G	A	0.0769254	-0.160054	0.214453	FALSE	FALSE	FALSE	finngen_R9_CD2_TNK_LYMPHOMA_EXALLC	85390452	0.0922614	0.095067	mature T/NK-cell lymphomas	TRUE	reported	textfile	ebi-a-GCST90016932	14	85856796	0.0172234	7.91425e-06	14306	family Clostridiales vadin BB60 group|| id:ebi-a-GCST90016932	TRUE	reported	igd	2	TRUE	0.00165425	23.7017	34.3123	19.9481	0.168
rs2191834	T	G	T	G	-0.0746375	0.114088	0.76065	FALSE	FALSE	FALSE	finngen_R9_CD2_TNK_LYMPHOMA_EXALLC	229078235	0.20894	0.0907992	mature T/NK-cell lymphomas	TRUE	reported	textfile	ebi-a-GCST90016932	2	229942951	0.0159136	2.50196e-06	14306	family Clostridiales vadin BB60 group|| id:ebi-a-GCST90016932	TRUE	reported	igd	2	TRUE	0.00202989	29.0946	34.3123	21.9977	0.2396
rs28691777	C	T	C	T	0.137134	-0.0718511	0.042953	FALSE	FALSE	FALSE	finngen_R9_CD2_TNK_LYMPHOMA_EXALLC	60072044	0.705929	0.19042	mature T/NK-cell lymphomas	TRUE	reported	textfile	ebi-a-GCST90016932	17	58149405	0.0266996	6.95697e-07	14306	family Clostridiales vadin BB60 group|| id:ebi-a-GCST90016932	TRUE	reported	igd	2	TRUE	0.0024992	35.8381	34.3123	26.3804	0.07157
rs34088226	A	G	A	G	-0.117807	-0.370861	0.0591245	FALSE	FALSE	FALSE	finngen_R9_CD2_TNK_LYMPHOMA_EXALLC	4308833	0.0249603	0.165414	mature T/NK-cell lymphomas	TRUE	reported	textfile	ebi-a-GCST90016932	5	4308946	0.026924	7.66214e-06	14306	family Clostridiales vadin BB60 group|| id:ebi-a-GCST90016932	TRUE	reported	igd	2	TRUE	0.00182082	26.0924	34.3123	19.1453	0.07058
rs55682560	C	T	C	T	-0.131519	-0.24034	0.0780285	FALSE	FALSE	FALSE	finngen_R9_CD2_TNK_LYMPHOMA_EXALLC	86849059	0.0948484	0.143885	mature T/NK-cell lymphomas	TRUE	reported	textfile	ebi-a-GCST90016932	15	87392290	0.0261319	4.97038e-07	14306	family Clostridiales vadin BB60 group|| id:ebi-a-GCST90016932	TRUE	reported	igd	2	TRUE	0.0022396	32.1071	34.3123	25.33	0.06958
rs6588624	A	G	A	G	0.0662317	-0.0278198	0.481355	FALSE	FALSE	FALSE	finngen_R9_CD2_TNK_LYMPHOMA_EXALLC	56383867	0.720517	0.0777593	mature T/NK-cell lymphomas	TRUE	reported	textfile	ebi-a-GCST90016932	1	56849539	0.0138147	1.79287e-06	14306	family Clostridiales vadin BB60 group|| id:ebi-a-GCST90016932	TRUE	reported	igd	2	TRUE	0.00218604	31.3377	34.3123	22.9852	0.4712
rs66714985	A	C	A	C	0.116908	-0.00146335	0.101743	FALSE	FALSE	FALSE	finngen_R9_CD2_TNK_LYMPHOMA_EXALLC	3447600	0.990897	0.128266	mature T/NK-cell lymphomas	TRUE	reported	textfile	ebi-a-GCST90016932	8	3305122	0.0252447	4.85333e-06	14306	family Clostridiales vadin BB60 group|| id:ebi-a-GCST90016932	TRUE	reported	igd	2	TRUE	0.0021144	30.3084	34.3123	21.4461	0.08449
rs7226487	A	G	A	G	-0.0643682	0.0154812	0.45209	FALSE	FALSE	FALSE	finngen_R9_CD2_TNK_LYMPHOMA_EXALLC	76661168	0.842269	0.0777979	mature T/NK-cell lymphomas	TRUE	reported	textfile	ebi-a-GCST90016932	18	74373125	0.0138701	3.58286e-06	14306	family Clostridiales vadin BB60 group|| id:ebi-a-GCST90016932	TRUE	reported	igd	2	TRUE	0.0020669	29.6262	34.3123	21.5369	0.4761
rs7538034	T	G	T	G	-0.078598	-0.142412	0.162228	FALSE	FALSE	FALSE	finngen_R9_CD2_TNK_LYMPHOMA_EXALLC	70926011	0.176809	0.10544	mature T/NK-cell lymphomas	TRUE	reported	textfile	ebi-a-GCST90016932	1	71391694	0.0165982	2.36706e-06	14306	family Clostridiales vadin BB60 group|| id:ebi-a-GCST90016932	TRUE	reported	igd	2	TRUE	0.00203392	29.1525	34.3123	22.4234	0.2078
rs7725895	A	G	A	G	-0.116224	0.0251765	0.120776	FALSE	FALSE	FALSE	finngen_R9_CD2_TNK_LYMPHOMA_EXALLC	142865333	0.833899	0.120058	mature T/NK-cell lymphomas	TRUE	reported	textfile	ebi-a-GCST90016932	5	142244898	0.0240367	3.94357e-06	14306	family Clostridiales vadin BB60 group|| id:ebi-a-GCST90016932	TRUE	reported	igd	2	TRUE	0.00220064	31.5474	34.3123	23.3799	0.08946
rs989682	A	G	A	G	0.070194	0.17046	0.230022	FALSE	FALSE	FALSE	finngen_R9_CD2_TNK_LYMPHOMA_EXALLC	15522946	0.0640118	0.0920363	mature T/NK-cell lymphomas	TRUE	reported	textfile	ebi-a-GCST90016932	3	15564453	0.0155364	6.84715e-06	14306	family Clostridiales vadin BB60 group|| id:ebi-a-GCST90016932	TRUE	reported	igd	2	TRUE	0.00199657	28.616	34.3123	20.4126	0.2823
rs1074800	G	A	G	A	-0.0492438	0.0454639	0.581156	FALSE	FALSE	FALSE	finngen_R9_CD2_TNK_LYMPHOMA_EXALLC	3002432	0.564058	0.0788176	mature T/NK-cell lymphomas	TRUE	reported	textfile	ebi-a-GCST90016937	5	3002546	0.010887	6.14582e-06	14306	family Erysipelotrichaceae|| id:ebi-a-GCST90016937	TRUE	reported	igd	2	TRUE	0.00116261	16.6493	34.3123	20.4591	0.3986
rs10781552	C	T	C	T	-0.0552212	0.045394	0.279545	FALSE	FALSE	FALSE	finngen_R9_CD2_TNK_LYMPHOMA_EXALLC	132083729	0.599581	0.0864642	mature T/NK-cell lymphomas	TRUE	reported	textfile	ebi-a-GCST90016937	10	133897233	0.0116074	2.33115e-06	14306	family Erysipelotrichaceae|| id:ebi-a-GCST90016937	TRUE	reported	igd	2	TRUE	0.00130937	18.7537	34.3123	22.633	0.3121
rs17530232	A	G	A	G	0.10305	0.342176	0.0533105	FALSE	FALSE	FALSE	finngen_R9_CD2_TNK_LYMPHOMA_EXALLC	39811320	0.0447971	0.170529	mature T/NK-cell lymphomas	TRUE	reported	textfile	ebi-a-GCST90016937	13	40385457	0.0224648	2.79126e-06	14306	family Erysipelotrichaceae|| id:ebi-a-GCST90016937	TRUE	reported	igd	2	TRUE	0.00150118	21.5052	34.3123	21.0422	0.07654
rs1884466	C	T	C	T	-0.0475363	0.00643505	0.520462	FALSE	FALSE	FALSE	finngen_R9_CD2_TNK_LYMPHOMA_EXALLC	63673525	0.934161	0.0778956	mature T/NK-cell lymphomas	TRUE	reported	textfile	ebi-a-GCST90016937	1	64139196	0.0106939	9.52708e-06	14306	family Erysipelotrichaceae|| id:ebi-a-GCST90016937	TRUE	reported	igd	2	TRUE	0.00111913	16.026	34.3123	19.7596	0.4513
rs2300774	A	G	A	G	-0.0524152	0.0494631	0.561157	FALSE	FALSE	FALSE	finngen_R9_CD2_TNK_LYMPHOMA_EXALLC	196066841	0.525924	0.0779878	mature T/NK-cell lymphomas	TRUE	reported	textfile	ebi-a-GCST90016937	3	195793712	0.0106784	8.95468e-07	14306	family Erysipelotrichaceae|| id:ebi-a-GCST90016937	TRUE	reported	igd	2	TRUE	0.00132676	19.0032	34.3123	24.0936	0.4076
rs290833	T	G	T	G	-0.0497374	-0.098789	0.493776	FALSE	FALSE	FALSE	finngen_R9_CD2_TNK_LYMPHOMA_EXALLC	96991871	0.20465	0.0778839	mature T/NK-cell lymphomas	TRUE	reported	textfile	ebi-a-GCST90016937	1	97457427	0.0111376	8.02897e-06	14306	family Erysipelotrichaceae|| id:ebi-a-GCST90016937	TRUE	reported	igd	2	TRUE	0.00115174	16.4935	34.3123	19.9427	0.3688
rs35161940	T	C	T	C	-0.0806041	0.354488	0.106811	FALSE	FALSE	FALSE	finngen_R9_CD2_TNK_LYMPHOMA_EXALLC	72331083	0.00143853	0.111236	mature T/NK-cell lymphomas	TRUE	reported	textfile	ebi-a-GCST90016937	17	70327224	0.0167641	1.8451e-06	14306	family Erysipelotrichaceae|| id:ebi-a-GCST90016937	TRUE	reported	igd	2	TRUE	0.0014426	20.6648	34.3123	23.1182	0.1272
rs4078432	T	C	T	C	0.0608929	-0.0990199	0.827035	FALSE	FALSE	FALSE	finngen_R9_CD2_TNK_LYMPHOMA_EXALLC	48528003	0.337036	0.103142	mature T/NK-cell lymphomas	TRUE	reported	textfile	ebi-a-GCST90016937	14	48997206	0.0133764	4.23107e-06	14306	family Erysipelotrichaceae|| id:ebi-a-GCST90016937	TRUE	reported	igd	2	TRUE	0.00109885	15.7353	34.3123	20.7231	0.1809
rs56970041	T	G	T	G	0.0724145	-0.0255604	0.0615424	FALSE	FALSE	FALSE	finngen_R9_CD2_TNK_LYMPHOMA_EXALLC	79891267	0.873266	0.160243	mature T/NK-cell lymphomas	TRUE	reported	textfile	ebi-a-GCST90016937	14	80357610	0.0164471	5.40344e-06	14306	family Erysipelotrichaceae|| id:ebi-a-GCST90016937	TRUE	reported	igd	2	TRUE	0.00103736	14.8539	34.3123	19.3853	0.1113
rs62504403	C	T	C	T	0.0681159	-0.00921575	0.19542	FALSE	FALSE	FALSE	finngen_R9_CD2_TNK_LYMPHOMA_EXALLC	38946033	0.92469	0.0974926	mature T/NK-cell lymphomas	TRUE	reported	textfile	ebi-a-GCST90016937	8	38803551	0.0127883	1.12264e-07	14306	family Erysipelotrichaceae|| id:ebi-a-GCST90016937	TRUE	reported	igd	2	TRUE	0.00167118	23.9446	34.3123	28.3708	0.2356
rs7234058	T	C	T	C	-0.0945759	0.320261	0.0904949	FALSE	FALSE	FALSE	finngen_R9_CD2_TNK_LYMPHOMA_EXALLC	5830508	0.00758857	0.119955	mature T/NK-cell lymphomas	TRUE	reported	textfile	ebi-a-GCST90016937	18	5830507	0.0194091	9.12347e-07	14306	family Erysipelotrichaceae|| id:ebi-a-GCST90016937	TRUE	reported	igd	2	TRUE	0.00157299	22.5354	34.3123	23.7438	0.09742
rs7826267	G	T	G	T	0.0839071	-0.00406517	0.931443	FALSE	FALSE	FALSE	finngen_R9_CD2_TNK_LYMPHOMA_EXALLC	3097430	0.979636	0.159263	mature T/NK-cell lymphomas	TRUE	reported	textfile	ebi-a-GCST90016937	8	2954952	0.0199131	9.28453e-06	14306	family Erysipelotrichaceae|| id:ebi-a-GCST90016937	TRUE	reported	igd	2	TRUE	0.000972066	13.918	34.3123	17.755	0.0746
rs8003149	C	T	C	T	0.0538798	0.0428152	0.333126	FALSE	FALSE	FALSE	finngen_R9_CD2_TNK_LYMPHOMA_EXALLC	55689786	0.603573	0.0824527	mature T/NK-cell lymphomas	TRUE	reported	textfile	ebi-a-GCST90016937	14	56156504	0.0116888	4.08479e-06	14306	family Erysipelotrichaceae|| id:ebi-a-GCST90016937	TRUE	reported	igd	2	TRUE	0.00117635	16.8463	34.3123	21.2477	0.2823
rs10759623	C	T	C	T	-0.162115	-0.0378512	0.226881	FALSE	FALSE	FALSE	finngen_R9_CD2_TNK_LYMPHOMA_EXALLC	113059205	0.685594	0.0934962	mature T/NK-cell lymphomas	TRUE	reported	textfile	ebi-a-GCST90016938	9	115821485	0.032151	5.78309e-07	14306	family Family XI|| id:ebi-a-GCST90016938	TRUE	reported	igd	2	TRUE	0.00778847	112.281	34.3123	25.4248	0.1809
rs11547158	A	G	A	G	-0.177599	0.0171833	0.134068	FALSE	FALSE	FALSE	finngen_R9_CD2_TNK_LYMPHOMA_EXALLC	149224640	0.879933	0.113757	mature T/NK-cell lymphomas	TRUE	reported	textfile	ebi-a-GCST90016938	7	148921732	0.0372795	2.70222e-06	14306	family Family XI|| id:ebi-a-GCST90016938	TRUE	reported	igd	2	TRUE	0.00667592	96.1342	34.3123	22.6956	0.1203
rs17379710	T	C	T	C	-0.116383	0.111513	0.410172	FALSE	FALSE	FALSE	finngen_R9_CD2_TNK_LYMPHOMA_EXALLC	35313121	0.156818	0.0787602	mature T/NK-cell lymphomas	TRUE	reported	textfile	ebi-a-GCST90016938	11	35334668	0.0252125	3.97109e-06	14306	family Family XI|| id:ebi-a-GCST90016938	TRUE	reported	igd	2	TRUE	0.00665945	95.8954	34.3123	21.3082	0.4354
rs2155352	A	G	A	G	-0.150538	-0.0672383	0.235944	FALSE	FALSE	FALSE	finngen_R9_CD2_TNK_LYMPHOMA_EXALLC	95624045	0.463675	0.0917544	mature T/NK-cell lymphomas	TRUE	reported	textfile	ebi-a-GCST90016938	11	95357209	0.0302319	6.63437e-07	14306	family Family XI|| id:ebi-a-GCST90016938	TRUE	reported	igd	2	TRUE	0.00799242	115.245	34.3123	24.7948	0.2286
rs2156611	T	C	T	C	-0.112486	0.0604718	0.502756	FALSE	FALSE	FALSE	finngen_R9_CD2_TNK_LYMPHOMA_EXALLC	45765899	0.434884	0.0774424	mature T/NK-cell lymphomas	TRUE	reported	textfile	ebi-a-GCST90016938	18	43345864	0.0251099	9.42671e-06	14306	family Family XI|| id:ebi-a-GCST90016938	TRUE	reported	igd	2	TRUE	0.00632493	91.0477	34.3123	20.0681	0.492
rs3733511	A	G	A	G	0.128253	-0.149706	0.298876	FALSE	FALSE	FALSE	finngen_R9_CD2_TNK_LYMPHOMA_EXALLC	119034632	0.0784639	0.0850761	mature T/NK-cell lymphomas	TRUE	reported	textfile	ebi-a-GCST90016938	4	119955787	0.0274718	3.38556e-06	14306	family Family XI|| id:ebi-a-GCST90016938	TRUE	reported	igd	2	TRUE	0.00683108	98.3838	34.3123	21.7952	0.2942
rs488164	G	T	G	T	-0.117998	-0.0892814	0.644845	FALSE	FALSE	FALSE	finngen_R9_CD2_TNK_LYMPHOMA_EXALLC	239832151	0.270859	0.0810849	mature T/NK-cell lymphomas	TRUE	reported	textfile	ebi-a-GCST90016938	1	239995451	0.025516	4.79789e-06	14306	family Family XI|| id:ebi-a-GCST90016938	TRUE	reported	igd	2	TRUE	0.00658511	94.8178	34.3123	21.3857	0.3837
rs697771	A	G	A	G	-0.117677	-0.0698918	0.457476	FALSE	FALSE	FALSE	finngen_R9_CD2_TNK_LYMPHOMA_EXALLC	54081288	0.37078	0.0780902	mature T/NK-cell lymphomas	TRUE	reported	textfile	ebi-a-GCST90016938	16	54115200	0.0251491	3.19374e-06	14306	family Family XI|| id:ebi-a-GCST90016938	TRUE	reported	igd	2	TRUE	0.00679738	97.8951	34.3123	21.8947	0.4324
rs10805326	A	G	A	G	-0.0566637	0.184392	0.707621	FALSE	FALSE	FALSE	finngen_R9_CD2_TNK_LYMPHOMA_EXALLC	14322999	0.0307971	0.0853789	mature T/NK-cell lymphomas	TRUE	reported	textfile	ebi-a-GCST90016946	4	14324623	0.012276	4.03395e-06	14306	family Peptostreptococcaceae|| id:ebi-a-GCST90016946	TRUE	reported	igd	2	TRUE	0.00128976	18.4726	34.3123	21.3057	0.2783
rs117020988	C	T	C	T	0.182411	-0.0745768	0.0810671	FALSE	FALSE	FALSE	finngen_R9_CD2_TNK_LYMPHOMA_EXALLC	46671379	0.601704	0.142881	mature T/NK-cell lymphomas	TRUE	reported	textfile	ebi-a-GCST90016946	7	46710977	0.0372126	1.02795e-06	14306	family Peptostreptococcaceae|| id:ebi-a-GCST90016946	TRUE	reported	igd	2	TRUE	0.0039644	56.9325	34.3123	24.0282	0.06362
rs12377846	C	A	C	A	-0.252	0.0139534	0.0279343	FALSE	FALSE	FALSE	finngen_R9_CD2_TNK_LYMPHOMA_EXALLC	16786786	0.952317	0.233344	mature T/NK-cell lymphomas	TRUE	reported	textfile	ebi-a-GCST90016946	9	16786784	0.0511627	7.26256e-07	14306	family Peptostreptococcaceae|| id:ebi-a-GCST90016946	TRUE	reported	igd	2	TRUE	0.00588521	84.6804	34.3123	24.2602	0.04871
rs12986312	T	G	T	G	0.0571818	0.174536	0.299656	FALSE	FALSE	FALSE	finngen_R9_CD2_TNK_LYMPHOMA_EXALLC	17303329	0.0389691	0.0845412	mature T/NK-cell lymphomas	TRUE	reported	textfile	ebi-a-GCST90016946	19	17414138	0.0125947	5.76713e-06	14306	family Peptostreptococcaceae|| id:ebi-a-GCST90016946	TRUE	reported	igd	2	TRUE	0.00142791	20.4541	34.3123	20.6129	0.3221
rs1467258	G	A	G	A	0.072584	-0.0601653	0.186825	FALSE	FALSE	FALSE	finngen_R9_CD2_TNK_LYMPHOMA_EXALLC	40060234	0.550988	0.100901	mature T/NK-cell lymphomas	TRUE	reported	textfile	ebi-a-GCST90016946	17	38216487	0.0162321	7.89805e-06	14306	family Peptostreptococcaceae|| id:ebi-a-GCST90016946	TRUE	reported	igd	2	TRUE	0.0014658	20.9975	34.3123	19.9955	0.167
rs1520207	T	C	T	C	-0.0525658	-0.100147	0.500294	FALSE	FALSE	FALSE	finngen_R9_CD2_TNK_LYMPHOMA_EXALLC	152063386	0.198924	0.0779584	mature T/NK-cell lymphomas	TRUE	reported	textfile	ebi-a-GCST90016946	3	151781175	0.0112476	3.16548e-06	14306	family Peptostreptococcaceae|| id:ebi-a-GCST90016946	TRUE	reported	igd	2	TRUE	0.00135993	19.4789	34.3123	21.8417	0.4374
rs4692811	C	T	C	T	0.0642075	0.14287	0.341831	FALSE	FALSE	FALSE	finngen_R9_CD2_TNK_LYMPHOMA_EXALLC	170259039	0.0819747	0.0821404	mature T/NK-cell lymphomas	TRUE	reported	textfile	ebi-a-GCST90016946	4	171180190	0.0126913	4.21124e-07	14306	family Peptostreptococcaceae|| id:ebi-a-GCST90016946	TRUE	reported	igd	2	TRUE	0.00160363	22.9752	34.3123	25.5952	0.2644
rs59865771	C	T	C	T	-0.0573764	-0.0558993	0.340833	FALSE	FALSE	FALSE	finngen_R9_CD2_TNK_LYMPHOMA_EXALLC	89180262	0.495511	0.0820153	mature T/NK-cell lymphomas	TRUE	reported	textfile	ebi-a-GCST90016946	16	89246670	0.0127192	7.69024e-06	14306	family Peptostreptococcaceae|| id:ebi-a-GCST90016946	TRUE	reported	igd	2	TRUE	0.00133111	19.0656	34.3123	20.3492	0.2813
rs61841503	G	A	G	A	0.0919658	0.115233	0.129498	FALSE	FALSE	FALSE	finngen_R9_CD2_TNK_LYMPHOMA_EXALLC	16977560	0.317594	0.115301	mature T/NK-cell lymphomas	TRUE	reported	textfile	ebi-a-GCST90016946	10	17019559	0.0161331	9.80122e-09	14306	family Peptostreptococcaceae|| id:ebi-a-GCST90016946	TRUE	reported	igd	2	TRUE	0.00200238	28.6995	34.3123	32.495	0.1372
rs6721459	G	A	G	A	-0.0509823	-0.0847222	0.405303	FALSE	FALSE	FALSE	finngen_R9_CD2_TNK_LYMPHOMA_EXALLC	67625704	0.28469	0.0791913	mature T/NK-cell lymphomas	TRUE	reported	textfile	ebi-a-GCST90016946	2	67852836	0.0111975	5.07762e-06	14306	family Peptostreptococcaceae|| id:ebi-a-GCST90016946	TRUE	reported	igd	2	TRUE	0.00128051	18.3399	34.3123	20.7299	0.4394
rs76982728	T	C	T	C	0.124203	0.0457395	0.0208802	FALSE	FALSE	FALSE	finngen_R9_CD2_TNK_LYMPHOMA_EXALLC	44273225	0.86546	0.269963	mature T/NK-cell lymphomas	TRUE	reported	textfile	ebi-a-GCST90016946	7	44312824	0.0266923	3.24056e-06	14306	family Peptostreptococcaceae|| id:ebi-a-GCST90016946	TRUE	reported	igd	2	TRUE	0.00114979	16.4655	34.3123	21.6517	0.03877
rs77540684	T	G	T	G	0.106725	0.211339	0.0961624	FALSE	FALSE	FALSE	finngen_R9_CD2_TNK_LYMPHOMA_EXALLC	14608536	0.111302	0.13272	mature T/NK-cell lymphomas	TRUE	reported	textfile	ebi-a-GCST90016946	10	14650535	0.0245638	8.13711e-06	14306	family Peptostreptococcaceae|| id:ebi-a-GCST90016946	TRUE	reported	igd	2	TRUE	0.00111666	15.9905	34.3123	18.8774	0.05169
rs9573937	A	G	A	G	-0.0693637	-0.00258749	0.164562	FALSE	FALSE	FALSE	finngen_R9_CD2_TNK_LYMPHOMA_EXALLC	76777061	0.980408	0.105363	mature T/NK-cell lymphomas	TRUE	reported	textfile	ebi-a-GCST90016946	13	77351196	0.0142907	1.70589e-06	14306	family Peptostreptococcaceae|| id:ebi-a-GCST90016946	TRUE	reported	igd	2	TRUE	0.00140112	20.0697	34.3123	23.559	0.1769
rs10965428	C	A	C	A	-0.119902	-0.0175353	0.0560928	FALSE	FALSE	FALSE	finngen_R9_CD2_TNK_LYMPHOMA_EXALLC	22718482	0.917914	0.170143	mature T/NK-cell lymphomas	TRUE	reported	textfile	ebi-a-GCST90016944	9	22718481	0.0258219	4.29151e-06	14306	family Pasteurellaceae|| id:ebi-a-GCST90016944	TRUE	reported	igd	2	TRUE	0.00210462	30.168	34.3123	21.5614	0.07952
rs111582866	G	A	G	A	-0.113957	0.0836853	0.0877464	FALSE	FALSE	FALSE	finngen_R9_CD2_TNK_LYMPHOMA_EXALLC	48708578	0.54411	0.137956	mature T/NK-cell lymphomas	TRUE	reported	textfile	ebi-a-GCST90016944	16	48742489	0.0256403	7.06627e-06	14306	family Pasteurellaceae|| id:ebi-a-GCST90016944	TRUE	reported	igd	2	TRUE	0.00236655	33.9315	34.3123	19.7531	0.1014
rs12050685	A	G	A	G	-0.0670948	-0.116286	0.280629	FALSE	FALSE	FALSE	finngen_R9_CD2_TNK_LYMPHOMA_EXALLC	73185141	0.177461	0.086226	mature T/NK-cell lymphomas	TRUE	reported	textfile	ebi-a-GCST90016944	15	73477482	0.015239	9.18523e-06	14306	family Pasteurellaceae|| id:ebi-a-GCST90016944	TRUE	reported	igd	2	TRUE	0.00207388	29.7265	34.3123	19.385	0.3598
rs16970009	A	G	A	G	0.187381	-0.333159	0.0200004	FALSE	FALSE	FALSE	finngen_R9_CD2_TNK_LYMPHOMA_EXALLC	34535582	0.23121	0.278271	mature T/NK-cell lymphomas	TRUE	reported	textfile	ebi-a-GCST90016944	17	32862601	0.0429572	7.31526e-06	14306	family Pasteurellaceae|| id:ebi-a-GCST90016944	TRUE	reported	igd	2	TRUE	0.00293722	42.1377	34.3123	19.0274	0.04374
rs4822728	T	C	T	C	0.0685479	-0.0122623	0.482387	FALSE	FALSE	FALSE	finngen_R9_CD2_TNK_LYMPHOMA_EXALLC	26495842	0.874403	0.0775761	mature T/NK-cell lymphomas	TRUE	reported	textfile	ebi-a-GCST90016944	22	26891808	0.0149032	4.71846e-06	14306	family Pasteurellaceae|| id:ebi-a-GCST90016944	TRUE	reported	igd	2	TRUE	0.00231258	33.1558	34.3123	21.1558	0.4374
rs6972479	A	G	A	G	-0.0781862	0.0330988	0.205761	FALSE	FALSE	FALSE	finngen_R9_CD2_TNK_LYMPHOMA_EXALLC	117278006	0.730088	0.0959364	mature T/NK-cell lymphomas	TRUE	reported	textfile	ebi-a-GCST90016944	7	116918060	0.0175366	7.74819e-06	14306	family Pasteurellaceae|| id:ebi-a-GCST90016944	TRUE	reported	igd	2	TRUE	0.00224587	32.1972	34.3123	19.8779	0.2425
rs72756943	G	A	G	A	0.13988	-0.104852	0.0666353	FALSE	FALSE	FALSE	finngen_R9_CD2_TNK_LYMPHOMA_EXALLC	26531799	0.497616	0.154593	mature T/NK-cell lymphomas	TRUE	reported	textfile	ebi-a-GCST90016944	5	26531908	0.0303029	3.3522e-06	14306	family Pasteurellaceae|| id:ebi-a-GCST90016944	TRUE	reported	igd	2	TRUE	0.00305946	43.8968	34.3123	21.308	0.08549
rs73139353	A	C	A	C	-0.222573	-0.0803861	0.0882005	FALSE	FALSE	FALSE	finngen_R9_CD2_TNK_LYMPHOMA_EXALLC	98253370	0.561755	0.13854	mature T/NK-cell lymphomas	TRUE	reported	textfile	ebi-a-GCST90016944	3	97972214	0.0484634	8.71325e-06	14306	family Pasteurellaceae|| id:ebi-a-GCST90016944	TRUE	reported	igd	2	TRUE	0.0059878	86.1655	34.3123	21.092	0.06461
rs76022354	C	T	C	T	0.24289	-0.188695	0.049473	FALSE	FALSE	FALSE	finngen_R9_CD2_TNK_LYMPHOMA_EXALLC	92546628	0.285074	0.176516	mature T/NK-cell lymphomas	TRUE	reported	textfile	ebi-a-GCST90016944	10	94306385	0.0500406	1.82856e-06	14306	family Pasteurellaceae|| id:ebi-a-GCST90016944	TRUE	reported	igd	2	TRUE	0.00374317	53.7435	34.3123	23.5599	0.0328
rs78909003	T	C	T	C	-0.241159	-0.117533	0.054924	FALSE	FALSE	FALSE	finngen_R9_CD2_TNK_LYMPHOMA_EXALLC	102887960	0.483871	0.167882	mature T/NK-cell lymphomas	TRUE	reported	textfile	ebi-a-GCST90016944	9	105650242	0.0498372	2.04894e-06	14306	family Pasteurellaceae|| id:ebi-a-GCST90016944	TRUE	reported	igd	2	TRUE	0.00549356	79.014	34.3123	23.4153	0.0497
rs9382510	C	T	C	T	-0.0881865	-0.0591843	0.264945	FALSE	FALSE	FALSE	finngen_R9_CD2_TNK_LYMPHOMA_EXALLC	55583693	0.506642	0.0891229	mature T/NK-cell lymphomas	TRUE	reported	textfile	ebi-a-GCST90016944	6	55448491	0.0169965	2.476e-07	14306	family Pasteurellaceae|| id:ebi-a-GCST90016944	TRUE	reported	igd	2	TRUE	0.00288101	41.3291	34.3123	26.9206	0.2455
rs9895850	T	C	T	C	-0.176406	0.197227	0.0440961	FALSE	FALSE	FALSE	finngen_R9_CD2_TNK_LYMPHOMA_EXALLC	66538895	0.296392	0.188878	mature T/NK-cell lymphomas	TRUE	reported	textfile	ebi-a-GCST90016944	17	64535013	0.041017	9.0826e-06	14306	family Pasteurellaceae|| id:ebi-a-GCST90016944	TRUE	reported	igd	2	TRUE	0.0029395	42.1706	34.3123	18.4969	0.0497
rs9938097	C	T	C	T	0.0710386	-0.106916	0.611179	FALSE	FALSE	FALSE	finngen_R9_CD2_TNK_LYMPHOMA_EXALLC	84943783	0.18024	0.079787	mature T/NK-cell lymphomas	TRUE	reported	textfile	ebi-a-GCST90016944	16	84977389	0.0158024	8.22602e-06	14306	family Pasteurellaceae|| id:ebi-a-GCST90016944	TRUE	reported	igd	2	TRUE	0.00234417	33.6098	34.3123	20.2089	0.3668
rs10872669	G	A	G	A	0.123071	0.0507552	0.907919	FALSE	FALSE	FALSE	finngen_R9_CD2_TNK_LYMPHOMA_EXALLC	151194037	0.70834	0.135678	mature T/NK-cell lymphomas	TRUE	reported	textfile	ebi-a-GCST90016928	6	151515172	0.0275665	9.49008e-06	14306	family Bacteroidales S24 7group|| id:ebi-a-GCST90016928	TRUE	reported	igd	2	TRUE	0.00290404	41.6604	34.3123	19.9319	0.1074
rs12748533	G	T	G	T	-0.0821108	-0.0541436	0.287803	FALSE	FALSE	FALSE	finngen_R9_CD2_TNK_LYMPHOMA_EXALLC	242603950	0.527331	0.0856586	mature T/NK-cell lymphomas	TRUE	reported	textfile	ebi-a-GCST90016928	1	242767252	0.0172701	2.59018e-06	14306	family Bacteroidales S24 7group|| id:ebi-a-GCST90016928	TRUE	reported	igd	2	TRUE	0.00281651	40.4011	34.3123	22.6053	0.2972
rs17043785	T	C	T	C	-0.176187	0.0952639	0.0882791	FALSE	FALSE	FALSE	finngen_R9_CD2_TNK_LYMPHOMA_EXALLC	52912224	0.48737	0.13717	mature T/NK-cell lymphomas	TRUE	reported	textfile	ebi-a-GCST90016928	2	53139362	0.0347133	5.11835e-07	14306	family Bacteroidales S24 7group|| id:ebi-a-GCST90016928	TRUE	reported	igd	2	TRUE	0.00348185	49.9783	34.3123	25.7606	0.05964
rs1850003	A	G	A	G	0.084048	0.00871991	0.231772	FALSE	FALSE	FALSE	finngen_R9_CD2_TNK_LYMPHOMA_EXALLC	47048773	0.924499	0.0920136	mature T/NK-cell lymphomas	TRUE	reported	textfile	ebi-a-GCST90016928	15	47340971	0.0177806	2.4053e-06	14306	family Bacteroidales S24 7group|| id:ebi-a-GCST90016928	TRUE	reported	igd	2	TRUE	0.00300686	43.1399	34.3123	22.3441	0.3072
rs61508842	T	C	T	C	0.122574	-0.237844	0.0872537	FALSE	FALSE	FALSE	finngen_R9_CD2_TNK_LYMPHOMA_EXALLC	158935756	0.0876476	0.139258	mature T/NK-cell lymphomas	TRUE	reported	textfile	ebi-a-GCST90016928	3	158653545	0.0272389	7.82781e-06	14306	family Bacteroidales S24 7group|| id:ebi-a-GCST90016928	TRUE	reported	igd	2	TRUE	0.00322552	46.2871	34.3123	20.2497	0.1223
rs738193	T	C	T	C	0.0847328	-0.0226139	0.352664	FALSE	FALSE	FALSE	finngen_R9_CD2_TNK_LYMPHOMA_EXALLC	25547355	0.780897	0.0813014	mature T/NK-cell lymphomas	TRUE	reported	textfile	ebi-a-GCST90016928	22	25943322	0.0165856	3.82164e-07	14306	family Bacteroidales S24 7group|| id:ebi-a-GCST90016928	TRUE	reported	igd	2	TRUE	0.0032875	47.1795	34.3123	26.1	0.3549
rs78609301	A	G	A	G	-0.0867065	-0.0313429	0.3003	FALSE	FALSE	FALSE	finngen_R9_CD2_TNK_LYMPHOMA_EXALLC	62526842	0.711934	0.0848805	mature T/NK-cell lymphomas	TRUE	reported	textfile	ebi-a-GCST90016928	6	63236747	0.0195709	7.093e-06	14306	family Bacteroidales S24 7group|| id:ebi-a-GCST90016928	TRUE	reported	igd	2	TRUE	0.00255223	36.6006	34.3123	19.6283	0.2167
rs941000	T	C	T	C	-0.0850266	0.0248414	0.63556	FALSE	FALSE	FALSE	finngen_R9_CD2_TNK_LYMPHOMA_EXALLC	91085352	0.758405	0.0807652	mature T/NK-cell lymphomas	TRUE	reported	textfile	ebi-a-GCST90016928	7	90714667	0.0163382	3.15559e-07	14306	family Bacteroidales S24 7group|| id:ebi-a-GCST90016928	TRUE	reported	igd	2	TRUE	0.00349371	50.1492	34.3123	27.0833	0.4085
rs10875374	T	C	T	C	0.0536759	-0.0279753	0.529548	FALSE	FALSE	FALSE	finngen_R9_CD2_TNK_LYMPHOMA_EXALLC	101339253	0.719	0.0777535	mature T/NK-cell lymphomas	TRUE	reported	textfile	ebi-a-GCST90016931	1	101804809	0.0119436	8.09823e-06	14306	family Clostridiaceae1|| id:ebi-a-GCST90016931	TRUE	reported	igd	2	TRUE	0.00142515	20.4144	34.3123	20.1971	0.4483
rs12186080	G	A	G	A	0.0748236	-0.0911923	0.165685	FALSE	FALSE	FALSE	finngen_R9_CD2_TNK_LYMPHOMA_EXALLC	132877783	0.381594	0.104224	mature T/NK-cell lymphomas	TRUE	reported	textfile	ebi-a-GCST90016931	3	132596627	0.016246	5.33962e-06	14306	family Clostridiaceae1|| id:ebi-a-GCST90016931	TRUE	reported	igd	2	TRUE	0.0015125	21.6676	34.3123	21.2121	0.161
rs12341505	G	A	G	A	0.0814503	0.148573	0.0930581	FALSE	FALSE	FALSE	finngen_R9_CD2_TNK_LYMPHOMA_EXALLC	133845759	0.261676	0.132367	mature T/NK-cell lymphomas	TRUE	reported	textfile	ebi-a-GCST90016931	9	136710881	0.0179338	4.54485e-06	14306	family Clostridiaceae1|| id:ebi-a-GCST90016931	TRUE	reported	igd	2	TRUE	0.0013124	18.7972	34.3123	20.6272	0.1113
rs2795528	G	A	G	A	-0.180969	-0.0126797	0.0553661	FALSE	FALSE	FALSE	finngen_R9_CD2_TNK_LYMPHOMA_EXALLC	42774816	0.940718	0.170501	mature T/NK-cell lymphomas	TRUE	reported	textfile	ebi-a-GCST90016931	10	43270264	0.0390911	3.80627e-06	14306	family Clostridiaceae1|| id:ebi-a-GCST90016931	TRUE	reported	igd	2	TRUE	0.00303508	43.5459	34.3123	21.4315	0.04871
rs2817172	C	T	C	T	0.0563367	0.0226453	0.397239	FALSE	FALSE	FALSE	finngen_R9_CD2_TNK_LYMPHOMA_EXALLC	3124955	0.774797	0.0791498	mature T/NK-cell lymphomas	TRUE	reported	textfile	ebi-a-GCST90016931	1	3041519	0.012392	5.27024e-06	14306	family Clostridiaceae1|| id:ebi-a-GCST90016931	TRUE	reported	igd	2	TRUE	0.00153831	22.0379	34.3123	20.6681	0.4125
rs4723021	T	C	T	C	-0.106376	-0.060692	0.0678756	FALSE	FALSE	FALSE	finngen_R9_CD2_TNK_LYMPHOMA_EXALLC	30895044	0.696471	0.155585	mature T/NK-cell lymphomas	TRUE	reported	textfile	ebi-a-GCST90016931	7	30934659	0.0241944	7.42147e-06	14306	family Clostridiaceae1|| id:ebi-a-GCST90016931	TRUE	reported	igd	2	TRUE	0.0012295	17.6084	34.3123	19.3311	0.05765
rs550843	T	C	T	C	-0.0734787	-0.0733968	0.281028	FALSE	FALSE	FALSE	finngen_R9_CD2_TNK_LYMPHOMA_EXALLC	165309343	0.400154	0.0872373	mature T/NK-cell lymphomas	TRUE	reported	textfile	ebi-a-GCST90016931	6	165722832	0.0168383	7.0912e-06	14306	family Clostridiaceae1|| id:ebi-a-GCST90016931	TRUE	reported	igd	2	TRUE	0.00136996	19.6228	34.3123	19.0426	0.1491
rs56188186	A	G	A	G	0.0967773	-0.0932614	0.0478236	FALSE	FALSE	FALSE	finngen_R9_CD2_TNK_LYMPHOMA_EXALLC	87677084	0.609397	0.182531	mature T/NK-cell lymphomas	TRUE	reported	textfile	ebi-a-GCST90016931	16	87710690	0.0217471	8.24442e-06	14306	family Clostridiaceae1|| id:ebi-a-GCST90016931	TRUE	reported	igd	2	TRUE	0.00130826	18.7379	34.3123	19.8036	0.07555
rs62397761	A	G	A	G	0.0615805	0.00277913	0.321527	FALSE	FALSE	FALSE	finngen_R9_CD2_TNK_LYMPHOMA_EXALLC	48125278	0.973275	0.0829573	mature T/NK-cell lymphomas	TRUE	reported	textfile	ebi-a-GCST90016931	6	48093014	0.0136198	9.07716e-06	14306	family Clostridiaceae1|| id:ebi-a-GCST90016931	TRUE	reported	igd	2	TRUE	0.00154972	22.2016	34.3123	20.443	0.2863
rs881532	G	A	G	A	0.0533035	-0.0423062	0.503637	FALSE	FALSE	FALSE	finngen_R9_CD2_TNK_LYMPHOMA_EXALLC	47411024	0.585972	0.0776714	mature T/NK-cell lymphomas	TRUE	reported	textfile	ebi-a-GCST90016931	22	47806774	0.0119011	7.8966e-06	14306	family Clostridiaceae1|| id:ebi-a-GCST90016931	TRUE	reported	igd	2	TRUE	0.00141765	20.3069	34.3123	20.0603	0.4771
rs11026530	T	C	T	C	0.0822408	0.0324969	0.15028	FALSE	FALSE	FALSE	finngen_R9_CD2_TNK_LYMPHOMA_EXALLC	22357551	0.765204	0.108811	mature T/NK-cell lymphomas	TRUE	reported	textfile	ebi-a-GCST90016936	11	22379097	0.0186379	9.42692e-06	14306	family Enterobacteriaceae|| id:ebi-a-GCST90016936	TRUE	reported	igd	2	TRUE	0.00157172	22.5173	34.3123	19.4707	0.1342
rs2374342	C	A	C	A	0.0582927	0.0131196	0.413126	FALSE	FALSE	FALSE	finngen_R9_CD2_TNK_LYMPHOMA_EXALLC	41906402	0.868173	0.0790435	mature T/NK-cell lymphomas	TRUE	reported	textfile	ebi-a-GCST90016936	2	42133542	0.0126195	4.51617e-06	14306	family Enterobacteriaceae|| id:ebi-a-GCST90016936	TRUE	reported	igd	2	TRUE	0.00155985	22.347	34.3123	21.3375	0.3569
rs35673018	G	A	G	A	0.0899642	-0.100732	0.0892368	FALSE	FALSE	FALSE	finngen_R9_CD2_TNK_LYMPHOMA_EXALLC	54293833	0.457683	0.135635	mature T/NK-cell lymphomas	TRUE	reported	textfile	ebi-a-GCST90016936	16	54327745	0.0202934	7.63115e-06	14306	family Enterobacteriaceae|| id:ebi-a-GCST90016936	TRUE	reported	igd	2	TRUE	0.00138421	19.8272	34.3123	19.653	0.09443
rs504442	T	G	T	G	0.084159	0.00602133	0.104848	FALSE	FALSE	FALSE	finngen_R9_CD2_TNK_LYMPHOMA_EXALLC	57478315	0.962119	0.12678	mature T/NK-cell lymphomas	TRUE	reported	textfile	ebi-a-GCST90016936	18	55145547	0.0189479	5.17095e-06	14306	family Enterobacteriaceae|| id:ebi-a-GCST90016936	TRUE	reported	igd	2	TRUE	0.00169735	24.3202	34.3123	19.7278	0.1392
rs62210023	A	G	A	G	0.0606754	-0.0749751	0.345606	FALSE	FALSE	FALSE	finngen_R9_CD2_TNK_LYMPHOMA_EXALLC	56765036	0.358259	0.0816111	mature T/NK-cell lymphomas	TRUE	reported	textfile	ebi-a-GCST90016936	20	55340092	0.0130125	3.13163e-06	14306	family Enterobacteriaceae|| id:ebi-a-GCST90016936	TRUE	reported	igd	2	TRUE	0.00167925	24.0605	34.3123	21.7422	0.3519
rs78143293	A	G	A	G	-0.0848521	0.0824272	0.121734	FALSE	FALSE	FALSE	finngen_R9_CD2_TNK_LYMPHOMA_EXALLC	60005103	0.487598	0.118748	mature T/NK-cell lymphomas	TRUE	reported	textfile	ebi-a-GCST90016936	18	57672335	0.0170415	1.19564e-06	14306	family Enterobacteriaceae|| id:ebi-a-GCST90016936	TRUE	reported	igd	2	TRUE	0.001776	25.4491	34.3123	24.7919	0.1441
rs79757635	C	A	C	A	0.0758597	0.11637	0.137789	FALSE	FALSE	FALSE	finngen_R9_CD2_TNK_LYMPHOMA_EXALLC	110188071	0.312848	0.115302	mature T/NK-cell lymphomas	TRUE	reported	textfile	ebi-a-GCST90016936	13	110840418	0.0171286	9.31859e-06	14306	family Enterobacteriaceae|| id:ebi-a-GCST90016936	TRUE	reported	igd	2	TRUE	0.00155468	22.2727	34.3123	19.6146	0.161
rs11073596	G	T	G	T	-0.0510212	-0.172211	0.617657	FALSE	FALSE	FALSE	finngen_R9_CD2_TNK_LYMPHOMA_EXALLC	85890348	0.0315653	0.0801027	mature T/NK-cell lymphomas	TRUE	reported	textfile	ebi-a-GCST90016933	15	86433579	0.0114339	8.14442e-06	14306	family Coriobacteriaceae|| id:ebi-a-GCST90016933	TRUE	reported	igd	2	TRUE	0.0011683	16.7309	34.3123	19.9119	0.34
rs11250875	T	C	T	C	0.06075	-0.0287046	0.214241	FALSE	FALSE	FALSE	finngen_R9_CD2_TNK_LYMPHOMA_EXALLC	1880537	0.759469	0.0937514	mature T/NK-cell lymphomas	TRUE	reported	textfile	ebi-a-GCST90016933	10	1922731	0.0130939	4.82848e-06	14306	family Coriobacteriaceae|| id:ebi-a-GCST90016933	TRUE	reported	igd	2	TRUE	0.00121895	17.4572	34.3123	21.5256	0.2087
rs11656361	A	C	A	C	0.0773006	-0.209174	0.182329	FALSE	FALSE	FALSE	finngen_R9_CD2_TNK_LYMPHOMA_EXALLC	8218014	0.0386874	0.101173	mature T/NK-cell lymphomas	TRUE	reported	textfile	ebi-a-GCST90016933	17	8121332	0.017553	8.0201e-06	14306	family Coriobacteriaceae|| id:ebi-a-GCST90016933	TRUE	reported	igd	2	TRUE	0.00134455	19.2583	34.3123	19.3938	0.1292
rs12974142	G	A	G	A	0.0789796	0.103669	0.0701796	FALSE	FALSE	FALSE	finngen_R9_CD2_TNK_LYMPHOMA_EXALLC	52391913	0.493425	0.15137	mature T/NK-cell lymphomas	TRUE	reported	textfile	ebi-a-GCST90016933	19	52895166	0.0177205	8.51236e-06	14306	family Coriobacteriaceae|| id:ebi-a-GCST90016933	TRUE	reported	igd	2	TRUE	0.00120478	17.2539	34.3123	19.8645	0.1083
rs13307134	T	C	T	C	-0.0565686	0.0503528	0.83362	FALSE	FALSE	FALSE	finngen_R9_CD2_TNK_LYMPHOMA_EXALLC	105444233	0.627743	0.10384	mature T/NK-cell lymphomas	TRUE	reported	textfile	ebi-a-GCST90016933	7	105084680	0.0126265	7.79938e-06	14306	family Coriobacteriaceae|| id:ebi-a-GCST90016933	TRUE	reported	igd	2	TRUE	0.0011526	16.5057	34.3123	20.0717	0.2356
rs1397793	A	G	A	G	0.0498855	-0.0891358	0.690577	FALSE	FALSE	FALSE	finngen_R9_CD2_TNK_LYMPHOMA_EXALLC	91175634	0.295034	0.085123	mature T/NK-cell lymphomas	TRUE	reported	textfile	ebi-a-GCST90016933	5	90471451	0.0112446	9.77372e-06	14306	family Coriobacteriaceae|| id:ebi-a-GCST90016933	TRUE	reported	igd	2	TRUE	0.00117926	16.888	34.3123	19.6816	0.3857
rs1816223	G	A	G	A	0.0586265	-0.0499256	0.799864	FALSE	FALSE	FALSE	finngen_R9_CD2_TNK_LYMPHOMA_EXALLC	11341087	0.608473	0.0974623	mature T/NK-cell lymphomas	TRUE	reported	textfile	ebi-a-GCST90016933	12	11494021	0.0129006	4.84117e-06	14306	family Coriobacteriaceae|| id:ebi-a-GCST90016933	TRUE	reported	igd	2	TRUE	0.00114321	16.3711	34.3123	20.6523	0.2107
rs240104	T	C	T	C	-0.0603429	-0.129216	0.285555	FALSE	FALSE	FALSE	finngen_R9_CD2_TNK_LYMPHOMA_EXALLC	176602295	0.133624	0.0861458	mature T/NK-cell lymphomas	TRUE	reported	textfile	ebi-a-GCST90016933	1	176571431	0.0126849	1.51604e-06	14306	family Coriobacteriaceae|| id:ebi-a-GCST90016933	TRUE	reported	igd	2	TRUE	0.00134523	19.2681	34.3123	22.6297	0.2445
rs2442778	A	G	A	G	0.116408	-0.419018	0.948425	FALSE	FALSE	FALSE	finngen_R9_CD2_TNK_LYMPHOMA_EXALLC	11612938	0.0168613	0.175342	mature T/NK-cell lymphomas	TRUE	reported	textfile	ebi-a-GCST90016933	3	11654412	0.0258545	9.02693e-06	14306	family Coriobacteriaceae|| id:ebi-a-GCST90016933	TRUE	reported	igd	2	TRUE	0.00118194	16.9265	34.3123	20.2718	0.0457
rs3025411	A	G	A	G	0.0926543	0.166555	0.107104	FALSE	FALSE	FALSE	finngen_R9_CD2_TNK_LYMPHOMA_EXALLC	133647784	0.191295	0.127457	mature T/NK-cell lymphomas	TRUE	reported	textfile	ebi-a-GCST90016933	9	136512906	0.0209468	8.26913e-06	14306	family Coriobacteriaceae|| id:ebi-a-GCST90016933	TRUE	reported	igd	2	TRUE	0.00160537	23.0002	34.3123	19.5657	0.1044
rs34739816	G	T	G	T	0.0965017	0.0793339	0.0580182	FALSE	FALSE	FALSE	finngen_R9_CD2_TNK_LYMPHOMA_EXALLC	39220432	0.631251	0.16529	mature T/NK-cell lymphomas	TRUE	reported	textfile	ebi-a-GCST90016933	17	37376685	0.0207666	3.88356e-06	14306	family Coriobacteriaceae|| id:ebi-a-GCST90016933	TRUE	reported	igd	2	TRUE	0.00139439	19.9733	34.3123	21.5943	0.08151
rs67561917	A	G	A	G	-0.0714367	0.0830074	0.180901	FALSE	FALSE	FALSE	finngen_R9_CD2_TNK_LYMPHOMA_EXALLC	63440724	0.411049	0.100976	mature T/NK-cell lymphomas	TRUE	reported	textfile	ebi-a-GCST90016933	20	62072077	0.0154113	5.39126e-06	14306	family Coriobacteriaceae|| id:ebi-a-GCST90016933	TRUE	reported	igd	2	TRUE	0.00124424	17.8198	34.3123	21.4864	0.1421
rs719099	A	G	A	G	0.0778402	0.128732	0.0985259	FALSE	FALSE	FALSE	finngen_R9_CD2_TNK_LYMPHOMA_EXALLC	64039457	0.32479	0.130737	mature T/NK-cell lymphomas	TRUE	reported	textfile	ebi-a-GCST90016933	10	65799217	0.0155815	5.43313e-07	14306	family Coriobacteriaceae|| id:ebi-a-GCST90016933	TRUE	reported	igd	2	TRUE	0.0014257	20.4223	34.3123	24.9568	0.1362
rs8010111	A	G	A	G	0.103377	-0.206001	0.918658	FALSE	FALSE	FALSE	finngen_R9_CD2_TNK_LYMPHOMA_EXALLC	39191305	0.138348	0.139005	mature T/NK-cell lymphomas	TRUE	reported	textfile	ebi-a-GCST90016933	14	39660509	0.0229286	6.8962e-06	14306	family Coriobacteriaceae|| id:ebi-a-GCST90016933	TRUE	reported	igd	2	TRUE	0.00129154	18.4981	34.3123	20.3279	0.0646
rs111810795	C	T	C	T	-0.0867108	-0.16869	0.0980052	FALSE	FALSE	FALSE	finngen_R9_CD2_TNK_LYMPHOMA_EXALLC	102431593	0.196107	0.130492	mature T/NK-cell lymphomas	TRUE	reported	textfile	ebi-a-GCST90016956	14	102897930	0.0180573	1.72926e-06	14306	family Veillonellaceae|| id:ebi-a-GCST90016956	TRUE	reported	igd	2	TRUE	0.00144158	20.6501	34.3123	23.059	0.1074
rs114889439	A	G	A	G	-0.253809	-0.269443	0.0343133	FALSE	FALSE	FALSE	finngen_R9_CD2_TNK_LYMPHOMA_EXALLC	61023491	0.210436	0.215147	mature T/NK-cell lymphomas	TRUE	reported	textfile	ebi-a-GCST90016956	13	61597625	0.0539169	6.19028e-06	14306	family Veillonellaceae|| id:ebi-a-GCST90016956	TRUE	reported	igd	2	TRUE	0.00642964	92.5647	34.3123	22.1597	0.05268
rs12186441	G	A	G	A	0.208096	0.0861244	0.0423788	FALSE	FALSE	FALSE	finngen_R9_CD2_TNK_LYMPHOMA_EXALLC	133310611	0.650037	0.189822	mature T/NK-cell lymphomas	TRUE	reported	textfile	ebi-a-GCST90016956	5	132646303	0.0453999	4.52856e-06	14306	family Veillonellaceae|| id:ebi-a-GCST90016956	TRUE	reported	igd	2	TRUE	0.00306828	44.0237	34.3123	21.0096	0.03678
rs12668619	A	G	A	G	0.055301	-0.0404409	0.328597	FALSE	FALSE	FALSE	finngen_R9_CD2_TNK_LYMPHOMA_EXALLC	21598192	0.625744	0.0829172	mature T/NK-cell lymphomas	TRUE	reported	textfile	ebi-a-GCST90016956	7	21637810	0.0117654	2.57365e-06	14306	family Veillonellaceae|| id:ebi-a-GCST90016956	TRUE	reported	igd	2	TRUE	0.00140033	20.0583	34.3123	22.0929	0.3549
rs12741784	C	T	C	T	-0.0621452	0.0326569	0.256701	FALSE	FALSE	FALSE	finngen_R9_CD2_TNK_LYMPHOMA_EXALLC	49623147	0.712159	0.0885111	mature T/NK-cell lymphomas	TRUE	reported	textfile	ebi-a-GCST90016956	1	50088819	0.0119266	1.28493e-07	14306	family Veillonellaceae|| id:ebi-a-GCST90016956	TRUE	reported	igd	2	TRUE	0.00172327	24.6922	34.3123	27.1508	0.336
rs1442060	A	G	A	G	0.0514024	-0.0396265	0.459119	FALSE	FALSE	FALSE	finngen_R9_CD2_TNK_LYMPHOMA_EXALLC	46364050	0.612319	0.0781951	mature T/NK-cell lymphomas	TRUE	reported	textfile	ebi-a-GCST90016956	4	46366067	0.0112125	4.50671e-06	14306	family Veillonellaceae|| id:ebi-a-GCST90016956	TRUE	reported	igd	2	TRUE	0.00132091	18.9193	34.3123	21.0166	0.494
rs1693340	T	C	T	C	0.0818934	0.108575	0.0725409	FALSE	FALSE	FALSE	finngen_R9_CD2_TNK_LYMPHOMA_EXALLC	32628728	0.470374	0.150408	mature T/NK-cell lymphomas	TRUE	reported	textfile	ebi-a-GCST90016956	18	30208691	0.018245	9.25273e-06	14306	family Veillonellaceae|| id:ebi-a-GCST90016956	TRUE	reported	igd	2	TRUE	0.00147911	21.1885	34.3123	20.147	0.1262
rs2175069	G	A	G	A	0.0526752	0.00764233	0.626616	FALSE	FALSE	FALSE	finngen_R9_CD2_TNK_LYMPHOMA_EXALLC	23315501	0.924023	0.0801359	mature T/NK-cell lymphomas	TRUE	reported	textfile	ebi-a-GCST90016956	4	23317124	0.0114886	4.63554e-06	14306	family Veillonellaceae|| id:ebi-a-GCST90016956	TRUE	reported	igd	2	TRUE	0.00131484	18.8322	34.3123	21.0222	0.3857
rs2561116	T	G	T	G	-0.083617	-0.146121	0.058545	FALSE	FALSE	FALSE	finngen_R9_CD2_TNK_LYMPHOMA_EXALLC	38348097	0.378783	0.16602	mature T/NK-cell lymphomas	TRUE	reported	textfile	ebi-a-GCST90016956	5	38348199	0.0187159	7.88515e-06	14306	family Veillonellaceae|| id:ebi-a-GCST90016956	TRUE	reported	igd	2	TRUE	0.00140484	20.1231	34.3123	19.9603	0.1133
rs2585520	G	T	G	T	-0.0904972	-0.162095	0.0385463	FALSE	FALSE	FALSE	finngen_R9_CD2_TNK_LYMPHOMA_EXALLC	78211006	0.418575	0.200391	mature T/NK-cell lymphomas	TRUE	reported	textfile	ebi-a-GCST90016956	13	78785141	0.0200428	5.26926e-06	14306	family Veillonellaceae|| id:ebi-a-GCST90016956	TRUE	reported	igd	2	TRUE	0.00123982	17.7565	34.3123	20.387	0.0825
rs4263802	A	G	A	G	-0.050942	0.090889	0.67091	FALSE	FALSE	FALSE	finngen_R9_CD2_TNK_LYMPHOMA_EXALLC	137307265	0.269616	0.0823309	mature T/NK-cell lymphomas	TRUE	reported	textfile	ebi-a-GCST90016956	8	138319508	0.0114921	7.45006e-06	14306	family Veillonellaceae|| id:ebi-a-GCST90016956	TRUE	reported	igd	2	TRUE	0.00122734	17.5775	34.3123	19.6496	0.3837
rs4461038	G	A	G	A	0.0554965	-0.0404068	0.708673	FALSE	FALSE	FALSE	finngen_R9_CD2_TNK_LYMPHOMA_EXALLC	78254654	0.635305	0.0851973	mature T/NK-cell lymphomas	TRUE	reported	textfile	ebi-a-GCST90016956	15	78546996	0.0119467	3.73474e-06	14306	family Veillonellaceae|| id:ebi-a-GCST90016956	TRUE	reported	igd	2	TRUE	0.00130858	18.7425	34.3123	21.5792	0.3062
rs4797169	T	C	T	C	0.0587799	-0.101784	0.237108	FALSE	FALSE	FALSE	finngen_R9_CD2_TNK_LYMPHOMA_EXALLC	462180	0.262921	0.0909181	mature T/NK-cell lymphomas	TRUE	reported	textfile	ebi-a-GCST90016956	18	462180	0.0128297	4.49345e-06	14306	family Veillonellaceae|| id:ebi-a-GCST90016956	TRUE	reported	igd	2	TRUE	0.00129738	18.5818	34.3123	20.9906	0.2505
rs61264131	A	C	A	C	0.202367	-0.217868	0.0961763	FALSE	FALSE	FALSE	finngen_R9_CD2_TNK_LYMPHOMA_EXALLC	138867397	0.100464	0.132635	mature T/NK-cell lymphomas	TRUE	reported	textfile	ebi-a-GCST90016956	6	139188534	0.0464388	6.74544e-06	14306	family Veillonellaceae|| id:ebi-a-GCST90016956	TRUE	reported	igd	2	TRUE	0.00386836	55.5479	34.3123	18.9897	0.0497
rs6692542	G	A	G	A	-0.0534397	0.107587	0.632231	FALSE	FALSE	FALSE	finngen_R9_CD2_TNK_LYMPHOMA_EXALLC	244228316	0.188322	0.0817802	mature T/NK-cell lymphomas	TRUE	reported	textfile	ebi-a-GCST90016956	1	244391618	0.0118254	8.67981e-06	14306	family Veillonellaceae|| id:ebi-a-GCST90016956	TRUE	reported	igd	2	TRUE	0.00133549	19.1284	34.3123	20.4219	0.3728
rs6909981	C	T	C	T	-0.0638696	-0.0340308	0.122334	FALSE	FALSE	FALSE	finngen_R9_CD2_TNK_LYMPHOMA_EXALLC	74824436	0.771728	0.117301	mature T/NK-cell lymphomas	TRUE	reported	textfile	ebi-a-GCST90016956	6	75534152	0.0141765	5.47621e-06	14306	family Veillonellaceae|| id:ebi-a-GCST90016956	TRUE	reported	igd	2	TRUE	0.00131417	18.8226	34.3123	20.2979	0.2018
rs79535861	A	C	A	C	0.100666	0.16341	0.0904355	FALSE	FALSE	FALSE	finngen_R9_CD2_TNK_LYMPHOMA_EXALLC	37752555	0.230976	0.13642	mature T/NK-cell lymphomas	TRUE	reported	textfile	ebi-a-GCST90016956	13	38326692	0.0207016	1.57688e-06	14306	family Veillonellaceae|| id:ebi-a-GCST90016956	TRUE	reported	igd	2	TRUE	0.00163442	23.417	34.3123	23.646	0.08847
rs9345168	A	C	A	C	-0.0509102	0.0291902	0.558616	FALSE	FALSE	FALSE	finngen_R9_CD2_TNK_LYMPHOMA_EXALLC	91671204	0.709078	0.078238	mature T/NK-cell lymphomas	TRUE	reported	textfile	ebi-a-GCST90016956	6	92380922	0.0113253	8.48887e-06	14306	family Veillonellaceae|| id:ebi-a-GCST90016956	TRUE	reported	igd	2	TRUE	0.00129	18.476	34.3123	20.2074	0.4662
rs111862613	T	C	T	C	0.0907065	0.00906475	0.175836	FALSE	FALSE	FALSE	finngen_R9_CD2_TNK_LYMPHOMA_EXALLC	129825125	0.93063	0.10413	mature T/NK-cell lymphomas	TRUE	reported	textfile	ebi-a-GCST90016957	12	130309670	0.0196746	3.7313e-06	14306	family Verrucomicrobiaceae|| id:ebi-a-GCST90016957	TRUE	reported	igd	2	TRUE	0.00227814	32.661	34.3123	21.2552	0.166
rs117107102	A	G	A	G	0.204683	-0.390396	0.0467364	FALSE	FALSE	FALSE	finngen_R9_CD2_TNK_LYMPHOMA_EXALLC	51947265	0.0332124	0.183327	mature T/NK-cell lymphomas	TRUE	reported	textfile	ebi-a-GCST90016957	18	49473635	0.0431572	2.91823e-06	14306	family Verrucomicrobiaceae|| id:ebi-a-GCST90016957	TRUE	reported	igd	2	TRUE	0.00358029	51.3965	34.3123	22.4935	0.04473
rs11729256	T	C	T	C	0.0749798	-0.122751	0.169514	FALSE	FALSE	FALSE	finngen_R9_CD2_TNK_LYMPHOMA_EXALLC	94106121	0.238119	0.104053	mature T/NK-cell lymphomas	TRUE	reported	textfile	ebi-a-GCST90016957	4	95027272	0.0150177	6.73085e-07	14306	family Verrucomicrobiaceae|| id:ebi-a-GCST90016957	TRUE	reported	igd	2	TRUE	0.00204269	29.2784	34.3123	24.9277	0.2386
rs12908520	G	A	G	A	0.0619104	-0.0954468	0.427762	FALSE	FALSE	FALSE	finngen_R9_CD2_TNK_LYMPHOMA_EXALLC	97027427	0.223917	0.078481	mature T/NK-cell lymphomas	TRUE	reported	textfile	ebi-a-GCST90016957	15	97570657	0.0130946	2.15139e-06	14306	family Verrucomicrobiaceae|| id:ebi-a-GCST90016957	TRUE	reported	igd	2	TRUE	0.00190181	27.2553	34.3123	22.3534	0.4563
rs2602429	T	C	T	C	-0.0745516	0.227764	0.739563	FALSE	FALSE	FALSE	finngen_R9_CD2_TNK_LYMPHOMA_EXALLC	81029544	0.0104691	0.0889726	mature T/NK-cell lymphomas	TRUE	reported	textfile	ebi-a-GCST90016957	16	81063149	0.0156195	2.69942e-06	14306	family Verrucomicrobiaceae|| id:ebi-a-GCST90016957	TRUE	reported	igd	2	TRUE	0.00191804	27.4883	34.3123	22.7814	0.2217
rs4242783	A	G	A	G	-0.0687992	0.0144302	0.716741	FALSE	FALSE	FALSE	finngen_R9_CD2_TNK_LYMPHOMA_EXALLC	5022135	0.868059	0.0868642	mature T/NK-cell lymphomas	TRUE	reported	textfile	ebi-a-GCST90016957	10	5064327	0.0147694	2.75442e-06	14306	family Verrucomicrobiaceae|| id:ebi-a-GCST90016957	TRUE	reported	igd	2	TRUE	0.00193838	27.7805	34.3123	21.6991	0.2873
rs4936098	G	A	G	A	-0.0648691	-0.0274966	0.651536	FALSE	FALSE	FALSE	finngen_R9_CD2_TNK_LYMPHOMA_EXALLC	130410772	0.734507	0.0810783	mature T/NK-cell lymphomas	TRUE	reported	textfile	ebi-a-GCST90016957	11	130280667	0.0135928	1.1293e-06	14306	family Verrucomicrobiaceae|| id:ebi-a-GCST90016957	TRUE	reported	igd	2	TRUE	0.00188855	27.0649	34.3123	22.775	0.34
rs61779207	G	A	G	A	-0.0758811	0.0885919	0.223829	FALSE	FALSE	FALSE	finngen_R9_CD2_TNK_LYMPHOMA_EXALLC	40608800	0.347844	0.0943692	mature T/NK-cell lymphomas	TRUE	reported	textfile	ebi-a-GCST90016957	1	41074472	0.0167762	6.63025e-06	14306	family Verrucomicrobiaceae|| id:ebi-a-GCST90016957	TRUE	reported	igd	2	TRUE	0.00168422	24.1317	34.3123	20.4588	0.1779
rs74542928	T	C	T	C	0.112124	0.0369221	0.0478382	FALSE	FALSE	FALSE	finngen_R9_CD2_TNK_LYMPHOMA_EXALLC	99623031	0.83681	0.179255	mature T/NK-cell lymphomas	TRUE	reported	textfile	ebi-a-GCST90016957	4	100544188	0.0236422	1.64611e-06	14306	family Verrucomicrobiaceae|| id:ebi-a-GCST90016957	TRUE	reported	igd	2	TRUE	0.00181947	26.0731	34.3123	22.4917	0.07853
rs9349825	A	G	A	G	-0.0704354	-0.112582	0.189698	FALSE	FALSE	FALSE	finngen_R9_CD2_TNK_LYMPHOMA_EXALLC	56476683	0.254365	0.0987728	mature T/NK-cell lymphomas	TRUE	reported	textfile	ebi-a-GCST90016957	6	56341481	0.0147128	2.51287e-06	14306	family Verrucomicrobiaceae|| id:ebi-a-GCST90016957	TRUE	reported	igd	2	TRUE	0.00199727	28.6262	34.3123	22.9188	0.2793
rs941682	G	A	G	A	-0.0631526	-0.0125446	0.274473	FALSE	FALSE	FALSE	finngen_R9_CD2_TNK_LYMPHOMA_EXALLC	33280034	0.884769	0.0865585	mature T/NK-cell lymphomas	TRUE	reported	textfile	ebi-a-GCST90016957	20	31867840	0.0143767	9.5812e-06	14306	family Verrucomicrobiaceae|| id:ebi-a-GCST90016957	TRUE	reported	igd	2	TRUE	0.0017095	24.4945	34.3123	19.2959	0.3111
rs111966731	T	C	T	C	0.204031	-0.0585085	0.085912	FALSE	FALSE	FALSE	finngen_R9_CD2_TNK_LYMPHOMA_EXALLC	93398708	0.673474	0.138848	mature T/NK-cell lymphomas	TRUE	reported	textfile	ebi-a-GCST90016943	15	93941937	0.0445746	4.56321e-06	14306	family Oxalobacteraceae|| id:ebi-a-GCST90016943	TRUE	reported	igd	2	TRUE	0.00553226	79.5737	34.3123	20.9516	0.07157
rs11246212	C	T	C	T	-0.13607	-0.19353	0.860026	FALSE	FALSE	FALSE	finngen_R9_CD2_TNK_LYMPHOMA_EXALLC	610277	0.0837684	0.111917	mature T/NK-cell lymphomas	TRUE	reported	textfile	ebi-a-GCST90016943	11	610277	0.0291797	4.50837e-06	14306	family Oxalobacteraceae|| id:ebi-a-GCST90016943	TRUE	reported	igd	2	TRUE	0.00405572	58.2492	34.3123	21.7452	0.1252
rs12002250	A	C	A	C	0.196145	0.104025	0.0424123	FALSE	FALSE	FALSE	finngen_R9_CD2_TNK_LYMPHOMA_EXALLC	19682560	0.598286	0.197441	mature T/NK-cell lymphomas	TRUE	reported	textfile	ebi-a-GCST90016943	9	19682558	0.044523	5.53197e-06	14306	family Oxalobacteraceae|| id:ebi-a-GCST90016943	TRUE	reported	igd	2	TRUE	0.00431535	61.9943	34.3123	19.4082	0.05964
rs1569853	T	C	T	C	-0.140043	-0.254876	0.121154	FALSE	FALSE	FALSE	finngen_R9_CD2_TNK_LYMPHOMA_EXALLC	38582525	0.0327213	0.119353	mature T/NK-cell lymphomas	TRUE	reported	textfile	ebi-a-GCST90016943	6	38550301	0.0281704	7.45178e-07	14306	family Oxalobacteraceae|| id:ebi-a-GCST90016943	TRUE	reported	igd	2	TRUE	0.00467162	67.1365	34.3123	24.7136	0.1382
rs17138946	G	T	G	T	-0.189444	-0.0993308	0.0671412	FALSE	FALSE	FALSE	finngen_R9_CD2_TNK_LYMPHOMA_EXALLC	5934557	0.520867	0.154719	mature T/NK-cell lymphomas	TRUE	reported	textfile	ebi-a-GCST90016943	16	5984558	0.0430248	8.09003e-06	14306	family Oxalobacteraceae|| id:ebi-a-GCST90016943	TRUE	reported	igd	2	TRUE	0.0031968	45.8736	34.3123	19.3876	0.04672
rs36057338	G	T	G	T	0.181604	0.167607	0.0330369	FALSE	FALSE	FALSE	finngen_R9_CD2_TNK_LYMPHOMA_EXALLC	189014160	0.437365	0.215808	mature T/NK-cell lymphomas	TRUE	reported	textfile	ebi-a-GCST90016943	4	189935314	0.0398742	6.25792e-06	14306	family Oxalobacteraceae|| id:ebi-a-GCST90016943	TRUE	reported	igd	2	TRUE	0.00460679	66.2005	34.3123	20.7428	0.07555
rs4428215	G	A	G	A	0.12561	-0.120521	0.253987	FALSE	FALSE	FALSE	finngen_R9_CD2_TNK_LYMPHOMA_EXALLC	172229645	0.17664	0.0891973	mature T/NK-cell lymphomas	TRUE	reported	textfile	ebi-a-GCST90016943	3	171947435	0.0230053	4.87933e-08	14306	family Oxalobacteraceae|| id:ebi-a-GCST90016943	TRUE	reported	igd	2	TRUE	0.00607738	87.4624	34.3123	29.8121	0.2604
rs561239	A	G	A	G	0.105525	0.00111705	0.208114	FALSE	FALSE	FALSE	finngen_R9_CD2_TNK_LYMPHOMA_EXALLC	18640649	0.990723	0.0960758	mature T/NK-cell lymphomas	TRUE	reported	textfile	ebi-a-GCST90016943	12	18793583	0.0236769	7.19383e-06	14306	family Oxalobacteraceae|| id:ebi-a-GCST90016943	TRUE	reported	igd	2	TRUE	0.00451226	64.836	34.3123	19.8637	0.2823
rs6000536	C	T	C	T	-0.118383	0.0550952	0.169342	FALSE	FALSE	FALSE	finngen_R9_CD2_TNK_LYMPHOMA_EXALLC	37025428	0.596763	0.104138	mature T/NK-cell lymphomas	TRUE	reported	textfile	ebi-a-GCST90016943	22	37421469	0.0241355	7.3872e-07	14306	family Oxalobacteraceae|| id:ebi-a-GCST90016943	TRUE	reported	igd	2	TRUE	0.00466139	66.9888	34.3123	24.0584	0.2107
rs62435498	C	A	C	A	0.181521	0.060034	0.102777	FALSE	FALSE	FALSE	finngen_R9_CD2_TNK_LYMPHOMA_EXALLC	1754627	0.639116	0.128022	mature T/NK-cell lymphomas	TRUE	reported	textfile	ebi-a-GCST90016943	7	1794263	0.0400608	7.4583e-06	14306	family Oxalobacteraceae|| id:ebi-a-GCST90016943	TRUE	reported	igd	2	TRUE	0.00398269	57.1962	34.3123	20.5312	0.06461
rs736744	T	C	T	C	-0.105642	-0.0504976	0.567517	FALSE	FALSE	FALSE	finngen_R9_CD2_TNK_LYMPHOMA_EXALLC	84899492	0.519493	0.078397	mature T/NK-cell lymphomas	TRUE	reported	textfile	ebi-a-GCST90016943	9	87514407	0.0200648	1.49417e-07	14306	family Oxalobacteraceae|| id:ebi-a-GCST90016943	TRUE	reported	igd	2	TRUE	0.00542074	77.9609	34.3123	27.7207	0.4155
rs7993559	A	C	A	C	-0.0921059	0.0606509	0.555509	FALSE	FALSE	FALSE	finngen_R9_CD2_TNK_LYMPHOMA_EXALLC	22869488	0.44093	0.0787038	mature T/NK-cell lymphomas	TRUE	reported	textfile	ebi-a-GCST90016943	13	23443627	0.0201114	5.03733e-06	14306	family Oxalobacteraceae|| id:ebi-a-GCST90016943	TRUE	reported	igd	2	TRUE	0.00421751	60.5827	34.3123	20.9744	0.4622
rs80330081	A	C	A	C	-0.18756	-0.0129403	0.104739	FALSE	FALSE	FALSE	finngen_R9_CD2_TNK_LYMPHOMA_EXALLC	66561674	0.91879	0.126918	mature T/NK-cell lymphomas	TRUE	reported	textfile	ebi-a-GCST90016943	4	67427392	0.0423688	6.64003e-06	14306	family Oxalobacteraceae|| id:ebi-a-GCST90016943	TRUE	reported	igd	2	TRUE	0.00431329	61.9646	34.3123	19.5969	0.06561
rs934049	G	A	G	A	0.109751	0.103136	0.210845	FALSE	FALSE	FALSE	finngen_R9_CD2_TNK_LYMPHOMA_EXALLC	15916656	0.28051	0.0955695	mature T/NK-cell lymphomas	TRUE	reported	textfile	ebi-a-GCST90016943	2	16056779	0.0238636	4.21143e-06	14306	family Oxalobacteraceae|| id:ebi-a-GCST90016943	TRUE	reported	igd	2	TRUE	0.00423508	60.8362	34.3123	21.1517	0.2276
rs112135816	T	G	T	G	-0.0775052	0.0845392	0.0612764	FALSE	FALSE	FALSE	finngen_R9_CD2_TNK_LYMPHOMA_EXALLC	79870412	0.599726	0.16109	mature T/NK-cell lymphomas	TRUE	reported	textfile	ebi-a-GCST90016926	9	82485327	0.0171554	5.27667e-06	14306	family Alcaligenaceae|| id:ebi-a-GCST90016926	TRUE	reported	igd	2	TRUE	0.00150731	21.5931	34.3123	20.4108	0.1471
rs1153990	A	G	A	G	-0.058727	-0.0947467	0.314927	FALSE	FALSE	FALSE	finngen_R9_CD2_TNK_LYMPHOMA_EXALLC	104897760	0.255176	0.0832669	mature T/NK-cell lymphomas	TRUE	reported	textfile	ebi-a-GCST90016926	5	104233461	0.0128306	5.96788e-06	14306	family Alcaligenaceae|| id:ebi-a-GCST90016926	TRUE	reported	igd	2	TRUE	0.00118635	16.9897	34.3123	20.9499	0.2207
rs147968	C	T	C	T	0.0489475	0.00969318	0.461162	FALSE	FALSE	FALSE	finngen_R9_CD2_TNK_LYMPHOMA_EXALLC	85912233	0.900344	0.0774054	mature T/NK-cell lymphomas	TRUE	reported	textfile	ebi-a-GCST90016926	16	85945839	0.0110321	9.12704e-06	14306	family Alcaligenaceae|| id:ebi-a-GCST90016926	TRUE	reported	igd	2	TRUE	0.00118147	16.9198	34.3123	19.6854	0.4414
rs28480294	C	T	C	T	0.0516967	-0.0502382	0.643093	FALSE	FALSE	FALSE	finngen_R9_CD2_TNK_LYMPHOMA_EXALLC	71230170	0.536171	0.0812108	mature T/NK-cell lymphomas	TRUE	reported	textfile	ebi-a-GCST90016926	15	71522509	0.0115503	6.60602e-06	14306	family Alcaligenaceae|| id:ebi-a-GCST90016926	TRUE	reported	igd	2	TRUE	0.00120603	17.2719	34.3123	20.0327	0.3439
rs4033856	T	C	T	C	-0.081834	0.230583	0.91295	FALSE	FALSE	FALSE	finngen_R9_CD2_TNK_LYMPHOMA_EXALLC	45640468	0.0940394	0.137706	mature T/NK-cell lymphomas	TRUE	reported	textfile	ebi-a-GCST90016926	4	45642485	0.0168931	1.02903e-06	14306	family Alcaligenaceae|| id:ebi-a-GCST90016926	TRUE	reported	igd	2	TRUE	0.00150688	21.5869	34.3123	23.4665	0.1292
rs62191117	A	G	A	G	0.0684302	0.15084	0.205672	FALSE	FALSE	FALSE	finngen_R9_CD2_TNK_LYMPHOMA_EXALLC	238979079	0.118256	0.0965598	mature T/NK-cell lymphomas	TRUE	reported	textfile	ebi-a-GCST90016926	2	239900775	0.0133636	2.75943e-07	14306	family Alcaligenaceae|| id:ebi-a-GCST90016926	TRUE	reported	igd	2	TRUE	0.00153074	21.9292	34.3123	26.221	0.2058
rs62395635	T	C	T	C	0.110583	0.107061	0.0617191	FALSE	FALSE	FALSE	finngen_R9_CD2_TNK_LYMPHOMA_EXALLC	174070793	0.508562	0.161949	mature T/NK-cell lymphomas	TRUE	reported	textfile	ebi-a-GCST90016926	5	173497796	0.0238514	3.34696e-06	14306	family Alcaligenaceae|| id:ebi-a-GCST90016926	TRUE	reported	igd	2	TRUE	0.00160435	22.9856	34.3123	21.4956	0.07058
rs6969323	A	C	A	C	-0.0593564	-0.129928	0.220221	FALSE	FALSE	FALSE	finngen_R9_CD2_TNK_LYMPHOMA_EXALLC	104574040	0.160606	0.0926046	mature T/NK-cell lymphomas	TRUE	reported	textfile	ebi-a-GCST90016926	7	104214487	0.0129137	3.8858e-06	14306	family Alcaligenaceae|| id:ebi-a-GCST90016926	TRUE	reported	igd	2	TRUE	0.00132646	18.9989	34.3123	21.1268	0.2515
rs74776516	T	G	T	G	-0.0944052	0.224995	0.0675645	FALSE	FALSE	FALSE	finngen_R9_CD2_TNK_LYMPHOMA_EXALLC	20741821	0.143445	0.153781	mature T/NK-cell lymphomas	TRUE	reported	textfile	ebi-a-GCST90016926	11	20763367	0.0213287	6.85046e-06	14306	family Alcaligenaceae|| id:ebi-a-GCST90016926	TRUE	reported	igd	2	TRUE	0.00124492	17.8295	34.3123	19.5913	0.07555
rs7638039	T	C	T	C	0.0603335	4.76325e-05	0.245911	FALSE	FALSE	FALSE	finngen_R9_CD2_TNK_LYMPHOMA_EXALLC	70539788	0.999579	0.0903232	mature T/NK-cell lymphomas	TRUE	reported	textfile	ebi-a-GCST90016926	3	70588939	0.0127779	2.70477e-06	14306	family Alcaligenaceae|| id:ebi-a-GCST90016926	TRUE	reported	igd	2	TRUE	0.00129951	18.6123	34.3123	22.2945	0.2326
rs9537886	A	C	A	C	-0.0570888	-0.0739356	0.427871	FALSE	FALSE	FALSE	finngen_R9_CD2_TNK_LYMPHOMA_EXALLC	57971112	0.344782	0.0782588	mature T/NK-cell lymphomas	TRUE	reported	textfile	ebi-a-GCST90016926	13	58545246	0.0110683	2.35109e-07	14306	family Alcaligenaceae|| id:ebi-a-GCST90016926	TRUE	reported	igd	2	TRUE	0.00162615	23.2983	34.3123	26.6036	0.4771
rs112893842	T	C	T	C	0.110761	0.113678	0.0898742	FALSE	FALSE	FALSE	finngen_R9_CD2_TNK_LYMPHOMA_EXALLC	8786663	0.395287	0.133728	mature T/NK-cell lymphomas	TRUE	reported	textfile	ebi-a-GCST90016934	9	8786663	0.0232545	2.7503e-06	14306	family Defluviitaleaceae|| id:ebi-a-GCST90016934	TRUE	reported	igd	2	TRUE	0.00215743	30.9267	34.3123	22.6861	0.09742
rs1582238	C	T	C	T	-0.0801923	0.135437	0.642695	FALSE	FALSE	FALSE	finngen_R9_CD2_TNK_LYMPHOMA_EXALLC	118181062	0.0957459	0.0813025	mature T/NK-cell lymphomas	TRUE	reported	textfile	ebi-a-GCST90016934	1	118723685	0.0167061	1.692e-06	14306	family Defluviitaleaceae|| id:ebi-a-GCST90016934	TRUE	reported	igd	2	TRUE	0.00300402	43.099	34.3123	23.0417	0.3718
rs17051335	C	T	C	T	-0.134314	0.147292	0.102355	FALSE	FALSE	FALSE	finngen_R9_CD2_TNK_LYMPHOMA_EXALLC	121281755	0.251593	0.128473	mature T/NK-cell lymphomas	TRUE	reported	textfile	ebi-a-GCST90016934	4	122202910	0.0292201	4.58121e-06	14306	family Defluviitaleaceae|| id:ebi-a-GCST90016934	TRUE	reported	igd	2	TRUE	0.00264097	37.8765	34.3123	21.129	0.07952
rs1908593	T	C	T	C	0.070223	0.011006	0.559573	FALSE	FALSE	FALSE	finngen_R9_CD2_TNK_LYMPHOMA_EXALLC	61358915	0.888855	0.0787531	mature T/NK-cell lymphomas	TRUE	reported	textfile	ebi-a-GCST90016934	18	59026148	0.0156601	7.85905e-06	14306	family Defluviitaleaceae|| id:ebi-a-GCST90016934	TRUE	reported	igd	2	TRUE	0.00245154	35.153	34.3123	20.108	0.4622
rs4344384	T	G	T	G	-0.0708803	0.00902466	0.503949	FALSE	FALSE	FALSE	finngen_R9_CD2_TNK_LYMPHOMA_EXALLC	64647609	0.907621	0.0777719	mature T/NK-cell lymphomas	TRUE	reported	textfile	ebi-a-GCST90016934	10	66407366	0.0156121	5.86017e-06	14306	family Defluviitaleaceae|| id:ebi-a-GCST90016934	TRUE	reported	igd	2	TRUE	0.00250532	35.9261	34.3123	20.6124	0.4742
rs4677103	A	G	A	G	0.0977203	-0.0353583	0.180441	FALSE	FALSE	FALSE	finngen_R9_CD2_TNK_LYMPHOMA_EXALLC	72158643	0.729888	0.102406	mature T/NK-cell lymphomas	TRUE	reported	textfile	ebi-a-GCST90016934	3	72207794	0.0197033	9.42193e-07	14306	family Defluviitaleaceae|| id:ebi-a-GCST90016934	TRUE	reported	igd	2	TRUE	0.00270739	38.8316	34.3123	24.5975	0.171
rs540220	C	T	C	T	0.123954	-0.163178	0.911585	FALSE	FALSE	FALSE	finngen_R9_CD2_TNK_LYMPHOMA_EXALLC	90569026	0.231261	0.136309	mature T/NK-cell lymphomas	TRUE	reported	textfile	ebi-a-GCST90016934	9	93331308	0.0289814	9.48135e-06	14306	family Defluviitaleaceae|| id:ebi-a-GCST90016934	TRUE	reported	igd	2	TRUE	0.0017223	24.6783	34.3123	18.2929	0.0596
rs55658617	T	C	T	C	0.177314	0.0549712	0.0355062	FALSE	FALSE	FALSE	finngen_R9_CD2_TNK_LYMPHOMA_EXALLC	40439076	0.789391	0.205806	mature T/NK-cell lymphomas	TRUE	reported	textfile	ebi-a-GCST90016934	21	41811003	0.0361844	1.40608e-06	14306	family Defluviitaleaceae|| id:ebi-a-GCST90016934	TRUE	reported	igd	2	TRUE	0.0040708	58.4667	34.3123	24.0128	0.06958
rs72731813	C	T	C	T	-0.149751	0.00325383	0.0487456	FALSE	FALSE	FALSE	finngen_R9_CD2_TNK_LYMPHOMA_EXALLC	146493591	0.985654	0.180959	mature T/NK-cell lymphomas	TRUE	reported	textfile	ebi-a-GCST90016934	4	147414743	0.0293415	2.75778e-07	14306	family Defluviitaleaceae|| id:ebi-a-GCST90016934	TRUE	reported	igd	2	TRUE	0.0033578	48.1918	34.3123	26.048	0.08151
rs9608282	T	G	T	G	0.139014	0.0729058	0.0331368	FALSE	FALSE	FALSE	finngen_R9_CD2_TNK_LYMPHOMA_EXALLC	24408113	0.736324	0.216514	mature T/NK-cell lymphomas	TRUE	reported	textfile	ebi-a-GCST90016934	22	24804081	0.0299429	4.60829e-06	14306	family Defluviitaleaceae|| id:ebi-a-GCST90016934	TRUE	reported	igd	2	TRUE	0.00236944	33.9729	34.3123	21.5541	0.06561
rs9725395	A	G	A	G	-0.138357	-0.0153075	0.113785	FALSE	FALSE	FALSE	finngen_R9_CD2_TNK_LYMPHOMA_EXALLC	84739949	0.900605	0.122561	mature T/NK-cell lymphomas	TRUE	reported	textfile	ebi-a-GCST90016934	1	85205632	0.0295185	3.41374e-06	14306	family Defluviitaleaceae|| id:ebi-a-GCST90016934	TRUE	reported	igd	2	TRUE	0.00305621	43.8501	34.3123	21.9692	0.08748
rs11585893	A	G	A	G	-0.0740746	0.0218236	0.247328	FALSE	FALSE	FALSE	finngen_R9_CD2_TNK_LYMPHOMA_EXALLC	10584294	0.809908	0.0907256	mature T/NK-cell lymphomas	TRUE	reported	textfile	ebi-a-GCST90016927	1	10644351	0.0147633	1.79511e-06	14306	family Bacteroidaceae|| id:ebi-a-GCST90016927	TRUE	reported	igd	2	TRUE	0.00138456	19.8322	34.3123	25.1751	0.1481
rs13207588	A	G	A	G	-0.059205	-0.030395	0.196555	FALSE	FALSE	FALSE	finngen_R9_CD2_TNK_LYMPHOMA_EXALLC	41551692	0.758111	0.098697	mature T/NK-cell lymphomas	TRUE	reported	textfile	ebi-a-GCST90016927	6	41519430	0.0131195	7.48497e-06	14306	family Bacteroidaceae|| id:ebi-a-GCST90016927	TRUE	reported	igd	2	TRUE	0.00125135	17.9217	34.3123	20.3649	0.2326
rs1340391	T	C	T	C	-0.0592004	-0.054529	0.134752	FALSE	FALSE	FALSE	finngen_R9_CD2_TNK_LYMPHOMA_EXALLC	102495433	0.629484	0.113025	mature T/NK-cell lymphomas	TRUE	reported	textfile	ebi-a-GCST90016927	1	102960989	0.0132244	6.73008e-06	14306	family Bacteroidaceae|| id:ebi-a-GCST90016927	TRUE	reported	igd	2	TRUE	0.00108654	15.5588	34.3123	20.04	0.1918
rs17619981	T	G	T	G	0.0880978	-0.0982546	0.135095	FALSE	FALSE	FALSE	finngen_R9_CD2_TNK_LYMPHOMA_EXALLC	24159448	0.388569	0.113956	mature T/NK-cell lymphomas	TRUE	reported	textfile	ebi-a-GCST90016927	19	24342250	0.0187002	2.68683e-06	14306	family Bacteroidaceae|| id:ebi-a-GCST90016927	TRUE	reported	igd	2	TRUE	0.000951609	13.6248	34.3123	22.1941	0.06561
rs2023437	T	C	T	C	-0.0782325	-0.114124	0.124012	FALSE	FALSE	FALSE	finngen_R9_CD2_TNK_LYMPHOMA_EXALLC	21577814	0.335099	0.118399	mature T/NK-cell lymphomas	TRUE	reported	textfile	ebi-a-GCST90016927	14	22045949	0.0167634	5.01822e-06	14306	family Bacteroidaceae|| id:ebi-a-GCST90016927	TRUE	reported	igd	2	TRUE	0.00133239	19.0839	34.3123	21.7796	0.1243
rs66710942	T	C	T	C	-0.0488038	-0.0577389	0.475984	FALSE	FALSE	FALSE	finngen_R9_CD2_TNK_LYMPHOMA_EXALLC	77166176	0.457457	0.0777063	mature T/NK-cell lymphomas	TRUE	reported	textfile	ebi-a-GCST90016927	3	77215327	0.0107412	5.8626e-06	14306	family Bacteroidaceae|| id:ebi-a-GCST90016927	TRUE	reported	igd	2	TRUE	0.00115689	16.5673	34.3123	20.6444	0.4155
rs6795673	C	T	C	T	0.0538565	-0.0707049	0.478041	FALSE	FALSE	FALSE	finngen_R9_CD2_TNK_LYMPHOMA_EXALLC	10551540	0.364283	0.0779346	mature T/NK-cell lymphomas	TRUE	reported	textfile	ebi-a-GCST90016927	3	10593224	0.0105251	3.37909e-07	14306	family Bacteroidaceae|| id:ebi-a-GCST90016927	TRUE	reported	igd	2	TRUE	0.00140483	20.1229	34.3123	26.1833	0.4115
rs9507307	C	T	C	T	0.0604456	-0.113649	0.243598	FALSE	FALSE	FALSE	finngen_R9_CD2_TNK_LYMPHOMA_EXALLC	24336338	0.21051	0.0907619	mature T/NK-cell lymphomas	TRUE	reported	textfile	ebi-a-GCST90016927	13	24910476	0.0129128	2.12711e-06	14306	family Bacteroidaceae|| id:ebi-a-GCST90016927	TRUE	reported	igd	2	TRUE	0.00112415	16.0979	34.3123	21.9123	0.1899
rs11599763	C	T	C	T	0.0555931	0.0521219	0.592459	FALSE	FALSE	FALSE	finngen_R9_CD2_TNK_LYMPHOMA_EXALLC	11813600	0.512103	0.0795065	mature T/NK-cell lymphomas	TRUE	reported	textfile	ebi-a-GCST90016935	10	11855599	0.0117493	2.49701e-06	14306	family Desulfovibrionaceae|| id:ebi-a-GCST90016935	TRUE	reported	igd	2	TRUE	0.0014701	21.0592	34.3123	22.3881	0.3897
rs17791387	A	G	A	G	-0.0729251	0.0383814	0.0951236	FALSE	FALSE	FALSE	finngen_R9_CD2_TNK_LYMPHOMA_EXALLC	79219511	0.773824	0.133558	mature T/NK-cell lymphomas	TRUE	reported	textfile	ebi-a-GCST90016935	9	81834426	0.0154381	2.09677e-06	14306	family Desulfovibrionaceae|| id:ebi-a-GCST90016935	TRUE	reported	igd	2	TRUE	0.00128977	18.4726	34.3123	22.3134	0.1412
rs2692012	G	A	G	A	-0.114231	0.220007	0.945257	FALSE	FALSE	FALSE	finngen_R9_CD2_TNK_LYMPHOMA_EXALLC	204022477	0.198571	0.171127	mature T/NK-cell lymphomas	TRUE	reported	textfile	ebi-a-GCST90016935	1	203991605	0.0253568	1.5639e-06	14306	family Desulfovibrionaceae|| id:ebi-a-GCST90016935	TRUE	reported	igd	2	TRUE	0.00155423	22.2664	34.3123	20.2945	0.0636
rs2838334	G	A	G	A	0.0571419	0.104698	0.344115	FALSE	FALSE	FALSE	finngen_R9_CD2_TNK_LYMPHOMA_EXALLC	43645080	0.200348	0.0817598	mature T/NK-cell lymphomas	TRUE	reported	textfile	ebi-a-GCST90016935	21	45064961	0.012423	3.82375e-06	14306	family Desulfovibrionaceae|| id:ebi-a-GCST90016935	TRUE	reported	igd	2	TRUE	0.00142824	20.4587	34.3123	21.1571	0.3231
rs3935584	C	T	C	T	-0.0525838	0.0572497	0.533062	FALSE	FALSE	FALSE	finngen_R9_CD2_TNK_LYMPHOMA_EXALLC	233064573	0.462979	0.0780021	mature T/NK-cell lymphomas	TRUE	reported	textfile	ebi-a-GCST90016935	2	233929283	0.0115757	6.78141e-06	14306	family Desulfovibrionaceae|| id:ebi-a-GCST90016935	TRUE	reported	igd	2	TRUE	0.00138244	19.8018	34.3123	20.6352	0.496
rs4506934	C	T	C	T	-0.0943381	0.0811028	0.118086	FALSE	FALSE	FALSE	finngen_R9_CD2_TNK_LYMPHOMA_EXALLC	2953368	0.501074	0.120545	mature T/NK-cell lymphomas	TRUE	reported	textfile	ebi-a-GCST90016935	17	2856662	0.020138	3.16046e-06	14306	family Desulfovibrionaceae|| id:ebi-a-GCST90016935	TRUE	reported	igd	2	TRUE	0.00177439	25.4261	34.3123	21.9453	0.1123
rs6058181	C	T	C	T	0.0834742	0.00637089	0.163626	FALSE	FALSE	FALSE	finngen_R9_CD2_TNK_LYMPHOMA_EXALLC	35106998	0.951584	0.104927	mature T/NK-cell lymphomas	TRUE	reported	textfile	ebi-a-GCST90016935	20	33694801	0.0166111	2.69911e-07	14306	family Desulfovibrionaceae|| id:ebi-a-GCST90016935	TRUE	reported	igd	2	TRUE	0.00150643	21.5805	34.3123	25.2527	0.1233
rs72647048	T	C	T	C	-0.0770089	-0.0979594	0.11236	FALSE	FALSE	FALSE	finngen_R9_CD2_TNK_LYMPHOMA_EXALLC	56952819	0.421688	0.121916	mature T/NK-cell lymphomas	TRUE	reported	textfile	ebi-a-GCST90016935	8	57865378	0.017089	9.60882e-06	14306	family Desulfovibrionaceae|| id:ebi-a-GCST90016935	TRUE	reported	igd	2	TRUE	0.00121898	17.4576	34.3123	20.3071	0.1163
rs9928243	C	A	C	A	-0.0541732	-0.0146901	0.47402	FALSE	FALSE	FALSE	finngen_R9_CD2_TNK_LYMPHOMA_EXALLC	71507738	0.850639	0.0780132	mature T/NK-cell lymphomas	TRUE	reported	textfile	ebi-a-GCST90016935	16	71541641	0.0117819	4.48477e-06	14306	family Desulfovibrionaceae|| id:ebi-a-GCST90016935	TRUE	reported	igd	2	TRUE	0.0014347	20.5515	34.3123	21.1416	0.4254
rs11671100	A	C	A	C	-0.160034	-0.0582571	0.205898	FALSE	FALSE	FALSE	finngen_R9_CD2_TNK_LYMPHOMA_EXALLC	711637	0.54762	0.0968801	mature T/NK-cell lymphomas	TRUE	reported	textfile	ebi-a-GCST90016958	19	711637	0.0349472	4.08037e-06	14306	family Victivallaceae|| id:ebi-a-GCST90016958	TRUE	reported	igd	2	TRUE	0.00822004	118.554	34.3123	20.9701	0.2008
rs11764871	G	T	G	T	0.127099	0.11521	0.305029	FALSE	FALSE	FALSE	finngen_R9_CD2_TNK_LYMPHOMA_EXALLC	147111885	0.172728	0.0844965	mature T/NK-cell lymphomas	TRUE	reported	textfile	ebi-a-GCST90016958	7	146808977	0.025656	7.4929e-07	14306	family Victivallaceae|| id:ebi-a-GCST90016958	TRUE	reported	igd	2	TRUE	0.00606588	87.2958	34.3123	24.5418	0.2505
rs2944282	T	C	T	C	-0.124197	0.0596712	0.278962	FALSE	FALSE	FALSE	finngen_R9_CD2_TNK_LYMPHOMA_EXALLC	57530097	0.490741	0.0865891	mature T/NK-cell lymphomas	TRUE	reported	textfile	ebi-a-GCST90016958	7	57589803	0.0257026	1.56603e-06	14306	family Victivallaceae|| id:ebi-a-GCST90016958	TRUE	reported	igd	2	TRUE	0.00648092	93.3078	34.3123	23.349	0.3002
rs34962571	A	C	A	C	-0.186945	0.0145678	0.100717	FALSE	FALSE	FALSE	finngen_R9_CD2_TNK_LYMPHOMA_EXALLC	130618711	0.911016	0.130353	mature T/NK-cell lymphomas	TRUE	reported	textfile	ebi-a-GCST90016958	12	131103256	0.0418412	6.24827e-06	14306	family Victivallaceae|| id:ebi-a-GCST90016958	TRUE	reported	igd	2	TRUE	0.00529076	76.0815	34.3123	19.9627	0.0825
rs4396289	C	T	C	T	-0.152918	0.0248496	0.129199	FALSE	FALSE	FALSE	finngen_R9_CD2_TNK_LYMPHOMA_EXALLC	9295183	0.8281	0.114441	mature T/NK-cell lymphomas	TRUE	reported	textfile	ebi-a-GCST90016958	11	9316730	0.0288525	1.53784e-07	14306	family Victivallaceae|| id:ebi-a-GCST90016958	TRUE	reported	igd	2	TRUE	0.0062856	90.4779	34.3123	28.0899	0.16
rs61702987	T	C	T	C	0.145501	-0.00967815	0.109727	FALSE	FALSE	FALSE	finngen_R9_CD2_TNK_LYMPHOMA_EXALLC	30988791	0.937553	0.12353	mature T/NK-cell lymphomas	TRUE	reported	textfile	ebi-a-GCST90016958	2	31211657	0.0300007	3.07921e-06	14306	family Victivallaceae|| id:ebi-a-GCST90016958	TRUE	reported	igd	2	TRUE	0.00611299	87.9781	34.3123	23.5217	0.175
rs62570196	C	T	C	T	-0.246101	0.117423	0.0422023	FALSE	FALSE	FALSE	finngen_R9_CD2_TNK_LYMPHOMA_EXALLC	108323890	0.53922	0.191244	mature T/NK-cell lymphomas	TRUE	reported	textfile	ebi-a-GCST90016958	9	111086170	0.0483077	2.69855e-07	14306	family Victivallaceae|| id:ebi-a-GCST90016958	TRUE	reported	igd	2	TRUE	0.00773853	111.555	34.3123	25.9534	0.06859
rs6545794	A	G	A	G	-0.197786	0.247384	0.120286	FALSE	FALSE	FALSE	finngen_R9_CD2_TNK_LYMPHOMA_EXALLC	60257774	0.036322	0.118178	mature T/NK-cell lymphomas	TRUE	reported	textfile	ebi-a-GCST90016958	2	60484909	0.0410495	5.97008e-07	14306	family Victivallaceae|| id:ebi-a-GCST90016958	TRUE	reported	igd	2	TRUE	0.0063094	90.8227	34.3123	23.2154	0.08847
rs7077363	G	A	G	A	0.148942	0.0377951	0.162591	FALSE	FALSE	FALSE	finngen_R9_CD2_TNK_LYMPHOMA_EXALLC	93527197	0.719487	0.105236	mature T/NK-cell lymphomas	TRUE	reported	textfile	ebi-a-GCST90016958	10	95286954	0.0318366	2.83374e-06	14306	family Victivallaceae|| id:ebi-a-GCST90016958	TRUE	reported	igd	2	TRUE	0.00608295	87.5431	34.3123	21.8867	0.164
rs7314815	G	A	G	A	0.101088	0.0251675	0.551878	FALSE	FALSE	FALSE	finngen_R9_CD2_TNK_LYMPHOMA_EXALLC	102131269	0.746884	0.0779782	mature T/NK-cell lymphomas	TRUE	reported	textfile	ebi-a-GCST90016958	12	102525047	0.0225594	6.40088e-06	14306	family Victivallaceae|| id:ebi-a-GCST90016958	TRUE	reported	igd	2	TRUE	0.00510921	73.4574	34.3123	20.0791	0.497
rs7627405	C	T	C	T	-0.134158	-0.029618	0.203915	FALSE	FALSE	FALSE	finngen_R9_CD2_TNK_LYMPHOMA_EXALLC	9926871	0.762226	0.0978917	mature T/NK-cell lymphomas	TRUE	reported	textfile	ebi-a-GCST90016958	3	9968555	0.0301427	8.19426e-06	14306	family Victivallaceae|| id:ebi-a-GCST90016958	TRUE	reported	igd	2	TRUE	0.00500754	71.9884	34.3123	19.8093	0.167
rs117452796	A	G	A	G	-0.257982	0.247598	0.0318821	FALSE	FALSE	FALSE	finngen_R9_CD2_TNK_LYMPHOMA_EXALLC	9423378	0.261001	0.220277	mature T/NK-cell lymphomas	TRUE	reported	textfile	ebi-a-GCST90016945	9	9423378	0.0549569	3.15297e-06	14306	family Peptococcaceae|| id:ebi-a-GCST90016945	TRUE	reported	igd	2	TRUE	0.00838877	121.008	34.3123	22.0361	0.06759
rs12144792	C	T	C	T	0.064399	0.13626	0.375504	FALSE	FALSE	FALSE	finngen_R9_CD2_TNK_LYMPHOMA_EXALLC	27091734	0.0898504	0.0803332	mature T/NK-cell lymphomas	TRUE	reported	textfile	ebi-a-GCST90016945	1	27418225	0.0141246	5.82237e-06	14306	family Peptococcaceae|| id:ebi-a-GCST90016945	TRUE	reported	igd	2	TRUE	0.00190825	27.3477	34.3123	20.7877	0.3588
rs12634826	T	G	T	G	-0.0739885	-0.0039018	0.383148	FALSE	FALSE	FALSE	finngen_R9_CD2_TNK_LYMPHOMA_EXALLC	183266260	0.961703	0.0812591	mature T/NK-cell lymphomas	TRUE	reported	textfile	ebi-a-GCST90016945	3	182984048	0.0150931	1.01109e-06	14306	family Peptococcaceae|| id:ebi-a-GCST90016945	TRUE	reported	igd	2	TRUE	0.00227793	32.6579	34.3123	24.031	0.2952
rs12992764	T	G	T	G	0.0684213	-0.0728748	0.428751	FALSE	FALSE	FALSE	finngen_R9_CD2_TNK_LYMPHOMA_EXALLC	188031016	0.355742	0.0789107	mature T/NK-cell lymphomas	TRUE	reported	textfile	ebi-a-GCST90016945	2	188895743	0.0141137	1.46157e-06	14306	family Peptococcaceae|| id:ebi-a-GCST90016945	TRUE	reported	igd	2	TRUE	0.00225191	32.2841	34.3123	23.5018	0.4026
rs150600492	A	C	A	C	0.135774	-0.120983	0.0582136	FALSE	FALSE	FALSE	finngen_R9_CD2_TNK_LYMPHOMA_EXALLC	127377698	0.467054	0.16635	mature T/NK-cell lymphomas	TRUE	reported	textfile	ebi-a-GCST90016945	10	129175962	0.0289757	2.31308e-06	14306	family Peptococcaceae|| id:ebi-a-GCST90016945	TRUE	reported	igd	2	TRUE	0.00216417	31.0235	34.3123	21.9566	0.06262
rs35703006	G	T	G	T	0.0812655	0.0563087	0.244589	FALSE	FALSE	FALSE	finngen_R9_CD2_TNK_LYMPHOMA_EXALLC	28756700	0.533485	0.0904275	mature T/NK-cell lymphomas	TRUE	reported	textfile	ebi-a-GCST90016945	8	28614217	0.0164355	4.94778e-07	14306	family Peptococcaceae|| id:ebi-a-GCST90016945	TRUE	reported	igd	2	TRUE	0.00223447	32.0335	34.3123	24.4482	0.2157
rs4990837	G	A	G	A	-0.0910387	0.0885695	0.802647	FALSE	FALSE	FALSE	finngen_R9_CD2_TNK_LYMPHOMA_EXALLC	3723235	0.373625	0.0995494	mature T/NK-cell lymphomas	TRUE	reported	textfile	ebi-a-GCST90016945	8	3580757	0.0185869	1.74193e-06	14306	family Peptococcaceae|| id:ebi-a-GCST90016945	TRUE	reported	igd	2	TRUE	0.00238238	34.159	34.3123	23.9904	0.174
rs75430375	C	T	C	T	-0.147941	0.343999	0.0455504	FALSE	FALSE	FALSE	finngen_R9_CD2_TNK_LYMPHOMA_EXALLC	89957067	0.0633695	0.185285	mature T/NK-cell lymphomas	TRUE	reported	textfile	ebi-a-GCST90016945	5	89252884	0.0317498	3.40847e-06	14306	family Peptococcaceae|| id:ebi-a-GCST90016945	TRUE	reported	igd	2	TRUE	0.00264545	37.9409	34.3123	21.7118	0.06461
rs75898026	A	G	A	G	-0.0821779	-0.191291	0.210956	FALSE	FALSE	FALSE	finngen_R9_CD2_TNK_LYMPHOMA_EXALLC	112906768	0.0467703	0.0962051	mature T/NK-cell lymphomas	TRUE	reported	textfile	ebi-a-GCST90016945	13	113561082	0.0173541	2.02209e-06	14306	family Peptococcaceae|| id:ebi-a-GCST90016945	TRUE	reported	igd	2	TRUE	0.0020185	28.931	34.3123	22.4236	0.1829
rs1530559	G	A	G	A	0.0772453	-0.0976021	0.462386	FALSE	FALSE	FALSE	finngen_R9_CD2_TNK_LYMPHOMA_EXALLC	134998059	0.212326	0.0782573	mature T/NK-cell lymphomas	TRUE	reported	textfile	ebi-a-GCST90016941	2	135755629	0.0176921	9.6525e-06	14306	family Lactobacillaceae|| id:ebi-a-GCST90016941	TRUE	reported	igd	2	TRUE	0.00292888	42.0178	34.3123	19.0627	0.4324
rs16861661	G	A	G	A	-0.193287	0.0794729	0.0656423	FALSE	FALSE	FALSE	finngen_R9_CD2_TNK_LYMPHOMA_EXALLC	18174965	0.617214	0.159009	mature T/NK-cell lymphomas	TRUE	reported	textfile	ebi-a-GCST90016941	1	18501459	0.0379293	2.70128e-07	14306	family Lactobacillaceae|| id:ebi-a-GCST90016941	TRUE	reported	igd	2	TRUE	0.00352901	50.6577	34.3123	25.969	0.0497
rs62314653	C	A	C	A	0.177082	0.0612111	0.059277	FALSE	FALSE	FALSE	finngen_R9_CD2_TNK_LYMPHOMA_EXALLC	108975306	0.711274	0.165371	mature T/NK-cell lymphomas	TRUE	reported	textfile	ebi-a-GCST90016941	4	109896462	0.0392269	6.59189e-06	14306	family Lactobacillaceae|| id:ebi-a-GCST90016941	TRUE	reported	igd	2	TRUE	0.00368135	52.8527	34.3123	20.3789	0.06262
rs74599091	A	G	A	G	0.191613	-0.232888	0.0188389	FALSE	FALSE	FALSE	finngen_R9_CD2_TNK_LYMPHOMA_EXALLC	179751534	0.415437	0.285976	mature T/NK-cell lymphomas	TRUE	reported	textfile	ebi-a-GCST90016941	1	179720669	0.0425039	7.6952e-06	14306	family Lactobacillaceae|| id:ebi-a-GCST90016941	TRUE	reported	igd	2	TRUE	0.00246579	35.3579	34.3123	20.3232	0.03479
rs768253	T	G	T	G	-0.0792344	0.0273257	0.439472	FALSE	FALSE	FALSE	finngen_R9_CD2_TNK_LYMPHOMA_EXALLC	68097868	0.726297	0.078061	mature T/NK-cell lymphomas	TRUE	reported	textfile	ebi-a-GCST90016941	8	69010103	0.0170604	3.60761e-06	14306	family Lactobacillaceae|| id:ebi-a-GCST90016941	TRUE	reported	igd	2	TRUE	0.00298904	42.8834	34.3123	21.5699	0.3907
rs77478751	A	G	A	G	-0.219178	0.261753	0.118185	FALSE	FALSE	FALSE	finngen_R9_CD2_TNK_LYMPHOMA_EXALLC	173433875	0.0315755	0.12176	mature T/NK-cell lymphomas	TRUE	reported	textfile	ebi-a-GCST90016941	3	173151665	0.0473566	5.9595e-06	14306	family Lactobacillaceae|| id:ebi-a-GCST90016941	TRUE	reported	igd	2	TRUE	0.00488061	70.1547	34.3123	21.4207	0.05368
rs921925	A	C	A	C	0.0999419	-0.0844894	0.211912	FALSE	FALSE	FALSE	finngen_R9_CD2_TNK_LYMPHOMA_EXALLC	6928006	0.370998	0.0944433	mature T/NK-cell lymphomas	TRUE	reported	textfile	ebi-a-GCST90016941	19	6928017	0.0201687	5.77192e-07	14306	family Lactobacillaceae|| id:ebi-a-GCST90016941	TRUE	reported	igd	2	TRUE	0.00386643	55.5201	34.3123	24.555	0.2624
rs9345899	A	G	A	G	-0.124042	-0.0243937	0.105524	FALSE	FALSE	FALSE	finngen_R9_CD2_TNK_LYMPHOMA_EXALLC	66849430	0.845912	0.125523	mature T/NK-cell lymphomas	TRUE	reported	textfile	ebi-a-GCST90016941	6	67559323	0.0278946	9.44583e-06	14306	family Lactobacillaceae|| id:ebi-a-GCST90016941	TRUE	reported	igd	2	TRUE	0.00350769	50.3506	34.3123	19.7741	0.1312
rs262812	T	C	T	C	-0.065675	-0.222807	0.304869	FALSE	FALSE	FALSE	finngen_R9_CD2_TNK_LYMPHOMA_EXALLC	158226967	0.00843665	0.0845864	mature T/NK-cell lymphomas	TRUE	reported	textfile	ebi-a-GCST90016924	6	158647999	0.0142257	3.24908e-06	14306	family Acidaminococcaceae|| id:ebi-a-GCST90016924	TRUE	reported	igd	2	TRUE	0.00168587	24.1554	34.3123	21.3134	0.2664
rs2933324	G	A	G	A	0.0662557	-0.0625054	0.773455	FALSE	FALSE	FALSE	finngen_R9_CD2_TNK_LYMPHOMA_EXALLC	104355372	0.502277	0.0931648	mature T/NK-cell lymphomas	TRUE	reported	textfile	ebi-a-GCST90016924	9	107117653	0.0140257	2.23676e-06	14306	family Acidaminococcaceae|| id:ebi-a-GCST90016924	TRUE	reported	igd	2	TRUE	0.00166144	23.8048	34.3123	22.315	0.2535
rs45497800	T	C	T	C	-0.117863	0.0685629	0.143096	FALSE	FALSE	FALSE	finngen_R9_CD2_TNK_LYMPHOMA_EXALLC	63360481	0.538436	0.111452	mature T/NK-cell lymphomas	TRUE	reported	textfile	ebi-a-GCST90016924	20	61991833	0.0257351	5.86422e-06	14306	family Acidaminococcaceae|| id:ebi-a-GCST90016924	TRUE	reported	igd	2	TRUE	0.00210303	30.1451	34.3123	20.9751	0.0825
rs6589457	G	A	G	A	-0.165911	-0.38236	0.950463	FALSE	FALSE	FALSE	finngen_R9_CD2_TNK_LYMPHOMA_EXALLC	114830566	0.014184	0.155902	mature T/NK-cell lymphomas	TRUE	reported	textfile	ebi-a-GCST90016924	11	114701288	0.0349516	2.3151e-06	14306	family Acidaminococcaceae|| id:ebi-a-GCST90016924	TRUE	reported	igd	2	TRUE	0.00284667	40.835	34.3123	22.5329	0.0547
rs6923842	T	C	T	C	-0.0796106	-0.192428	0.11449	FALSE	FALSE	FALSE	finngen_R9_CD2_TNK_LYMPHOMA_EXALLC	5722948	0.114408	0.121891	mature T/NK-cell lymphomas	TRUE	reported	textfile	ebi-a-GCST90016924	6	5723181	0.0169192	2.21304e-06	14306	family Acidaminococcaceae|| id:ebi-a-GCST90016924	TRUE	reported	igd	2	TRUE	0.00178016	25.5088	34.3123	22.1402	0.169
rs74540770	G	A	G	A	-0.108969	-0.0690737	0.0794583	FALSE	FALSE	FALSE	finngen_R9_CD2_TNK_LYMPHOMA_EXALLC	186835600	0.634061	0.145107	mature T/NK-cell lymphomas	TRUE	reported	textfile	ebi-a-GCST90016924	3	186553389	0.0243533	7.0881e-06	14306	family Acidaminococcaceae|| id:ebi-a-GCST90016924	TRUE	reported	igd	2	TRUE	0.00143525	20.5594	34.3123	20.0212	0.06461
rs78702810	T	C	T	C	-0.143755	0.0799199	0.106717	FALSE	FALSE	FALSE	finngen_R9_CD2_TNK_LYMPHOMA_EXALLC	18421039	0.531196	0.127631	mature T/NK-cell lymphomas	TRUE	reported	textfile	ebi-a-GCST90016924	3	18462531	0.0323244	9.16474e-06	14306	family Acidaminococcaceae|| id:ebi-a-GCST90016924	TRUE	reported	igd	2	TRUE	0.00184077	26.3789	34.3123	19.7781	0.04672
rs2889192	T	G	T	G	-0.0887537	-0.0423341	0.851354	FALSE	FALSE	FALSE	finngen_R9_CD2_TNK_LYMPHOMA_EXALLC	73779652	0.699521	0.109683	mature T/NK-cell lymphomas	TRUE	reported	textfile	ebi-a-GCST90016925	9	76394568	0.0195009	3.64418e-06	14306	family Actinomycetaceae|| id:ebi-a-GCST90016925	TRUE	reported	igd	2	TRUE	0.00258426	37.061	34.3123	20.714	0.2068
rs34583783	G	T	G	T	0.123756	0.0439074	0.0610959	FALSE	FALSE	FALSE	finngen_R9_CD2_TNK_LYMPHOMA_EXALLC	66497478	0.78761	0.162972	mature T/NK-cell lymphomas	TRUE	reported	textfile	ebi-a-GCST90016925	6	67207371	0.026427	5.47974e-06	14306	family Actinomycetaceae|| id:ebi-a-GCST90016925	TRUE	reported	igd	2	TRUE	0.00281543	40.3857	34.3123	21.9299	0.1024
rs35011108	A	G	A	G	0.241826	-0.276667	0.0677976	FALSE	FALSE	FALSE	finngen_R9_CD2_TNK_LYMPHOMA_EXALLC	132686341	0.0785923	0.157294	mature T/NK-cell lymphomas	TRUE	reported	textfile	ebi-a-GCST90016925	6	133007480	0.0503796	1.82671e-06	14306	family Actinomycetaceae|| id:ebi-a-GCST90016925	TRUE	reported	igd	2	TRUE	0.00696758	100.364	34.3123	23.0407	0.06362
rs4073240	G	A	G	A	0.0747546	-0.0246557	0.380297	FALSE	FALSE	FALSE	finngen_R9_CD2_TNK_LYMPHOMA_EXALLC	168824686	0.757321	0.0797918	mature T/NK-cell lymphomas	TRUE	reported	textfile	ebi-a-GCST90016925	6	169224781	0.0164684	6.05327e-06	14306	family Actinomycetaceae|| id:ebi-a-GCST90016925	TRUE	reported	igd	2	TRUE	0.00264034	37.8675	34.3123	20.605	0.3827
rs10262702	T	C	T	C	0.0918017	-0.148946	0.124894	FALSE	FALSE	FALSE	finngen_R9_CD2_TNK_LYMPHOMA_EXALLC	67425856	0.208554	0.118441	mature T/NK-cell lymphomas	TRUE	reported	textfile	ebi-a-GCST90017019	7	66890843	0.0194885	2.06e-06	14306	genus Intestinimonasgenus Intestinimonas|| id:ebi-a-GCST90017019	TRUE	reported	igd	2	TRUE	0.00189632	27.1765	39.7862	22.1894	0.1292
rs11258178	A	G	A	G	0.0660742	0.0454693	0.489857	FALSE	FALSE	FALSE	finngen_R9_CD2_TNK_LYMPHOMA_EXALLC	13082513	0.558025	0.0776221	mature T/NK-cell lymphomas	TRUE	reported	textfile	ebi-a-GCST90017019	10	13124513	0.0134139	6.98e-07	14306	genus Intestinimonasgenus Intestinimonas|| id:ebi-a-GCST90017019	TRUE	reported	igd	2	TRUE	0.00211907	30.3755	39.7862	24.2635	0.4145
rs12226153	A	G	A	G	-0.151142	-0.111258	0.0137936	FALSE	FALSE	FALSE	finngen_R9_CD2_TNK_LYMPHOMA_EXALLC	94631127	0.728536	0.320559	mature T/NK-cell lymphomas	TRUE	reported	textfile	ebi-a-GCST90017019	11	94364293	0.0306922	5.12e-07	14306	genus Intestinimonasgenus Intestinimonas|| id:ebi-a-GCST90017019	TRUE	reported	igd	2	TRUE	0.00264221	37.8942	39.7862	24.2501	0.06163
rs17067892	C	T	C	T	0.107194	0.167428	0.0869066	FALSE	FALSE	FALSE	finngen_R9_CD2_TNK_LYMPHOMA_EXALLC	3906018	0.223884	0.137658	mature T/NK-cell lymphomas	TRUE	reported	textfile	ebi-a-GCST90017019	8	3763540	0.0250013	6.38e-06	14306	genus Intestinimonasgenus Intestinimonas|| id:ebi-a-GCST90017019	TRUE	reported	igd	2	TRUE	0.00162434	23.2724	39.7862	18.383	0.07654
rs1859797	G	A	G	A	0.060368	0.0369482	0.549358	FALSE	FALSE	FALSE	finngen_R9_CD2_TNK_LYMPHOMA_EXALLC	21967685	0.636061	0.0780794	mature T/NK-cell lymphomas	TRUE	reported	textfile	ebi-a-GCST90017019	7	22007303	0.0131793	4.12e-06	14306	genus Intestinimonasgenus Intestinimonas|| id:ebi-a-GCST90017019	TRUE	reported	igd	2	TRUE	0.00182203	26.1099	39.7862	20.9811	0.496
rs2276760	A	G	A	G	-0.0685233	0.0375699	0.240208	FALSE	FALSE	FALSE	finngen_R9_CD2_TNK_LYMPHOMA_EXALLC	150903169	0.679548	0.0909507	mature T/NK-cell lymphomas	TRUE	reported	textfile	ebi-a-GCST90017019	3	150620956	0.0152546	7.84e-06	14306	genus Intestinimonasgenus Intestinimonas|| id:ebi-a-GCST90017019	TRUE	reported	igd	2	TRUE	0.0016099	23.0651	39.7862	20.1779	0.2197
rs2731794	C	T	C	T	0.120632	0.523183	0.0345459	FALSE	FALSE	FALSE	finngen_R9_CD2_TNK_LYMPHOMA_EXALLC	17209282	0.00225663	0.1713	mature T/NK-cell lymphomas	TRUE	reported	textfile	ebi-a-GCST90017019	5	17209391	0.0257529	1.92e-06	14306	genus Intestinimonasgenus Intestinimonas|| id:ebi-a-GCST90017019	TRUE	reported	igd	2	TRUE	0.00163225	23.3859	39.7862	21.9418	0.05964
rs2930225	T	G	T	G	-0.0729524	-0.0237917	0.766666	FALSE	FALSE	FALSE	finngen_R9_CD2_TNK_LYMPHOMA_EXALLC	85294296	0.795899	0.0919811	mature T/NK-cell lymphomas	TRUE	reported	textfile	ebi-a-GCST90017019	16	85327902	0.0152948	1.35e-06	14306	genus Intestinimonasgenus Intestinimonas|| id:ebi-a-GCST90017019	TRUE	reported	igd	2	TRUE	0.00203972	29.2358	39.7862	22.7505	0.2584
rs4113676	A	C	A	C	-0.218507	-0.170924	0.0142207	FALSE	FALSE	FALSE	finngen_R9_CD2_TNK_LYMPHOMA_EXALLC	6238275	0.606105	0.331479	mature T/NK-cell lymphomas	TRUE	reported	textfile	ebi-a-GCST90017019	20	6218922	0.0490152	7.42e-06	14306	genus Intestinimonasgenus Intestinimonas|| id:ebi-a-GCST90017019	TRUE	reported	igd	2	TRUE	0.00552239	79.4309	39.7862	19.8733	0.06163
rs4784055	T	C	T	C	-0.175324	0.014425	0.0499323	FALSE	FALSE	FALSE	finngen_R9_CD2_TNK_LYMPHOMA_EXALLC	58784866	0.935416	0.178016	mature T/NK-cell lymphomas	TRUE	reported	textfile	ebi-a-GCST90017019	16	58818770	0.038599	8.72e-07	14306	genus Intestinimonasgenus Intestinimonas|| id:ebi-a-GCST90017019	TRUE	reported	igd	2	TRUE	0.0032319	46.379	39.7862	20.6315	0.05567
rs62240188	G	A	G	A	0.130074	-0.118911	0.0936131	FALSE	FALSE	FALSE	finngen_R9_CD2_TNK_LYMPHOMA_EXALLC	10569458	0.373662	0.133662	mature T/NK-cell lymphomas	TRUE	reported	textfile	ebi-a-GCST90017019	3	10611142	0.0267179	2.2e-06	14306	genus Intestinimonasgenus Intestinimonas|| id:ebi-a-GCST90017019	TRUE	reported	igd	2	TRUE	0.00216179	30.9892	39.7862	23.7015	0.06859
rs6934519	C	T	C	T	0.0692373	-0.0300999	0.257638	FALSE	FALSE	FALSE	finngen_R9_CD2_TNK_LYMPHOMA_EXALLC	66490909	0.734324	0.0886913	mature T/NK-cell lymphomas	TRUE	reported	textfile	ebi-a-GCST90017019	6	67200802	0.0151154	8.57e-06	14306	genus Intestinimonasgenus Intestinimonas|| id:ebi-a-GCST90017019	TRUE	reported	igd	2	TRUE	0.00191282	27.4135	39.7862	20.9817	0.2753
rs716604	A	G	A	G	0.0818068	0.119457	0.229841	FALSE	FALSE	FALSE	finngen_R9_CD2_TNK_LYMPHOMA_EXALLC	6373956	0.19635	0.0924574	mature T/NK-cell lymphomas	TRUE	reported	textfile	ebi-a-GCST90017019	2	6514088	0.0165992	8.57e-07	14306	genus Intestinimonasgenus Intestinimonas|| id:ebi-a-GCST90017019	TRUE	reported	igd	2	TRUE	0.00204242	29.2746	39.7862	24.2887	0.1879
rs7170984	T	C	T	C	-0.0658116	0.108095	0.282125	FALSE	FALSE	FALSE	finngen_R9_CD2_TNK_LYMPHOMA_EXALLC	93276506	0.211864	0.0865834	mature T/NK-cell lymphomas	TRUE	reported	textfile	ebi-a-GCST90017019	15	93819735	0.0140767	2.98e-06	14306	genus Intestinimonasgenus Intestinimonas|| id:ebi-a-GCST90017019	TRUE	reported	igd	2	TRUE	0.00178467	25.5735	39.7862	21.8576	0.2903
rs72982915	C	T	C	T	0.183158	0.0834567	0.0561164	FALSE	FALSE	FALSE	finngen_R9_CD2_TNK_LYMPHOMA_EXALLC	140140519	0.620696	0.168646	mature T/NK-cell lymphomas	TRUE	reported	textfile	ebi-a-GCST90017019	2	140898088	0.0402743	4.91e-06	14306	genus Intestinimonasgenus Intestinimonas|| id:ebi-a-GCST90017019	TRUE	reported	igd	2	TRUE	0.00292789	42.0035	39.7862	20.6822	0.04573
rs9823439	C	T	C	T	0.0581947	0.149136	0.539027	FALSE	FALSE	FALSE	finngen_R9_CD2_TNK_LYMPHOMA_EXALLC	17146010	0.0564794	0.0781913	mature T/NK-cell lymphomas	TRUE	reported	textfile	ebi-a-GCST90017019	3	17187502	0.0131455	9.86e-06	14306	genus Intestinimonasgenus Intestinimonas|| id:ebi-a-GCST90017019	TRUE	reported	igd	2	TRUE	0.00167005	23.9284	39.7862	19.598	0.4414
rs10028567	C	T	C	T	-0.0921167	0.153962	0.120906	FALSE	FALSE	FALSE	finngen_R9_CD2_TNK_LYMPHOMA_EXALLC	52791410	0.20049	0.120268	mature T/NK-cell lymphomas	TRUE	reported	textfile	ebi-a-GCST90017070	4	53657577	0.0191881	7.3e-06	14306	genus Streptococcusgenus Streptococcus|| id:ebi-a-GCST90017070	TRUE	reported	igd	2	TRUE	0.00127055	18.1971	39.7862	23.0469	0.08151
rs10448310	A	G	A	G	-0.0517935	-0.0712908	0.360447	FALSE	FALSE	FALSE	finngen_R9_CD2_TNK_LYMPHOMA_EXALLC	90793892	0.377009	0.0806987	mature T/NK-cell lymphomas	TRUE	reported	textfile	ebi-a-GCST90017070	9	93556174	0.0111324	3.31e-06	14306	genus Streptococcusgenus Streptococcus|| id:ebi-a-GCST90017070	TRUE	reported	igd	2	TRUE	0.00131529	18.8387	39.7862	21.6458	0.4304
rs11110281	T	C	T	C	-0.137519	-0.125566	0.0485809	FALSE	FALSE	FALSE	finngen_R9_CD2_TNK_LYMPHOMA_EXALLC	100190236	0.477903	0.176933	mature T/NK-cell lymphomas	TRUE	reported	textfile	ebi-a-GCST90017070	12	100584014	0.0227398	2.58e-09	14306	genus Streptococcusgenus Streptococcus|| id:ebi-a-GCST90017070	TRUE	reported	igd	2	TRUE	0.00238366	34.1774	39.7862	36.5723	0.06759
rs11720390	G	A	G	A	0.107024	0.168958	0.0628823	FALSE	FALSE	FALSE	finngen_R9_CD2_TNK_LYMPHOMA_EXALLC	94384747	0.299029	0.162692	mature T/NK-cell lymphomas	TRUE	reported	textfile	ebi-a-GCST90017070	3	94103591	0.0228121	3.59e-06	14306	genus Streptococcusgenus Streptococcus|| id:ebi-a-GCST90017070	TRUE	reported	igd	2	TRUE	0.00158049	22.6432	39.7862	22.0106	0.07455
rs11764382	A	G	A	G	-0.0695345	0.0147694	0.139296	FALSE	FALSE	FALSE	finngen_R9_CD2_TNK_LYMPHOMA_EXALLC	46735298	0.89379	0.110624	mature T/NK-cell lymphomas	TRUE	reported	textfile	ebi-a-GCST90017070	7	46774896	0.0143671	1.29e-06	14306	genus Streptococcusgenus Streptococcus|| id:ebi-a-GCST90017070	TRUE	reported	igd	2	TRUE	0.00149362	21.3966	39.7862	23.4241	0.1909
rs17708276	A	G	A	G	-0.0793955	-0.0668411	0.108572	FALSE	FALSE	FALSE	finngen_R9_CD2_TNK_LYMPHOMA_EXALLC	10342038	0.594091	0.125425	mature T/NK-cell lymphomas	TRUE	reported	textfile	ebi-a-GCST90017070	8	10199548	0.0170628	3.04e-06	14306	genus Streptococcusgenus Streptococcus|| id:ebi-a-GCST90017070	TRUE	reported	igd	2	TRUE	0.00140905	20.1835	39.7862	21.6517	0.1282
rs1918540	A	G	A	G	-0.059639	0.013993	0.814554	FALSE	FALSE	FALSE	finngen_R9_CD2_TNK_LYMPHOMA_EXALLC	131779552	0.889404	0.100626	mature T/NK-cell lymphomas	TRUE	reported	textfile	ebi-a-GCST90017070	11	131649446	0.0128148	2.44e-06	14306	genus Streptococcusgenus Streptococcus|| id:ebi-a-GCST90017070	TRUE	reported	igd	2	TRUE	0.00134265	19.2311	39.7862	21.6589	0.2525
rs2370083	G	T	G	T	-0.0816836	0.0762609	0.0642166	FALSE	FALSE	FALSE	finngen_R9_CD2_TNK_LYMPHOMA_EXALLC	97060413	0.634095	0.160221	mature T/NK-cell lymphomas	TRUE	reported	textfile	ebi-a-GCST90017070	14	97526750	0.0185851	9.75e-06	14306	genus Streptococcusgenus Streptococcus|| id:ebi-a-GCST90017070	TRUE	reported	igd	2	TRUE	0.00107613	15.4096	39.7862	19.317	0.08847
rs57646748	G	A	G	A	-0.0907696	0.0270392	0.0384243	FALSE	FALSE	FALSE	finngen_R9_CD2_TNK_LYMPHOMA_EXALLC	37451236	0.892259	0.19963	mature T/NK-cell lymphomas	TRUE	reported	textfile	ebi-a-GCST90017070	4	37452858	0.0200344	5.48e-06	14306	genus Streptococcusgenus Streptococcus|| id:ebi-a-GCST90017070	TRUE	reported	igd	2	TRUE	0.00103848	14.8699	39.7862	20.5271	0.06759
rs6806351	T	C	T	C	-0.0633829	0.0422893	0.21931	FALSE	FALSE	FALSE	finngen_R9_CD2_TNK_LYMPHOMA_EXALLC	132339879	0.652986	0.094056	mature T/NK-cell lymphomas	TRUE	reported	textfile	ebi-a-GCST90017070	3	132058723	0.0136647	4.94e-06	14306	genus Streptococcusgenus Streptococcus|| id:ebi-a-GCST90017070	TRUE	reported	igd	2	TRUE	0.0013269	19.0052	39.7862	21.5151	0.2087
rs71481756	T	G	T	G	0.0931048	0.185679	0.0667951	FALSE	FALSE	FALSE	finngen_R9_CD2_TNK_LYMPHOMA_EXALLC	8060441	0.241559	0.158551	mature T/NK-cell lymphomas	TRUE	reported	textfile	ebi-a-GCST90017070	10	8102404	0.0207949	6.51e-06	14306	genus Streptococcusgenus Streptococcus|| id:ebi-a-GCST90017070	TRUE	reported	igd	2	TRUE	0.001552	22.2344	39.7862	20.0461	0.0994
rs7916711	A	G	A	G	0.102891	-0.0899665	0.139184	FALSE	FALSE	FALSE	finngen_R9_CD2_TNK_LYMPHOMA_EXALLC	28299340	0.424453	0.112639	mature T/NK-cell lymphomas	TRUE	reported	textfile	ebi-a-GCST90017070	10	28588269	0.0217362	2.72e-06	14306	genus Streptococcusgenus Streptococcus|| id:ebi-a-GCST90017070	TRUE	reported	igd	2	TRUE	0.00127961	18.327	39.7862	22.4072	0.06461
rs10031059	C	T	C	T	0.121167	-0.232421	0.764751	FALSE	FALSE	FALSE	finngen_R9_CD2_TNK_LYMPHOMA_EXALLC	35356972	0.00626152	0.0850189	mature T/NK-cell lymphomas	TRUE	reported	textfile	ebi-a-GCST90017042	4	35358594	0.0225844	1.24e-07	14306	genus Peptococcusgenus Peptococcus|| id:ebi-a-GCST90017042	TRUE	reported	igd	2	TRUE	0.00505017	72.6043	39.7862	28.784	0.2207
rs11001941	G	A	G	A	-0.195611	-0.251062	0.0870415	FALSE	FALSE	FALSE	finngen_R9_CD2_TNK_LYMPHOMA_EXALLC	76956272	0.070819	0.138967	mature T/NK-cell lymphomas	TRUE	reported	textfile	ebi-a-GCST90017042	10	78716030	0.0392217	1.33e-06	14306	genus Peptococcusgenus Peptococcus|| id:ebi-a-GCST90017042	TRUE	reported	igd	2	TRUE	0.00482287	69.3207	39.7862	24.8733	0.06759
rs12069354	C	T	C	T	0.16763	0.0687537	0.0624504	FALSE	FALSE	FALSE	finngen_R9_CD2_TNK_LYMPHOMA_EXALLC	216050440	0.664999	0.158776	mature T/NK-cell lymphomas	TRUE	reported	textfile	ebi-a-GCST90017042	1	216223782	0.0379501	9.28e-06	14306	genus Peptococcusgenus Peptococcus|| id:ebi-a-GCST90017042	TRUE	reported	igd	2	TRUE	0.00349362	50.1479	39.7862	19.5109	0.0666
rs2054133	A	G	A	G	-0.0895433	0.0241935	0.637671	FALSE	FALSE	FALSE	finngen_R9_CD2_TNK_LYMPHOMA_EXALLC	33466742	0.765944	0.0812725	mature T/NK-cell lymphomas	TRUE	reported	textfile	ebi-a-GCST90017042	2	33691809	0.0188332	2.14e-06	14306	genus Peptococcusgenus Peptococcus|| id:ebi-a-GCST90017042	TRUE	reported	igd	2	TRUE	0.00399833	57.4217	39.7862	22.6057	0.4742
rs36121075	A	G	A	G	-0.14067	0.0369849	0.169972	FALSE	FALSE	FALSE	finngen_R9_CD2_TNK_LYMPHOMA_EXALLC	44489376	0.723168	0.10441	mature T/NK-cell lymphomas	TRUE	reported	textfile	ebi-a-GCST90017042	20	43118017	0.030628	6.99e-06	14306	genus Peptococcusgenus Peptococcus|| id:ebi-a-GCST90017042	TRUE	reported	igd	2	TRUE	0.00442321	63.5507	39.7862	21.0943	0.1282
rs413827	G	A	G	A	0.110229	-0.134338	0.239166	FALSE	FALSE	FALSE	finngen_R9_CD2_TNK_LYMPHOMA_EXALLC	57518394	0.137853	0.0905342	mature T/NK-cell lymphomas	TRUE	reported	textfile	ebi-a-GCST90017042	14	57985112	0.0237523	3.3e-06	14306	genus Peptococcusgenus Peptococcus|| id:ebi-a-GCST90017042	TRUE	reported	igd	2	TRUE	0.00406939	58.4464	39.7862	21.5368	0.2127
rs5770862	T	C	T	C	0.162018	-0.0130046	0.0922149	FALSE	FALSE	FALSE	finngen_R9_CD2_TNK_LYMPHOMA_EXALLC	50534684	0.922797	0.134192	mature T/NK-cell lymphomas	TRUE	reported	textfile	ebi-a-GCST90017042	22	50973113	0.0356813	3.22e-06	14306	genus Peptococcusgenus Peptococcus|| id:ebi-a-GCST90017042	TRUE	reported	igd	2	TRUE	0.00326361	46.8356	39.7862	20.6179	0.0666
rs6918730	A	G	A	G	-0.135311	0.184912	0.939688	FALSE	FALSE	FALSE	finngen_R9_CD2_TNK_LYMPHOMA_EXALLC	98572413	0.25446	0.162263	mature T/NK-cell lymphomas	TRUE	reported	textfile	ebi-a-GCST90017042	6	99020289	0.0289742	1.15e-06	14306	genus Peptococcusgenus Peptococcus|| id:ebi-a-GCST90017042	TRUE	reported	igd	2	TRUE	0.00321922	46.1964	39.7862	21.8094	0.0974
rs7033353	G	T	G	T	-0.090152	0.00689011	0.475498	FALSE	FALSE	FALSE	finngen_R9_CD2_TNK_LYMPHOMA_EXALLC	101833566	0.929442	0.0778128	mature T/NK-cell lymphomas	TRUE	reported	textfile	ebi-a-GCST90017042	9	104595848	0.018995	2.22e-06	14306	genus Peptococcusgenus Peptococcus|| id:ebi-a-GCST90017042	TRUE	reported	igd	2	TRUE	0.00395836	56.8453	39.7862	22.5254	0.4195
rs72850165	T	C	T	C	-0.134304	-0.0375271	0.0771407	FALSE	FALSE	FALSE	finngen_R9_CD2_TNK_LYMPHOMA_EXALLC	968356	0.796262	0.145348	mature T/NK-cell lymphomas	TRUE	reported	textfile	ebi-a-GCST90017042	11	968356	0.0300423	5.74e-06	14306	genus Peptococcusgenus Peptococcus|| id:ebi-a-GCST90017042	TRUE	reported	igd	2	TRUE	0.00348382	50.0067	39.7862	19.9853	0.1083
rs74592222	G	A	G	A	0.137957	0.0291581	0.115818	FALSE	FALSE	FALSE	finngen_R9_CD2_TNK_LYMPHOMA_EXALLC	75506015	0.810634	0.121691	mature T/NK-cell lymphomas	TRUE	reported	textfile	ebi-a-GCST90017042	1	75971700	0.0302965	8.55e-06	14306	genus Peptococcusgenus Peptococcus|| id:ebi-a-GCST90017042	TRUE	reported	igd	2	TRUE	0.0039412	56.598	39.7862	20.7349	0.1173
rs77681628	C	T	C	T	0.200307	0.182338	0.0806852	FALSE	FALSE	FALSE	finngen_R9_CD2_TNK_LYMPHOMA_EXALLC	90530302	0.205609	0.144057	mature T/NK-cell lymphomas	TRUE	reported	textfile	ebi-a-GCST90017042	13	91182556	0.0387328	2.69e-07	14306	genus Peptococcusgenus Peptococcus|| id:ebi-a-GCST90017042	TRUE	reported	igd	2	TRUE	0.00443038	63.6542	39.7862	26.7445	0.05865
rs10036909	C	T	C	T	0.185519	0.0151618	0.041112	FALSE	FALSE	FALSE	finngen_R9_CD2_TNK_LYMPHOMA_EXALLC	128525999	0.939183	0.198723	mature T/NK-cell lymphomas	TRUE	reported	textfile	ebi-a-GCST90017068	5	127861692	0.0400881	8.05e-06	14306	genus Senegalimassiliagenus Senegalimassilia|| id:ebi-a-GCST90017068	TRUE	reported	igd	2	TRUE	0.00445626	64.0276	39.7862	21.4164	0.06958
rs11787826	C	A	C	A	0.081327	0.0101406	0.408779	FALSE	FALSE	FALSE	finngen_R9_CD2_TNK_LYMPHOMA_EXALLC	34332384	0.897754	0.078916	mature T/NK-cell lymphomas	TRUE	reported	textfile	ebi-a-GCST90017068	9	34332382	0.0171154	2.63e-06	14306	genus Senegalimassiliagenus Senegalimassilia|| id:ebi-a-GCST90017068	TRUE	reported	igd	2	TRUE	0.00323923	46.4845	39.7862	22.5785	0.4284
rs1990708	A	C	A	C	-0.109619	-0.0528653	0.0777849	FALSE	FALSE	FALSE	finngen_R9_CD2_TNK_LYMPHOMA_EXALLC	205789399	0.713457	0.143962	mature T/NK-cell lymphomas	TRUE	reported	textfile	ebi-a-GCST90017068	2	206654123	0.0247785	8.91e-06	14306	genus Senegalimassiliagenus Senegalimassilia|| id:ebi-a-GCST90017068	TRUE	reported	igd	2	TRUE	0.00265017	38.0087	39.7862	19.5714	0.1262
rs2017373	C	T	C	T	0.0782258	0.0897396	0.363916	FALSE	FALSE	FALSE	finngen_R9_CD2_TNK_LYMPHOMA_EXALLC	33962790	0.268035	0.0810218	mature T/NK-cell lymphomas	TRUE	reported	textfile	ebi-a-GCST90017068	14	34431996	0.0176841	9.5e-06	14306	genus Senegalimassiliagenus Senegalimassilia|| id:ebi-a-GCST90017068	TRUE	reported	igd	2	TRUE	0.00286472	41.0947	39.7862	19.5674	0.3738
rs7225245	A	G	A	G	-0.079173	0.0173329	0.569153	FALSE	FALSE	FALSE	finngen_R9_CD2_TNK_LYMPHOMA_EXALLC	50302254	0.825374	0.0785577	mature T/NK-cell lymphomas	TRUE	reported	textfile	ebi-a-GCST90017068	17	48379615	0.0170421	4.18e-06	14306	genus Senegalimassiliagenus Senegalimassilia|| id:ebi-a-GCST90017068	TRUE	reported	igd	2	TRUE	0.00311238	44.6585	39.7862	21.5828	0.4583
rs10044993	A	C	A	C	-0.139547	0.206639	0.914293	FALSE	FALSE	FALSE	finngen_R9_CD2_TNK_LYMPHOMA_EXALLC	59128613	0.134548	0.13809	mature T/NK-cell lymphomas	TRUE	reported	textfile	ebi-a-GCST90017017	5	58424440	0.0316748	8.07e-06	14306	genus Hungatellagenus Hungatella|| id:ebi-a-GCST90017017	TRUE	reported	igd	2	TRUE	0.00403257	57.9154	39.7862	19.4095	0.1173
rs13128780	T	C	T	C	-0.149725	-0.208216	0.188355	FALSE	FALSE	FALSE	finngen_R9_CD2_TNK_LYMPHOMA_EXALLC	165137846	0.0347392	0.0986159	mature T/NK-cell lymphomas	TRUE	reported	textfile	ebi-a-GCST90017017	4	166058998	0.0312777	1.75e-06	14306	genus Hungatellagenus Hungatella|| id:ebi-a-GCST90017017	TRUE	reported	igd	2	TRUE	0.00556162	79.9983	39.7862	22.915	0.1451
rs13249325	T	G	T	G	-0.100023	0.0650154	0.469318	FALSE	FALSE	FALSE	finngen_R9_CD2_TNK_LYMPHOMA_EXALLC	14996016	0.402458	0.0776546	mature T/NK-cell lymphomas	TRUE	reported	textfile	ebi-a-GCST90017017	8	14853525	0.0225883	9.69e-06	14306	genus Hungatellagenus Hungatella|| id:ebi-a-GCST90017017	TRUE	reported	igd	2	TRUE	0.00464729	66.7852	39.7862	19.608	0.3668
rs17092615	G	A	G	A	0.152235	0.0598404	0.138794	FALSE	FALSE	FALSE	finngen_R9_CD2_TNK_LYMPHOMA_EXALLC	95507282	0.595956	0.112858	mature T/NK-cell lymphomas	TRUE	reported	textfile	ebi-a-GCST90017017	14	95973619	0.0337867	7.38e-06	14306	genus Hungatellagenus Hungatella|| id:ebi-a-GCST90017017	TRUE	reported	igd	2	TRUE	0.00504528	72.5337	39.7862	20.3019	0.1243
rs72759041	G	T	G	T	-0.126025	-0.049754	0.20861	FALSE	FALSE	FALSE	finngen_R9_CD2_TNK_LYMPHOMA_EXALLC	89034145	0.602837	0.0956213	mature T/NK-cell lymphomas	TRUE	reported	textfile	ebi-a-GCST90017017	15	89577376	0.0282242	3.86e-06	14306	genus Hungatellagenus Hungatella|| id:ebi-a-GCST90017017	TRUE	reported	igd	2	TRUE	0.00570374	82.0543	39.7862	19.9375	0.2346
rs10048062	C	T	C	T	-0.147352	-0.121746	0.0888406	FALSE	FALSE	FALSE	finngen_R9_CD2_TNK_LYMPHOMA_EXALLC	97933690	0.369945	0.13579	mature T/NK-cell lymphomas	TRUE	reported	textfile	ebi-a-GCST90017016	15	98476920	0.0336531	8.59e-06	14306	genus Howardellagenus Howardella|| id:ebi-a-GCST90017016	TRUE	reported	igd	2	TRUE	0.00416297	59.796	39.7862	19.1718	0.1074
rs12452946	A	G	A	G	-0.105833	-0.030797	0.498256	FALSE	FALSE	FALSE	finngen_R9_CD2_TNK_LYMPHOMA_EXALLC	17349974	0.691178	0.0775242	mature T/NK-cell lymphomas	TRUE	reported	textfile	ebi-a-GCST90017016	17	17253288	0.0228941	3.8e-06	14306	genus Howardellagenus Howardella|| id:ebi-a-GCST90017016	TRUE	reported	igd	2	TRUE	0.00560029	80.5577	39.7862	21.3695	0.499
rs1484873	G	A	G	A	0.227831	0.0486905	0.847219	FALSE	FALSE	FALSE	finngen_R9_CD2_TNK_LYMPHOMA_EXALLC	45627020	0.656002	0.109309	mature T/NK-cell lymphomas	TRUE	reported	textfile	ebi-a-GCST90017016	18	43206985	0.046335	2.56e-06	14306	genus Howardellagenus Howardella|| id:ebi-a-GCST90017016	TRUE	reported	igd	2	TRUE	0.00663309	95.5133	39.7862	24.1773	0.0686
rs17167098	G	A	G	A	-0.169366	0.00893593	0.136452	FALSE	FALSE	FALSE	finngen_R9_CD2_TNK_LYMPHOMA_EXALLC	133469602	0.937264	0.11353	mature T/NK-cell lymphomas	TRUE	reported	textfile	ebi-a-GCST90017016	7	133154356	0.0352068	1.12e-06	14306	genus Howardellagenus Howardella|| id:ebi-a-GCST90017016	TRUE	reported	igd	2	TRUE	0.00576354	82.9195	39.7862	23.1419	0.1133
rs2154047	A	C	A	C	0.192557	-0.0972593	0.911473	FALSE	FALSE	FALSE	finngen_R9_CD2_TNK_LYMPHOMA_EXALLC	94986460	0.474872	0.136108	mature T/NK-cell lymphomas	TRUE	reported	textfile	ebi-a-GCST90017016	14	95452797	0.0420093	9.97e-06	14306	genus Howardellagenus Howardella|| id:ebi-a-GCST90017016	TRUE	reported	igd	2	TRUE	0.0046741	67.1722	39.7862	21.0101	0.0676
rs36081916	T	C	T	C	-0.18123	-0.0175407	0.0890467	FALSE	FALSE	FALSE	finngen_R9_CD2_TNK_LYMPHOMA_EXALLC	93898102	0.900091	0.139715	mature T/NK-cell lymphomas	TRUE	reported	textfile	ebi-a-GCST90017016	7	93527414	0.0402987	4.7e-06	14306	genus Howardellagenus Howardella|| id:ebi-a-GCST90017016	TRUE	reported	igd	2	TRUE	0.00649741	93.5468	39.7862	20.2245	0.1113
rs3791893	A	G	A	G	0.147035	-0.181822	0.143936	FALSE	FALSE	FALSE	finngen_R9_CD2_TNK_LYMPHOMA_EXALLC	217954673	0.105016	0.112166	mature T/NK-cell lymphomas	TRUE	reported	textfile	ebi-a-GCST90017016	2	218819396	0.034023	9.5e-06	14306	genus Howardellagenus Howardella|| id:ebi-a-GCST90017016	TRUE	reported	igd	2	TRUE	0.00467397	67.1704	39.7862	18.6765	0.1233
rs609430	T	G	T	G	-0.112045	0.116601	0.349177	FALSE	FALSE	FALSE	finngen_R9_CD2_TNK_LYMPHOMA_EXALLC	168257164	0.153212	0.0816375	mature T/NK-cell lymphomas	TRUE	reported	textfile	ebi-a-GCST90017016	4	169178315	0.0239328	3.34e-06	14306	genus Howardellagenus Howardella|| id:ebi-a-GCST90017016	TRUE	reported	igd	2	TRUE	0.00562621	80.9327	39.7862	21.9178	0.339
rs672217	G	A	G	A	0.164146	-0.0821573	0.197761	FALSE	FALSE	FALSE	finngen_R9_CD2_TNK_LYMPHOMA_EXALLC	62457901	0.400883	0.0978011	mature T/NK-cell lymphomas	TRUE	reported	textfile	ebi-a-GCST90017016	18	60125134	0.0349993	3.52e-06	14306	genus Howardellagenus Howardella|| id:ebi-a-GCST90017016	TRUE	reported	igd	2	TRUE	0.00653458	94.0854	39.7862	21.9959	0.1412
rs10065321	T	C	T	C	-0.0512828	-0.0566211	0.414972	FALSE	FALSE	FALSE	finngen_R9_CD2_TNK_LYMPHOMA_EXALLC	142477850	0.471171	0.0785778	mature T/NK-cell lymphomas	TRUE	reported	textfile	ebi-a-GCST90017071	5	141857415	0.0108105	2.1e-06	14306	genus Subdoligranulumgenus Subdoligranulum|| id:ebi-a-GCST90017071	TRUE	reported	igd	2	TRUE	0.00122304	17.5157	39.7862	22.5036	0.3678
rs10497836	T	C	T	C	0.0524065	-0.0645362	0.787519	FALSE	FALSE	FALSE	finngen_R9_CD2_TNK_LYMPHOMA_EXALLC	199423995	0.496027	0.0948011	mature T/NK-cell lymphomas	TRUE	reported	textfile	ebi-a-GCST90017071	2	200288718	0.0118697	8.38e-06	14306	genus Subdoligranulumgenus Subdoligranulum|| id:ebi-a-GCST90017071	TRUE	reported	igd	2	TRUE	0.00110809	15.8677	39.7862	19.4935	0.2803
rs1667315	G	A	G	A	0.0485017	-0.0701195	0.391853	FALSE	FALSE	FALSE	finngen_R9_CD2_TNK_LYMPHOMA_EXALLC	231544032	0.379061	0.079715	mature T/NK-cell lymphomas	TRUE	reported	textfile	ebi-a-GCST90017071	2	232408743	0.0107452	6.72e-06	14306	genus Subdoligranulumgenus Subdoligranulum|| id:ebi-a-GCST90017071	TRUE	reported	igd	2	TRUE	0.00115777	16.5799	39.7862	20.3744	0.4374
rs2114677	C	T	C	T	-0.104176	-0.057091	0.115541	FALSE	FALSE	FALSE	finngen_R9_CD2_TNK_LYMPHOMA_EXALLC	123713421	0.641567	0.122642	mature T/NK-cell lymphomas	TRUE	reported	textfile	ebi-a-GCST90017071	10	125472937	0.0230829	2.72e-06	14306	genus Subdoligranulumgenus Subdoligranulum|| id:ebi-a-GCST90017071	TRUE	reported	igd	2	TRUE	0.00114106	16.3404	39.7862	20.3683	0.05567
rs2171249	C	T	C	T	0.106744	0.0622454	0.0738111	FALSE	FALSE	FALSE	finngen_R9_CD2_TNK_LYMPHOMA_EXALLC	153372894	0.677729	0.149785	mature T/NK-cell lymphomas	TRUE	reported	textfile	ebi-a-GCST90017071	6	153694029	0.0233213	4.51e-06	14306	genus Subdoligranulumgenus Subdoligranulum|| id:ebi-a-GCST90017071	TRUE	reported	igd	2	TRUE	0.00155302	22.2489	39.7862	20.9499	0.07356
rs3761728	G	T	G	T	0.0543458	-0.0305289	0.748255	FALSE	FALSE	FALSE	finngen_R9_CD2_TNK_LYMPHOMA_EXALLC	48988868	0.732823	0.08943	mature T/NK-cell lymphomas	TRUE	reported	textfile	ebi-a-GCST90017071	4	48990885	0.0118866	3.87e-06	14306	genus Subdoligranulumgenus Subdoligranulum|| id:ebi-a-GCST90017071	TRUE	reported	igd	2	TRUE	0.00108507	15.5377	39.7862	20.9034	0.2425
rs4347804	G	A	G	A	-0.166063	-0.0598148	0.967788	FALSE	FALSE	FALSE	finngen_R9_CD2_TNK_LYMPHOMA_EXALLC	217351124	0.784161	0.218382	mature T/NK-cell lymphomas	TRUE	reported	textfile	ebi-a-GCST90017071	2	218215847	0.0357483	2.18e-06	14306	genus Subdoligranulumgenus Subdoligranulum|| id:ebi-a-GCST90017071	TRUE	reported	igd	2	TRUE	0.00220401	31.5958	39.7862	21.5792	0.0417
rs6555306	C	T	C	T	0.0740777	-0.0974104	0.858703	FALSE	FALSE	FALSE	finngen_R9_CD2_TNK_LYMPHOMA_EXALLC	4671270	0.381802	0.111379	mature T/NK-cell lymphomas	TRUE	reported	textfile	ebi-a-GCST90017071	5	4671383	0.0155463	2.81e-06	14306	genus Subdoligranulumgenus Subdoligranulum|| id:ebi-a-GCST90017071	TRUE	reported	igd	2	TRUE	0.00117809	16.8712	39.7862	22.705	0.1223
rs75158211	T	C	T	C	-0.072343	0.0936048	0.147912	FALSE	FALSE	FALSE	finngen_R9_CD2_TNK_LYMPHOMA_EXALLC	29153787	0.394294	0.109883	mature T/NK-cell lymphomas	TRUE	reported	textfile	ebi-a-GCST90017071	19	29644694	0.015933	7.52e-06	14306	genus Subdoligranulumgenus Subdoligranulum|| id:ebi-a-GCST90017071	TRUE	reported	igd	2	TRUE	0.00103532	14.8245	39.7862	20.6157	0.1113
rs76528319	G	T	G	T	-0.143279	0.101239	0.0825956	FALSE	FALSE	FALSE	finngen_R9_CD2_TNK_LYMPHOMA_EXALLC	118463753	0.465661	0.138768	mature T/NK-cell lymphomas	TRUE	reported	textfile	ebi-a-GCST90017071	5	117799448	0.0310662	7.41e-06	14306	genus Subdoligranulumgenus Subdoligranulum|| id:ebi-a-GCST90017071	TRUE	reported	igd	2	TRUE	0.00156755	22.4574	39.7862	21.271	0.03976
rs10070053	A	G	A	G	0.0594312	0.0572571	0.413246	FALSE	FALSE	FALSE	finngen_R9_CD2_TNK_LYMPHOMA_EXALLC	34794684	0.467878	0.0788735	mature T/NK-cell lymphomas	TRUE	reported	textfile	ebi-a-GCST90016984	5	34794789	0.0135375	7.65e-06	14306	genus Coprococcus2genus Coprococcus2|| id:ebi-a-GCST90016984	TRUE	reported	igd	2	TRUE	0.00170572	24.4403	39.7862	19.2731	0.4076
rs12634070	T	C	T	C	0.0736486	0.0307835	0.257258	FALSE	FALSE	FALSE	finngen_R9_CD2_TNK_LYMPHOMA_EXALLC	180827092	0.729575	0.0890494	mature T/NK-cell lymphomas	TRUE	reported	textfile	ebi-a-GCST90016984	3	180544880	0.0164921	9.95e-06	14306	genus Coprococcus2genus Coprococcus2|| id:ebi-a-GCST90016984	TRUE	reported	igd	2	TRUE	0.00168829	24.1901	39.7862	19.9424	0.1928
rs2482516	C	T	C	T	0.0754415	0.0964317	0.226689	FALSE	FALSE	FALSE	finngen_R9_CD2_TNK_LYMPHOMA_EXALLC	25554070	0.299242	0.0928961	mature T/NK-cell lymphomas	TRUE	reported	textfile	ebi-a-GCST90016984	9	25554068	0.0164619	4.72e-06	14306	genus Coprococcus2genus Coprococcus2|| id:ebi-a-GCST90016984	TRUE	reported	igd	2	TRUE	0.00198863	28.5021	39.7862	21.002	0.2256
rs35890118	A	G	A	G	-0.066536	0.078383	0.252191	FALSE	FALSE	FALSE	finngen_R9_CD2_TNK_LYMPHOMA_EXALLC	127917495	0.380676	0.0894119	mature T/NK-cell lymphomas	TRUE	reported	textfile	ebi-a-GCST90016984	10	129715759	0.0147661	8.26e-06	14306	genus Coprococcus2genus Coprococcus2|| id:ebi-a-GCST90016984	TRUE	reported	igd	2	TRUE	0.00191733	27.4782	39.7862	20.304	0.3171
rs61823518	A	C	A	C	-0.0955381	-0.172768	0.10629	FALSE	FALSE	FALSE	finngen_R9_CD2_TNK_LYMPHOMA_EXALLC	223514894	0.171722	0.126414	mature T/NK-cell lymphomas	TRUE	reported	textfile	ebi-a-GCST90016984	1	223688236	0.0215724	6.68e-06	14306	genus Coprococcus2genus Coprococcus2|| id:ebi-a-GCST90016984	TRUE	reported	igd	2	TRUE	0.00157583	22.5763	39.7862	19.6136	0.09543
rs6677933	C	T	C	T	-0.0804405	-0.00477973	0.147047	FALSE	FALSE	FALSE	finngen_R9_CD2_TNK_LYMPHOMA_EXALLC	111596386	0.965251	0.109715	mature T/NK-cell lymphomas	TRUE	reported	textfile	ebi-a-GCST90016984	1	112139008	0.0164216	1.19e-06	14306	genus Coprococcus2genus Coprococcus2|| id:ebi-a-GCST90016984	TRUE	reported	igd	2	TRUE	0.00237124	33.9988	39.7862	23.9949	0.2416
rs72680320	T	C	T	C	-0.0649382	0.0128124	0.336146	FALSE	FALSE	FALSE	finngen_R9_CD2_TNK_LYMPHOMA_EXALLC	130204631	0.876037	0.0821328	mature T/NK-cell lymphomas	TRUE	reported	textfile	ebi-a-GCST90016984	4	131125786	0.013919	2.27e-06	14306	genus Coprococcus2genus Coprococcus2|| id:ebi-a-GCST90016984	TRUE	reported	igd	2	TRUE	0.00204538	29.3171	39.7862	21.7663	0.4135
rs9426473	A	G	A	G	0.0727361	0.0754429	0.259217	FALSE	FALSE	FALSE	finngen_R9_CD2_TNK_LYMPHOMA_EXALLC	4150395	0.393024	0.0883254	mature T/NK-cell lymphomas	TRUE	reported	textfile	ebi-a-GCST90016984	1	4210455	0.0161662	6.31e-06	14306	genus Coprococcus2genus Coprococcus2|| id:ebi-a-GCST90016984	TRUE	reported	igd	2	TRUE	0.00212988	30.5309	39.7862	20.2434	0.2793
rs1007475	G	T	G	T	0.118065	-0.00914143	0.276796	FALSE	FALSE	FALSE	finngen_R9_CD2_TNK_LYMPHOMA_EXALLC	148082269	0.915847	0.0865119	mature T/NK-cell lymphomas	TRUE	reported	textfile	ebi-a-GCST90016975	6	148403405	0.0261271	7.92e-06	14306	genus Butyrivibriogenus Butyrivibrio|| id:ebi-a-GCST90016975	TRUE	reported	igd	2	TRUE	0.00578891	83.2867	39.7862	20.4202	0.2942
rs11761679	T	C	T	C	0.154775	0.0329284	0.139121	FALSE	FALSE	FALSE	finngen_R9_CD2_TNK_LYMPHOMA_EXALLC	150899841	0.767862	0.111556	mature T/NK-cell lymphomas	TRUE	reported	textfile	ebi-a-GCST90016975	7	150596929	0.0321539	2.2e-06	14306	genus Butyrivibriogenus Butyrivibrio|| id:ebi-a-GCST90016975	TRUE	reported	igd	2	TRUE	0.0063114	90.8516	39.7862	23.1704	0.1561
rs142855850	A	G	A	G	0.205013	-0.00341776	0.0962361	FALSE	FALSE	FALSE	finngen_R9_CD2_TNK_LYMPHOMA_EXALLC	22298971	0.979292	0.131672	mature T/NK-cell lymphomas	TRUE	reported	textfile	ebi-a-GCST90016975	10	22587900	0.0457138	6.86e-06	14306	genus Butyrivibriogenus Butyrivibrio|| id:ebi-a-GCST90016975	TRUE	reported	igd	2	TRUE	0.00765944	110.406	39.7862	20.1126	0.1014
rs16934069	T	C	T	C	-0.133784	0.0221588	0.179307	FALSE	FALSE	FALSE	finngen_R9_CD2_TNK_LYMPHOMA_EXALLC	116930885	0.826935	0.101351	mature T/NK-cell lymphomas	TRUE	reported	textfile	ebi-a-GCST90016975	9	119693164	0.0299444	8.86e-06	14306	genus Butyrivibriogenus Butyrivibrio|| id:ebi-a-GCST90016975	TRUE	reported	igd	2	TRUE	0.00570159	82.0231	39.7862	19.9608	0.1988
rs16941336	C	T	C	T	0.127488	-0.0119196	0.231484	FALSE	FALSE	FALSE	finngen_R9_CD2_TNK_LYMPHOMA_EXALLC	20672384	0.897749	0.0927551	mature T/NK-cell lymphomas	TRUE	reported	textfile	ebi-a-GCST90016975	17	20575697	0.0267936	1.53e-06	14306	genus Butyrivibriogenus Butyrivibrio|| id:ebi-a-GCST90016975	TRUE	reported	igd	2	TRUE	0.00632225	91.0089	39.7862	22.64	0.2644
rs17163238	G	A	G	A	0.140987	-0.0414164	0.191778	FALSE	FALSE	FALSE	finngen_R9_CD2_TNK_LYMPHOMA_EXALLC	129640328	0.674067	0.0984762	mature T/NK-cell lymphomas	TRUE	reported	textfile	ebi-a-GCST90016975	5	128976021	0.0309117	5.51e-06	14306	genus Butyrivibriogenus Butyrivibrio|| id:ebi-a-GCST90016975	TRUE	reported	igd	2	TRUE	0.00635597	91.4974	39.7862	20.8023	0.1998
rs4537857	T	C	T	C	-0.12459	0.0736487	0.333302	FALSE	FALSE	FALSE	finngen_R9_CD2_TNK_LYMPHOMA_EXALLC	26718529	0.369679	0.0820987	mature T/NK-cell lymphomas	TRUE	reported	textfile	ebi-a-GCST90016975	13	27292666	0.0260992	1.8e-06	14306	genus Butyrivibriogenus Butyrivibrio|| id:ebi-a-GCST90016975	TRUE	reported	igd	2	TRUE	0.00642077	92.4362	39.7862	22.7883	0.2922
rs486484	A	G	A	G	-0.108349	0.063073	0.425094	FALSE	FALSE	FALSE	finngen_R9_CD2_TNK_LYMPHOMA_EXALLC	830864	0.421982	0.078548	mature T/NK-cell lymphomas	TRUE	reported	textfile	ebi-a-GCST90016975	20	811507	0.0240008	6.61e-06	14306	genus Butyrivibriogenus Butyrivibrio|| id:ebi-a-GCST90016975	TRUE	reported	igd	2	TRUE	0.00585028	84.1748	39.7862	20.3797	0.4712
rs4928024	G	A	G	A	0.17471	0.0787497	0.813838	FALSE	FALSE	FALSE	finngen_R9_CD2_TNK_LYMPHOMA_EXALLC	54254476	0.437013	0.101319	mature T/NK-cell lymphomas	TRUE	reported	textfile	ebi-a-GCST90016975	3	54288503	0.0389333	8.19e-06	14306	genus Butyrivibriogenus Butyrivibrio|| id:ebi-a-GCST90016975	TRUE	reported	igd	2	TRUE	0.00541595	77.8916	39.7862	20.1369	0.0984
rs72723662	C	T	C	T	0.224078	0.0387884	0.143238	FALSE	FALSE	FALSE	finngen_R9_CD2_TNK_LYMPHOMA_EXALLC	75599220	0.73242	0.113447	mature T/NK-cell lymphomas	TRUE	reported	textfile	ebi-a-GCST90016975	14	76065563	0.0449336	7.86e-07	14306	genus Butyrivibriogenus Butyrivibrio|| id:ebi-a-GCST90016975	TRUE	reported	igd	2	TRUE	0.00907009	130.926	39.7862	24.8689	0.1004
rs74622183	A	G	A	G	-0.201027	-7.78e-05	0.0889783	FALSE	FALSE	FALSE	finngen_R9_CD2_TNK_LYMPHOMA_EXALLC	33681771	0.999546	0.136653	mature T/NK-cell lymphomas	TRUE	reported	textfile	ebi-a-GCST90016975	14	34150977	0.0428204	2.46e-06	14306	genus Butyrivibriogenus Butyrivibrio|| id:ebi-a-GCST90016975	TRUE	reported	igd	2	TRUE	0.00645193	92.8878	39.7862	22.0398	0.08748
rs77356209	T	C	T	C	0.216874	0.11906	0.0462526	FALSE	FALSE	FALSE	finngen_R9_CD2_TNK_LYMPHOMA_EXALLC	10267736	0.520463	0.18527	mature T/NK-cell lymphomas	TRUE	reported	textfile	ebi-a-GCST90016975	18	10267733	0.0483299	6.66e-06	14306	genus Butyrivibriogenus Butyrivibrio|| id:ebi-a-GCST90016975	TRUE	reported	igd	2	TRUE	0.00427389	61.3962	39.7862	20.1365	0.04771
rs7752361	G	A	G	A	0.11923	-0.0351178	0.518984	FALSE	FALSE	FALSE	finngen_R9_CD2_TNK_LYMPHOMA_EXALLC	111459502	0.650981	0.0776255	mature T/NK-cell lymphomas	TRUE	reported	textfile	ebi-a-GCST90016975	6	111780705	0.0239975	7.69e-07	14306	genus Butyrivibriogenus Butyrivibrio|| id:ebi-a-GCST90016975	TRUE	reported	igd	2	TRUE	0.00710744	102.393	39.7862	24.6853	0.496
rs7763512	A	G	A	G	-0.119846	0.00489386	0.576011	FALSE	FALSE	FALSE	finngen_R9_CD2_TNK_LYMPHOMA_EXALLC	21959860	0.950332	0.0785653	mature T/NK-cell lymphomas	TRUE	reported	textfile	ebi-a-GCST90016975	6	21960091	0.0253367	3.11e-06	14306	genus Butyrivibriogenus Butyrivibrio|| id:ebi-a-GCST90016975	TRUE	reported	igd	2	TRUE	0.00678628	97.7342	39.7862	22.3742	0.3827
rs9349693	G	A	G	A	-0.117973	0.034274	0.708316	FALSE	FALSE	FALSE	finngen_R9_CD2_TNK_LYMPHOMA_EXALLC	54074926	0.686436	0.0849002	mature T/NK-cell lymphomas	TRUE	reported	textfile	ebi-a-GCST90016975	6	53939724	0.0259861	5.55e-06	14306	genus Butyrivibriogenus Butyrivibrio|| id:ebi-a-GCST90016975	TRUE	reported	igd	2	TRUE	0.00596556	85.8435	39.7862	20.6102	0.3111
rs10084203	G	A	G	A	-0.0549699	0.0642098	0.869455	FALSE	FALSE	FALSE	finngen_R9_CD2_TNK_LYMPHOMA_EXALLC	190439423	0.57444	0.114349	mature T/NK-cell lymphomas	TRUE	reported	textfile	ebi-a-GCST90016973	2	191304149	0.0123563	8.59e-06	14306	genus Butyricicoccusgenus Butyricicoccus|| id:ebi-a-GCST90016973	TRUE	reported	igd	2	TRUE	0.00110733	15.8567	39.7862	19.7912	0.2416
rs12034718	G	A	G	A	-0.0701199	0.0687326	0.776427	FALSE	FALSE	FALSE	finngen_R9_CD2_TNK_LYMPHOMA_EXALLC	66913912	0.462395	0.0935253	mature T/NK-cell lymphomas	TRUE	reported	textfile	ebi-a-GCST90016973	1	67379595	0.0158213	9.58e-06	14306	genus Butyricicoccusgenus Butyricicoccus|| id:ebi-a-GCST90016973	TRUE	reported	igd	2	TRUE	0.00135482	19.4057	39.7862	19.6426	0.165
rs12585793	T	C	T	C	-0.262206	0.219645	0.0289244	FALSE	FALSE	FALSE	finngen_R9_CD2_TNK_LYMPHOMA_EXALLC	26444103	0.347876	0.233984	mature T/NK-cell lymphomas	TRUE	reported	textfile	ebi-a-GCST90016973	13	27018240	0.0564729	5.79e-06	14306	genus Butyricicoccusgenus Butyricicoccus|| id:ebi-a-GCST90016973	TRUE	reported	igd	2	TRUE	0.00686211	98.8338	39.7862	21.5578	0.05268
rs2017189	T	G	T	G	0.0506956	-0.0394639	0.528242	FALSE	FALSE	FALSE	finngen_R9_CD2_TNK_LYMPHOMA_EXALLC	7458426	0.610616	0.0775027	mature T/NK-cell lymphomas	TRUE	reported	textfile	ebi-a-GCST90016973	4	7460153	0.011024	3.87e-06	14306	genus Butyricicoccusgenus Butyricicoccus|| id:ebi-a-GCST90016973	TRUE	reported	igd	2	TRUE	0.00125335	17.9504	39.7862	21.1477	0.4215
rs4962426	T	G	T	G	-0.0614216	0.0815932	0.804088	FALSE	FALSE	FALSE	finngen_R9_CD2_TNK_LYMPHOMA_EXALLC	125219639	0.403002	0.0975678	mature T/NK-cell lymphomas	TRUE	reported	textfile	ebi-a-GCST90016973	10	126908208	0.0135979	7.38e-06	14306	genus Butyricicoccusgenus Butyricicoccus|| id:ebi-a-GCST90016973	TRUE	reported	igd	2	TRUE	0.00119724	17.1458	39.7862	20.4032	0.1978
rs56221232	T	C	T	C	0.0828027	-0.173241	0.100883	FALSE	FALSE	FALSE	finngen_R9_CD2_TNK_LYMPHOMA_EXALLC	152596896	0.180029	0.12922	mature T/NK-cell lymphomas	TRUE	reported	textfile	ebi-a-GCST90016973	2	153453410	0.0167401	7.62e-07	14306	genus Butyricicoccusgenus Butyricicoccus|| id:ebi-a-GCST90016973	TRUE	reported	igd	2	TRUE	0.00132424	18.967	39.7862	24.4666	0.1083
rs62478070	T	G	T	G	0.224039	0.0453276	0.0260326	FALSE	FALSE	FALSE	finngen_R9_CD2_TNK_LYMPHOMA_EXALLC	157895458	0.853934	0.246211	mature T/NK-cell lymphomas	TRUE	reported	textfile	ebi-a-GCST90016973	7	157688150	0.0494959	5.94e-06	14306	genus Butyricicoccusgenus Butyricicoccus|| id:ebi-a-GCST90016973	TRUE	reported	igd	2	TRUE	0.00419887	60.3138	39.7862	20.4884	0.04374
rs7322368	C	T	C	T	-0.0815733	-0.0642759	0.909493	FALSE	FALSE	FALSE	finngen_R9_CD2_TNK_LYMPHOMA_EXALLC	99561736	0.6343	0.135123	mature T/NK-cell lymphomas	TRUE	reported	textfile	ebi-a-GCST90016973	13	100213990	0.0183167	5.52e-06	14306	genus Butyricicoccusgenus Butyricicoccus|| id:ebi-a-GCST90016973	TRUE	reported	igd	2	TRUE	0.00102954	14.7416	39.7862	19.8336	0.0845
rs10090365	G	A	G	A	0.0834413	-0.0402374	0.521544	FALSE	FALSE	FALSE	finngen_R9_CD2_TNK_LYMPHOMA_EXALLC	137625956	0.602497	0.0772589	mature T/NK-cell lymphomas	TRUE	reported	textfile	ebi-a-GCST90016976	8	138638199	0.0180989	4.17e-06	14306	genus Candidatus Soleaferreagenus Candidatus Soleaferrea|| id:ebi-a-GCST90016976	TRUE	reported	igd	2	TRUE	0.00343341	49.2807	39.7862	21.2548	0.4414
rs10809135	C	T	C	T	-0.0834858	-0.0496024	0.555757	FALSE	FALSE	FALSE	finngen_R9_CD2_TNK_LYMPHOMA_EXALLC	10611282	0.529242	0.0788386	mature T/NK-cell lymphomas	TRUE	reported	textfile	ebi-a-GCST90016976	9	10611282	0.0182426	5.47e-06	14306	genus Candidatus Soleaferreagenus Candidatus Soleaferrea|| id:ebi-a-GCST90016976	TRUE	reported	igd	2	TRUE	0.00348384	50.007	39.7862	20.9436	0.4911
rs36155147	T	C	T	C	-0.104966	0.117942	0.660339	FALSE	FALSE	FALSE	finngen_R9_CD2_TNK_LYMPHOMA_EXALLC	312402	0.156634	0.0832639	mature T/NK-cell lymphomas	TRUE	reported	textfile	ebi-a-GCST90016976	7	352368	0.0240995	5.41e-06	14306	genus Candidatus Soleaferreagenus Candidatus Soleaferrea|| id:ebi-a-GCST90016976	TRUE	reported	igd	2	TRUE	0.00508807	73.1519	39.7862	18.9706	0.3618
rs4294381	C	T	C	T	-0.112197	-0.0883344	0.843008	FALSE	FALSE	FALSE	finngen_R9_CD2_TNK_LYMPHOMA_EXALLC	224500405	0.4062	0.10635	mature T/NK-cell lymphomas	TRUE	reported	textfile	ebi-a-GCST90016976	1	224688107	0.023186	1.37e-06	14306	genus Candidatus Soleaferreagenus Candidatus Soleaferrea|| id:ebi-a-GCST90016976	TRUE	reported	igd	2	TRUE	0.00371442	53.3291	39.7862	23.4159	0.1799
rs4678258	T	C	T	C	0.0986136	0.0836582	0.242168	FALSE	FALSE	FALSE	finngen_R9_CD2_TNK_LYMPHOMA_EXALLC	138226350	0.356296	0.0906916	mature T/NK-cell lymphomas	TRUE	reported	textfile	ebi-a-GCST90016976	3	137945192	0.0215646	5.53e-06	14306	genus Candidatus Soleaferreagenus Candidatus Soleaferrea|| id:ebi-a-GCST90016976	TRUE	reported	igd	2	TRUE	0.00388905	55.8461	39.7862	20.9118	0.2763
rs6489992	A	G	A	G	-0.0840437	0.178097	0.370318	FALSE	FALSE	FALSE	finngen_R9_CD2_TNK_LYMPHOMA_EXALLC	114914964	0.0258875	0.0799394	mature T/NK-cell lymphomas	TRUE	reported	textfile	ebi-a-GCST90016976	12	115352769	0.0187031	7.89e-06	14306	genus Candidatus Soleaferreagenus Candidatus Soleaferrea|| id:ebi-a-GCST90016976	TRUE	reported	igd	2	TRUE	0.00334387	47.9912	39.7862	20.1922	0.3847
rs6494306	A	G	A	G	-0.0969304	-0.00481476	0.325254	FALSE	FALSE	FALSE	finngen_R9_CD2_TNK_LYMPHOMA_EXALLC	62102341	0.953728	0.0829758	mature T/NK-cell lymphomas	TRUE	reported	textfile	ebi-a-GCST90016976	15	62394540	0.0214221	5.8e-06	14306	genus Candidatus Soleaferreagenus Candidatus Soleaferrea|| id:ebi-a-GCST90016976	TRUE	reported	igd	2	TRUE	0.00297029	42.6136	39.7862	20.4737	0.1968
rs7400877	C	T	C	T	0.0951085	0.00452729	0.787337	FALSE	FALSE	FALSE	finngen_R9_CD2_TNK_LYMPHOMA_EXALLC	75937199	0.961957	0.0949159	mature T/NK-cell lymphomas	TRUE	reported	textfile	ebi-a-GCST90016976	14	76403542	0.0212799	9.29e-06	14306	genus Candidatus Soleaferreagenus Candidatus Soleaferrea|| id:ebi-a-GCST90016976	TRUE	reported	igd	2	TRUE	0.00339663	48.751	39.7862	19.9756	0.2505
rs9973954	G	A	G	A	-0.0892075	-0.0501242	0.643287	FALSE	FALSE	FALSE	finngen_R9_CD2_TNK_LYMPHOMA_EXALLC	19686146	0.53901	0.0815941	mature T/NK-cell lymphomas	TRUE	reported	textfile	ebi-a-GCST90016976	2	19885907	0.0195401	5.95e-06	14306	genus Candidatus Soleaferreagenus Candidatus Soleaferrea|| id:ebi-a-GCST90016976	TRUE	reported	igd	2	TRUE	0.00338121	48.5289	39.7862	20.8425	0.3062
rs10093861	G	A	G	A	-0.0568869	-0.0103116	0.407575	FALSE	FALSE	FALSE	finngen_R9_CD2_TNK_LYMPHOMA_EXALLC	120232167	0.895911	0.0788176	mature T/NK-cell lymphomas	TRUE	reported	textfile	ebi-a-GCST90017021	8	121244406	0.0121152	3.06e-06	14306	genus Lachnospiraceae FCS020 groupgenus Lachnospiraceae FCS020 group|| id:ebi-a-GCST90017021	TRUE	reported	igd	2	TRUE	0.00161803	23.1819	39.7862	22.0477	0.498
rs1254846	A	G	A	G	-0.105963	-0.0108554	0.855565	FALSE	FALSE	FALSE	finngen_R9_CD2_TNK_LYMPHOMA_EXALLC	43850646	0.922241	0.11121	mature T/NK-cell lymphomas	TRUE	reported	textfile	ebi-a-GCST90017021	10	44346094	0.0232501	5.6e-06	14306	genus Lachnospiraceae FCS020 groupgenus Lachnospiraceae FCS020 group|| id:ebi-a-GCST90017021	TRUE	reported	igd	2	TRUE	0.00186674	26.7518	39.7862	20.7711	0.0915
rs1363769	C	T	C	T	0.200628	-0.184712	0.968086	FALSE	FALSE	FALSE	finngen_R9_CD2_TNK_LYMPHOMA_EXALLC	17754496	0.395919	0.217581	mature T/NK-cell lymphomas	TRUE	reported	textfile	ebi-a-GCST90017021	19	17865305	0.0449372	1.58e-06	14306	genus Lachnospiraceae FCS020 groupgenus Lachnospiraceae FCS020 group|| id:ebi-a-GCST90017021	TRUE	reported	igd	2	TRUE	0.0025539	36.6245	39.7862	19.9329	0.0328
rs2322265	C	T	C	T	-0.0666305	-0.186192	0.266283	FALSE	FALSE	FALSE	finngen_R9_CD2_TNK_LYMPHOMA_EXALLC	165666933	0.035311	0.0884617	mature T/NK-cell lymphomas	TRUE	reported	textfile	ebi-a-GCST90017021	4	166588085	0.0141577	5.21e-06	14306	genus Lachnospiraceae FCS020 groupgenus Lachnospiraceae FCS020 group|| id:ebi-a-GCST90017021	TRUE	reported	igd	2	TRUE	0.00168901	24.2004	39.7862	22.1493	0.2555
rs2862811	C	T	C	T	-0.0564927	0.0243816	0.69956	FALSE	FALSE	FALSE	finngen_R9_CD2_TNK_LYMPHOMA_EXALLC	166278627	0.772517	0.0843409	mature T/NK-cell lymphomas	TRUE	reported	textfile	ebi-a-GCST90017021	3	165996415	0.0121736	3.92e-06	14306	genus Lachnospiraceae FCS020 groupgenus Lachnospiraceae FCS020 group|| id:ebi-a-GCST90017021	TRUE	reported	igd	2	TRUE	0.00158238	22.6703	39.7862	21.5351	0.4543
rs35035870	T	C	T	C	-0.190615	-0.196516	0.0393031	FALSE	FALSE	FALSE	finngen_R9_CD2_TNK_LYMPHOMA_EXALLC	3227646	0.320577	0.197847	mature T/NK-cell lymphomas	TRUE	reported	textfile	ebi-a-GCST90017021	11	3248876	0.0414403	2.62e-06	14306	genus Lachnospiraceae FCS020 groupgenus Lachnospiraceae FCS020 group|| id:ebi-a-GCST90017021	TRUE	reported	igd	2	TRUE	0.00250771	35.9605	39.7862	21.1577	0.03579
rs3999074	G	T	G	T	-0.0550587	-0.184408	0.493183	FALSE	FALSE	FALSE	finngen_R9_CD2_TNK_LYMPHOMA_EXALLC	63803887	0.0178974	0.077884	mature T/NK-cell lymphomas	TRUE	reported	textfile	ebi-a-GCST90017021	10	65563647	0.0121847	6.55e-06	14306	genus Lachnospiraceae FCS020 groupgenus Lachnospiraceae FCS020 group|| id:ebi-a-GCST90017021	TRUE	reported	igd	2	TRUE	0.00151282	21.6722	39.7862	20.4184	0.4781
rs4452603	T	G	T	G	0.0604208	-0.0645906	0.271994	FALSE	FALSE	FALSE	finngen_R9_CD2_TNK_LYMPHOMA_EXALLC	71256565	0.46359	0.0881244	mature T/NK-cell lymphomas	TRUE	reported	textfile	ebi-a-GCST90017021	6	71966268	0.0135965	8.98e-06	14306	genus Lachnospiraceae FCS020 groupgenus Lachnospiraceae FCS020 group|| id:ebi-a-GCST90017021	TRUE	reported	igd	2	TRUE	0.0014919	21.372	39.7862	19.7478	0.2863
rs7249113	G	A	G	A	0.0679483	-0.119446	0.29808	FALSE	FALSE	FALSE	finngen_R9_CD2_TNK_LYMPHOMA_EXALLC	2571234	0.162342	0.0854869	mature T/NK-cell lymphomas	TRUE	reported	textfile	ebi-a-GCST90017021	19	2571232	0.0133496	3.72e-07	14306	genus Lachnospiraceae FCS020 groupgenus Lachnospiraceae FCS020 group|| id:ebi-a-GCST90017021	TRUE	reported	igd	2	TRUE	0.00186683	26.7531	39.7862	25.9072	0.2813
rs72793667	A	G	A	G	-0.116881	-0.114128	0.0397945	FALSE	FALSE	FALSE	finngen_R9_CD2_TNK_LYMPHOMA_EXALLC	53719294	0.566387	0.199045	mature T/NK-cell lymphomas	TRUE	reported	textfile	ebi-a-GCST90017021	2	53946431	0.0246589	1.63e-06	14306	genus Lachnospiraceae FCS020 groupgenus Lachnospiraceae FCS020 group|| id:ebi-a-GCST90017021	TRUE	reported	igd	2	TRUE	0.00209092	29.9711	39.7862	22.4668	0.0835
rs9308097	G	A	G	A	-0.055381	-0.0149245	0.506431	FALSE	FALSE	FALSE	finngen_R9_CD2_TNK_LYMPHOMA_EXALLC	164865326	0.847216	0.0774604	mature T/NK-cell lymphomas	TRUE	reported	textfile	ebi-a-GCST90017021	4	165786478	0.0123659	7.47e-06	14306	genus Lachnospiraceae FCS020 groupgenus Lachnospiraceae FCS020 group|| id:ebi-a-GCST90017021	TRUE	reported	igd	2	TRUE	0.00151957	21.769	39.7862	20.0572	0.4523
rs9788306	C	T	C	T	-0.062804	-0.0849241	0.287129	FALSE	FALSE	FALSE	finngen_R9_CD2_TNK_LYMPHOMA_EXALLC	39845177	0.322396	0.0858212	mature T/NK-cell lymphomas	TRUE	reported	textfile	ebi-a-GCST90017021	13	40419314	0.0130744	1.39e-06	14306	genus Lachnospiraceae FCS020 groupgenus Lachnospiraceae FCS020 group|| id:ebi-a-GCST90017021	TRUE	reported	igd	2	TRUE	0.00160514	22.9968	39.7862	23.0744	0.2843
rs10093869	A	G	A	G	-0.0577795	-0.0684896	0.423929	FALSE	FALSE	FALSE	finngen_R9_CD2_TNK_LYMPHOMA_EXALLC	1318658	0.384738	0.0787961	mature T/NK-cell lymphomas	TRUE	reported	textfile	ebi-a-GCST90017034	8	1266824	0.0125389	3.67e-06	14306	genus Odoribactergenus Odoribacter|| id:ebi-a-GCST90017034	TRUE	reported	igd	2	TRUE	0.00156607	22.4362	39.7862	21.2338	0.3757
rs10423795	T	C	T	C	-0.0550695	0.0433264	0.615768	FALSE	FALSE	FALSE	finngen_R9_CD2_TNK_LYMPHOMA_EXALLC	49019831	0.587784	0.0799305	mature T/NK-cell lymphomas	TRUE	reported	textfile	ebi-a-GCST90017034	19	49523088	0.0121164	6.58e-06	14306	genus Odoribactergenus Odoribacter|| id:ebi-a-GCST90017034	TRUE	reported	igd	2	TRUE	0.00146341	20.9634	39.7862	20.6574	0.4066
rs28417404	A	G	A	G	-0.0726896	-0.118826	0.0965289	FALSE	FALSE	FALSE	finngen_R9_CD2_TNK_LYMPHOMA_EXALLC	70477507	0.364402	0.131009	mature T/NK-cell lymphomas	TRUE	reported	textfile	ebi-a-GCST90017034	14	70944224	0.0161372	3.68e-06	14306	genus Odoribactergenus Odoribacter|| id:ebi-a-GCST90017034	TRUE	reported	igd	2	TRUE	0.0014841	21.2601	39.7862	20.2903	0.169
rs4793970	A	G	A	G	-0.0576329	-0.0273041	0.363467	FALSE	FALSE	FALSE	finngen_R9_CD2_TNK_LYMPHOMA_EXALLC	48686600	0.735792	0.0809172	mature T/NK-cell lymphomas	TRUE	reported	textfile	ebi-a-GCST90017034	17	46763962	0.0129154	6.03e-06	14306	genus Odoribactergenus Odoribacter|| id:ebi-a-GCST90017034	TRUE	reported	igd	2	TRUE	0.00139823	20.0283	39.7862	19.9125	0.3012
rs6856150	A	G	A	G	-0.0881922	-0.0613802	0.877057	FALSE	FALSE	FALSE	finngen_R9_CD2_TNK_LYMPHOMA_EXALLC	11905935	0.601883	0.117655	mature T/NK-cell lymphomas	TRUE	reported	textfile	ebi-a-GCST90017034	4	11907559	0.0194146	6.06e-06	14306	genus Odoribactergenus Odoribacter|| id:ebi-a-GCST90017034	TRUE	reported	igd	2	TRUE	0.00162254	23.2466	39.7862	20.635	0.1183
rs74553962	T	G	T	G	0.121449	-0.105714	0.0760943	FALSE	FALSE	FALSE	finngen_R9_CD2_TNK_LYMPHOMA_EXALLC	68765245	0.475277	0.148075	mature T/NK-cell lymphomas	TRUE	reported	textfile	ebi-a-GCST90017034	8	69677480	0.0264106	9.49e-06	14306	genus Odoribactergenus Odoribacter|| id:ebi-a-GCST90017034	TRUE	reported	igd	2	TRUE	0.0017316	24.8117	39.7862	21.1462	0.06262
rs77779484	G	A	G	A	-0.133489	-0.22413	0.061003	FALSE	FALSE	FALSE	finngen_R9_CD2_TNK_LYMPHOMA_EXALLC	67262163	0.169373	0.163096	mature T/NK-cell lymphomas	TRUE	reported	textfile	ebi-a-GCST90017034	12	67655943	0.0268526	6.56e-07	14306	genus Odoribactergenus Odoribacter|| id:ebi-a-GCST90017034	TRUE	reported	igd	2	TRUE	0.00196761	28.2002	39.7862	24.7126	0.05865
rs10098492	T	C	T	C	0.132323	0.0882856	0.0573344	FALSE	FALSE	FALSE	finngen_R9_CD2_TNK_LYMPHOMA_EXALLC	112097527	0.591558	0.164534	mature T/NK-cell lymphomas	TRUE	reported	textfile	ebi-a-GCST90016992	8	113109756	0.0293688	6.41e-06	14306	genus Enterorhabdusgenus Enterorhabdus|| id:ebi-a-GCST90016992	TRUE	reported	igd	2	TRUE	0.00288124	41.3323	39.7862	20.3001	0.09046
rs114731706	T	G	T	G	0.182308	0.0909874	0.0319562	FALSE	FALSE	FALSE	finngen_R9_CD2_TNK_LYMPHOMA_EXALLC	19412192	0.679329	0.220106	mature T/NK-cell lymphomas	TRUE	reported	textfile	ebi-a-GCST90016992	2	19611953	0.0382298	2.17e-06	14306	genus Enterorhabdusgenus Enterorhabdus|| id:ebi-a-GCST90016992	TRUE	reported	igd	2	TRUE	0.00508698	73.1363	39.7862	22.7409	0.0835
rs2051957	C	T	C	T	0.0843291	-0.157109	0.200268	FALSE	FALSE	FALSE	finngen_R9_CD2_TNK_LYMPHOMA_EXALLC	90080569	0.108365	0.0978515	mature T/NK-cell lymphomas	TRUE	reported	textfile	ebi-a-GCST90016992	7	89709883	0.0189864	8.9e-06	14306	genus Enterorhabdusgenus Enterorhabdus|| id:ebi-a-GCST90016992	TRUE	reported	igd	2	TRUE	0.00255389	36.6243	39.7862	19.7274	0.2346
rs3017103	G	A	G	A	-0.0980897	-0.000386395	0.809494	FALSE	FALSE	FALSE	finngen_R9_CD2_TNK_LYMPHOMA_EXALLC	62406721	0.996899	0.0994112	mature T/NK-cell lymphomas	TRUE	reported	textfile	ebi-a-GCST90016992	11	62174193	0.0208995	2.94e-06	14306	genus Enterorhabdusgenus Enterorhabdus|| id:ebi-a-GCST90016992	TRUE	reported	igd	2	TRUE	0.00296033	42.4703	39.7862	22.028	0.1899
rs73331712	T	C	T	C	0.26199	0.034134	0.0412422	FALSE	FALSE	FALSE	finngen_R9_CD2_TNK_LYMPHOMA_EXALLC	69121322	0.859768	0.193208	mature T/NK-cell lymphomas	TRUE	reported	textfile	ebi-a-GCST90016992	12	69515102	0.055123	4.85e-06	14306	genus Enterorhabdusgenus Enterorhabdus|| id:ebi-a-GCST90016992	TRUE	reported	igd	2	TRUE	0.00561648	80.7918	39.7862	22.5894	0.04274
rs77655283	G	A	G	A	0.132988	0.229073	0.0704875	FALSE	FALSE	FALSE	finngen_R9_CD2_TNK_LYMPHOMA_EXALLC	235531235	0.135335	0.153391	mature T/NK-cell lymphomas	TRUE	reported	textfile	ebi-a-GCST90016992	2	236439879	0.0298306	5.88e-06	14306	genus Enterorhabdusgenus Enterorhabdus|| id:ebi-a-GCST90016992	TRUE	reported	igd	2	TRUE	0.00225973	32.3964	39.7862	19.8747	0.06859
rs1010560	C	A	C	A	0.0580232	-0.000532047	0.267664	FALSE	FALSE	FALSE	finngen_R9_CD2_TNK_LYMPHOMA_EXALLC	29927454	0.99516	0.0877111	mature T/NK-cell lymphomas	TRUE	reported	textfile	ebi-a-GCST90016983	1	30400301	0.0122722	1.96e-06	14306	genus Coprococcus1genus Coprococcus1|| id:ebi-a-GCST90016983	TRUE	reported	igd	2	TRUE	0.00140368	20.1064	39.7862	22.3542	0.2962
rs12794898	G	T	G	T	0.0903299	0.148195	0.130975	FALSE	FALSE	FALSE	finngen_R9_CD2_TNK_LYMPHOMA_EXALLC	124684165	0.203663	0.11658	mature T/NK-cell lymphomas	TRUE	reported	textfile	ebi-a-GCST90016983	11	124554061	0.0197212	4.92e-06	14306	genus Coprococcus1genus Coprococcus1|| id:ebi-a-GCST90016983	TRUE	reported	igd	2	TRUE	0.00139548	19.9889	39.7862	20.9796	0.09443
rs1519491	T	C	T	C	0.0499197	-0.0229847	0.397025	FALSE	FALSE	FALSE	finngen_R9_CD2_TNK_LYMPHOMA_EXALLC	21856898	0.771548	0.0791622	mature T/NK-cell lymphomas	TRUE	reported	textfile	ebi-a-GCST90016983	2	22079770	0.0113558	8.95e-06	14306	genus Coprococcus1genus Coprococcus1|| id:ebi-a-GCST90016983	TRUE	reported	igd	2	TRUE	0.00120426	17.2465	39.7862	19.3245	0.4085
rs1576241	A	G	A	G	-0.0510343	-0.0952011	0.381309	FALSE	FALSE	FALSE	finngen_R9_CD2_TNK_LYMPHOMA_EXALLC	71819574	0.23323	0.0798613	mature T/NK-cell lymphomas	TRUE	reported	textfile	ebi-a-GCST90016983	6	72529277	0.0109535	3.33e-06	14306	genus Coprococcus1genus Coprococcus1|| id:ebi-a-GCST90016983	TRUE	reported	igd	2	TRUE	0.00128312	18.3773	39.7862	21.7079	0.4394
rs2907920	G	A	G	A	-0.0561173	-0.0303719	0.715057	FALSE	FALSE	FALSE	finngen_R9_CD2_TNK_LYMPHOMA_EXALLC	2600719	0.726307	0.0867664	mature T/NK-cell lymphomas	TRUE	reported	textfile	ebi-a-GCST90016983	19	2600717	0.0126824	7.65e-06	14306	genus Coprococcus1genus Coprococcus1|| id:ebi-a-GCST90016983	TRUE	reported	igd	2	TRUE	0.00129761	18.5852	39.7862	19.579	0.2903
rs4277593	G	A	G	A	-0.0585649	0.0597045	0.409199	FALSE	FALSE	FALSE	finngen_R9_CD2_TNK_LYMPHOMA_EXALLC	4338773	0.447682	0.0786325	mature T/NK-cell lymphomas	TRUE	reported	textfile	ebi-a-GCST90016983	20	4319420	0.0109914	1.14e-07	14306	genus Coprococcus1genus Coprococcus1|| id:ebi-a-GCST90016983	TRUE	reported	igd	2	TRUE	0.00171296	24.5443	39.7862	28.3902	0.4831
rs56405618	A	G	A	G	-0.08963	0.0784866	0.115951	FALSE	FALSE	FALSE	finngen_R9_CD2_TNK_LYMPHOMA_EXALLC	173547165	0.52182	0.122532	mature T/NK-cell lymphomas	TRUE	reported	textfile	ebi-a-GCST90016983	4	174468316	0.0186508	1.57e-06	14306	genus Coprococcus1genus Coprococcus1|| id:ebi-a-GCST90016983	TRUE	reported	igd	2	TRUE	0.00158923	22.7686	39.7862	23.0947	0.1113
rs73031725	T	C	T	C	0.167591	-0.0103326	0.0312816	FALSE	FALSE	FALSE	finngen_R9_CD2_TNK_LYMPHOMA_EXALLC	134752388	0.962845	0.221809	mature T/NK-cell lymphomas	TRUE	reported	textfile	ebi-a-GCST90016983	11	134622282	0.0355224	1.98e-06	14306	genus Coprococcus1genus Coprococcus1|| id:ebi-a-GCST90016983	TRUE	reported	igd	2	TRUE	0.0031998	45.9168	39.7862	22.2585	0.06064
rs73167075	T	C	T	C	0.0573137	0.0434142	0.21118	FALSE	FALSE	FALSE	finngen_R9_CD2_TNK_LYMPHOMA_EXALLC	165975355	0.645046	0.0942448	mature T/NK-cell lymphomas	TRUE	reported	textfile	ebi-a-GCST90016983	3	165693143	0.0127573	8.57e-06	14306	genus Coprococcus1genus Coprococcus1|| id:ebi-a-GCST90016983	TRUE	reported	igd	2	TRUE	0.00119695	17.1417	39.7862	20.1836	0.2396
rs74101919	T	C	T	C	-0.0718988	0.0442648	0.107966	FALSE	FALSE	FALSE	finngen_R9_CD2_TNK_LYMPHOMA_EXALLC	94958765	0.722727	0.124753	mature T/NK-cell lymphomas	TRUE	reported	textfile	ebi-a-GCST90016983	1	95424321	0.0144651	1.03e-06	14306	genus Coprococcus1genus Coprococcus1|| id:ebi-a-GCST90016983	TRUE	reported	igd	2	TRUE	0.00157118	22.5096	39.7862	24.7059	0.1869
rs946513	T	C	T	C	-0.205899	-0.195211	0.953855	FALSE	FALSE	FALSE	finngen_R9_CD2_TNK_LYMPHOMA_EXALLC	15871821	0.298443	0.187742	mature T/NK-cell lymphomas	TRUE	reported	textfile	ebi-a-GCST90016983	10	15913820	0.0460018	8.62e-06	14306	genus Coprococcus1genus Coprococcus1|| id:ebi-a-GCST90016983	TRUE	reported	igd	2	TRUE	0.00438425	62.9885	39.7862	20.0336	0.0547
rs10131724	C	A	C	A	0.199832	0.182677	0.900437	FALSE	FALSE	FALSE	finngen_R9_CD2_TNK_LYMPHOMA_EXALLC	51752348	0.164982	0.131564	mature T/NK-cell lymphomas	TRUE	reported	textfile	ebi-a-GCST90017004	14	52219066	0.0414577	2.39e-06	14306	genus Eubacterium ruminantium groupgenus Eubacterium ruminantium group|| id:ebi-a-GCST90017004	TRUE	reported	igd	2	TRUE	0.0047564	68.3607	39.7862	23.2338	0.0636
rs10923018	G	A	G	A	0.0726438	-0.0264169	0.579701	FALSE	FALSE	FALSE	finngen_R9_CD2_TNK_LYMPHOMA_EXALLC	88057716	0.736797	0.0785986	mature T/NK-cell lymphomas	TRUE	reported	textfile	ebi-a-GCST90017004	1	88523399	0.0160924	6.8e-06	14306	genus Eubacterium ruminantium groupgenus Eubacterium ruminantium group|| id:ebi-a-GCST90017004	TRUE	reported	igd	2	TRUE	0.0026304	37.7245	39.7862	20.3777	0.4722
rs11637981	T	G	T	G	0.073258	0.119965	0.443763	FALSE	FALSE	FALSE	finngen_R9_CD2_TNK_LYMPHOMA_EXALLC	60997423	0.125462	0.0782939	mature T/NK-cell lymphomas	TRUE	reported	textfile	ebi-a-GCST90017004	15	61289622	0.0160888	5.44e-06	14306	genus Eubacterium ruminantium groupgenus Eubacterium ruminantium group|| id:ebi-a-GCST90017004	TRUE	reported	igd	2	TRUE	0.00268065	38.4471	39.7862	20.733	0.4841
rs13025464	C	T	C	T	0.0737077	0.0129883	0.597199	FALSE	FALSE	FALSE	finngen_R9_CD2_TNK_LYMPHOMA_EXALLC	200745922	0.86968	0.0791657	mature T/NK-cell lymphomas	TRUE	reported	textfile	ebi-a-GCST90017004	2	201610645	0.0163786	6.97e-06	14306	genus Eubacterium ruminantium groupgenus Eubacterium ruminantium group|| id:ebi-a-GCST90017004	TRUE	reported	igd	2	TRUE	0.00256691	36.8116	39.7862	20.2522	0.3827
rs139749	C	T	C	T	-0.0845439	0.0568287	0.341269	FALSE	FALSE	FALSE	finngen_R9_CD2_TNK_LYMPHOMA_EXALLC	24907088	0.48974	0.0822744	mature T/NK-cell lymphomas	TRUE	reported	textfile	ebi-a-GCST90017004	22	25303055	0.0171791	8.59e-07	14306	genus Eubacterium ruminantium groupgenus Eubacterium ruminantium group|| id:ebi-a-GCST90017004	TRUE	reported	igd	2	TRUE	0.00321651	46.1575	39.7862	24.2194	0.3419
rs16891896	G	A	G	A	-0.174787	-0.0702338	0.0852909	FALSE	FALSE	FALSE	finngen_R9_CD2_TNK_LYMPHOMA_EXALLC	33897484	0.610953	0.138062	mature T/NK-cell lymphomas	TRUE	reported	textfile	ebi-a-GCST90017004	5	33897589	0.0390573	2.38e-06	14306	genus Eubacterium ruminantium groupgenus Eubacterium ruminantium group|| id:ebi-a-GCST90017004	TRUE	reported	igd	2	TRUE	0.0033734	48.4164	39.7862	20.0269	0.05865
rs17519472	C	T	C	T	0.107804	0.0926601	0.139184	FALSE	FALSE	FALSE	finngen_R9_CD2_TNK_LYMPHOMA_EXALLC	30208021	0.414295	0.113504	mature T/NK-cell lymphomas	TRUE	reported	textfile	ebi-a-GCST90017004	12	30360954	0.0233984	4.7e-06	14306	genus Eubacterium ruminantium groupgenus Eubacterium ruminantium group|| id:ebi-a-GCST90017004	TRUE	reported	igd	2	TRUE	0.00302985	43.4707	39.7862	21.2274	0.1541
rs209813	G	A	G	A	-0.103488	0.106517	0.145194	FALSE	FALSE	FALSE	finngen_R9_CD2_TNK_LYMPHOMA_EXALLC	11953400	0.336644	0.110861	mature T/NK-cell lymphomas	TRUE	reported	textfile	ebi-a-GCST90017004	6	11953633	0.0236391	9.23e-06	14306	genus Eubacterium ruminantium groupgenus Eubacterium ruminantium group|| id:ebi-a-GCST90017004	TRUE	reported	igd	2	TRUE	0.00296541	42.5433	39.7862	19.1654	0.166
rs2116427	A	G	A	G	0.0911461	0.0664667	0.25504	FALSE	FALSE	FALSE	finngen_R9_CD2_TNK_LYMPHOMA_EXALLC	121847301	0.454704	0.0889072	mature T/NK-cell lymphomas	TRUE	reported	textfile	ebi-a-GCST90017004	5	121182996	0.0182353	4.67e-07	14306	genus Eubacterium ruminantium groupgenus Eubacterium ruminantium group|| id:ebi-a-GCST90017004	TRUE	reported	igd	2	TRUE	0.00316865	45.4685	39.7862	24.9833	0.2565
rs2229917	A	G	A	G	0.153538	0.0727125	0.0424768	FALSE	FALSE	FALSE	finngen_R9_CD2_TNK_LYMPHOMA_EXALLC	128218658	0.707064	0.193486	mature T/NK-cell lymphomas	TRUE	reported	textfile	ebi-a-GCST90017004	9	130980937	0.0323922	2.16e-06	14306	genus Eubacterium ruminantium groupgenus Eubacterium ruminantium group|| id:ebi-a-GCST90017004	TRUE	reported	igd	2	TRUE	0.00293092	42.0471	39.7862	22.4673	0.0666
rs2418654	C	T	C	T	-0.0748879	0.0900641	0.433225	FALSE	FALSE	FALSE	finngen_R9_CD2_TNK_LYMPHOMA_EXALLC	71020448	0.256857	0.0794319	mature T/NK-cell lymphomas	TRUE	reported	textfile	ebi-a-GCST90017004	2	71247578	0.0165852	6.17e-06	14306	genus Eubacterium ruminantium groupgenus Eubacterium ruminantium group|| id:ebi-a-GCST90017004	TRUE	reported	igd	2	TRUE	0.00279872	40.1452	39.7862	20.3883	0.4781
rs2817174	C	T	C	T	-0.0734306	0.0112365	0.395898	FALSE	FALSE	FALSE	finngen_R9_CD2_TNK_LYMPHOMA_EXALLC	3127617	0.887333	0.0793086	mature T/NK-cell lymphomas	TRUE	reported	textfile	ebi-a-GCST90017004	1	3044181	0.0163687	7.87e-06	14306	genus Eubacterium ruminantium groupgenus Eubacterium ruminantium group|| id:ebi-a-GCST90017004	TRUE	reported	igd	2	TRUE	0.00264227	37.8952	39.7862	20.1245	0.4294
rs57340348	T	C	T	C	-0.0979429	0.10525	0.202328	FALSE	FALSE	FALSE	finngen_R9_CD2_TNK_LYMPHOMA_EXALLC	129708969	0.279885	0.0974017	mature T/NK-cell lymphomas	TRUE	reported	textfile	ebi-a-GCST90017004	6	130030114	0.0212166	4.93e-06	14306	genus Eubacterium ruminantium groupgenus Eubacterium ruminantium group|| id:ebi-a-GCST90017004	TRUE	reported	igd	2	TRUE	0.00323477	46.4203	39.7862	21.3105	0.2147
rs606117	G	A	G	A	-0.0833243	-0.078766	0.727115	FALSE	FALSE	FALSE	finngen_R9_CD2_TNK_LYMPHOMA_EXALLC	2539358	0.366528	0.0872273	mature T/NK-cell lymphomas	TRUE	reported	textfile	ebi-a-GCST90017004	9	2539358	0.018056	4.82e-06	14306	genus Eubacterium ruminantium groupgenus Eubacterium ruminantium group|| id:ebi-a-GCST90017004	TRUE	reported	igd	2	TRUE	0.00307955	44.186	39.7862	21.2961	0.332
rs6676699	T	G	T	G	0.0888124	0.0314515	0.700463	FALSE	FALSE	FALSE	finngen_R9_CD2_TNK_LYMPHOMA_EXALLC	198009151	0.712458	0.0853367	mature T/NK-cell lymphomas	TRUE	reported	textfile	ebi-a-GCST90017004	1	197978281	0.0196447	6.38e-06	14306	genus Eubacterium ruminantium groupgenus Eubacterium ruminantium group|| id:ebi-a-GCST90017004	TRUE	reported	igd	2	TRUE	0.00272201	39.0419	39.7862	20.4388	0.2217
rs7000472	G	A	G	A	0.0762282	-0.0933244	0.584012	FALSE	FALSE	FALSE	finngen_R9_CD2_TNK_LYMPHOMA_EXALLC	137614025	0.236548	0.0788439	mature T/NK-cell lymphomas	TRUE	reported	textfile	ebi-a-GCST90017004	8	138626268	0.016523	4.07e-06	14306	genus Eubacterium ruminantium groupgenus Eubacterium ruminantium group|| id:ebi-a-GCST90017004	TRUE	reported	igd	2	TRUE	0.00268341	38.4867	39.7862	21.284	0.3618
rs72836424	C	T	C	T	-0.139825	0.0495797	0.11155	FALSE	FALSE	FALSE	finngen_R9_CD2_TNK_LYMPHOMA_EXALLC	127239189	0.688326	0.1236	mature T/NK-cell lymphomas	TRUE	reported	textfile	ebi-a-GCST90017004	10	129037453	0.030069	2.62e-06	14306	genus Eubacterium ruminantium groupgenus Eubacterium ruminantium group|| id:ebi-a-GCST90017004	TRUE	reported	igd	2	TRUE	0.00337541	48.4454	39.7862	21.6238	0.09543
rs73139629	A	C	A	C	-0.115098	0.000866498	0.0919189	FALSE	FALSE	FALSE	finngen_R9_CD2_TNK_LYMPHOMA_EXALLC	62912223	0.994811	0.133233	mature T/NK-cell lymphomas	TRUE	reported	textfile	ebi-a-GCST90017004	12	63306003	0.0247909	5.36e-06	14306	genus Eubacterium ruminantium groupgenus Eubacterium ruminantium group|| id:ebi-a-GCST90017004	TRUE	reported	igd	2	TRUE	0.0030396	43.611	39.7862	21.5551	0.1322
rs10138457	T	C	T	C	-0.113054	-0.307101	0.0930106	FALSE	FALSE	FALSE	finngen_R9_CD2_TNK_LYMPHOMA_EXALLC	101991715	0.0212966	0.133366	mature T/NK-cell lymphomas	TRUE	reported	textfile	ebi-a-GCST90016988	14	102458052	0.0261933	7.88e-06	14306	genus Dialistergenus Dialister|| id:ebi-a-GCST90016988	TRUE	reported	igd	2	TRUE	0.00169856	24.3376	39.7862	18.6291	0.07157
rs10938938	A	G	A	G	0.0773514	0.116996	0.842487	FALSE	FALSE	FALSE	finngen_R9_CD2_TNK_LYMPHOMA_EXALLC	23292736	0.269036	0.105852	mature T/NK-cell lymphomas	TRUE	reported	textfile	ebi-a-GCST90016988	4	23294359	0.0170915	7.37e-06	14306	genus Dialistergenus Dialister|| id:ebi-a-GCST90016988	TRUE	reported	igd	2	TRUE	0.00186966	26.7937	39.7862	20.4822	0.1938
rs11071887	T	C	T	C	0.0662403	-0.0544328	0.323405	FALSE	FALSE	FALSE	finngen_R9_CD2_TNK_LYMPHOMA_EXALLC	32662894	0.513792	0.083365	mature T/NK-cell lymphomas	TRUE	reported	textfile	ebi-a-GCST90016988	15	32955095	0.0146315	5.91e-06	14306	genus Dialistergenus Dialister|| id:ebi-a-GCST90016988	TRUE	reported	igd	2	TRUE	0.00170264	24.3961	39.7862	20.4959	0.2634
rs11166701	G	A	G	A	-0.0655301	0.188538	0.510192	FALSE	FALSE	FALSE	finngen_R9_CD2_TNK_LYMPHOMA_EXALLC	137283482	0.0151182	0.0776027	mature T/NK-cell lymphomas	TRUE	reported	textfile	ebi-a-GCST90016988	8	138295725	0.013186	5.51e-07	14306	genus Dialistergenus Dialister|| id:ebi-a-GCST90016988	TRUE	reported	igd	2	TRUE	0.00214493	30.747	39.7862	24.6976	0.4841
rs2314294	T	C	T	C	0.0865932	-0.0854909	0.135082	FALSE	FALSE	FALSE	finngen_R9_CD2_TNK_LYMPHOMA_EXALLC	9243005	0.45261	0.113825	mature T/NK-cell lymphomas	TRUE	reported	textfile	ebi-a-GCST90016988	16	9336862	0.0193719	8.08e-06	14306	genus Dialistergenus Dialister|| id:ebi-a-GCST90016988	TRUE	reported	igd	2	TRUE	0.00156424	22.4099	39.7862	19.9813	0.1183
rs2435610	A	C	A	C	0.0647132	-0.03925	0.250791	FALSE	FALSE	FALSE	finngen_R9_CD2_TNK_LYMPHOMA_EXALLC	151192947	0.660275	0.0892992	mature T/NK-cell lymphomas	TRUE	reported	textfile	ebi-a-GCST90016988	7	150890034	0.0143314	5.93e-06	14306	genus Dialistergenus Dialister|| id:ebi-a-GCST90016988	TRUE	reported	igd	2	TRUE	0.00161307	23.1107	39.7862	20.3896	0.2604
rs4747450	C	A	C	A	0.0668509	-0.009316	0.224147	FALSE	FALSE	FALSE	finngen_R9_CD2_TNK_LYMPHOMA_EXALLC	22910724	0.920713	0.0935943	mature T/NK-cell lymphomas	TRUE	reported	textfile	ebi-a-GCST90016988	10	23199653	0.0147685	5.84e-06	14306	genus Dialistergenus Dialister|| id:ebi-a-GCST90016988	TRUE	reported	igd	2	TRUE	0.00174678	25.0297	39.7862	20.49	0.2664
rs4753063	A	G	A	G	0.0596297	-0.0528969	0.553116	FALSE	FALSE	FALSE	finngen_R9_CD2_TNK_LYMPHOMA_EXALLC	92533963	0.497697	0.0780054	mature T/NK-cell lymphomas	TRUE	reported	textfile	ebi-a-GCST90016988	11	92267129	0.0130052	4.86e-06	14306	genus Dialistergenus Dialister|| id:ebi-a-GCST90016988	TRUE	reported	igd	2	TRUE	0.00175343	25.1251	39.7862	21.0228	0.4414
rs75416973	A	G	A	G	0.0727223	0.0208822	0.223152	FALSE	FALSE	FALSE	finngen_R9_CD2_TNK_LYMPHOMA_EXALLC	172840493	0.823294	0.0935123	mature T/NK-cell lymphomas	TRUE	reported	textfile	ebi-a-GCST90016988	1	172809633	0.016451	9.46e-06	14306	genus Dialistergenus Dialister|| id:ebi-a-GCST90016988	TRUE	reported	igd	2	TRUE	0.00184786	26.4808	39.7862	19.5412	0.2256
rs764177	C	A	C	A	-0.0601454	-0.0183513	0.365878	FALSE	FALSE	FALSE	finngen_R9_CD2_TNK_LYMPHOMA_EXALLC	45767957	0.820681	0.0809609	mature T/NK-cell lymphomas	TRUE	reported	textfile	ebi-a-GCST90016988	3	45809449	0.0135366	9.61e-06	14306	genus Dialistergenus Dialister|| id:ebi-a-GCST90016988	TRUE	reported	igd	2	TRUE	0.00161886	23.1937	39.7862	19.7417	0.338
rs76680460	G	A	G	A	-0.161296	-0.109784	0.0432944	FALSE	FALSE	FALSE	finngen_R9_CD2_TNK_LYMPHOMA_EXALLC	25447082	0.569675	0.1931	mature T/NK-cell lymphomas	TRUE	reported	textfile	ebi-a-GCST90016988	9	25447080	0.0364332	8.19e-06	14306	genus Dialistergenus Dialister|| id:ebi-a-GCST90016988	TRUE	reported	igd	2	TRUE	0.00236405	33.8954	39.7862	19.5998	0.04771
rs10140184	A	C	A	C	0.0576795	-0.0242214	0.474563	FALSE	FALSE	FALSE	finngen_R9_CD2_TNK_LYMPHOMA_EXALLC	72715075	0.758751	0.0788659	mature T/NK-cell lymphomas	TRUE	reported	textfile	ebi-a-GCST90017006	14	73181783	0.012599	4.96e-06	14306	genus Eubacterium xylanophilum groupgenus Eubacterium xylanophilum group|| id:ebi-a-GCST90017006	TRUE	reported	igd	2	TRUE	0.00161252	23.1027	39.7862	20.959	0.4125
rs10917203	A	C	A	C	0.0612633	0.033363	0.39339	FALSE	FALSE	FALSE	finngen_R9_CD2_TNK_LYMPHOMA_EXALLC	22300773	0.675033	0.0795774	mature T/NK-cell lymphomas	TRUE	reported	textfile	ebi-a-GCST90017006	1	22627266	0.0130917	3.15e-06	14306	genus Eubacterium xylanophilum groupgenus Eubacterium xylanophilum group|| id:ebi-a-GCST90017006	TRUE	reported	igd	2	TRUE	0.00167223	23.9597	39.7862	21.8982	0.335
rs112176119	C	T	C	T	-0.113455	-0.133974	0.0938142	FALSE	FALSE	FALSE	finngen_R9_CD2_TNK_LYMPHOMA_EXALLC	73662872	0.312645	0.132688	mature T/NK-cell lymphomas	TRUE	reported	textfile	ebi-a-GCST90017006	16	73696771	0.0245762	3.33e-06	14306	genus Eubacterium xylanophilum groupgenus Eubacterium xylanophilum group|| id:ebi-a-GCST90017006	TRUE	reported	igd	2	TRUE	0.00155586	22.2897	39.7862	21.3117	0.06461
rs13239072	G	A	G	A	0.0687427	0.0961489	0.275513	FALSE	FALSE	FALSE	finngen_R9_CD2_TNK_LYMPHOMA_EXALLC	43526745	0.268272	0.0868513	mature T/NK-cell lymphomas	TRUE	reported	textfile	ebi-a-GCST90017006	7	43566344	0.0142728	1.82e-06	14306	genus Eubacterium xylanophilum groupgenus Eubacterium xylanophilum group|| id:ebi-a-GCST90017006	TRUE	reported	igd	2	TRUE	0.00188559	27.0225	39.7862	23.1972	0.2753
rs17830032	G	A	G	A	-0.160597	0.0437261	0.0818152	FALSE	FALSE	FALSE	finngen_R9_CD2_TNK_LYMPHOMA_EXALLC	59420451	0.762107	0.144446	mature T/NK-cell lymphomas	TRUE	reported	textfile	ebi-a-GCST90017006	20	57995506	0.0310515	2.39e-07	14306	genus Eubacterium xylanophilum groupgenus Eubacterium xylanophilum group|| id:ebi-a-GCST90017006	TRUE	reported	igd	2	TRUE	0.00262033	37.5796	39.7862	26.7491	0.05368
rs1999224	G	T	G	T	-0.0949051	-0.0496352	0.097324	FALSE	FALSE	FALSE	finngen_R9_CD2_TNK_LYMPHOMA_EXALLC	127735841	0.700942	0.129242	mature T/NK-cell lymphomas	TRUE	reported	textfile	ebi-a-GCST90017006	9	130498120	0.0203503	3.75e-06	14306	genus Eubacterium xylanophilum groupgenus Eubacterium xylanophilum group|| id:ebi-a-GCST90017006	TRUE	reported	igd	2	TRUE	0.0014527	20.8097	39.7862	21.7489	0.08847
rs2012708	G	A	G	A	-0.0573202	-0.0361125	0.656295	FALSE	FALSE	FALSE	finngen_R9_CD2_TNK_LYMPHOMA_EXALLC	84756953	0.657973	0.0815709	mature T/NK-cell lymphomas	TRUE	reported	textfile	ebi-a-GCST90017006	16	84790559	0.0126905	6.53e-06	14306	genus Eubacterium xylanophilum groupgenus Eubacterium xylanophilum group|| id:ebi-a-GCST90017006	TRUE	reported	igd	2	TRUE	0.0015209	21.7881	39.7862	20.4013	0.3638
rs2213117	T	G	T	G	0.0877797	-0.0361652	0.162944	FALSE	FALSE	FALSE	finngen_R9_CD2_TNK_LYMPHOMA_EXALLC	131139765	0.734054	0.10645	mature T/NK-cell lymphomas	TRUE	reported	textfile	ebi-a-GCST90017006	11	131009660	0.0189012	4.21e-06	14306	genus Eubacterium xylanophilum groupgenus Eubacterium xylanophilum group|| id:ebi-a-GCST90017006	TRUE	reported	igd	2	TRUE	0.00208164	29.8379	39.7862	21.568	0.161
rs75586835	A	G	A	G	-0.114498	0.136075	0.0706601	FALSE	FALSE	FALSE	finngen_R9_CD2_TNK_LYMPHOMA_EXALLC	86970786	0.376448	0.153851	mature T/NK-cell lymphomas	TRUE	reported	textfile	ebi-a-GCST90017006	4	87891938	0.0263455	9.39e-06	14306	genus Eubacterium xylanophilum groupgenus Eubacterium xylanophilum group|| id:ebi-a-GCST90017006	TRUE	reported	igd	2	TRUE	0.00162993	23.3525	39.7862	18.8879	0.0666
rs10147907	T	G	T	G	0.172263	-0.18522	0.0776095	FALSE	FALSE	FALSE	finngen_R9_CD2_TNK_LYMPHOMA_EXALLC	89018029	0.209069	0.147453	mature T/NK-cell lymphomas	TRUE	reported	textfile	ebi-a-GCST90016999	14	89484373	0.039601	8.27e-06	14306	genus Eubacterium fissicatena groupgenus Eubacterium fissicatena group|| id:ebi-a-GCST90016999	TRUE	reported	igd	2	TRUE	0.00379154	54.4406	39.7862	18.9222	0.06859
rs11818408	G	A	G	A	0.10585	-0.0195149	0.39629	FALSE	FALSE	FALSE	finngen_R9_CD2_TNK_LYMPHOMA_EXALLC	94998710	0.805572	0.0792827	mature T/NK-cell lymphomas	TRUE	reported	textfile	ebi-a-GCST90016999	10	96758467	0.0237114	8.2e-06	14306	genus Eubacterium fissicatena groupgenus Eubacterium fissicatena group|| id:ebi-a-GCST90016999	TRUE	reported	igd	2	TRUE	0.00559036	80.4141	39.7862	19.9282	0.4771
rs11876297	T	C	T	C	0.131469	-0.0418641	0.282116	FALSE	FALSE	FALSE	finngen_R9_CD2_TNK_LYMPHOMA_EXALLC	48226901	0.633721	0.087858	mature T/NK-cell lymphomas	TRUE	reported	textfile	ebi-a-GCST90016999	18	45753272	0.0281712	2.67e-06	14306	genus Eubacterium fissicatena groupgenus Eubacterium fissicatena group|| id:ebi-a-GCST90016999	TRUE	reported	igd	2	TRUE	0.00584802	84.1422	39.7862	21.7789	0.2157
rs151257695	A	G	A	G	0.20951	-0.149308	0.0706747	FALSE	FALSE	FALSE	finngen_R9_CD2_TNK_LYMPHOMA_EXALLC	73629231	0.3199	0.150109	mature T/NK-cell lymphomas	TRUE	reported	textfile	ebi-a-GCST90016999	7	73043561	0.0454847	3.1e-06	14306	genus Eubacterium fissicatena groupgenus Eubacterium fissicatena group|| id:ebi-a-GCST90016999	TRUE	reported	igd	2	TRUE	0.00649958	93.5783	39.7862	21.2167	0.08052
rs1768152	C	T	C	T	-0.139489	0.140583	0.894792	FALSE	FALSE	FALSE	finngen_R9_CD2_TNK_LYMPHOMA_EXALLC	39563463	0.268237	0.126979	mature T/NK-cell lymphomas	TRUE	reported	textfile	ebi-a-GCST90016999	3	39604954	0.0316186	8.7e-06	14306	genus Eubacterium fissicatena groupgenus Eubacterium fissicatena group|| id:ebi-a-GCST90016999	TRUE	reported	igd	2	TRUE	0.00460653	66.1968	39.7862	19.4623	0.1372
rs2733072	G	A	G	A	0.109644	0.0448097	0.504263	FALSE	FALSE	FALSE	finngen_R9_CD2_TNK_LYMPHOMA_EXALLC	5576177	0.564313	0.0777344	mature T/NK-cell lymphomas	TRUE	reported	textfile	ebi-a-GCST90016999	8	5433699	0.0228306	1.49e-06	14306	genus Eubacterium fissicatena groupgenus Eubacterium fissicatena group|| id:ebi-a-GCST90016999	TRUE	reported	igd	2	TRUE	0.00598179	86.0784	39.7862	23.064	0.4652
rs3771393	T	C	T	C	-0.130842	0.153501	0.806441	FALSE	FALSE	FALSE	finngen_R9_CD2_TNK_LYMPHOMA_EXALLC	70918116	0.118479	0.098323	mature T/NK-cell lymphomas	TRUE	reported	textfile	ebi-a-GCST90016999	2	71145246	0.0266671	7.38e-07	14306	genus Eubacterium fissicatena groupgenus Eubacterium fissicatena group|| id:ebi-a-GCST90016999	TRUE	reported	igd	2	TRUE	0.00696678	100.352	39.7862	24.0737	0.2843
rs6934739	A	G	A	G	0.111463	0.185461	0.332832	FALSE	FALSE	FALSE	finngen_R9_CD2_TNK_LYMPHOMA_EXALLC	39972698	0.0248045	0.0826313	mature T/NK-cell lymphomas	TRUE	reported	textfile	ebi-a-GCST90016999	6	39940437	0.0252788	9.75e-06	14306	genus Eubacterium fissicatena groupgenus Eubacterium fissicatena group|| id:ebi-a-GCST90016999	TRUE	reported	igd	2	TRUE	0.0051698	74.3331	39.7862	19.4423	0.2952
rs7104872	G	A	G	A	0.138612	0.182185	0.110444	FALSE	FALSE	FALSE	finngen_R9_CD2_TNK_LYMPHOMA_EXALLC	115294391	0.136424	0.122335	mature T/NK-cell lymphomas	TRUE	reported	textfile	ebi-a-GCST90016999	11	115165111	0.0291906	2.73e-06	14306	genus Eubacterium fissicatena groupgenus Eubacterium fissicatena group|| id:ebi-a-GCST90016999	TRUE	reported	igd	2	TRUE	0.00561995	80.8421	39.7862	22.5484	0.1779
rs10150232	A	G	A	G	0.0567088	-0.089901	0.199116	FALSE	FALSE	FALSE	finngen_R9_CD2_TNK_LYMPHOMA_EXALLC	29948802	0.35319	0.0968321	mature T/NK-cell lymphomas	TRUE	reported	textfile	ebi-a-GCST90016967	14	30418008	0.0124877	6.68e-06	14306	genus Anaerotruncusgenus Anaerotruncus|| id:ebi-a-GCST90016967	TRUE	reported	igd	2	TRUE	0.00121713	17.4311	39.7862	20.6222	0.2535
rs11018566	A	G	A	G	-0.156465	0.115073	0.0532207	FALSE	FALSE	FALSE	finngen_R9_CD2_TNK_LYMPHOMA_EXALLC	89307058	0.508646	0.174103	mature T/NK-cell lymphomas	TRUE	reported	textfile	ebi-a-GCST90016967	11	89040226	0.0366032	6.14e-06	14306	genus Anaerotruncusgenus Anaerotruncus|| id:ebi-a-GCST90016967	TRUE	reported	igd	2	TRUE	0.00240006	34.413	39.7862	18.2724	0.05169
rs115414803	A	C	A	C	-0.144356	0.206008	0.0624276	FALSE	FALSE	FALSE	finngen_R9_CD2_TNK_LYMPHOMA_EXALLC	87242091	0.201588	0.161316	mature T/NK-cell lymphomas	TRUE	reported	textfile	ebi-a-GCST90016967	4	88163243	0.0317524	6.83e-06	14306	genus Anaerotruncusgenus Anaerotruncus|| id:ebi-a-GCST90016967	TRUE	reported	igd	2	TRUE	0.00230101	32.9896	39.7862	20.6689	0.05865
rs1272208	T	G	T	G	0.0611743	0.0337115	0.76197	FALSE	FALSE	FALSE	finngen_R9_CD2_TNK_LYMPHOMA_EXALLC	76015978	0.711949	0.0912999	mature T/NK-cell lymphomas	TRUE	reported	textfile	ebi-a-GCST90016967	9	78630894	0.0129831	4.28e-06	14306	genus Anaerotruncusgenus Anaerotruncus|| id:ebi-a-GCST90016967	TRUE	reported	igd	2	TRUE	0.00150988	21.63	39.7862	22.2014	0.2803
rs1431492	C	T	C	T	-0.0654996	0.0316697	0.157232	FALSE	FALSE	FALSE	finngen_R9_CD2_TNK_LYMPHOMA_EXALLC	151137584	0.766016	0.106421	mature T/NK-cell lymphomas	TRUE	reported	textfile	ebi-a-GCST90016967	3	150855371	0.0146188	7.36e-06	14306	genus Anaerotruncusgenus Anaerotruncus|| id:ebi-a-GCST90016967	TRUE	reported	igd	2	TRUE	0.00128232	18.3658	39.7862	20.0749	0.1829
rs17734739	T	C	T	C	0.0660052	-0.0341104	0.140401	FALSE	FALSE	FALSE	finngen_R9_CD2_TNK_LYMPHOMA_EXALLC	210798978	0.760302	0.111806	mature T/NK-cell lymphomas	TRUE	reported	textfile	ebi-a-GCST90016967	2	211663702	0.014908	7.43e-06	14306	genus Anaerotruncusgenus Anaerotruncus|| id:ebi-a-GCST90016967	TRUE	reported	igd	2	TRUE	0.00134045	19.1995	39.7862	19.6028	0.1899
rs34449434	A	C	A	C	-0.0497004	-0.00395817	0.3948	FALSE	FALSE	FALSE	finngen_R9_CD2_TNK_LYMPHOMA_EXALLC	76129875	0.961242	0.0814521	mature T/NK-cell lymphomas	TRUE	reported	textfile	ebi-a-GCST90016967	12	76523655	0.0113402	9.85e-06	14306	genus Anaerotruncusgenus Anaerotruncus|| id:ebi-a-GCST90016967	TRUE	reported	igd	2	TRUE	0.00122563	17.5529	39.7862	19.2078	0.4563
rs4669806	G	T	G	T	0.0576389	0.0146299	0.213375	FALSE	FALSE	FALSE	finngen_R9_CD2_TNK_LYMPHOMA_EXALLC	12060626	0.876748	0.0943294	mature T/NK-cell lymphomas	TRUE	reported	textfile	ebi-a-GCST90016967	2	12200752	0.0122994	2.42e-06	14306	genus Anaerotruncusgenus Anaerotruncus|| id:ebi-a-GCST90016967	TRUE	reported	igd	2	TRUE	0.00124418	17.8189	39.7862	21.9616	0.2495
rs6494922	A	G	A	G	0.0903106	-0.231022	0.05394	FALSE	FALSE	FALSE	finngen_R9_CD2_TNK_LYMPHOMA_EXALLC	33167666	0.179914	0.172274	mature T/NK-cell lymphomas	TRUE	reported	textfile	ebi-a-GCST90016967	15	33459867	0.0202257	6.62e-06	14306	genus Anaerotruncusgenus Anaerotruncus|| id:ebi-a-GCST90016967	TRUE	reported	igd	2	TRUE	0.00109772	15.719	39.7862	19.9375	0.07256
rs6563550	T	C	T	C	0.0877135	0.203148	0.0776002	FALSE	FALSE	FALSE	finngen_R9_CD2_TNK_LYMPHOMA_EXALLC	37484276	0.159498	0.144408	mature T/NK-cell lymphomas	TRUE	reported	textfile	ebi-a-GCST90016967	13	38058413	0.0176745	2.35e-07	14306	genus Anaerotruncusgenus Anaerotruncus|| id:ebi-a-GCST90016967	TRUE	reported	igd	2	TRUE	0.00111347	15.9449	39.7862	24.6285	0.07853
rs7155595	C	A	C	A	0.0539336	-0.126874	0.301675	FALSE	FALSE	FALSE	finngen_R9_CD2_TNK_LYMPHOMA_EXALLC	77036203	0.133067	0.0844639	mature T/NK-cell lymphomas	TRUE	reported	textfile	ebi-a-GCST90016967	14	77502546	0.0118903	7.55e-06	14306	genus Anaerotruncusgenus Anaerotruncus|| id:ebi-a-GCST90016967	TRUE	reported	igd	2	TRUE	0.0012424	17.7935	39.7862	20.5747	0.3091
rs8005030	C	T	C	T	0.0554447	0.0632955	0.332134	FALSE	FALSE	FALSE	finngen_R9_CD2_TNK_LYMPHOMA_EXALLC	30137993	0.442505	0.0824192	mature T/NK-cell lymphomas	TRUE	reported	textfile	ebi-a-GCST90016967	14	30607199	0.0117854	2.28e-06	14306	genus Anaerotruncusgenus Anaerotruncus|| id:ebi-a-GCST90016967	TRUE	reported	igd	2	TRUE	0.00129651	18.5693	39.7862	22.1325	0.3022
rs9347879	T	C	T	C	0.050618	0.120027	0.489	FALSE	FALSE	FALSE	finngen_R9_CD2_TNK_LYMPHOMA_EXALLC	164594228	0.121713	0.0775559	mature T/NK-cell lymphomas	TRUE	reported	textfile	ebi-a-GCST90016967	6	165015261	0.011049	4.22e-06	14306	genus Anaerotruncusgenus Anaerotruncus|| id:ebi-a-GCST90016967	TRUE	reported	igd	2	TRUE	0.00127297	18.2318	39.7862	20.9877	0.4602
rs10167839	A	G	A	G	0.0519509	-0.184189	0.361261	FALSE	FALSE	FALSE	finngen_R9_CD2_TNK_LYMPHOMA_EXALLC	181018152	0.0228344	0.0809198	mature T/NK-cell lymphomas	TRUE	reported	textfile	ebi-a-GCST90017062	2	181882879	0.0116306	8.09e-06	14306	genus Ruminococcus1genus Ruminococcus1|| id:ebi-a-GCST90017062	TRUE	reported	igd	2	TRUE	0.00121792	17.4424	39.7862	19.9518	0.3439
rs11783695	G	T	G	T	-0.0734114	-0.00394303	0.159021	FALSE	FALSE	FALSE	finngen_R9_CD2_TNK_LYMPHOMA_EXALLC	143514733	0.970516	0.106682	mature T/NK-cell lymphomas	TRUE	reported	textfile	ebi-a-GCST90017062	8	144596903	0.0161398	4.73e-06	14306	genus Ruminococcus1genus Ruminococcus1|| id:ebi-a-GCST90017062	TRUE	reported	igd	2	TRUE	0.00138254	19.8032	39.7862	20.6886	0.1511
rs17781867	C	T	C	T	0.0999271	-0.145549	0.0691666	FALSE	FALSE	FALSE	finngen_R9_CD2_TNK_LYMPHOMA_EXALLC	73259879	0.33981	0.15248	mature T/NK-cell lymphomas	TRUE	reported	textfile	ebi-a-GCST90017062	17	71256018	0.0211728	1.96e-06	14306	genus Ruminococcus1genus Ruminococcus1|| id:ebi-a-GCST90017062	TRUE	reported	igd	2	TRUE	0.00167561	24.0082	39.7862	22.2746	0.09245
rs3819978	C	T	C	T	-0.11504	0.195105	0.0771561	FALSE	FALSE	FALSE	finngen_R9_CD2_TNK_LYMPHOMA_EXALLC	241626455	0.189147	0.148583	mature T/NK-cell lymphomas	TRUE	reported	textfile	ebi-a-GCST90017062	1	241789757	0.0260137	8.74e-06	14306	genus Ruminococcus1genus Ruminococcus1|| id:ebi-a-GCST90017062	TRUE	reported	igd	2	TRUE	0.00146133	20.9334	39.7862	19.5566	0.05865
rs6105066	T	C	T	C	-0.0607052	-0.0405763	0.276239	FALSE	FALSE	FALSE	finngen_R9_CD2_TNK_LYMPHOMA_EXALLC	13277981	0.643883	0.087775	mature T/NK-cell lymphomas	TRUE	reported	textfile	ebi-a-GCST90017062	20	13258628	0.013425	5.06e-06	14306	genus Ruminococcus1genus Ruminococcus1|| id:ebi-a-GCST90017062	TRUE	reported	igd	2	TRUE	0.00138008	19.7679	39.7862	20.4467	0.2495
rs6493760	T	C	T	C	-0.0535262	0.034696	0.644967	FALSE	FALSE	FALSE	finngen_R9_CD2_TNK_LYMPHOMA_EXALLC	55146984	0.670528	0.0815562	mature T/NK-cell lymphomas	TRUE	reported	textfile	ebi-a-GCST90017062	15	55439182	0.0115885	3.38e-06	14306	genus Ruminococcus1genus Ruminococcus1|| id:ebi-a-GCST90017062	TRUE	reported	igd	2	TRUE	0.00137126	19.6415	39.7862	21.3343	0.3966
rs7117576	A	G	A	G	0.0829505	-0.0336409	0.0911653	FALSE	FALSE	FALSE	finngen_R9_CD2_TNK_LYMPHOMA_EXALLC	114152851	0.80485	0.136157	mature T/NK-cell lymphomas	TRUE	reported	textfile	ebi-a-GCST90017062	11	114023573	0.0170891	6.48e-07	14306	genus Ruminococcus1genus Ruminococcus1|| id:ebi-a-GCST90017062	TRUE	reported	igd	2	TRUE	0.00110978	15.8919	39.7862	23.5613	0.08847
rs7583465	C	T	C	T	0.0527654	-0.00839777	0.440008	FALSE	FALSE	FALSE	finngen_R9_CD2_TNK_LYMPHOMA_EXALLC	10393795	0.914144	0.0778922	mature T/NK-cell lymphomas	TRUE	reported	textfile	ebi-a-GCST90017062	2	10533921	0.0112619	2.56e-06	14306	genus Ruminococcus1genus Ruminococcus1|| id:ebi-a-GCST90017062	TRUE	reported	igd	2	TRUE	0.00130744	18.7261	39.7862	21.9521	0.3767
rs78572139	G	A	G	A	0.125038	0.0500655	0.102641	FALSE	FALSE	FALSE	finngen_R9_CD2_TNK_LYMPHOMA_EXALLC	15944478	0.700074	0.129966	mature T/NK-cell lymphomas	TRUE	reported	textfile	ebi-a-GCST90017062	5	15944587	0.0279411	5.23e-06	14306	genus Ruminococcus1genus Ruminococcus1|| id:ebi-a-GCST90017062	TRUE	reported	igd	2	TRUE	0.0020512	29.4006	39.7862	20.0261	0.07058
rs78613526	G	A	G	A	0.167497	-0.18699	0.0533139	FALSE	FALSE	FALSE	finngen_R9_CD2_TNK_LYMPHOMA_EXALLC	65698078	0.290761	0.176997	mature T/NK-cell lymphomas	TRUE	reported	textfile	ebi-a-GCST90017062	2	65925212	0.0367639	5.11e-06	14306	genus Ruminococcus1genus Ruminococcus1|| id:ebi-a-GCST90017062	TRUE	reported	igd	2	TRUE	0.00229566	32.9127	39.7862	20.7573	0.04274
rs10202904	G	T	G	T	0.112811	-0.0164787	0.591213	FALSE	FALSE	FALSE	finngen_R9_CD2_TNK_LYMPHOMA_EXALLC	124682691	0.834883	0.0790558	mature T/NK-cell lymphomas	TRUE	reported	textfile	ebi-a-GCST90017033	2	125440268	0.0239106	3.09e-06	14306	genus Methanobrevibactergenus Methanobrevibacter|| id:ebi-a-GCST90017033	TRUE	reported	igd	2	TRUE	0.00633578	91.2048	39.7862	22.2598	0.4672
rs1334944	T	C	T	C	0.115197	-0.173937	0.27773	FALSE	FALSE	FALSE	finngen_R9_CD2_TNK_LYMPHOMA_EXALLC	110506288	0.0446622	0.0866298	mature T/NK-cell lymphomas	TRUE	reported	textfile	ebi-a-GCST90017033	10	112266046	0.0255492	7.61e-06	14306	genus Methanobrevibactergenus Methanobrevibacter|| id:ebi-a-GCST90017033	TRUE	reported	igd	2	TRUE	0.00541175	77.8309	39.7862	20.3295	0.2853
rs4802933	G	A	G	A	0.135628	-0.0974466	0.767678	FALSE	FALSE	FALSE	finngen_R9_CD2_TNK_LYMPHOMA_EXALLC	52422567	0.291029	0.0922906	mature T/NK-cell lymphomas	TRUE	reported	textfile	ebi-a-GCST90017033	19	52925820	0.0308139	9.74e-06	14306	genus Methanobrevibactergenus Methanobrevibacter|| id:ebi-a-GCST90017033	TRUE	reported	igd	2	TRUE	0.00538058	77.3802	39.7862	19.3734	0.1779
rs6776814	T	C	T	C	-0.188956	-0.0639512	0.0203777	FALSE	FALSE	FALSE	finngen_R9_CD2_TNK_LYMPHOMA_EXALLC	15011576	0.81466	0.272807	mature T/NK-cell lymphomas	TRUE	reported	textfile	ebi-a-GCST90017033	3	15053083	0.0419905	8.05e-06	14306	genus Methanobrevibactergenus Methanobrevibacter|| id:ebi-a-GCST90017033	TRUE	reported	igd	2	TRUE	0.00581674	83.6894	39.7862	20.2497	0.08946
rs76029318	T	C	T	C	0.222849	-0.210366	0.0624614	FALSE	FALSE	FALSE	finngen_R9_CD2_TNK_LYMPHOMA_EXALLC	41389655	0.181915	0.157591	mature T/NK-cell lymphomas	TRUE	reported	textfile	ebi-a-GCST90017033	13	41963791	0.0454319	1.08e-06	14306	genus Methanobrevibactergenus Methanobrevibacter|| id:ebi-a-GCST90017033	TRUE	reported	igd	2	TRUE	0.00600266	86.3806	39.7862	24.0602	0.06461
rs894996	C	A	C	A	0.214213	-0.101101	0.0700843	FALSE	FALSE	FALSE	finngen_R9_CD2_TNK_LYMPHOMA_EXALLC	103497150	0.501193	0.15031	mature T/NK-cell lymphomas	TRUE	reported	textfile	ebi-a-GCST90017033	4	104418307	0.0456045	3.82e-06	14306	genus Methanobrevibactergenus Methanobrevibacter|| id:ebi-a-GCST90017033	TRUE	reported	igd	2	TRUE	0.0060982	87.7639	39.7862	22.0636	0.07157
rs1020520	T	G	T	G	-0.0590705	-0.18948	0.150913	FALSE	FALSE	FALSE	finngen_R9_CD2_TNK_LYMPHOMA_EXALLC	33563534	0.079794	0.108158	mature T/NK-cell lymphomas	TRUE	reported	textfile	ebi-a-GCST90016997	7	33603146	0.0132929	8.89e-06	14306	genus Eubacterium coprostanoligenes groupgenus Eubacterium coprostanoligenes group|| id:ebi-a-GCST90016997	TRUE	reported	igd	2	TRUE	0.00113239	16.2161	39.7862	19.747	0.2038
rs10444197	A	G	A	G	-0.0505823	-0.0125718	0.348622	FALSE	FALSE	FALSE	finngen_R9_CD2_TNK_LYMPHOMA_EXALLC	2173737	0.877272	0.0814084	mature T/NK-cell lymphomas	TRUE	reported	textfile	ebi-a-GCST90016997	10	2215931	0.0113455	5.98e-06	14306	genus Eubacterium coprostanoligenes groupgenus Eubacterium coprostanoligenes group|| id:ebi-a-GCST90016997	TRUE	reported	igd	2	TRUE	0.00118985	17.0399	39.7862	19.877	0.3678
rs11052069	C	T	C	T	-0.0477832	-0.0578983	0.559204	FALSE	FALSE	FALSE	finngen_R9_CD2_TNK_LYMPHOMA_EXALLC	32560985	0.45738	0.0779074	mature T/NK-cell lymphomas	TRUE	reported	textfile	ebi-a-GCST90016997	12	32713919	0.0107833	9.38e-06	14306	genus Eubacterium coprostanoligenes groupgenus Eubacterium coprostanoligenes group|| id:ebi-a-GCST90016997	TRUE	reported	igd	2	TRUE	0.00112197	16.0666	39.7862	19.6357	0.4344
rs11720857	C	T	C	T	0.0630776	-0.0080583	0.175699	FALSE	FALSE	FALSE	finngen_R9_CD2_TNK_LYMPHOMA_EXALLC	114075660	0.936395	0.100978	mature T/NK-cell lymphomas	TRUE	reported	textfile	ebi-a-GCST90016997	3	113794507	0.0144485	9.26e-06	14306	genus Eubacterium coprostanoligenes groupgenus Eubacterium coprostanoligenes group|| id:ebi-a-GCST90016997	TRUE	reported	igd	2	TRUE	0.00115867	16.5929	39.7862	19.0592	0.1769
rs12906958	C	T	C	T	-0.0533159	-0.0683334	0.293038	FALSE	FALSE	FALSE	finngen_R9_CD2_TNK_LYMPHOMA_EXALLC	36619397	0.423648	0.0854052	mature T/NK-cell lymphomas	TRUE	reported	textfile	ebi-a-GCST90016997	15	36911598	0.0115935	4.35e-06	14306	genus Eubacterium coprostanoligenes groupgenus Eubacterium coprostanoligenes group|| id:ebi-a-GCST90016997	TRUE	reported	igd	2	TRUE	0.00119886	17.1691	39.7862	21.1487	0.3022
rs17159861	C	T	C	T	0.0962228	0.109274	0.107851	FALSE	FALSE	FALSE	finngen_R9_CD2_TNK_LYMPHOMA_EXALLC	31045547	0.383705	0.125445	mature T/NK-cell lymphomas	TRUE	reported	textfile	ebi-a-GCST90016997	7	31085162	0.0168388	1.04e-08	14306	genus Eubacterium coprostanoligenes groupgenus Eubacterium coprostanoligenes group|| id:ebi-a-GCST90016997	TRUE	reported	igd	2	TRUE	0.00213801	30.6476	39.7862	32.6538	0.1332
rs2644213	A	G	A	G	-0.0538845	0.122147	0.695436	FALSE	FALSE	FALSE	finngen_R9_CD2_TNK_LYMPHOMA_EXALLC	82746340	0.149875	0.0848262	mature T/NK-cell lymphomas	TRUE	reported	textfile	ebi-a-GCST90016997	10	84506096	0.0121245	9.86e-06	14306	genus Eubacterium coprostanoligenes groupgenus Eubacterium coprostanoligenes group|| id:ebi-a-GCST90016997	TRUE	reported	igd	2	TRUE	0.00104888	15.0189	39.7862	19.7515	0.2366
rs4076415	G	T	G	T	-0.0515152	0.0725725	0.631573	FALSE	FALSE	FALSE	finngen_R9_CD2_TNK_LYMPHOMA_EXALLC	85897766	0.366894	0.0804301	mature T/NK-cell lymphomas	TRUE	reported	textfile	ebi-a-GCST90016997	15	86440997	0.0110294	1.99e-06	14306	genus Eubacterium coprostanoligenes groupgenus Eubacterium coprostanoligenes group|| id:ebi-a-GCST90016997	TRUE	reported	igd	2	TRUE	0.00127447	18.2532	39.7862	21.8156	0.4006
rs62024432	C	T	C	T	-0.0769698	0.0049911	0.095546	FALSE	FALSE	FALSE	finngen_R9_CD2_TNK_LYMPHOMA_EXALLC	97326063	0.969761	0.131662	mature T/NK-cell lymphomas	TRUE	reported	textfile	ebi-a-GCST90016997	15	97869293	0.0172101	7.5e-06	14306	genus Eubacterium coprostanoligenes groupgenus Eubacterium coprostanoligenes group|| id:ebi-a-GCST90016997	TRUE	reported	igd	2	TRUE	0.00129773	18.5868	39.7862	20.002	0.1252
rs6762473	A	C	A	C	-0.0521584	0.0101852	0.659884	FALSE	FALSE	FALSE	finngen_R9_CD2_TNK_LYMPHOMA_EXALLC	127420731	0.900776	0.0816905	mature T/NK-cell lymphomas	TRUE	reported	textfile	ebi-a-GCST90016997	3	127139574	0.0112353	4.26e-06	14306	genus Eubacterium coprostanoligenes groupgenus Eubacterium coprostanoligenes group|| id:ebi-a-GCST90016997	TRUE	reported	igd	2	TRUE	0.00124883	17.8856	39.7862	21.5516	0.3569
rs76898927	G	A	G	A	0.123055	0.0513752	0.0538338	FALSE	FALSE	FALSE	finngen_R9_CD2_TNK_LYMPHOMA_EXALLC	81546326	0.764293	0.171337	mature T/NK-cell lymphomas	TRUE	reported	textfile	ebi-a-GCST90016997	3	81595477	0.0266375	4.79e-06	14306	genus Eubacterium coprostanoligenes groupgenus Eubacterium coprostanoligenes group|| id:ebi-a-GCST90016997	TRUE	reported	igd	2	TRUE	0.00137596	19.7089	39.7862	21.3408	0.04771
rs9648214	T	C	T	C	-0.0828719	-0.0277295	0.0858209	FALSE	FALSE	FALSE	finngen_R9_CD2_TNK_LYMPHOMA_EXALLC	16341181	0.840789	0.138037	mature T/NK-cell lymphomas	TRUE	reported	textfile	ebi-a-GCST90016997	7	16380806	0.016431	2.52e-07	14306	genus Eubacterium coprostanoligenes groupgenus Eubacterium coprostanoligenes group|| id:ebi-a-GCST90016997	TRUE	reported	igd	2	TRUE	0.00143268	20.5225	39.7862	25.4382	0.1183
rs10248854	C	A	C	A	-0.0527827	-0.0674932	0.395211	FALSE	FALSE	FALSE	finngen_R9_CD2_TNK_LYMPHOMA_EXALLC	121641184	0.396475	0.0795973	mature T/NK-cell lymphomas	TRUE	reported	textfile	ebi-a-GCST90017003	7	121281238	0.0113464	4.21e-06	14306	genus Eubacterium rectale groupgenus Eubacterium rectale group|| id:ebi-a-GCST90017003	TRUE	reported	igd	2	TRUE	0.00128348	18.3825	39.7862	21.6405	0.3598
rs10797540	A	G	A	G	0.0503179	0.102169	0.444973	FALSE	FALSE	FALSE	finngen_R9_CD2_TNK_LYMPHOMA_EXALLC	234394624	0.190261	0.078003	mature T/NK-cell lymphomas	TRUE	reported	textfile	ebi-a-GCST90017003	1	234530370	0.0108389	3.53e-06	14306	genus Eubacterium rectale groupgenus Eubacterium rectale group|| id:ebi-a-GCST90017003	TRUE	reported	igd	2	TRUE	0.00124415	17.8186	39.7862	21.5514	0.4344
rs143694765	T	C	T	C	0.0870025	0.241631	0.101698	FALSE	FALSE	FALSE	finngen_R9_CD2_TNK_LYMPHOMA_EXALLC	115540288	0.0628029	0.129868	mature T/NK-cell lymphomas	TRUE	reported	textfile	ebi-a-GCST90017003	1	116082909	0.019779	9.75e-06	14306	genus Eubacterium rectale groupgenus Eubacterium rectale group|| id:ebi-a-GCST90017003	TRUE	reported	igd	2	TRUE	0.00129457	18.5415	39.7862	19.3488	0.09443
rs2884897	A	G	A	G	-0.129364	0.0827531	0.0347965	FALSE	FALSE	FALSE	finngen_R9_CD2_TNK_LYMPHOMA_EXALLC	8107990	0.69788	0.213181	mature T/NK-cell lymphomas	TRUE	reported	textfile	ebi-a-GCST90017003	11	8129537	0.0289021	6.44e-06	14306	genus Eubacterium rectale groupgenus Eubacterium rectale group|| id:ebi-a-GCST90017003	TRUE	reported	igd	2	TRUE	0.00167032	23.9322	39.7862	20.034	0.05268
rs314726	T	C	T	C	0.0528824	-0.0299152	0.495149	FALSE	FALSE	FALSE	finngen_R9_CD2_TNK_LYMPHOMA_EXALLC	124795578	0.702847	0.0784188	mature T/NK-cell lymphomas	TRUE	reported	textfile	ebi-a-GCST90017003	2	125553155	0.0109486	1.38e-06	14306	genus Eubacterium rectale groupgenus Eubacterium rectale group|| id:ebi-a-GCST90017003	TRUE	reported	igd	2	TRUE	0.00138808	19.8826	39.7862	23.3295	0.4573
rs35398954	A	G	A	G	-0.0901402	-0.0116038	0.161399	FALSE	FALSE	FALSE	finngen_R9_CD2_TNK_LYMPHOMA_EXALLC	92463535	0.912487	0.105584	mature T/NK-cell lymphomas	TRUE	reported	textfile	ebi-a-GCST90017003	15	93006765	0.0174602	5.4e-07	14306	genus Eubacterium rectale groupgenus Eubacterium rectale group|| id:ebi-a-GCST90017003	TRUE	reported	igd	2	TRUE	0.00173208	24.8187	39.7862	26.6525	0.1213
rs59427698	A	G	A	G	-0.0576035	0.00147688	0.189913	FALSE	FALSE	FALSE	finngen_R9_CD2_TNK_LYMPHOMA_EXALLC	126663466	0.988073	0.0987941	mature T/NK-cell lymphomas	TRUE	reported	textfile	ebi-a-GCST90017003	9	129425745	0.0130853	5.37e-06	14306	genus Eubacterium rectale groupgenus Eubacterium rectale group|| id:ebi-a-GCST90017003	TRUE	reported	igd	2	TRUE	0.00107291	15.3634	39.7862	19.379	0.2028
rs62547233	A	G	A	G	0.0536319	0.0305571	0.282918	FALSE	FALSE	FALSE	finngen_R9_CD2_TNK_LYMPHOMA_EXALLC	89398504	0.723069	0.0862319	mature T/NK-cell lymphomas	TRUE	reported	textfile	ebi-a-GCST90017003	9	92013419	0.0120201	9.9e-06	14306	genus Eubacterium rectale groupgenus Eubacterium rectale group|| id:ebi-a-GCST90017003	TRUE	reported	igd	2	TRUE	0.00122435	17.5346	39.7862	19.9081	0.3072
rs10263623	C	T	C	T	0.193496	0.180264	0.0393992	FALSE	FALSE	FALSE	finngen_R9_CD2_TNK_LYMPHOMA_EXALLC	65429224	0.360335	0.197068	mature T/NK-cell lymphomas	TRUE	reported	textfile	ebi-a-GCST90017001	7	64894137	0.0439023	8.91e-06	14306	genus Eubacterium nodatum groupgenus Eubacterium nodatum group|| id:ebi-a-GCST90017001	TRUE	reported	igd	2	TRUE	0.00700146	100.855	39.7862	19.4254	0.1044
rs10458299	T	C	T	C	-0.187753	-0.0376186	0.0748026	FALSE	FALSE	FALSE	finngen_R9_CD2_TNK_LYMPHOMA_EXALLC	135367596	0.796849	0.146133	mature T/NK-cell lymphomas	TRUE	reported	textfile	ebi-a-GCST90017001	7	135052348	0.041969	8.37e-06	14306	genus Eubacterium nodatum groupgenus Eubacterium nodatum group|| id:ebi-a-GCST90017001	TRUE	reported	igd	2	TRUE	0.00521975	75.0551	39.7862	20.0132	0.08052
rs11006576	A	G	A	G	-0.110167	0.0363631	0.541006	FALSE	FALSE	FALSE	finngen_R9_CD2_TNK_LYMPHOMA_EXALLC	59562257	0.64234	0.0782964	mature T/NK-cell lymphomas	TRUE	reported	textfile	ebi-a-GCST90017001	10	61322015	0.024593	7.99e-06	14306	genus Eubacterium nodatum groupgenus Eubacterium nodatum group|| id:ebi-a-GCST90017001	TRUE	reported	igd	2	TRUE	0.00606434	87.2736	39.7862	20.0669	0.4871
rs113893692	C	T	C	T	-0.185107	0.0573694	0.123931	FALSE	FALSE	FALSE	finngen_R9_CD2_TNK_LYMPHOMA_EXALLC	28245520	0.627946	0.11838	mature T/NK-cell lymphomas	TRUE	reported	textfile	ebi-a-GCST90017001	9	28245518	0.0403573	5.76e-06	14306	genus Eubacterium nodatum groupgenus Eubacterium nodatum group|| id:ebi-a-GCST90017001	TRUE	reported	igd	2	TRUE	0.00608029	87.5045	39.7862	21.0379	0.09841
rs34297067	A	G	A	G	-0.186907	0.000607355	0.146687	FALSE	FALSE	FALSE	finngen_R9_CD2_TNK_LYMPHOMA_EXALLC	51719170	0.995579	0.109606	mature T/NK-cell lymphomas	TRUE	reported	textfile	ebi-a-GCST90017001	14	52185888	0.0341475	6.6e-08	14306	genus Eubacterium nodatum groupgenus Eubacterium nodatum group|| id:ebi-a-GCST90017001	TRUE	reported	igd	2	TRUE	0.00837187	120.762	39.7862	29.9594	0.1392
rs61841040	G	T	G	T	0.160621	-0.102319	0.198529	FALSE	FALSE	FALSE	finngen_R9_CD2_TNK_LYMPHOMA_EXALLC	9617786	0.289524	0.0966033	mature T/NK-cell lymphomas	TRUE	reported	textfile	ebi-a-GCST90017001	10	9659749	0.0341609	3.56e-06	14306	genus Eubacterium nodatum groupgenus Eubacterium nodatum group|| id:ebi-a-GCST90017001	TRUE	reported	igd	2	TRUE	0.00714346	102.915	39.7862	22.1078	0.166
rs6818880	G	A	G	A	0.110081	0.0127248	0.532481	FALSE	FALSE	FALSE	finngen_R9_CD2_TNK_LYMPHOMA_EXALLC	93791596	0.870776	0.0782231	mature T/NK-cell lymphomas	TRUE	reported	textfile	ebi-a-GCST90017001	4	94712747	0.0245964	7.83e-06	14306	genus Eubacterium nodatum groupgenus Eubacterium nodatum group|| id:ebi-a-GCST90017001	TRUE	reported	igd	2	TRUE	0.00601049	86.4939	39.7862	20.03	0.4553
rs77910827	C	T	C	T	0.201788	0.00321389	0.108405	FALSE	FALSE	FALSE	finngen_R9_CD2_TNK_LYMPHOMA_EXALLC	93835703	0.979393	0.124424	mature T/NK-cell lymphomas	TRUE	reported	textfile	ebi-a-GCST90017001	9	96597985	0.0413568	9.05e-07	14306	genus Eubacterium nodatum groupgenus Eubacterium nodatum group|| id:ebi-a-GCST90017001	TRUE	reported	igd	2	TRUE	0.00754988	108.815	39.7862	23.8066	0.1034
rs7827125	C	T	C	T	0.1223	-0.0266306	0.279695	FALSE	FALSE	FALSE	finngen_R9_CD2_TNK_LYMPHOMA_EXALLC	5097390	0.758422	0.0865886	mature T/NK-cell lymphomas	TRUE	reported	textfile	ebi-a-GCST90017001	8	4954912	0.0271331	7.17e-06	14306	genus Eubacterium nodatum groupgenus Eubacterium nodatum group|| id:ebi-a-GCST90017001	TRUE	reported	igd	2	TRUE	0.00606089	87.2237	39.7862	20.3167	0.2823
rs7880204	T	C	T	C	-0.125454	-0.0965795	0.244949	FALSE	FALSE	FALSE	finngen_R9_CD2_TNK_LYMPHOMA_EXALLC	171091680	0.283328	0.0900195	mature T/NK-cell lymphomas	TRUE	reported	textfile	ebi-a-GCST90017001	1	171060821	0.0275303	6.84e-06	14306	genus Eubacterium nodatum groupgenus Eubacterium nodatum group|| id:ebi-a-GCST90017001	TRUE	reported	igd	2	TRUE	0.00586247	84.3513	39.7862	20.7657	0.2475
rs9425984	T	C	T	C	-0.130234	-0.106388	0.218358	FALSE	FALSE	FALSE	finngen_R9_CD2_TNK_LYMPHOMA_EXALLC	34064135	0.255301	0.0935225	mature T/NK-cell lymphomas	TRUE	reported	textfile	ebi-a-GCST90017001	1	34529736	0.0292347	7.21e-06	14306	genus Eubacterium nodatum groupgenus Eubacterium nodatum group|| id:ebi-a-GCST90017001	TRUE	reported	igd	2	TRUE	0.00616257	88.696	39.7862	19.845	0.2386
rs10274562	C	T	C	T	0.110917	-0.0170274	0.380833	FALSE	FALSE	FALSE	finngen_R9_CD2_TNK_LYMPHOMA_EXALLC	11182894	0.830941	0.0797556	mature T/NK-cell lymphomas	TRUE	reported	textfile	ebi-a-GCST90017059	7	11222521	0.0244556	6.5e-06	14306	genus Ruminococcaceae UCG011genus Ruminococcaceae UCG011|| id:ebi-a-GCST90017059	TRUE	reported	igd	2	TRUE	0.00561161	80.7215	39.7862	20.5703	0.3519
rs12636310	G	A	G	A	0.132725	-0.0327821	0.251888	FALSE	FALSE	FALSE	finngen_R9_CD2_TNK_LYMPHOMA_EXALLC	185751703	0.714597	0.0896443	mature T/NK-cell lymphomas	TRUE	reported	textfile	ebi-a-GCST90017059	3	185469491	0.0282037	2.81e-06	14306	genus Ruminococcaceae UCG011genus Ruminococcaceae UCG011|| id:ebi-a-GCST90017059	TRUE	reported	igd	2	TRUE	0.00600022	86.3452	39.7862	22.1459	0.2177
rs12724320	C	T	C	T	-0.120881	0.00776648	0.382785	FALSE	FALSE	FALSE	finngen_R9_CD2_TNK_LYMPHOMA_EXALLC	179401364	0.922294	0.0796197	mature T/NK-cell lymphomas	TRUE	reported	textfile	ebi-a-GCST90017059	1	179370499	0.0249229	1.52e-06	14306	genus Ruminococcaceae UCG011genus Ruminococcaceae UCG011|| id:ebi-a-GCST90017059	TRUE	reported	igd	2	TRUE	0.00583056	83.8895	39.7862	23.5244	0.2753
rs1416041	A	C	A	C	-0.182339	0.101601	0.20908	FALSE	FALSE	FALSE	finngen_R9_CD2_TNK_LYMPHOMA_EXALLC	104625801	0.28957	0.0959346	mature T/NK-cell lymphomas	TRUE	reported	textfile	ebi-a-GCST90017059	6	105073676	0.0339898	7.04e-08	14306	genus Ruminococcaceae UCG011genus Ruminococcaceae UCG011|| id:ebi-a-GCST90017059	TRUE	reported	igd	2	TRUE	0.00772608	111.374	39.7862	28.7781	0.1342
rs2729556	T	C	T	C	0.109097	0.0745355	0.521777	FALSE	FALSE	FALSE	finngen_R9_CD2_TNK_LYMPHOMA_EXALLC	112123933	0.339775	0.0780795	mature T/NK-cell lymphomas	TRUE	reported	textfile	ebi-a-GCST90017059	7	111763988	0.0233699	3.19e-06	14306	genus Ruminococcaceae UCG011genus Ruminococcaceae UCG011|| id:ebi-a-GCST90017059	TRUE	reported	igd	2	TRUE	0.00595105	85.6335	39.7862	21.7927	0.499
rs4490371	T	C	T	C	-0.111816	-0.0478915	0.414132	FALSE	FALSE	FALSE	finngen_R9_CD2_TNK_LYMPHOMA_EXALLC	76155956	0.544358	0.0789982	mature T/NK-cell lymphomas	TRUE	reported	textfile	ebi-a-GCST90017059	3	76205107	0.0248963	7.75e-06	14306	genus Ruminococcaceae UCG011genus Ruminococcaceae UCG011|| id:ebi-a-GCST90017059	TRUE	reported	igd	2	TRUE	0.00553722	79.6455	39.7862	20.1715	0.331
rs79113084	C	T	C	T	-0.152166	0.165609	0.10866	FALSE	FALSE	FALSE	finngen_R9_CD2_TNK_LYMPHOMA_EXALLC	29481986	0.185227	0.125004	mature T/NK-cell lymphomas	TRUE	reported	textfile	ebi-a-GCST90017059	12	29634919	0.0317519	2.06e-06	14306	genus Ruminococcaceae UCG011genus Ruminococcaceae UCG011|| id:ebi-a-GCST90017059	TRUE	reported	igd	2	TRUE	0.00606851	87.334	39.7862	22.9666	0.1551
rs9729514	G	A	G	A	-0.184934	0.145054	0.907006	FALSE	FALSE	FALSE	finngen_R9_CD2_TNK_LYMPHOMA_EXALLC	219727713	0.277098	0.133462	mature T/NK-cell lymphomas	TRUE	reported	textfile	ebi-a-GCST90017059	1	219901055	0.0394616	2.37e-06	14306	genus Ruminococcaceae UCG011genus Ruminococcaceae UCG011|| id:ebi-a-GCST90017059	TRUE	reported	igd	2	TRUE	0.00628704	90.4988	39.7862	21.9626	0.1024
rs10279978	A	G	A	G	-0.0622202	-0.00656967	0.30997	FALSE	FALSE	FALSE	finngen_R9_CD2_TNK_LYMPHOMA_EXALLC	5279756	0.93757	0.0838781	mature T/NK-cell lymphomas	TRUE	reported	textfile	ebi-a-GCST90017047	7	5319387	0.0127675	1.17e-06	14306	genus Romboutsiagenus Romboutsia|| id:ebi-a-GCST90017047	TRUE	reported	igd	2	TRUE	0.00175655	25.17	39.7862	23.7493	0.3479
rs11221428	T	C	T	C	-0.0726779	-0.0270358	0.227442	FALSE	FALSE	FALSE	finngen_R9_CD2_TNK_LYMPHOMA_EXALLC	99794319	0.769891	0.0924242	mature T/NK-cell lymphomas	TRUE	reported	textfile	ebi-a-GCST90017047	11	99665050	0.0158263	6.49e-06	14306	genus Romboutsiagenus Romboutsia|| id:ebi-a-GCST90017047	TRUE	reported	igd	2	TRUE	0.00138437	19.8295	39.7862	21.0885	0.1551
rs16843578	C	T	C	T	-0.0875276	-0.0396725	0.0527225	FALSE	FALSE	FALSE	finngen_R9_CD2_TNK_LYMPHOMA_EXALLC	171934745	0.819707	0.174062	mature T/NK-cell lymphomas	TRUE	reported	textfile	ebi-a-GCST90017047	1	171903885	0.0196779	5.08e-06	14306	genus Romboutsiagenus Romboutsia|| id:ebi-a-GCST90017047	TRUE	reported	igd	2	TRUE	0.00115979	16.6089	39.7862	19.7848	0.0825
rs28603357	T	C	T	C	-0.214911	-0.120256	0.0197021	FALSE	FALSE	FALSE	finngen_R9_CD2_TNK_LYMPHOMA_EXALLC	106766378	0.664994	0.277709	mature T/NK-cell lymphomas	TRUE	reported	textfile	ebi-a-GCST90017047	7	106406824	0.0474739	8.52e-06	14306	genus Romboutsiagenus Romboutsia|| id:ebi-a-GCST90017047	TRUE	reported	igd	2	TRUE	0.00550292	79.1493	39.7862	20.4931	0.06362
rs34302036	G	A	G	A	-0.0550261	0.0693784	0.57954	FALSE	FALSE	FALSE	finngen_R9_CD2_TNK_LYMPHOMA_EXALLC	78507408	0.377601	0.0786313	mature T/NK-cell lymphomas	TRUE	reported	textfile	ebi-a-GCST90017047	7	78136725	0.0120835	5.88e-06	14306	genus Romboutsiagenus Romboutsia|| id:ebi-a-GCST90017047	TRUE	reported	igd	2	TRUE	0.00146967	21.0531	39.7862	20.7373	0.4145
[truncated: 931 more rows]
