# Supplementary material for: Causal relationships between gut microbiota and lymphoma: a bidirectional Mendelian randomization study
Source: Front Cell Infect Microbiol. 2024 May 13;14:1374775. doi: 10.3389/fcimb.2024.1374775 (PMC11128559; doi:10.3389/fcimb.2024.1374775)
Supplement: Supplementary file 7 [file Table_5.xlsx]

## Sheet: Supplementary Table S5
Supplementary Table S5. SNPs used as instrument variables from gut microbiota and other and unspecified types of non-Hodgkin lymphoma
SNP	effect_allele.exposure	other_allele.exposure	effect_allele.outcome	other_allele.outcome	beta.exposure	beta.outcome	eaf.outcome	remove	palindromic	ambiguous	id.outcome	pos.outcome	pval.outcome	se.outcome	outcome	mr_keep.outcome	pval_origin.outcome	data_source.outcome	id.exposure	chr.exposure	pos.exposure	se.exposure	pval.exposure	samplesize.exposure	exposure	mr_keep.exposure	pval_origin.exposure	data_source.exposure	action	mr_keep	R2	F	FMean	F_pow_beta_se	eaf.exposure
rs1002941	A	G	A	G	-0.107661	0.0973526	0.754766	FALSE	FALSE	FALSE	finngen_R9_CD2_NONHODGKIN_NAS_EXALLC	100702485	0.0527679	0.0502643	other and unspecified types of non-Hodgkin lymphoma	TRUE	reported	textfile	ebi-a-GCST90017115	15	101242690	0.0233382	4.30884e-06	14306	phylum Lentisphaeraephylum Lentisphaerae|| id:ebi-a-GCST90017115	TRUE	reported	igd	2	TRUE	0.0046663	67.0596	36.2436	21.2805	0.2793
rs11770843	C	T	C	T	0.111896	0.00984915	0.329894	FALSE	FALSE	FALSE	finngen_R9_CD2_NONHODGKIN_NAS_EXALLC	147098287	0.83146	0.046277	other and unspecified types of non-Hodgkin lymphoma	TRUE	reported	textfile	ebi-a-GCST90017115	7	146795379	0.0234776	1.13813e-06	14306	phylum Lentisphaeraephylum Lentisphaerae|| id:ebi-a-GCST90017115	TRUE	reported	igd	2	TRUE	0.00481075	69.1456	36.2436	22.7155	0.2594
rs17114848	G	A	G	A	0.148972	0.0786167	0.0988482	FALSE	FALSE	FALSE	finngen_R9_CD2_NONHODGKIN_NAS_EXALLC	24917388	0.28084	0.0728989	other and unspecified types of non-Hodgkin lymphoma	TRUE	reported	textfile	ebi-a-GCST90017115	15	25162535	0.0324162	6.76986e-06	14306	phylum Lentisphaeraephylum Lentisphaerae|| id:ebi-a-GCST90017115	TRUE	reported	igd	2	TRUE	0.00432107	62.0768	36.2436	21.1196	0.1093
rs2031282	A	G	A	G	0.120412	-0.139512	0.183642	FALSE	FALSE	FALSE	finngen_R9_CD2_NONHODGKIN_NAS_EXALLC	20113040	0.0147221	0.057197	other and unspecified types of non-Hodgkin lymphoma	TRUE	reported	textfile	ebi-a-GCST90017115	13	20687179	0.0270263	5.86462e-06	14306	phylum Lentisphaeraephylum Lentisphaerae|| id:ebi-a-GCST90017115	TRUE	reported	igd	2	TRUE	0.00409163	58.7672	36.2436	19.8503	0.17
rs2825714	A	G	A	G	-0.138226	0.0666871	0.169664	FALSE	FALSE	FALSE	finngen_R9_CD2_NONHODGKIN_NAS_EXALLC	19651652	0.246173	0.057504	other and unspecified types of non-Hodgkin lymphoma	TRUE	reported	textfile	ebi-a-GCST90017115	21	21023966	0.0289096	1.49772e-06	14306	phylum Lentisphaeraephylum Lentisphaerae|| id:ebi-a-GCST90017115	TRUE	reported	igd	2	TRUE	0.00506013	72.7482	36.2436	22.861	0.1571
rs60995569	T	G	T	G	-0.16062	0.0404027	0.109453	FALSE	FALSE	FALSE	finngen_R9_CD2_NONHODGKIN_NAS_EXALLC	52170325	0.557048	0.0688019	other and unspecified types of non-Hodgkin lymphoma	TRUE	reported	textfile	ebi-a-GCST90017115	10	53930085	0.0336806	9.1939e-06	14306	phylum Lentisphaeraephylum Lentisphaerae|| id:ebi-a-GCST90017115	TRUE	reported	igd	2	TRUE	0.00420298	60.3732	36.2436	22.7426	0.08946
rs62570196	C	T	C	T	-0.217203	0.0475847	0.0422033	FALSE	FALSE	FALSE	finngen_R9_CD2_NONHODGKIN_NAS_EXALLC	108323890	0.657369	0.107281	other and unspecified types of non-Hodgkin lymphoma	TRUE	reported	textfile	ebi-a-GCST90017115	9	111086170	0.0439621	9.64473e-07	14306	phylum Lentisphaeraephylum Lentisphaerae|| id:ebi-a-GCST90017115	TRUE	reported	igd	2	TRUE	0.00602786	86.7454	36.2436	24.4104	0.06859
rs72640280	A	G	A	G	0.220185	-0.100656	0.0551843	FALSE	FALSE	FALSE	finngen_R9_CD2_NONHODGKIN_NAS_EXALLC	11883735	0.280717	0.0933113	other and unspecified types of non-Hodgkin lymphoma	TRUE	reported	textfile	ebi-a-GCST90017115	1	11943792	0.0485947	5.19194e-06	14306	phylum Lentisphaeraephylum Lentisphaerae|| id:ebi-a-GCST90017115	TRUE	reported	igd	2	TRUE	0.00492556	70.804	36.2436	20.5304	0.05368
rs77599476	A	G	A	G	0.229981	-0.0339368	0.0553661	FALSE	FALSE	FALSE	finngen_R9_CD2_NONHODGKIN_NAS_EXALLC	62762910	0.72196	0.0953708	other and unspecified types of non-Hodgkin lymphoma	TRUE	reported	textfile	ebi-a-GCST90017115	20	61394262	0.0479918	1.90265e-06	14306	phylum Lentisphaeraephylum Lentisphaerae|| id:ebi-a-GCST90017115	TRUE	reported	igd	2	TRUE	0.00648503	93.3674	36.2436	22.9641	0.06561
rs10108398	G	A	G	A	0.0769142	0.0374455	0.275547	FALSE	FALSE	FALSE	finngen_R9_CD2_NONHODGKIN_NAS_EXALLC	58528265	0.437463	0.0482243	other and unspecified types of non-Hodgkin lymphoma	TRUE	reported	textfile	ebi-a-GCST90017117	8	59440824	0.0153953	1.09001e-06	14306	phylum Tenericutesphylum Tenericutes|| id:ebi-a-GCST90017117	TRUE	reported	igd	2	TRUE	0.00244256	35.024	36.2436	24.9595	0.2913
rs11890098	A	G	A	G	0.074438	-0.00891932	0.278085	FALSE	FALSE	FALSE	finngen_R9_CD2_NONHODGKIN_NAS_EXALLC	156676037	0.853671	0.0483597	other and unspecified types of non-Hodgkin lymphoma	TRUE	reported	textfile	ebi-a-GCST90017117	2	157532549	0.0153389	9.56577e-07	14306	phylum Tenericutesphylum Tenericutes|| id:ebi-a-GCST90017117	TRUE	reported	igd	2	TRUE	0.00210802	30.2168	36.2436	23.5505	0.2555
rs12566890	T	G	T	G	-0.101147	0.0689304	0.131735	FALSE	FALSE	FALSE	finngen_R9_CD2_NONHODGKIN_NAS_EXALLC	61385192	0.284121	0.0643543	other and unspecified types of non-Hodgkin lymphoma	TRUE	reported	textfile	ebi-a-GCST90017117	1	61850864	0.0230978	3.65098e-06	14306	phylum Tenericutesphylum Tenericutes|| id:ebi-a-GCST90017117	TRUE	reported	igd	2	TRUE	0.00176629	25.3098	36.2436	19.1763	0.09543
rs17214486	C	A	C	A	0.06099	-0.0278904	0.324521	FALSE	FALSE	FALSE	finngen_R9_CD2_NONHODGKIN_NAS_EXALLC	96693337	0.546434	0.0462441	other and unspecified types of non-Hodgkin lymphoma	TRUE	reported	textfile	ebi-a-GCST90017117	14	97159674	0.0135623	6.60861e-06	14306	phylum Tenericutesphylum Tenericutes|| id:ebi-a-GCST90017117	TRUE	reported	igd	2	TRUE	0.00178786	25.6193	36.2436	20.2232	0.4016
rs2464826	A	C	A	C	0.0944239	-0.0025733	0.112331	FALSE	FALSE	FALSE	finngen_R9_CD2_NONHODGKIN_NAS_EXALLC	79860934	0.969977	0.0683706	other and unspecified types of non-Hodgkin lymphoma	TRUE	reported	textfile	ebi-a-GCST90017117	7	79490250	0.0211806	8.39499e-06	14306	phylum Tenericutesphylum Tenericutes|| id:ebi-a-GCST90017117	TRUE	reported	igd	2	TRUE	0.00196637	28.1824	36.2436	19.8741	0.1262
rs28537087	G	A	G	A	0.0820873	-0.044738	0.246919	FALSE	FALSE	FALSE	finngen_R9_CD2_NONHODGKIN_NAS_EXALLC	94766447	0.374506	0.050377	other and unspecified types of non-Hodgkin lymphoma	TRUE	reported	textfile	ebi-a-GCST90017117	15	95309676	0.0188312	8.07402e-06	14306	phylum Tenericutesphylum Tenericutes|| id:ebi-a-GCST90017117	TRUE	reported	igd	2	TRUE	0.0018477	26.4785	36.2436	19.0019	0.164
rs3768491	G	A	G	A	0.0681052	0.0573086	0.710748	FALSE	FALSE	FALSE	finngen_R9_CD2_NONHODGKIN_NAS_EXALLC	109423364	0.226695	0.0474049	other and unspecified types of non-Hodgkin lymphoma	TRUE	reported	textfile	ebi-a-GCST90017117	1	109965986	0.0149061	4.2335e-06	14306	phylum Tenericutesphylum Tenericutes|| id:ebi-a-GCST90017117	TRUE	reported	igd	2	TRUE	0.00189552	27.165	36.2436	20.8753	0.2863
rs4885016	C	T	C	T	0.0819606	0.0112699	0.865931	FALSE	FALSE	FALSE	finngen_R9_CD2_NONHODGKIN_NAS_EXALLC	72596351	0.860217	0.0639981	other and unspecified types of non-Hodgkin lymphoma	TRUE	reported	textfile	ebi-a-GCST90017117	13	73170489	0.0181628	7.26993e-06	14306	phylum Tenericutesphylum Tenericutes|| id:ebi-a-GCST90017117	TRUE	reported	igd	2	TRUE	0.00177907	25.4931	36.2436	20.3631	0.1571
rs6043847	T	C	T	C	-0.114937	0.0913171	0.0584824	FALSE	FALSE	FALSE	finngen_R9_CD2_NONHODGKIN_NAS_EXALLC	16278879	0.32397	0.0925826	other and unspecified types of non-Hodgkin lymphoma	TRUE	reported	textfile	ebi-a-GCST90017117	20	16259524	0.0248606	4.55481e-06	14306	phylum Tenericutesphylum Tenericutes|| id:ebi-a-GCST90017117	TRUE	reported	igd	2	TRUE	0.00171046	24.5084	36.2436	21.3745	0.06958
rs72901605	T	C	T	C	-0.0841852	-0.0318844	0.115195	FALSE	FALSE	FALSE	finngen_R9_CD2_NONHODGKIN_NAS_EXALLC	47082326	0.636397	0.0674455	other and unspecified types of non-Hodgkin lymphoma	TRUE	reported	textfile	ebi-a-GCST90017117	11	47103877	0.0178119	3.25792e-06	14306	phylum Tenericutesphylum Tenericutes|| id:ebi-a-GCST90017117	TRUE	reported	igd	2	TRUE	0.00214515	30.7503	36.2436	22.3383	0.1859
rs74603314	T	C	T	C	0.221639	0.0441061	0.0398171	FALSE	FALSE	FALSE	finngen_R9_CD2_NONHODGKIN_NAS_EXALLC	46050515	0.692382	0.111485	other and unspecified types of non-Hodgkin lymphoma	TRUE	reported	textfile	ebi-a-GCST90017117	14	46519718	0.0462918	1.5569e-06	14306	phylum Tenericutesphylum Tenericutes|| id:ebi-a-GCST90017117	TRUE	reported	igd	2	TRUE	0.00428741	61.5912	36.2436	22.9237	0.04573
rs78169027	A	G	A	G	-0.108283	0.0664818	0.0621566	FALSE	FALSE	FALSE	finngen_R9_CD2_NONHODGKIN_NAS_EXALLC	108568360	0.462391	0.0904617	other and unspecified types of non-Hodgkin lymphoma	TRUE	reported	textfile	ebi-a-GCST90017117	11	108439087	0.0237289	5.87611e-06	14306	phylum Tenericutesphylum Tenericutes|| id:ebi-a-GCST90017117	TRUE	reported	igd	2	TRUE	0.00226463	32.4668	36.2436	20.8241	0.1083
rs10202904	G	T	G	T	0.115986	-0.0461157	0.59117	FALSE	FALSE	FALSE	finngen_R9_CD2_NONHODGKIN_NAS_EXALLC	124682691	0.29536	0.0440694	other and unspecified types of non-Hodgkin lymphoma	TRUE	reported	textfile	ebi-a-GCST90017113	2	125440268	0.0230271	6.18885e-07	14306	phylum Euryarchaeotaphylum Euryarchaeota|| id:ebi-a-GCST90017113	TRUE	reported	igd	2	TRUE	0.00669743	96.446	36.2436	25.3707	0.4672
rs11022995	A	G	A	G	0.10373	-0.0321438	0.514682	FALSE	FALSE	FALSE	finngen_R9_CD2_NONHODGKIN_NAS_EXALLC	13872120	0.457335	0.043248	other and unspecified types of non-Hodgkin lymphoma	TRUE	reported	textfile	ebi-a-GCST90017113	11	13893667	0.0228889	7.73001e-06	14306	phylum Euryarchaeotaphylum Euryarchaeota|| id:ebi-a-GCST90017113	TRUE	reported	igd	2	TRUE	0.00533302	76.6926	36.2436	20.538	0.4533
rs34928225	T	C	T	C	0.19977	0.0357664	0.0934845	FALSE	FALSE	FALSE	finngen_R9_CD2_NONHODGKIN_NAS_EXALLC	146519740	0.62832	0.0738832	other and unspecified types of non-Hodgkin lymphoma	TRUE	reported	textfile	ebi-a-GCST90017113	6	146840876	0.0425421	4.33092e-06	14306	phylum Euryarchaeotaphylum Euryarchaeota|| id:ebi-a-GCST90017113	TRUE	reported	igd	2	TRUE	0.00557453	80.1851	36.2436	22.0507	0.07555
rs45498998	G	A	G	A	-0.131882	0.0659361	0.154667	FALSE	FALSE	FALSE	finngen_R9_CD2_NONHODGKIN_NAS_EXALLC	25996679	0.267654	0.0594833	other and unspecified types of non-Hodgkin lymphoma	TRUE	reported	textfile	ebi-a-GCST90017113	21	27368994	0.029229	5.32451e-06	14306	phylum Euryarchaeotaphylum Euryarchaeota|| id:ebi-a-GCST90017113	TRUE	reported	igd	2	TRUE	0.00524263	75.3857	36.2436	20.3584	0.1849
rs6064552	T	C	T	C	-0.123612	-0.0425441	0.183115	FALSE	FALSE	FALSE	finngen_R9_CD2_NONHODGKIN_NAS_EXALLC	57467810	0.444868	0.0556861	other and unspecified types of non-Hodgkin lymphoma	TRUE	reported	textfile	ebi-a-GCST90017113	20	56042866	0.0275749	9.3377e-06	14306	phylum Euryarchaeotaphylum Euryarchaeota|| id:ebi-a-GCST90017113	TRUE	reported	igd	2	TRUE	0.00484909	69.6994	36.2436	20.0952	0.1978
rs6508769	C	T	C	T	-0.150529	0.0685911	0.853083	FALSE	FALSE	FALSE	finngen_R9_CD2_NONHODGKIN_NAS_EXALLC	28336853	0.257459	0.0605705	other and unspecified types of non-Hodgkin lymphoma	TRUE	reported	textfile	ebi-a-GCST90017113	19	28827760	0.0337091	8.12363e-06	14306	phylum Euryarchaeotaphylum Euryarchaeota|| id:ebi-a-GCST90017113	TRUE	reported	igd	2	TRUE	0.00624368	89.8708	36.2436	19.941	0.165
rs7015093	G	A	G	A	-0.118111	0.131907	0.26115	FALSE	FALSE	FALSE	finngen_R9_CD2_NONHODGKIN_NAS_EXALLC	57106294	0.00586111	0.0478714	other and unspecified types of non-Hodgkin lymphoma	TRUE	reported	textfile	ebi-a-GCST90017113	8	58018853	0.0264389	7.19863e-06	14306	phylum Euryarchaeotaphylum Euryarchaeota|| id:ebi-a-GCST90017113	TRUE	reported	igd	2	TRUE	0.00541325	77.8526	36.2436	19.9569	0.2634
rs76029318	T	C	T	C	0.214866	-0.0650647	0.0624636	FALSE	FALSE	FALSE	finngen_R9_CD2_NONHODGKIN_NAS_EXALLC	41389655	0.460652	0.0881906	other and unspecified types of non-Hodgkin lymphoma	TRUE	reported	textfile	ebi-a-GCST90017113	13	41963791	0.0438442	1.04621e-06	14306	phylum Euryarchaeotaphylum Euryarchaeota|| id:ebi-a-GCST90017113	TRUE	reported	igd	2	TRUE	0.0055803	80.2686	36.2436	24.0166	0.06461
rs7635189	A	G	A	G	-0.119983	-0.0105096	0.710203	FALSE	FALSE	FALSE	finngen_R9_CD2_NONHODGKIN_NAS_EXALLC	15550100	0.82737	0.0481926	other and unspecified types of non-Hodgkin lymphoma	TRUE	reported	textfile	ebi-a-GCST90017113	3	15591607	0.0259356	4.635e-06	14306	phylum Euryarchaeotaphylum Euryarchaeota|| id:ebi-a-GCST90017113	TRUE	reported	igd	2	TRUE	0.00637564	91.7823	36.2436	21.4016	0.331
rs77658038	A	C	A	C	-0.160157	-0.101129	0.205383	FALSE	FALSE	FALSE	finngen_R9_CD2_NONHODGKIN_NAS_EXALLC	16284554	0.0590582	0.053571	other and unspecified types of non-Hodgkin lymphoma	TRUE	reported	textfile	ebi-a-GCST90017113	6	16284785	0.0340856	4.75423e-06	14306	phylum Euryarchaeotaphylum Euryarchaeota|| id:ebi-a-GCST90017113	TRUE	reported	igd	2	TRUE	0.00531169	76.3842	36.2436	22.0775	0.1173
rs894996	C	A	C	A	0.203577	-0.0739341	0.0700795	FALSE	FALSE	FALSE	finngen_R9_CD2_NONHODGKIN_NAS_EXALLC	103497150	0.376274	0.0835619	other and unspecified types of non-Hodgkin lymphoma	TRUE	reported	textfile	ebi-a-GCST90017113	4	104418307	0.0440033	5.11929e-06	14306	phylum Euryarchaeotaphylum Euryarchaeota|| id:ebi-a-GCST90017113	TRUE	reported	igd	2	TRUE	0.00550767	79.218	36.2436	21.4036	0.07157
rs10750258	C	A	C	A	0.0491248	0.00507631	0.632639	FALSE	FALSE	FALSE	finngen_R9_CD2_NONHODGKIN_NAS_EXALLC	124126791	0.909449	0.0446332	other and unspecified types of non-Hodgkin lymphoma	TRUE	reported	textfile	ebi-a-GCST90017116	11	123997498	0.010824	8.71907e-06	14306	phylum Proteobacteriaphylum Proteobacteria|| id:ebi-a-GCST90017116	TRUE	reported	igd	2	TRUE	0.00115198	16.497	36.2436	20.598	0.3936
rs11126162	T	C	T	C	-0.0770689	0.0605231	0.0821883	FALSE	FALSE	FALSE	finngen_R9_CD2_NONHODGKIN_NAS_EXALLC	67858902	0.441299	0.0786013	other and unspecified types of non-Hodgkin lymphoma	TRUE	reported	textfile	ebi-a-GCST90017116	2	68086034	0.0187079	9.25977e-06	14306	phylum Proteobacteriaphylum Proteobacteria|| id:ebi-a-GCST90017116	TRUE	reported	igd	2	TRUE	0.000957977	13.716	36.2436	16.971	0.08847
rs11715072	G	A	G	A	-0.0519289	-0.023651	0.301094	FALSE	FALSE	FALSE	finngen_R9_CD2_NONHODGKIN_NAS_EXALLC	53686766	0.614106	0.0469059	other and unspecified types of non-Hodgkin lymphoma	TRUE	reported	textfile	ebi-a-GCST90017116	3	53720793	0.0115246	6.90415e-06	14306	phylum Proteobacteriaphylum Proteobacteria|| id:ebi-a-GCST90017116	TRUE	reported	igd	2	TRUE	0.00110888	15.879	36.2436	20.3033	0.2893
rs12150865	C	T	C	T	0.0511615	0.0181169	0.486623	FALSE	FALSE	FALSE	finngen_R9_CD2_NONHODGKIN_NAS_EXALLC	43001168	0.680061	0.0439325	other and unspecified types of non-Hodgkin lymphoma	TRUE	reported	textfile	ebi-a-GCST90017116	19	43505320	0.0106407	1.54085e-06	14306	phylum Proteobacteriaphylum Proteobacteria|| id:ebi-a-GCST90017116	TRUE	reported	igd	2	TRUE	0.0013055	18.6983	36.2436	23.1178	0.4751
rs12467198	C	T	C	T	0.0498267	-0.0788958	0.445704	FALSE	FALSE	FALSE	finngen_R9_CD2_NONHODGKIN_NAS_EXALLC	124115104	0.0705684	0.0436312	other and unspecified types of non-Hodgkin lymphoma	TRUE	reported	textfile	ebi-a-GCST90017116	2	124872681	0.011138	6.30667e-06	14306	phylum Proteobacteriaphylum Proteobacteria|| id:ebi-a-GCST90017116	TRUE	reported	igd	2	TRUE	0.00111724	15.9988	36.2436	20.0129	0.3419
rs2347697	G	T	G	T	0.0502281	-0.0499556	0.308733	FALSE	FALSE	FALSE	finngen_R9_CD2_NONHODGKIN_NAS_EXALLC	134703488	0.282929	0.0465238	other and unspecified types of non-Hodgkin lymphoma	TRUE	reported	textfile	ebi-a-GCST90017116	7	134388240	0.0108968	4.26914e-06	14306	phylum Proteobacteriaphylum Proteobacteria|| id:ebi-a-GCST90017116	TRUE	reported	igd	2	TRUE	0.00109448	15.6726	36.2436	21.2469	0.3181
rs2532663	A	G	A	G	0.125578	-0.0122351	0.898312	FALSE	FALSE	FALSE	finngen_R9_CD2_NONHODGKIN_NAS_EXALLC	117487723	0.866092	0.0725583	other and unspecified types of non-Hodgkin lymphoma	TRUE	reported	textfile	ebi-a-GCST90017116	10	119247234	0.0258034	7.4681e-07	14306	phylum Proteobacteriaphylum Proteobacteria|| id:ebi-a-GCST90017116	TRUE	reported	igd	2	TRUE	0.00185079	26.5227	36.2436	23.685	0.0626
rs3890996	G	T	G	T	0.0474614	0.000745152	0.536025	FALSE	FALSE	FALSE	finngen_R9_CD2_NONHODGKIN_NAS_EXALLC	20314277	0.986265	0.0432836	other and unspecified types of non-Hodgkin lymphoma	TRUE	reported	textfile	ebi-a-GCST90017116	22	20301800	0.0105645	6.94656e-06	14306	phylum Proteobacteriaphylum Proteobacteria|| id:ebi-a-GCST90017116	TRUE	reported	igd	2	TRUE	0.00111951	16.0314	36.2436	20.1829	0.4612
rs4340090	C	T	C	T	-0.0668162	-0.0433698	0.118001	FALSE	FALSE	FALSE	finngen_R9_CD2_NONHODGKIN_NAS_EXALLC	129847219	0.51184	0.0661149	other and unspecified types of non-Hodgkin lymphoma	TRUE	reported	textfile	ebi-a-GCST90017116	12	130331764	0.0153387	9.9901e-06	14306	phylum Proteobacteriaphylum Proteobacteria|| id:ebi-a-GCST90017116	TRUE	reported	igd	2	TRUE	0.000977927	14.002	36.2436	18.9752	0.1252
rs6707783	C	T	C	T	0.0849594	0.00838718	0.0921206	FALSE	FALSE	FALSE	finngen_R9_CD2_NONHODGKIN_NAS_EXALLC	51826753	0.910541	0.074648	other and unspecified types of non-Hodgkin lymphoma	TRUE	reported	textfile	ebi-a-GCST90017116	2	52053891	0.0187782	8.08593e-06	14306	phylum Proteobacteriaphylum Proteobacteria|| id:ebi-a-GCST90017116	TRUE	reported	igd	2	TRUE	0.00147258	21.0948	36.2436	20.4699	0.1153
rs72771021	C	T	C	T	0.141726	0.003254	0.0686825	FALSE	FALSE	FALSE	finngen_R9_CD2_NONHODGKIN_NAS_EXALLC	13799631	0.970122	0.0868761	other and unspecified types of non-Hodgkin lymphoma	TRUE	reported	textfile	ebi-a-GCST90017116	10	13841631	0.0309242	7.18092e-06	14306	phylum Proteobacteriaphylum Proteobacteria|| id:ebi-a-GCST90017116	TRUE	reported	igd	2	TRUE	0.00189734	27.1912	36.2436	21.004	0.0497
rs922773	C	T	C	T	-0.0803778	0.0122624	0.101344	FALSE	FALSE	FALSE	finngen_R9_CD2_NONHODGKIN_NAS_EXALLC	66267618	0.863314	0.071228	other and unspecified types of non-Hodgkin lymphoma	TRUE	reported	textfile	ebi-a-GCST90017116	3	66318042	0.0157851	3.67959e-07	14306	phylum Proteobacteriaphylum Proteobacteria|| id:ebi-a-GCST90017116	TRUE	reported	igd	2	TRUE	0.00155757	22.3142	36.2436	25.9285	0.1402
rs11766971	C	T	C	T	-0.0476376	0.0710049	0.448787	FALSE	FALSE	FALSE	finngen_R9_CD2_NONHODGKIN_NAS_EXALLC	155211037	0.101653	0.0433779	other and unspecified types of non-Hodgkin lymphoma	TRUE	reported	textfile	ebi-a-GCST90017110	7	155002747	0.010646	9.39918e-06	14306	phylum Actinobacteriaphylum Actinobacteria|| id:ebi-a-GCST90017110	TRUE	reported	igd	2	TRUE	0.00113456	16.2471	36.2436	20.0229	0.495
rs12528285	C	T	C	T	0.0809469	-0.0592805	0.109604	FALSE	FALSE	FALSE	finngen_R9_CD2_NONHODGKIN_NAS_EXALLC	92065492	0.390994	0.0691063	other and unspecified types of non-Hodgkin lymphoma	TRUE	reported	textfile	ebi-a-GCST90017110	6	92775210	0.0180784	5.68787e-06	14306	phylum Actinobacteriaphylum Actinobacteria|| id:ebi-a-GCST90017110	TRUE	reported	igd	2	TRUE	0.00112063	16.0475	36.2436	20.0484	0.09443
rs13192624	T	C	T	C	-0.0522862	0.109924	0.242903	FALSE	FALSE	FALSE	finngen_R9_CD2_NONHODGKIN_NAS_EXALLC	112808407	0.0292631	0.0504256	other and unspecified types of non-Hodgkin lymphoma	TRUE	reported	textfile	ebi-a-GCST90017110	6	113129609	0.0117742	9.32567e-06	14306	phylum Actinobacteriaphylum Actinobacteria|| id:ebi-a-GCST90017110	TRUE	reported	igd	2	TRUE	0.00109818	15.7257	36.2436	19.7202	0.2783
rs1397793	A	G	A	G	0.0521387	-0.0584031	0.690549	FALSE	FALSE	FALSE	finngen_R9_CD2_NONHODGKIN_NAS_EXALLC	91175634	0.21688	0.0472951	other and unspecified types of non-Hodgkin lymphoma	TRUE	reported	textfile	ebi-a-GCST90017110	5	90471451	0.0111587	3.73766e-06	14306	phylum Actinobacteriaphylum Actinobacteria|| id:ebi-a-GCST90017110	TRUE	reported	igd	2	TRUE	0.00128819	18.4501	36.2436	21.832	0.3857
rs4429415	C	T	C	T	0.0581908	-0.0405549	0.447372	FALSE	FALSE	FALSE	finngen_R9_CD2_NONHODGKIN_NAS_EXALLC	212891467	0.351561	0.0435341	other and unspecified types of non-Hodgkin lymphoma	TRUE	reported	textfile	ebi-a-GCST90017110	2	213756191	0.0111343	2.05145e-07	14306	phylum Actinobacteriaphylum Actinobacteria|| id:ebi-a-GCST90017110	TRUE	reported	igd	2	TRUE	0.0015544	22.2688	36.2436	27.3138	0.3569
rs55888705	A	G	A	G	0.0534221	-0.0428831	0.280438	FALSE	FALSE	FALSE	finngen_R9_CD2_NONHODGKIN_NAS_EXALLC	1516099	0.370483	0.0478837	other and unspecified types of non-Hodgkin lymphoma	TRUE	reported	textfile	ebi-a-GCST90017110	4	1517826	0.0109975	1.31241e-06	14306	phylum Actinobacteriaphylum Actinobacteria|| id:ebi-a-GCST90017110	TRUE	reported	igd	2	TRUE	0.00135369	19.3894	36.2436	23.5968	0.3867
rs6496870	C	T	C	T	-0.0510777	0.068605	0.641286	FALSE	FALSE	FALSE	finngen_R9_CD2_NONHODGKIN_NAS_EXALLC	91924192	0.127461	0.0450108	other and unspecified types of non-Hodgkin lymphoma	TRUE	reported	textfile	ebi-a-GCST90017110	15	92467422	0.0113809	4.61743e-06	14306	phylum Actinobacteriaphylum Actinobacteria|| id:ebi-a-GCST90017110	TRUE	reported	igd	2	TRUE	0.00119461	17.1081	36.2436	20.1423	0.3549
rs6743026	T	C	T	C	0.0589446	0.08585	0.194128	FALSE	FALSE	FALSE	finngen_R9_CD2_NONHODGKIN_NAS_EXALLC	101633121	0.118064	0.0549281	other and unspecified types of non-Hodgkin lymphoma	TRUE	reported	textfile	ebi-a-GCST90017110	2	102249583	0.0134622	9.88325e-06	14306	phylum Actinobacteriaphylum Actinobacteria|| id:ebi-a-GCST90017110	TRUE	reported	igd	2	TRUE	0.000998728	14.3001	36.2436	19.1715	0.174
rs74037001	G	A	G	A	-0.0819391	-0.070961	0.0889457	FALSE	FALSE	FALSE	finngen_R9_CD2_NONHODGKIN_NAS_EXALLC	23377985	0.350303	0.0759752	other and unspecified types of non-Hodgkin lymphoma	TRUE	reported	textfile	ebi-a-GCST90017110	14	23847194	0.0165334	6.71243e-07	14306	phylum Actinobacteriaphylum Actinobacteria|| id:ebi-a-GCST90017110	TRUE	reported	igd	2	TRUE	0.0013282	19.0238	36.2436	24.5617	0.1113
rs75211493	G	A	G	A	0.0840786	-0.0114709	0.0713662	FALSE	FALSE	FALSE	finngen_R9_CD2_NONHODGKIN_NAS_EXALLC	5300454	0.889717	0.0827256	other and unspecified types of non-Hodgkin lymphoma	TRUE	reported	textfile	ebi-a-GCST90017110	19	5300465	0.0184739	9.27193e-06	14306	phylum Actinobacteriaphylum Actinobacteria|| id:ebi-a-GCST90017110	TRUE	reported	igd	2	TRUE	0.000939466	13.4508	36.2436	20.7135	0.07157
rs7570971	A	C	A	C	0.086653	0.0226938	0.410209	FALSE	FALSE	FALSE	finngen_R9_CD2_NONHODGKIN_NAS_EXALLC	135080336	0.609596	0.0444411	other and unspecified types of non-Hodgkin lymphoma	TRUE	reported	textfile	ebi-a-GCST90017110	2	135837906	0.0113623	1.41351e-14	14306	phylum Actinobacteriaphylum Actinobacteria|| id:ebi-a-GCST90017110	TRUE	reported	igd	2	TRUE	0.0037529	53.8837	36.2436	58.1614	0.4901
rs80124826	T	C	T	C	-0.124191	-0.163072	0.027613	FALSE	FALSE	FALSE	finngen_R9_CD2_NONHODGKIN_NAS_EXALLC	239014688	0.216572	0.131968	other and unspecified types of non-Hodgkin lymphoma	TRUE	reported	textfile	ebi-a-GCST90017110	2	239936384	0.0278566	8.75427e-06	14306	phylum Actinobacteriaphylum Actinobacteria|| id:ebi-a-GCST90017110	TRUE	reported	igd	2	TRUE	0.00181067	25.9468	36.2436	19.8758	0.06262
rs857444	C	T	C	T	0.0507315	0.00226903	0.368914	FALSE	FALSE	FALSE	finngen_R9_CD2_NONHODGKIN_NAS_EXALLC	14617360	0.959721	0.0449281	other and unspecified types of non-Hodgkin lymphoma	TRUE	reported	textfile	ebi-a-GCST90017110	6	14617591	0.0109885	3.80347e-06	14306	phylum Actinobacteriaphylum Actinobacteria|| id:ebi-a-GCST90017110	TRUE	reported	igd	2	TRUE	0.0011871	17.0005	36.2436	21.3147	0.3608
rs9833771	C	T	C	T	-0.0490077	-0.0277969	0.483104	FALSE	FALSE	FALSE	finngen_R9_CD2_NONHODGKIN_NAS_EXALLC	32321506	0.521867	0.0434008	other and unspecified types of non-Hodgkin lymphoma	TRUE	reported	textfile	ebi-a-GCST90017110	3	32362998	0.0106564	4.07437e-06	14306	phylum Actinobacteriaphylum Actinobacteria|| id:ebi-a-GCST90017110	TRUE	reported	igd	2	TRUE	0.00118489	16.9687	36.2436	21.1499	0.4423
rs112334273	G	A	G	A	0.0627459	-0.01383	0.277815	FALSE	FALSE	FALSE	finngen_R9_CD2_NONHODGKIN_NAS_EXALLC	39331325	0.774234	0.0482146	other and unspecified types of non-Hodgkin lymphoma	TRUE	reported	textfile	ebi-a-GCST90017114	21	40703251	0.0127415	9.26446e-07	14306	phylum Firmicutesphylum Firmicutes|| id:ebi-a-GCST90017114	TRUE	reported	igd	2	TRUE	0.00145852	20.8931	36.2436	24.251	0.2455
rs2273429	A	G	A	G	-0.0702112	-0.0176544	0.105293	FALSE	FALSE	FALSE	finngen_R9_CD2_NONHODGKIN_NAS_EXALLC	52027354	0.80119	0.0701108	other and unspecified types of non-Hodgkin lymphoma	TRUE	reported	textfile	ebi-a-GCST90017114	14	52494072	0.0153063	9.26232e-06	14306	phylum Firmicutesphylum Firmicutes|| id:ebi-a-GCST90017114	TRUE	reported	igd	2	TRUE	0.000945157	13.5323	36.2436	21.0413	0.1074
rs2332027	A	G	A	G	0.0482656	-0.0225245	0.404344	FALSE	FALSE	FALSE	finngen_R9_CD2_NONHODGKIN_NAS_EXALLC	170750887	0.61327	0.0445666	other and unspecified types of non-Hodgkin lymphoma	TRUE	reported	textfile	ebi-a-GCST90017114	4	171672038	0.0104823	4.04548e-06	14306	phylum Firmicutesphylum Firmicutes|| id:ebi-a-GCST90017114	TRUE	reported	igd	2	TRUE	0.00116478	16.6805	36.2436	21.2013	0.5
rs2547978	G	A	G	A	-0.0465802	-0.0353691	0.626193	FALSE	FALSE	FALSE	finngen_R9_CD2_NONHODGKIN_NAS_EXALLC	98684594	0.428464	0.044668	other and unspecified types of non-Hodgkin lymphoma	TRUE	reported	textfile	ebi-a-GCST90017114	5	98020298	0.0105075	8.56841e-06	14306	phylum Firmicutesphylum Firmicutes|| id:ebi-a-GCST90017114	TRUE	reported	igd	2	TRUE	0.00108376	15.5189	36.2436	19.6519	0.4841
rs3792064	G	A	G	A	0.0897349	-0.128263	0.0521698	FALSE	FALSE	FALSE	finngen_R9_CD2_NONHODGKIN_NAS_EXALLC	230813698	0.184859	0.0967335	other and unspecified types of non-Hodgkin lymphoma	TRUE	reported	textfile	ebi-a-GCST90017114	2	231678413	0.0182532	6.75492e-07	14306	phylum Firmicutesphylum Firmicutes|| id:ebi-a-GCST90017114	TRUE	reported	igd	2	TRUE	0.00117881	16.8816	36.2436	24.1682	0.07952
rs3852931	T	C	T	C	0.0482086	0.0307862	0.609858	FALSE	FALSE	FALSE	finngen_R9_CD2_NONHODGKIN_NAS_EXALLC	55471425	0.496858	0.045311	other and unspecified types of non-Hodgkin lymphoma	TRUE	reported	textfile	ebi-a-GCST90017114	20	54087963	0.0105	4.52595e-06	14306	phylum Firmicutesphylum Firmicutes|| id:ebi-a-GCST90017114	TRUE	reported	igd	2	TRUE	0.00115672	16.5649	36.2436	21.08	0.4662
rs4750583	G	A	G	A	-0.0616007	0.0910533	0.811827	FALSE	FALSE	FALSE	finngen_R9_CD2_NONHODGKIN_NAS_EXALLC	15012766	0.0997401	0.0553139	other and unspecified types of non-Hodgkin lymphoma	TRUE	reported	textfile	ebi-a-GCST90017114	10	15054765	0.0137936	5.78562e-06	14306	phylum Firmicutesphylum Firmicutes|| id:ebi-a-GCST90017114	TRUE	reported	igd	2	TRUE	0.00112938	16.1729	36.2436	19.9442	0.1819
rs56199908	T	C	T	C	-0.186194	-0.036919	0.0543685	FALSE	FALSE	FALSE	finngen_R9_CD2_NONHODGKIN_NAS_EXALLC	2801371	0.696448	0.0946352	other and unspecified types of non-Hodgkin lymphoma	TRUE	reported	textfile	ebi-a-GCST90017114	9	2801371	0.041051	8.66662e-06	14306	phylum Firmicutesphylum Firmicutes|| id:ebi-a-GCST90017114	TRUE	reported	igd	2	TRUE	0.00352218	50.5594	36.2436	20.5723	0.05368
rs6814436	C	T	C	T	-0.0680205	-0.0419572	0.858394	FALSE	FALSE	FALSE	finngen_R9_CD2_NONHODGKIN_NAS_EXALLC	160586149	0.495894	0.0616145	other and unspecified types of non-Hodgkin lymphoma	TRUE	reported	textfile	ebi-a-GCST90017114	4	161507301	0.0150844	6.80456e-06	14306	phylum Firmicutesphylum Firmicutes|| id:ebi-a-GCST90017114	TRUE	reported	igd	2	TRUE	0.0010616	15.2013	36.2436	20.334	0.1322
rs6815608	C	T	C	T	-0.0935765	-0.0852545	0.84908	FALSE	FALSE	FALSE	finngen_R9_CD2_NONHODGKIN_NAS_EXALLC	151210592	0.156804	0.0602121	other and unspecified types of non-Hodgkin lymphoma	TRUE	reported	textfile	ebi-a-GCST90017114	4	152131744	0.0210869	7.23852e-06	14306	phylum Firmicutesphylum Firmicutes|| id:ebi-a-GCST90017114	TRUE	reported	igd	2	TRUE	0.00135481	19.4055	36.2436	19.6928	0.0845
rs7247191	T	C	T	C	-0.0713033	-0.0918766	0.0990266	FALSE	FALSE	FALSE	finngen_R9_CD2_NONHODGKIN_NAS_EXALLC	22716783	0.203236	0.0722081	other and unspecified types of non-Hodgkin lymphoma	TRUE	reported	textfile	ebi-a-GCST90017114	19	22899585	0.0157424	4.73097e-06	14306	phylum Firmicutesphylum Firmicutes|| id:ebi-a-GCST90017114	TRUE	reported	igd	2	TRUE	0.00121105	17.3439	36.2436	20.5153	0.1382
rs72738886	T	C	T	C	0.0864609	-0.064509	0.0756106	FALSE	FALSE	FALSE	finngen_R9_CD2_NONHODGKIN_NAS_EXALLC	35770448	0.432476	0.0821812	other and unspecified types of non-Hodgkin lymphoma	TRUE	reported	textfile	ebi-a-GCST90017114	5	35770550	0.0190398	7.67892e-06	14306	phylum Firmicutesphylum Firmicutes|| id:ebi-a-GCST90017114	TRUE	reported	igd	2	TRUE	0.00106928	15.3114	36.2436	20.6212	0.07753
rs72771021	C	T	C	T	-0.141357	0.003254	0.0686825	FALSE	FALSE	FALSE	finngen_R9_CD2_NONHODGKIN_NAS_EXALLC	13799631	0.970122	0.0868761	other and unspecified types of non-Hodgkin lymphoma	TRUE	reported	textfile	ebi-a-GCST90017114	10	13841631	0.0308303	5.12436e-06	14306	phylum Firmicutesphylum Firmicutes|| id:ebi-a-GCST90017114	TRUE	reported	igd	2	TRUE	0.00188748	27.0495	36.2436	21.0222	0.0497
rs8085381	A	G	A	G	-0.0647291	0.0226028	0.81706	FALSE	FALSE	FALSE	finngen_R9_CD2_NONHODGKIN_NAS_EXALLC	31748342	0.685132	0.0557445	other and unspecified types of non-Hodgkin lymphoma	TRUE	reported	textfile	ebi-a-GCST90017114	18	29328305	0.0146219	8.67261e-06	14306	phylum Firmicutesphylum Firmicutes|| id:ebi-a-GCST90017114	TRUE	reported	igd	2	TRUE	0.00105133	15.0541	36.2436	19.5971	0.1471
rs992074	T	C	T	C	-0.233491	0.028494	0.976719	FALSE	FALSE	FALSE	finngen_R9_CD2_NONHODGKIN_NAS_EXALLC	17195484	0.843714	0.144533	other and unspecified types of non-Hodgkin lymphoma	TRUE	reported	textfile	ebi-a-GCST90017114	21	18567802	0.050901	8.51609e-06	14306	phylum Firmicutesphylum Firmicutes|| id:ebi-a-GCST90017114	TRUE	reported	igd	2	TRUE	0.00366241	52.5797	36.2436	21.042	0.0348
rs11252894	A	C	A	C	0.0784055	-0.0327307	0.241135	FALSE	FALSE	FALSE	finngen_R9_CD2_NONHODGKIN_NAS_EXALLC	5030858	0.520322	0.050915	other and unspecified types of non-Hodgkin lymphoma	TRUE	reported	textfile	ebi-a-GCST90017118	10	5073050	0.0162769	1.10555e-06	14306	phylum Verrucomicrobiaphylum Verrucomicrobia|| id:ebi-a-GCST90017118	TRUE	reported	igd	2	TRUE	0.00195089	27.96	36.2436	23.2033	0.1978
rs117107102	A	G	A	G	0.204283	0.02443	0.0467615	FALSE	FALSE	FALSE	finngen_R9_CD2_NONHODGKIN_NAS_EXALLC	51947265	0.810377	0.101817	other and unspecified types of non-Hodgkin lymphoma	TRUE	reported	textfile	ebi-a-GCST90017118	18	49473635	0.0427565	2.67935e-06	14306	phylum Verrucomicrobiaphylum Verrucomicrobia|| id:ebi-a-GCST90017118	TRUE	reported	igd	2	TRUE	0.00356631	51.1951	36.2436	22.8276	0.04473
rs11729256	T	C	T	C	0.0696984	0.0634512	0.169569	FALSE	FALSE	FALSE	finngen_R9_CD2_NONHODGKIN_NAS_EXALLC	94106121	0.270243	0.0575519	other and unspecified types of non-Hodgkin lymphoma	TRUE	reported	textfile	ebi-a-GCST90017118	4	95027272	0.0146953	2.23404e-06	14306	phylum Verrucomicrobiaphylum Verrucomicrobia|| id:ebi-a-GCST90017118	TRUE	reported	igd	2	TRUE	0.00176506	25.292	36.2436	22.4951	0.2386
rs12512971	A	C	A	C	0.171057	0.00428005	0.0782861	FALSE	FALSE	FALSE	finngen_R9_CD2_NONHODGKIN_NAS_EXALLC	16547352	0.957988	0.0812476	other and unspecified types of non-Hodgkin lymphoma	TRUE	reported	textfile	ebi-a-GCST90017118	4	16548975	0.0398053	9.81386e-06	14306	phylum Verrucomicrobiaphylum Verrucomicrobia|| id:ebi-a-GCST90017118	TRUE	reported	igd	2	TRUE	0.00271171	38.8937	36.2436	18.4672	0.04871
rs12908520	G	A	G	A	0.0594916	0.101584	0.427881	FALSE	FALSE	FALSE	finngen_R9_CD2_NONHODGKIN_NAS_EXALLC	97027427	0.0197579	0.043581	other and unspecified types of non-Hodgkin lymphoma	TRUE	reported	textfile	ebi-a-GCST90017118	15	97570657	0.012823	3.40447e-06	14306	phylum Verrucomicrobiaphylum Verrucomicrobia|| id:ebi-a-GCST90017118	TRUE	reported	igd	2	TRUE	0.00175611	25.1636	36.2436	21.5244	0.4563
rs2602429	T	C	T	C	-0.0764148	-0.0391154	0.739489	FALSE	FALSE	FALSE	finngen_R9_CD2_NONHODGKIN_NAS_EXALLC	81029544	0.428774	0.0494323	other and unspecified types of non-Hodgkin lymphoma	TRUE	reported	textfile	ebi-a-GCST90017118	16	81063149	0.0153487	8.71044e-07	14306	phylum Verrucomicrobiaphylum Verrucomicrobia|| id:ebi-a-GCST90017118	TRUE	reported	igd	2	TRUE	0.00201511	28.8823	36.2436	24.7863	0.2217
rs3995795	C	T	C	T	0.0610914	0.0735458	0.400946	FALSE	FALSE	FALSE	finngen_R9_CD2_NONHODGKIN_NAS_EXALLC	11347615	0.0985712	0.0445242	other and unspecified types of non-Hodgkin lymphoma	TRUE	reported	textfile	ebi-a-GCST90017118	10	11389614	0.0138592	9.7221e-06	14306	phylum Verrucomicrobiaphylum Verrucomicrobia|| id:ebi-a-GCST90017118	TRUE	reported	igd	2	TRUE	0.0016191	23.1972	36.2436	19.4305	0.3181
rs45598138	C	A	C	A	-0.143901	0.29	0.0250586	FALSE	FALSE	FALSE	finngen_R9_CD2_NONHODGKIN_NAS_EXALLC	55056410	0.0348345	0.137423	other and unspecified types of non-Hodgkin lymphoma	TRUE	reported	textfile	ebi-a-GCST90017118	1	55522083	0.03054	2.19129e-06	14306	phylum Verrucomicrobiaphylum Verrucomicrobia|| id:ebi-a-GCST90017118	TRUE	reported	igd	2	TRUE	0.00203009	29.0974	36.2436	22.2019	0.05169
rs61779207	G	A	G	A	-0.0755253	0.0729083	0.223847	FALSE	FALSE	FALSE	finngen_R9_CD2_NONHODGKIN_NAS_EXALLC	40608800	0.163831	0.0523653	other and unspecified types of non-Hodgkin lymphoma	TRUE	reported	textfile	ebi-a-GCST90017118	1	41074472	0.0164385	5.27971e-06	14306	phylum Verrucomicrobiaphylum Verrucomicrobia|| id:ebi-a-GCST90017118	TRUE	reported	igd	2	TRUE	0.00166846	23.9055	36.2436	21.1087	0.1779
rs74542928	T	C	T	C	0.115994	0.0326827	0.0478451	FALSE	FALSE	FALSE	finngen_R9_CD2_NONHODGKIN_NAS_EXALLC	99623031	0.743255	0.0997806	other and unspecified types of non-Hodgkin lymphoma	TRUE	reported	textfile	ebi-a-GCST90017118	4	100544188	0.0231324	4.08376e-07	14306	phylum Verrucomicrobiaphylum Verrucomicrobia|| id:ebi-a-GCST90017118	TRUE	reported	igd	2	TRUE	0.00194723	27.9076	36.2436	25.1437	0.07853
rs76430504	T	C	T	C	-0.11753	-0.0439488	0.0489936	FALSE	FALSE	FALSE	finngen_R9_CD2_NONHODGKIN_NAS_EXALLC	40438056	0.656869	0.0989302	other and unspecified types of non-Hodgkin lymphoma	TRUE	reported	textfile	ebi-a-GCST90017118	5	40438158	0.025458	3.49559e-06	14306	phylum Verrucomicrobiaphylum Verrucomicrobia|| id:ebi-a-GCST90017118	TRUE	reported	igd	2	TRUE	0.00145235	20.8047	36.2436	21.3132	0.05567
rs9349825	A	G	A	G	-0.0660243	0.00871246	0.189734	FALSE	FALSE	FALSE	finngen_R9_CD2_NONHODGKIN_NAS_EXALLC	56476683	0.873771	0.0548399	other and unspecified types of non-Hodgkin lymphoma	TRUE	reported	textfile	ebi-a-GCST90017118	6	56341481	0.0143911	6.2748e-06	14306	phylum Verrucomicrobiaphylum Verrucomicrobia|| id:ebi-a-GCST90017118	TRUE	reported	igd	2	TRUE	0.00175494	25.1468	36.2436	21.0484	0.2793
rs12555298	G	A	G	A	0.0974327	0.000718959	0.172861	FALSE	FALSE	FALSE	finngen_R9_CD2_NONHODGKIN_NAS_EXALLC	107727270	0.990063	0.0577285	other and unspecified types of non-Hodgkin lymphoma	TRUE	reported	textfile	ebi-a-GCST90017112	9	110489551	0.0219351	8.0863e-06	14306	phylum Cyanobacteriaphylum Cyanobacteria|| id:ebi-a-GCST90017112	TRUE	reported	igd	2	TRUE	0.00274114	39.3171	36.2436	19.7301	0.175
rs2585223	T	C	T	C	0.111364	-0.0324661	0.121957	FALSE	FALSE	FALSE	finngen_R9_CD2_NONHODGKIN_NAS_EXALLC	100340683	0.623007	0.0660426	other and unspecified types of non-Hodgkin lymphoma	TRUE	reported	textfile	ebi-a-GCST90017112	15	100880888	0.0247743	8.85727e-06	14306	phylum Cyanobacteriaphylum Cyanobacteria|| id:ebi-a-GCST90017112	TRUE	reported	igd	2	TRUE	0.00321608	46.1512	36.2436	20.2063	0.1531
rs584122	T	C	T	C	0.151774	0.023298	0.940882	FALSE	FALSE	FALSE	finngen_R9_CD2_NONHODGKIN_NAS_EXALLC	48320720	0.801639	0.0927373	other and unspecified types of non-Hodgkin lymphoma	TRUE	reported	textfile	ebi-a-GCST90017112	6	48288456	0.0326827	4.22776e-06	14306	phylum Cyanobacteriaphylum Cyanobacteria|| id:ebi-a-GCST90017112	TRUE	reported	igd	2	TRUE	0.00286396	41.0837	36.2436	21.5655	0.0666
rs61972390	T	C	T	C	0.107346	0.0532512	0.136746	FALSE	FALSE	FALSE	finngen_R9_CD2_NONHODGKIN_NAS_EXALLC	99914504	0.395285	0.0626431	other and unspecified types of non-Hodgkin lymphoma	TRUE	reported	textfile	ebi-a-GCST90017112	13	100566758	0.0242469	9.11381e-06	14306	phylum Cyanobacteriaphylum Cyanobacteria|| id:ebi-a-GCST90017112	TRUE	reported	igd	2	TRUE	0.00322132	46.2267	36.2436	19.6001	0.168
rs7148504	T	G	T	G	-0.0800404	-0.0126403	0.599718	FALSE	FALSE	FALSE	finngen_R9_CD2_NONHODGKIN_NAS_EXALLC	99701961	0.773931	0.0440067	other and unspecified types of non-Hodgkin lymphoma	TRUE	reported	textfile	ebi-a-GCST90017112	14	100168298	0.0176621	6.62384e-06	14306	phylum Cyanobacteriaphylum Cyanobacteria|| id:ebi-a-GCST90017112	TRUE	reported	igd	2	TRUE	0.00271702	38.9701	36.2436	20.5368	0.3052
rs76531781	T	C	T	C	-0.231868	0.00462493	0.040158	FALSE	FALSE	FALSE	finngen_R9_CD2_NONHODGKIN_NAS_EXALLC	21608117	0.966383	0.109738	other and unspecified types of non-Hodgkin lymphoma	TRUE	reported	textfile	ebi-a-GCST90017112	7	21647735	0.0493393	2.87336e-06	14306	phylum Cyanobacteriaphylum Cyanobacteria|| id:ebi-a-GCST90017112	TRUE	reported	igd	2	TRUE	0.00507842	73.0125	36.2436	22.0849	0.0497
rs789068	G	A	G	A	-0.111385	-0.0264511	0.140293	FALSE	FALSE	FALSE	finngen_R9_CD2_NONHODGKIN_NAS_EXALLC	1008238	0.670675	0.0622054	other and unspecified types of non-Hodgkin lymphoma	TRUE	reported	textfile	ebi-a-GCST90017112	18	1008239	0.0212922	1.5717e-07	14306	phylum Cyanobacteriaphylum Cyanobacteria|| id:ebi-a-GCST90017112	TRUE	reported	igd	2	TRUE	0.0035338	50.7268	36.2436	27.3661	0.172
rs9864379	T	C	T	C	-0.138933	0.0361523	0.149979	FALSE	FALSE	FALSE	finngen_R9_CD2_NONHODGKIN_NAS_EXALLC	14265449	0.552758	0.0609001	other and unspecified types of non-Hodgkin lymphoma	TRUE	reported	textfile	ebi-a-GCST90017112	3	14306949	0.0268045	2.03334e-07	14306	phylum Cyanobacteriaphylum Cyanobacteria|| id:ebi-a-GCST90017112	TRUE	reported	igd	2	TRUE	0.00387835	55.692	36.2436	26.8655	0.1133
rs17343978	A	C	A	C	-0.0556041	0.0237924	0.204363	FALSE	FALSE	FALSE	finngen_R9_CD2_NONHODGKIN_NAS_EXALLC	27037922	0.655253	0.0532893	other and unspecified types of non-Hodgkin lymphoma	TRUE	reported	textfile	ebi-a-GCST90017111	22	27433885	0.0120272	7.2247e-06	14306	phylum Bacteroidetesphylum Bacteroidetes|| id:ebi-a-GCST90017111	TRUE	reported	igd	2	TRUE	0.00119092	17.0552	36.2436	21.3739	0.2604
rs2032750	C	T	C	T	0.0510857	0.0630272	0.538849	FALSE	FALSE	FALSE	finngen_R9_CD2_NONHODGKIN_NAS_EXALLC	53603889	0.14615	0.0433694	other and unspecified types of non-Hodgkin lymphoma	TRUE	reported	textfile	ebi-a-GCST90017111	2	53831026	0.0106804	1.70836e-06	14306	phylum Bacteroidetesphylum Bacteroidetes|| id:ebi-a-GCST90017111	TRUE	reported	igd	2	TRUE	0.0012925	18.5118	36.2436	22.8783	0.4513
rs62531359	T	G	T	G	0.0657788	0.0180544	0.182969	FALSE	FALSE	FALSE	finngen_R9_CD2_NONHODGKIN_NAS_EXALLC	70003946	0.75045	0.0567667	other and unspecified types of non-Hodgkin lymphoma	TRUE	reported	textfile	ebi-a-GCST90017111	8	70916181	0.0149886	8.42326e-06	14306	phylum Bacteroidetesphylum Bacteroidetes|| id:ebi-a-GCST90017111	TRUE	reported	igd	2	TRUE	0.00107346	15.3712	36.2436	19.2597	0.1451
rs62575403	C	T	C	T	0.145424	0.0133156	0.042726	FALSE	FALSE	FALSE	finngen_R9_CD2_NONHODGKIN_NAS_EXALLC	133628698	0.901682	0.107786	other and unspecified types of non-Hodgkin lymphoma	TRUE	reported	textfile	ebi-a-GCST90017111	9	136493820	0.0311079	2.95951e-06	14306	phylum Bacteroidetesphylum Bacteroidetes|| id:ebi-a-GCST90017111	TRUE	reported	igd	2	TRUE	0.00176912	25.3503	36.2436	21.854	0.04374
rs6586324	T	C	T	C	0.0477792	0.0172087	0.425323	FALSE	FALSE	FALSE	finngen_R9_CD2_NONHODGKIN_NAS_EXALLC	42522025	0.693589	0.0436781	other and unspecified types of non-Hodgkin lymphoma	TRUE	reported	textfile	ebi-a-GCST90017111	21	43942135	0.0105437	7.36885e-06	14306	phylum Bacteroidetesphylum Bacteroidetes|| id:ebi-a-GCST90017111	TRUE	reported	igd	2	TRUE	0.00113147	16.2029	36.2436	20.5349	0.4533
rs72706335	T	C	T	C	-0.223193	0.140385	0.0248924	FALSE	FALSE	FALSE	finngen_R9_CD2_NONHODGKIN_NAS_EXALLC	157525648	0.319333	0.140973	other and unspecified types of non-Hodgkin lymphoma	TRUE	reported	textfile	ebi-a-GCST90017111	1	157495438	0.0493382	7.13116e-06	14306	phylum Bacteroidetesphylum Bacteroidetes|| id:ebi-a-GCST90017111	TRUE	reported	igd	2	TRUE	0.00610786	87.9038	36.2436	20.4642	0.06561
rs73512608	G	A	G	A	-0.123117	0.239849	0.0531098	FALSE	FALSE	FALSE	finngen_R9_CD2_NONHODGKIN_NAS_EXALLC	69948551	0.0121815	0.0956776	other and unspecified types of non-Hodgkin lymphoma	TRUE	reported	textfile	ebi-a-GCST90017111	13	70522683	0.0236743	2.53893e-07	14306	phylum Bacteroidetesphylum Bacteroidetes|| id:ebi-a-GCST90017111	TRUE	reported	igd	2	TRUE	0.00151289	21.6732	36.2436	27.0447	0.05268
rs73846128	A	G	A	G	-0.0664262	0.039923	0.146948	FALSE	FALSE	FALSE	finngen_R9_CD2_NONHODGKIN_NAS_EXALLC	89291104	0.513516	0.061103	other and unspecified types of non-Hodgkin lymphoma	TRUE	reported	textfile	ebi-a-GCST90017111	3	89340254	0.0133481	4.783e-07	14306	phylum Bacteroidetesphylum Bacteroidetes|| id:ebi-a-GCST90017111	TRUE	reported	igd	2	TRUE	0.00124519	17.8334	36.2436	24.7651	0.17
rs73975615	G	A	G	A	-0.207163	-0.613071	0.0073693	FALSE	FALSE	FALSE	finngen_R9_CD2_NONHODGKIN_NAS_EXALLC	6557880	0.0192278	0.261874	other and unspecified types of non-Hodgkin lymphoma	TRUE	reported	textfile	ebi-a-GCST90017111	17	6461200	0.0442629	1.20412e-06	14306	phylum Bacteroidetesphylum Bacteroidetes|| id:ebi-a-GCST90017111	TRUE	reported	igd	2	TRUE	0.000927901	13.285	36.2436	21.9051	0.01093
rs929878	T	C	T	C	0.0540001	-0.0768919	0.787705	FALSE	FALSE	FALSE	finngen_R9_CD2_NONHODGKIN_NAS_EXALLC	74256742	0.146701	0.052982	other and unspecified types of non-Hodgkin lymphoma	TRUE	reported	textfile	ebi-a-GCST90017111	16	74290641	0.0121526	6.51118e-06	14306	phylum Bacteroidetesphylum Bacteroidetes|| id:ebi-a-GCST90017111	TRUE	reported	igd	2	TRUE	0.00107729	15.4262	36.2436	19.7447	0.2445
rs1002941	A	G	A	G	-0.105025	0.0973526	0.754766	FALSE	FALSE	FALSE	finngen_R9_CD2_NONHODGKIN_NAS_EXALLC	100702485	0.0527679	0.0502643	other and unspecified types of non-Hodgkin lymphoma	TRUE	reported	textfile	ebi-a-GCST90016918	15	101242690	0.0233484	8.14836e-06	14306	class Lentisphaeria|| id:ebi-a-GCST90016918	TRUE	reported	igd	2	TRUE	0.00444059	63.8015	30.5203	20.2335	0.2793
rs11770843	C	T	C	T	0.109431	0.00984915	0.329894	FALSE	FALSE	FALSE	finngen_R9_CD2_NONHODGKIN_NAS_EXALLC	147098287	0.83146	0.046277	other and unspecified types of non-Hodgkin lymphoma	TRUE	reported	textfile	ebi-a-GCST90016918	7	146795379	0.0234879	1.9073e-06	14306	class Lentisphaeria|| id:ebi-a-GCST90016918	TRUE	reported	igd	2	TRUE	0.00460113	66.1188	30.5203	21.7066	0.2594
rs17114848	G	A	G	A	0.152377	0.0786167	0.0988482	FALSE	FALSE	FALSE	finngen_R9_CD2_NONHODGKIN_NAS_EXALLC	24917388	0.28084	0.0728989	other and unspecified types of non-Hodgkin lymphoma	TRUE	reported	textfile	ebi-a-GCST90016918	15	25162535	0.0324332	4.05864e-06	14306	class Lentisphaeria|| id:ebi-a-GCST90016918	TRUE	reported	igd	2	TRUE	0.00452085	64.96	30.5203	22.0729	0.1093
rs2031282	A	G	A	G	0.122368	-0.139512	0.183642	FALSE	FALSE	FALSE	finngen_R9_CD2_NONHODGKIN_NAS_EXALLC	20113040	0.0147221	0.057197	other and unspecified types of non-Hodgkin lymphoma	TRUE	reported	textfile	ebi-a-GCST90016918	13	20687179	0.0270329	4.38258e-06	14306	class Lentisphaeria|| id:ebi-a-GCST90016918	TRUE	reported	igd	2	TRUE	0.00422564	60.7001	30.5203	20.4904	0.17
rs2825714	A	G	A	G	-0.13741	0.0666871	0.169664	FALSE	FALSE	FALSE	finngen_R9_CD2_NONHODGKIN_NAS_EXALLC	19651652	0.246173	0.057504	other and unspecified types of non-Hodgkin lymphoma	TRUE	reported	textfile	ebi-a-GCST90016918	21	21023966	0.0289246	1.72211e-06	14306	class Lentisphaeria|| id:ebi-a-GCST90016918	TRUE	reported	igd	2	TRUE	0.00500056	71.8875	30.5203	22.5685	0.1571
rs62570196	C	T	C	T	-0.21635	0.0475847	0.0422033	FALSE	FALSE	FALSE	finngen_R9_CD2_NONHODGKIN_NAS_EXALLC	108323890	0.657369	0.107281	other and unspecified types of non-Hodgkin lymphoma	TRUE	reported	textfile	ebi-a-GCST90016918	9	111086170	0.0439866	1.07924e-06	14306	class Lentisphaeria|| id:ebi-a-GCST90016918	TRUE	reported	igd	2	TRUE	0.00598061	86.0613	30.5203	24.1921	0.06859
rs72640280	A	G	A	G	0.220207	-0.100656	0.0551843	FALSE	FALSE	FALSE	finngen_R9_CD2_NONHODGKIN_NAS_EXALLC	11883735	0.280717	0.0933113	other and unspecified types of non-Hodgkin lymphoma	TRUE	reported	textfile	ebi-a-GCST90016918	1	11943792	0.0486196	5.18036e-06	14306	class Lentisphaeria|| id:ebi-a-GCST90016918	TRUE	reported	igd	2	TRUE	0.00492655	70.8182	30.5203	20.5135	0.05368
rs77599476	A	G	A	G	0.230292	-0.0339368	0.0553661	FALSE	FALSE	FALSE	finngen_R9_CD2_NONHODGKIN_NAS_EXALLC	62762910	0.72196	0.0953708	other and unspecified types of non-Hodgkin lymphoma	TRUE	reported	textfile	ebi-a-GCST90016918	20	61394262	0.0480168	1.86132e-06	14306	class Lentisphaeria|| id:ebi-a-GCST90016918	TRUE	reported	igd	2	TRUE	0.00650258	93.6217	30.5203	23.0023	0.06561
rs10108398	G	A	G	A	0.0769142	0.0374455	0.275547	FALSE	FALSE	FALSE	finngen_R9_CD2_NONHODGKIN_NAS_EXALLC	58528265	0.437463	0.0482243	other and unspecified types of non-Hodgkin lymphoma	TRUE	reported	textfile	ebi-a-GCST90016921	8	59440824	0.0153953	1.09001e-06	14306	class Mollicutes|| id:ebi-a-GCST90016921	TRUE	reported	igd	2	TRUE	0.00244256	35.024	30.5203	24.9595	0.2913
rs11890098	A	G	A	G	0.074438	-0.00891932	0.278085	FALSE	FALSE	FALSE	finngen_R9_CD2_NONHODGKIN_NAS_EXALLC	156676037	0.853671	0.0483597	other and unspecified types of non-Hodgkin lymphoma	TRUE	reported	textfile	ebi-a-GCST90016921	2	157532549	0.0153389	9.56577e-07	14306	class Mollicutes|| id:ebi-a-GCST90016921	TRUE	reported	igd	2	TRUE	0.00210802	30.2168	30.5203	23.5505	0.2555
rs12566890	T	G	T	G	-0.101147	0.0689304	0.131735	FALSE	FALSE	FALSE	finngen_R9_CD2_NONHODGKIN_NAS_EXALLC	61385192	0.284121	0.0643543	other and unspecified types of non-Hodgkin lymphoma	TRUE	reported	textfile	ebi-a-GCST90016921	1	61850864	0.0230978	3.65098e-06	14306	class Mollicutes|| id:ebi-a-GCST90016921	TRUE	reported	igd	2	TRUE	0.00176629	25.3098	30.5203	19.1763	0.09543
rs17214486	C	A	C	A	0.06099	-0.0278904	0.324521	FALSE	FALSE	FALSE	finngen_R9_CD2_NONHODGKIN_NAS_EXALLC	96693337	0.546434	0.0462441	other and unspecified types of non-Hodgkin lymphoma	TRUE	reported	textfile	ebi-a-GCST90016921	14	97159674	0.0135623	6.60861e-06	14306	class Mollicutes|| id:ebi-a-GCST90016921	TRUE	reported	igd	2	TRUE	0.00178786	25.6193	30.5203	20.2232	0.4016
rs2464826	A	C	A	C	0.0944239	-0.0025733	0.112331	FALSE	FALSE	FALSE	finngen_R9_CD2_NONHODGKIN_NAS_EXALLC	79860934	0.969977	0.0683706	other and unspecified types of non-Hodgkin lymphoma	TRUE	reported	textfile	ebi-a-GCST90016921	7	79490250	0.0211806	8.39499e-06	14306	class Mollicutes|| id:ebi-a-GCST90016921	TRUE	reported	igd	2	TRUE	0.00196637	28.1824	30.5203	19.8741	0.1262
rs28537087	G	A	G	A	0.0820873	-0.044738	0.246919	FALSE	FALSE	FALSE	finngen_R9_CD2_NONHODGKIN_NAS_EXALLC	94766447	0.374506	0.050377	other and unspecified types of non-Hodgkin lymphoma	TRUE	reported	textfile	ebi-a-GCST90016921	15	95309676	0.0188312	8.07402e-06	14306	class Mollicutes|| id:ebi-a-GCST90016921	TRUE	reported	igd	2	TRUE	0.0018477	26.4785	30.5203	19.0019	0.164
rs3768491	G	A	G	A	0.0681052	0.0573086	0.710748	FALSE	FALSE	FALSE	finngen_R9_CD2_NONHODGKIN_NAS_EXALLC	109423364	0.226695	0.0474049	other and unspecified types of non-Hodgkin lymphoma	TRUE	reported	textfile	ebi-a-GCST90016921	1	109965986	0.0149061	4.2335e-06	14306	class Mollicutes|| id:ebi-a-GCST90016921	TRUE	reported	igd	2	TRUE	0.00189552	27.165	30.5203	20.8753	0.2863
rs4885016	C	T	C	T	0.0819606	0.0112699	0.865931	FALSE	FALSE	FALSE	finngen_R9_CD2_NONHODGKIN_NAS_EXALLC	72596351	0.860217	0.0639981	other and unspecified types of non-Hodgkin lymphoma	TRUE	reported	textfile	ebi-a-GCST90016921	13	73170489	0.0181628	7.26993e-06	14306	class Mollicutes|| id:ebi-a-GCST90016921	TRUE	reported	igd	2	TRUE	0.00177907	25.4931	30.5203	20.3631	0.1571
rs6043847	T	C	T	C	-0.114937	0.0913171	0.0584824	FALSE	FALSE	FALSE	finngen_R9_CD2_NONHODGKIN_NAS_EXALLC	16278879	0.32397	0.0925826	other and unspecified types of non-Hodgkin lymphoma	TRUE	reported	textfile	ebi-a-GCST90016921	20	16259524	0.0248606	4.55481e-06	14306	class Mollicutes|| id:ebi-a-GCST90016921	TRUE	reported	igd	2	TRUE	0.00171046	24.5084	30.5203	21.3745	0.06958
rs72901605	T	C	T	C	-0.0841852	-0.0318844	0.115195	FALSE	FALSE	FALSE	finngen_R9_CD2_NONHODGKIN_NAS_EXALLC	47082326	0.636397	0.0674455	other and unspecified types of non-Hodgkin lymphoma	TRUE	reported	textfile	ebi-a-GCST90016921	11	47103877	0.0178119	3.25792e-06	14306	class Mollicutes|| id:ebi-a-GCST90016921	TRUE	reported	igd	2	TRUE	0.00214515	30.7503	30.5203	22.3383	0.1859
rs74603314	T	C	T	C	0.221639	0.0441061	0.0398171	FALSE	FALSE	FALSE	finngen_R9_CD2_NONHODGKIN_NAS_EXALLC	46050515	0.692382	0.111485	other and unspecified types of non-Hodgkin lymphoma	TRUE	reported	textfile	ebi-a-GCST90016921	14	46519718	0.0462918	1.5569e-06	14306	class Mollicutes|| id:ebi-a-GCST90016921	TRUE	reported	igd	2	TRUE	0.00428741	61.5912	30.5203	22.9237	0.04573
rs78169027	A	G	A	G	-0.108283	0.0664818	0.0621566	FALSE	FALSE	FALSE	finngen_R9_CD2_NONHODGKIN_NAS_EXALLC	108568360	0.462391	0.0904617	other and unspecified types of non-Hodgkin lymphoma	TRUE	reported	textfile	ebi-a-GCST90016921	11	108439087	0.0237289	5.87611e-06	14306	class Mollicutes|| id:ebi-a-GCST90016921	TRUE	reported	igd	2	TRUE	0.00226463	32.4668	30.5203	20.8241	0.1083
rs10148250	A	G	A	G	-0.0861928	0.00694734	0.58254	FALSE	FALSE	FALSE	finngen_R9_CD2_NONHODGKIN_NAS_EXALLC	106605442	0.877635	0.0451221	other and unspecified types of non-Hodgkin lymphoma	TRUE	reported	textfile	ebi-a-GCST90016919	14	107061448	0.0193381	8.67142e-06	14306	class Melainabacteria|| id:ebi-a-GCST90016919	TRUE	reported	igd	2	TRUE	0.00368622	52.9228	30.5203	19.8662	0.4563
rs10738747	A	G	A	G	-0.0814624	0.0166559	0.565694	FALSE	FALSE	FALSE	finngen_R9_CD2_NONHODGKIN_NAS_EXALLC	26184580	0.702621	0.0436264	other and unspecified types of non-Hodgkin lymphoma	TRUE	reported	textfile	ebi-a-GCST90016919	9	26184578	0.0184409	9.95795e-06	14306	class Melainabacteria|| id:ebi-a-GCST90016919	TRUE	reported	igd	2	TRUE	0.00331785	47.6165	30.5203	19.5142	0.496
rs11150282	T	C	T	C	0.0989487	0.0678597	0.359948	FALSE	FALSE	FALSE	finngen_R9_CD2_NONHODGKIN_NAS_EXALLC	80459808	0.132581	0.0451195	other and unspecified types of non-Hodgkin lymphoma	TRUE	reported	textfile	ebi-a-GCST90016919	16	80493705	0.0196972	6.02893e-07	14306	class Melainabacteria|| id:ebi-a-GCST90016919	TRUE	reported	igd	2	TRUE	0.00426871	61.3213	30.5203	25.2355	0.3211
rs113884518	T	C	T	C	-0.205352	-0.0347227	0.0242908	FALSE	FALSE	FALSE	finngen_R9_CD2_NONHODGKIN_NAS_EXALLC	24648999	0.799976	0.137039	other and unspecified types of non-Hodgkin lymphoma	TRUE	reported	textfile	ebi-a-GCST90016919	9	24648997	0.0454982	8.05675e-06	14306	class Melainabacteria|| id:ebi-a-GCST90016919	TRUE	reported	igd	2	TRUE	0.00390804	56.1199	30.5203	20.3709	0.04871
rs28678345	T	C	T	C	0.214848	0.18299	0.0490287	FALSE	FALSE	FALSE	finngen_R9_CD2_NONHODGKIN_NAS_EXALLC	55828967	0.0691911	0.1007	other and unspecified types of non-Hodgkin lymphoma	TRUE	reported	textfile	ebi-a-GCST90016919	17	53906328	0.0470878	6.69083e-06	14306	class Melainabacteria|| id:ebi-a-GCST90016919	TRUE	reported	igd	2	TRUE	0.00411165	59.0558	30.5203	20.8183	0.04672
rs367480	A	G	A	G	0.083758	0.0238064	0.641541	FALSE	FALSE	FALSE	finngen_R9_CD2_NONHODGKIN_NAS_EXALLC	2916401	0.600207	0.0454231	other and unspecified types of non-Hodgkin lymphoma	TRUE	reported	textfile	ebi-a-GCST90016919	11	2937631	0.0185796	8.19917e-06	14306	class Melainabacteria|| id:ebi-a-GCST90016919	TRUE	reported	igd	2	TRUE	0.00343375	49.2856	30.5203	20.3226	0.4274
rs4129395	G	A	G	A	0.0896187	0.0317547	0.486408	FALSE	FALSE	FALSE	finngen_R9_CD2_NONHODGKIN_NAS_EXALLC	113213109	0.462466	0.0432158	other and unspecified types of non-Hodgkin lymphoma	TRUE	reported	textfile	ebi-a-GCST90016919	9	115975389	0.0185106	1.48057e-06	14306	class Melainabacteria|| id:ebi-a-GCST90016919	TRUE	reported	igd	2	TRUE	0.00392874	56.4184	30.5203	23.4399	0.4264
rs789069	A	C	A	C	-0.103539	-0.026451	0.140293	FALSE	FALSE	FALSE	finngen_R9_CD2_NONHODGKIN_NAS_EXALLC	1008277	0.670676	0.0622054	other and unspecified types of non-Hodgkin lymphoma	TRUE	reported	textfile	ebi-a-GCST90016919	18	1008278	0.0234287	6.84636e-06	14306	class Melainabacteria|| id:ebi-a-GCST90016919	TRUE	reported	igd	2	TRUE	0.00305349	43.8109	30.5203	19.5304	0.172
rs79790072	T	C	T	C	0.226722	-0.134457	0.030749	FALSE	FALSE	FALSE	finngen_R9_CD2_NONHODGKIN_NAS_EXALLC	100207478	0.284138	0.125535	other and unspecified types of non-Hodgkin lymphoma	TRUE	reported	textfile	ebi-a-GCST90016919	15	100747683	0.0487841	3.29011e-06	14306	class Melainabacteria|| id:ebi-a-GCST90016919	TRUE	reported	igd	2	TRUE	0.00549493	79.0338	30.5203	21.5989	0.05666
rs9864379	T	C	T	C	-0.159735	0.0361523	0.149979	FALSE	FALSE	FALSE	finngen_R9_CD2_NONHODGKIN_NAS_EXALLC	14265449	0.552758	0.0609001	other and unspecified types of non-Hodgkin lymphoma	TRUE	reported	textfile	ebi-a-GCST90016919	3	14306949	0.0292553	5.36056e-08	14306	class Melainabacteria|| id:ebi-a-GCST90016919	TRUE	reported	igd	2	TRUE	0.00512669	73.71	30.5203	29.812	0.1133
rs10202904	G	T	G	T	0.121754	-0.0461157	0.59117	FALSE	FALSE	FALSE	finngen_R9_CD2_NONHODGKIN_NAS_EXALLC	124682691	0.29536	0.0440694	other and unspecified types of non-Hodgkin lymphoma	TRUE	reported	textfile	ebi-a-GCST90016920	2	125440268	0.0235357	3.01432e-07	14306	class Methanobacteria|| id:ebi-a-GCST90016920	TRUE	reported	igd	2	TRUE	0.00738012	106.35	30.5203	26.7616	0.4672
rs10424197	A	G	A	G	0.111274	-0.0268606	0.745108	FALSE	FALSE	FALSE	finngen_R9_CD2_NONHODGKIN_NAS_EXALLC	45936063	0.590288	0.049888	other and unspecified types of non-Hodgkin lymphoma	TRUE	reported	textfile	ebi-a-GCST90016920	19	46439321	0.0247517	9.27897e-06	14306	class Methanobacteria|| id:ebi-a-GCST90016920	TRUE	reported	igd	2	TRUE	0.00543256	78.1318	30.5203	20.2105	0.325
rs4257531	G	A	G	A	0.164498	0.0519997	0.105574	FALSE	FALSE	FALSE	finngen_R9_CD2_NONHODGKIN_NAS_EXALLC	2044483	0.460265	0.0704211	other and unspecified types of non-Hodgkin lymphoma	TRUE	reported	textfile	ebi-a-GCST90016920	3	2086167	0.0364959	7.44338e-06	14306	class Methanobacteria|| id:ebi-a-GCST90016920	TRUE	reported	igd	2	TRUE	0.00547878	78.8002	30.5203	20.3158	0.1143
rs6508769	C	T	C	T	-0.153519	0.0685911	0.853083	FALSE	FALSE	FALSE	finngen_R9_CD2_NONHODGKIN_NAS_EXALLC	28336853	0.257459	0.0605705	other and unspecified types of non-Hodgkin lymphoma	TRUE	reported	textfile	ebi-a-GCST90016920	19	28827760	0.0344519	8.22527e-06	14306	class Methanobacteria|| id:ebi-a-GCST90016920	TRUE	reported	igd	2	TRUE	0.00649419	93.5	30.5203	19.8563	0.165
rs6776814	T	C	T	C	-0.199566	0.136255	0.020389	FALSE	FALSE	FALSE	finngen_R9_CD2_NONHODGKIN_NAS_EXALLC	15011576	0.371164	0.15236	other and unspecified types of non-Hodgkin lymphoma	TRUE	reported	textfile	ebi-a-GCST90016920	3	15053083	0.0411825	1.63061e-06	14306	class Methanobacteria|| id:ebi-a-GCST90016920	TRUE	reported	igd	2	TRUE	0.0064883	93.4148	30.5203	23.4827	0.08946
rs73068003	G	T	G	T	-0.15814	0.0330892	0.0963037	FALSE	FALSE	FALSE	finngen_R9_CD2_NONHODGKIN_NAS_EXALLC	10734305	0.648927	0.0726831	other and unspecified types of non-Hodgkin lymphoma	TRUE	reported	textfile	ebi-a-GCST90016920	7	10773932	0.0351803	8.44578e-06	14306	class Methanobacteria|| id:ebi-a-GCST90016920	TRUE	reported	igd	2	TRUE	0.00536891	77.2114	30.5203	20.2062	0.1223
rs73457410	A	G	A	G	0.21534	-0.0514318	0.0631767	FALSE	FALSE	FALSE	finngen_R9_CD2_NONHODGKIN_NAS_EXALLC	41382045	0.557656	0.0877186	other and unspecified types of non-Hodgkin lymphoma	TRUE	reported	textfile	ebi-a-GCST90016920	13	41956181	0.0436695	1.40854e-06	14306	class Methanobacteria|| id:ebi-a-GCST90016920	TRUE	reported	igd	2	TRUE	0.00576529	82.945	30.5203	24.316	0.0666
rs75208022	C	T	C	T	-0.227245	-0.0319885	0.0943323	FALSE	FALSE	FALSE	finngen_R9_CD2_NONHODGKIN_NAS_EXALLC	21185927	0.663234	0.0734606	other and unspecified types of non-Hodgkin lymphoma	TRUE	reported	textfile	ebi-a-GCST90016920	12	21338861	0.048763	5.92107e-06	14306	class Methanobacteria|| id:ebi-a-GCST90016920	TRUE	reported	igd	2	TRUE	0.00730004	105.188	30.5203	21.7174	0.07654
rs894996	C	A	C	A	0.216999	-0.0739341	0.0700795	FALSE	FALSE	FALSE	finngen_R9_CD2_NONHODGKIN_NAS_EXALLC	103497150	0.376274	0.0835619	other and unspecified types of non-Hodgkin lymphoma	TRUE	reported	textfile	ebi-a-GCST90016920	4	104418307	0.0449076	1.87556e-06	14306	class Methanobacteria|| id:ebi-a-GCST90016920	TRUE	reported	igd	2	TRUE	0.00625786	90.0761	30.5203	23.3494	0.07157
rs10774377	G	A	G	A	-0.052659	-0.0659132	0.563877	FALSE	FALSE	FALSE	finngen_R9_CD2_NONHODGKIN_NAS_EXALLC	5833353	0.13189	0.043747	other and unspecified types of non-Hodgkin lymphoma	TRUE	reported	textfile	ebi-a-GCST90016913	12	5942519	0.0113858	3.24399e-06	14306	class Clostridia|| id:ebi-a-GCST90016913	TRUE	reported	igd	2	TRUE	0.00123366	17.6681	30.5203	21.3904	0.334
rs112334273	G	A	G	A	0.0641008	-0.01383	0.277815	FALSE	FALSE	FALSE	finngen_R9_CD2_NONHODGKIN_NAS_EXALLC	39331325	0.774234	0.0482146	other and unspecified types of non-Hodgkin lymphoma	TRUE	reported	textfile	ebi-a-GCST90016913	21	40703251	0.0127404	3.81408e-07	14306	class Clostridia|| id:ebi-a-GCST90016913	TRUE	reported	igd	2	TRUE	0.00152219	21.8065	30.5203	25.314	0.2455
rs13105690	C	T	C	T	0.0529097	0.00256056	0.714815	FALSE	FALSE	FALSE	finngen_R9_CD2_NONHODGKIN_NAS_EXALLC	7418457	0.957552	0.0481071	other and unspecified types of non-Hodgkin lymphoma	TRUE	reported	textfile	ebi-a-GCST90016913	4	7420184	0.011818	8.77789e-06	14306	class Clostridia|| id:ebi-a-GCST90016913	TRUE	reported	igd	2	TRUE	0.0010968	15.7059	30.5203	20.0439	0.2674
rs13179700	C	T	C	T	-0.0511937	-0.0650898	0.655105	FALSE	FALSE	FALSE	finngen_R9_CD2_NONHODGKIN_NAS_EXALLC	149698225	0.152881	0.0455355	other and unspecified types of non-Hodgkin lymphoma	TRUE	reported	textfile	ebi-a-GCST90016913	5	149077788	0.0109569	3.37085e-06	14306	class Clostridia|| id:ebi-a-GCST90016913	TRUE	reported	igd	2	TRUE	0.00120004	17.186	30.5203	21.8302	0.3549
rs1842454	G	A	G	A	-0.0547202	-0.031379	0.187225	FALSE	FALSE	FALSE	finngen_R9_CD2_NONHODGKIN_NAS_EXALLC	105724661	0.571385	0.0554388	other and unspecified types of non-Hodgkin lymphoma	TRUE	reported	textfile	ebi-a-GCST90016913	5	105060362	0.0127338	8.72027e-06	14306	class Clostridia|| id:ebi-a-GCST90016913	TRUE	reported	igd	2	TRUE	0.000982333	14.0651	30.5203	18.4663	0.2068
rs2273429	A	G	A	G	-0.0724037	-0.0176544	0.105293	FALSE	FALSE	FALSE	finngen_R9_CD2_NONHODGKIN_NAS_EXALLC	52027354	0.80119	0.0701108	other and unspecified types of non-Hodgkin lymphoma	TRUE	reported	textfile	ebi-a-GCST90016913	14	52494072	0.0153105	4.52137e-06	14306	class Clostridia|| id:ebi-a-GCST90016913	TRUE	reported	igd	2	TRUE	0.00100511	14.3915	30.5203	22.3637	0.1074
rs6797343	T	G	T	G	-0.0592279	-0.0305487	0.809907	FALSE	FALSE	FALSE	finngen_R9_CD2_NONHODGKIN_NAS_EXALLC	89219564	0.577355	0.0548204	other and unspecified types of non-Hodgkin lymphoma	TRUE	reported	textfile	ebi-a-GCST90016913	3	89268714	0.0134556	9.35643e-06	14306	class Clostridia|| id:ebi-a-GCST90016913	TRUE	reported	igd	2	TRUE	0.00100835	14.438	30.5203	19.3752	0.174
rs6814436	C	T	C	T	-0.0739995	-0.0419572	0.858394	FALSE	FALSE	FALSE	finngen_R9_CD2_NONHODGKIN_NAS_EXALLC	160586149	0.495894	0.0616145	other and unspecified types of non-Hodgkin lymphoma	TRUE	reported	textfile	ebi-a-GCST90016913	4	161507301	0.0150815	9.65095e-07	14306	class Clostridia|| id:ebi-a-GCST90016913	TRUE	reported	igd	2	TRUE	0.00125643	17.9946	30.5203	24.0751	0.1322
rs6815608	C	T	C	T	-0.103803	-0.0852545	0.84908	FALSE	FALSE	FALSE	finngen_R9_CD2_NONHODGKIN_NAS_EXALLC	151210592	0.156804	0.0602121	other and unspecified types of non-Hodgkin lymphoma	TRUE	reported	textfile	ebi-a-GCST90016913	4	152131744	0.0210883	4.01856e-07	14306	class Clostridia|| id:ebi-a-GCST90016913	TRUE	reported	igd	2	TRUE	0.00166711	23.8862	30.5203	24.2291	0.0845
rs72738886	T	C	T	C	0.0866169	-0.064509	0.0756106	FALSE	FALSE	FALSE	finngen_R9_CD2_NONHODGKIN_NAS_EXALLC	35770448	0.432476	0.0821812	other and unspecified types of non-Hodgkin lymphoma	TRUE	reported	textfile	ebi-a-GCST90016913	5	35770550	0.0190393	8.24233e-06	14306	class Clostridia|| id:ebi-a-GCST90016913	TRUE	reported	igd	2	TRUE	0.00107314	15.3667	30.5203	20.6968	0.07753
rs992074	T	C	T	C	-0.255639	0.028494	0.976719	FALSE	FALSE	FALSE	finngen_R9_CD2_NONHODGKIN_NAS_EXALLC	17195484	0.843714	0.144533	other and unspecified types of non-Hodgkin lymphoma	TRUE	reported	textfile	ebi-a-GCST90016913	21	18567802	0.0508787	8.77506e-07	14306	class Clostridia|| id:ebi-a-GCST90016913	TRUE	reported	igd	2	TRUE	0.00439016	63.0738	30.5203	25.2454	0.0348
rs1035691	G	A	G	A	0.055176	0.0279862	0.596507	FALSE	FALSE	FALSE	finngen_R9_CD2_NONHODGKIN_NAS_EXALLC	10637188	0.527921	0.0443393	other and unspecified types of non-Hodgkin lymphoma	TRUE	reported	textfile	ebi-a-GCST90016915	11	10658735	0.0121602	9.65162e-06	14306	class Deltaproteobacteria|| id:ebi-a-GCST90016915	TRUE	reported	igd	2	TRUE	0.0013624	19.5144	30.5203	20.5882	0.338
rs11599763	C	T	C	T	0.0544219	-0.0305123	0.592416	FALSE	FALSE	FALSE	finngen_R9_CD2_NONHODGKIN_NAS_EXALLC	11813600	0.490889	0.0442915	other and unspecified types of non-Hodgkin lymphoma	TRUE	reported	textfile	ebi-a-GCST90016915	10	11855599	0.0117397	3.94121e-06	14306	class Deltaproteobacteria|| id:ebi-a-GCST90016915	TRUE	reported	igd	2	TRUE	0.00140881	20.18	30.5203	21.4899	0.3897
rs17084793	G	A	G	A	-0.0710762	0.0489763	0.14584	FALSE	FALSE	FALSE	finngen_R9_CD2_NONHODGKIN_NAS_EXALLC	71645678	0.421901	0.0609821	other and unspecified types of non-Hodgkin lymphoma	TRUE	reported	textfile	ebi-a-GCST90016915	18	69312914	0.015953	5.6863e-06	14306	class Deltaproteobacteria|| id:ebi-a-GCST90016915	TRUE	reported	igd	2	TRUE	0.00136479	19.5487	30.5203	19.8501	0.161
rs17791387	A	G	A	G	-0.0735881	0.00881438	0.0951235	FALSE	FALSE	FALSE	finngen_R9_CD2_NONHODGKIN_NAS_EXALLC	79219511	0.905043	0.0738882	other and unspecified types of non-Hodgkin lymphoma	TRUE	reported	textfile	ebi-a-GCST90016915	9	81834426	0.0154246	1.60221e-06	14306	class Deltaproteobacteria|| id:ebi-a-GCST90016915	TRUE	reported	igd	2	TRUE	0.00131332	18.8105	30.5203	22.7608	0.1412
rs2692012	G	A	G	A	-0.110335	-0.0317567	0.94524	FALSE	FALSE	FALSE	finngen_R9_CD2_NONHODGKIN_NAS_EXALLC	204022477	0.738895	0.0952749	other and unspecified types of non-Hodgkin lymphoma	TRUE	reported	textfile	ebi-a-GCST90016915	1	203991605	0.0253336	3.14188e-06	14306	class Deltaproteobacteria|| id:ebi-a-GCST90016915	TRUE	reported	igd	2	TRUE	0.00145002	20.7713	30.5203	18.9685	0.0636
rs2838334	G	A	G	A	0.0561722	-0.0221364	0.344073	FALSE	FALSE	FALSE	finngen_R9_CD2_NONHODGKIN_NAS_EXALLC	43645080	0.625655	0.0453753	other and unspecified types of non-Hodgkin lymphoma	TRUE	reported	textfile	ebi-a-GCST90016915	21	45064961	0.0124124	5.44553e-06	14306	class Deltaproteobacteria|| id:ebi-a-GCST90016915	TRUE	reported	igd	2	TRUE	0.00138018	19.7693	30.5203	20.4801	0.3231
rs3935584	C	T	C	T	-0.0523484	-0.0231345	0.533019	FALSE	FALSE	FALSE	finngen_R9_CD2_NONHODGKIN_NAS_EXALLC	233064573	0.593909	0.0433896	other and unspecified types of non-Hodgkin lymphoma	TRUE	reported	textfile	ebi-a-GCST90016915	2	233929283	0.011566	7.50119e-06	14306	class Deltaproteobacteria|| id:ebi-a-GCST90016915	TRUE	reported	igd	2	TRUE	0.00137009	19.6247	30.5203	20.4852	0.496
rs4506934	C	T	C	T	-0.0936514	-0.159821	0.11802	FALSE	FALSE	FALSE	finngen_R9_CD2_NONHODGKIN_NAS_EXALLC	2953368	0.016936	0.0669243	other and unspecified types of non-Hodgkin lymphoma	TRUE	reported	textfile	ebi-a-GCST90016915	17	2856662	0.02012	3.58889e-06	14306	class Deltaproteobacteria|| id:ebi-a-GCST90016915	TRUE	reported	igd	2	TRUE	0.00174866	25.0566	30.5203	21.6657	0.1123
rs55744759	A	G	A	G	-0.0779693	-0.0247041	0.112375	FALSE	FALSE	FALSE	finngen_R9_CD2_NONHODGKIN_NAS_EXALLC	56955112	0.716719	0.0680841	other and unspecified types of non-Hodgkin lymphoma	TRUE	reported	textfile	ebi-a-GCST90016915	8	57867671	0.0170738	7.31375e-06	14306	class Deltaproteobacteria|| id:ebi-a-GCST90016915	TRUE	reported	igd	2	TRUE	0.00124957	17.8963	30.5203	20.8539	0.1163
rs6058181	C	T	C	T	0.0825716	-0.034691	0.163604	FALSE	FALSE	FALSE	finngen_R9_CD2_NONHODGKIN_NAS_EXALLC	35106998	0.55341	0.0585346	other and unspecified types of non-Hodgkin lymphoma	TRUE	reported	textfile	ebi-a-GCST90016915	20	33694801	0.0165958	3.39555e-07	14306	class Deltaproteobacteria|| id:ebi-a-GCST90016915	TRUE	reported	igd	2	TRUE	0.00147403	21.1156	30.5203	24.7551	0.1233
rs62020470	A	G	A	G	-0.0585411	0.113189	0.179417	FALSE	FALSE	FALSE	finngen_R9_CD2_NONHODGKIN_NAS_EXALLC	95617836	0.0441144	0.0562286	other and unspecified types of non-Hodgkin lymphoma	TRUE	reported	textfile	ebi-a-GCST90016915	15	96161065	0.0129358	4.85087e-06	14306	class Deltaproteobacteria|| id:ebi-a-GCST90016915	TRUE	reported	igd	2	TRUE	0.00131676	18.8597	30.5203	20.4802	0.2594
rs9928243	C	A	C	A	-0.0538457	0.0472608	0.47406	FALSE	FALSE	FALSE	finngen_R9_CD2_NONHODGKIN_NAS_EXALLC	71507738	0.275917	0.043377	other and unspecified types of non-Hodgkin lymphoma	TRUE	reported	textfile	ebi-a-GCST90016915	16	71541641	0.0117718	5.02077e-06	14306	class Deltaproteobacteria|| id:ebi-a-GCST90016915	TRUE	reported	igd	2	TRUE	0.00141741	20.3034	30.5203	20.9226	0.4254
rs1074800	G	A	G	A	-0.0492438	-0.0183895	0.58113	FALSE	FALSE	FALSE	finngen_R9_CD2_NONHODGKIN_NAS_EXALLC	3002432	0.674766	0.0438246	other and unspecified types of non-Hodgkin lymphoma	TRUE	reported	textfile	ebi-a-GCST90016916	5	3002546	0.010887	6.14582e-06	14306	class Erysipelotrichia|| id:ebi-a-GCST90016916	TRUE	reported	igd	2	TRUE	0.00116261	16.6493	30.5203	20.4591	0.3986
rs10781552	C	T	C	T	-0.0552212	0.00679938	0.279538	FALSE	FALSE	FALSE	finngen_R9_CD2_NONHODGKIN_NAS_EXALLC	132083729	0.887714	0.0481552	other and unspecified types of non-Hodgkin lymphoma	TRUE	reported	textfile	ebi-a-GCST90016916	10	133897233	0.0116074	2.33115e-06	14306	class Erysipelotrichia|| id:ebi-a-GCST90016916	TRUE	reported	igd	2	TRUE	0.00130937	18.7537	30.5203	22.633	0.3121
rs17530232	A	G	A	G	0.10305	-0.0501524	0.053283	FALSE	FALSE	FALSE	finngen_R9_CD2_NONHODGKIN_NAS_EXALLC	39811320	0.601067	0.0959182	other and unspecified types of non-Hodgkin lymphoma	TRUE	reported	textfile	ebi-a-GCST90016916	13	40385457	0.0224648	2.79126e-06	14306	class Erysipelotrichia|| id:ebi-a-GCST90016916	TRUE	reported	igd	2	TRUE	0.00150118	21.5052	30.5203	21.0422	0.07654
rs1884466	C	T	C	T	-0.0475363	0.0550959	0.520509	FALSE	FALSE	FALSE	finngen_R9_CD2_NONHODGKIN_NAS_EXALLC	63673525	0.204497	0.0434221	other and unspecified types of non-Hodgkin lymphoma	TRUE	reported	textfile	ebi-a-GCST90016916	1	64139196	0.0106939	9.52708e-06	14306	class Erysipelotrichia|| id:ebi-a-GCST90016916	TRUE	reported	igd	2	TRUE	0.00111913	16.026	30.5203	19.7596	0.4513
rs2300774	A	G	A	G	-0.0524152	-0.0278342	0.561119	FALSE	FALSE	FALSE	finngen_R9_CD2_NONHODGKIN_NAS_EXALLC	196066841	0.521329	0.0434029	other and unspecified types of non-Hodgkin lymphoma	TRUE	reported	textfile	ebi-a-GCST90016916	3	195793712	0.0106784	8.95468e-07	14306	class Erysipelotrichia|| id:ebi-a-GCST90016916	TRUE	reported	igd	2	TRUE	0.00132676	19.0032	30.5203	24.0936	0.4076
rs290833	T	G	T	G	-0.0497374	-0.0185818	0.493783	FALSE	FALSE	FALSE	finngen_R9_CD2_NONHODGKIN_NAS_EXALLC	96991871	0.668164	0.0433477	other and unspecified types of non-Hodgkin lymphoma	TRUE	reported	textfile	ebi-a-GCST90016916	1	97457427	0.0111376	8.02897e-06	14306	class Erysipelotrichia|| id:ebi-a-GCST90016916	TRUE	reported	igd	2	TRUE	0.00115174	16.4935	30.5203	19.9427	0.3688
rs35161940	T	C	T	C	-0.0806041	0.0306641	0.106772	FALSE	FALSE	FALSE	finngen_R9_CD2_NONHODGKIN_NAS_EXALLC	72331083	0.663016	0.0703705	other and unspecified types of non-Hodgkin lymphoma	TRUE	reported	textfile	ebi-a-GCST90016916	17	70327224	0.0167641	1.8451e-06	14306	class Erysipelotrichia|| id:ebi-a-GCST90016916	TRUE	reported	igd	2	TRUE	0.0014426	20.6648	30.5203	23.1182	0.1272
rs4078432	T	C	T	C	0.0608929	0.0595518	0.827088	FALSE	FALSE	FALSE	finngen_R9_CD2_NONHODGKIN_NAS_EXALLC	48528003	0.300896	0.0575651	other and unspecified types of non-Hodgkin lymphoma	TRUE	reported	textfile	ebi-a-GCST90016916	14	48997206	0.0133764	4.23107e-06	14306	class Erysipelotrichia|| id:ebi-a-GCST90016916	TRUE	reported	igd	2	TRUE	0.00109885	15.7353	30.5203	20.7231	0.1809
rs56970041	T	G	T	G	0.0724145	-0.0123693	0.0615478	FALSE	FALSE	FALSE	finngen_R9_CD2_NONHODGKIN_NAS_EXALLC	79891267	0.88887	0.0885199	other and unspecified types of non-Hodgkin lymphoma	TRUE	reported	textfile	ebi-a-GCST90016916	14	80357610	0.0164471	5.40344e-06	14306	class Erysipelotrichia|| id:ebi-a-GCST90016916	TRUE	reported	igd	2	TRUE	0.00103736	14.8539	30.5203	19.3853	0.1113
rs62504403	C	T	C	T	0.0681159	-0.077448	0.195376	FALSE	FALSE	FALSE	finngen_R9_CD2_NONHODGKIN_NAS_EXALLC	38946033	0.154683	0.0544188	other and unspecified types of non-Hodgkin lymphoma	TRUE	reported	textfile	ebi-a-GCST90016916	8	38803551	0.0127883	1.12264e-07	14306	class Erysipelotrichia|| id:ebi-a-GCST90016916	TRUE	reported	igd	2	TRUE	0.00167118	23.9446	30.5203	28.3708	0.2356
rs7234058	T	C	T	C	-0.0945759	-0.0793789	0.0904382	FALSE	FALSE	FALSE	finngen_R9_CD2_NONHODGKIN_NAS_EXALLC	5830508	0.289993	0.0750176	other and unspecified types of non-Hodgkin lymphoma	TRUE	reported	textfile	ebi-a-GCST90016916	18	5830507	0.0194091	9.12347e-07	14306	class Erysipelotrichia|| id:ebi-a-GCST90016916	TRUE	reported	igd	2	TRUE	0.00157299	22.5354	30.5203	23.7438	0.09742
rs7826267	G	T	G	T	0.0839071	-0.0513627	0.931432	FALSE	FALSE	FALSE	finngen_R9_CD2_NONHODGKIN_NAS_EXALLC	3097430	0.559816	0.0880834	other and unspecified types of non-Hodgkin lymphoma	TRUE	reported	textfile	ebi-a-GCST90016916	8	2954952	0.0199131	9.28453e-06	14306	class Erysipelotrichia|| id:ebi-a-GCST90016916	TRUE	reported	igd	2	TRUE	0.000972066	13.918	30.5203	17.755	0.0746
rs8003149	C	T	C	T	0.0538798	0.0307005	0.333128	FALSE	FALSE	FALSE	finngen_R9_CD2_NONHODGKIN_NAS_EXALLC	55689786	0.504161	0.0459618	other and unspecified types of non-Hodgkin lymphoma	TRUE	reported	textfile	ebi-a-GCST90016916	14	56156504	0.0116888	4.08479e-06	14306	class Erysipelotrichia|| id:ebi-a-GCST90016916	TRUE	reported	igd	2	TRUE	0.00117635	16.8463	30.5203	21.2477	0.2823
rs140912403	C	T	C	T	-0.160677	-0.202653	0.0579387	FALSE	FALSE	FALSE	finngen_R9_CD2_NONHODGKIN_NAS_EXALLC	92755525	0.0282228	0.0923595	other and unspecified types of non-Hodgkin lymphoma	TRUE	reported	textfile	ebi-a-GCST90016909	9	95517807	0.0317708	6.20369e-07	14306	class Alphaproteobacteria|| id:ebi-a-GCST90016909	TRUE	reported	igd	2	TRUE	0.00312054	44.7759	30.5203	25.5771	0.06461
rs34569731	G	A	G	A	-0.0705145	-0.0508145	0.578794	FALSE	FALSE	FALSE	finngen_R9_CD2_NONHODGKIN_NAS_EXALLC	75403218	0.257481	0.0448747	other and unspecified types of non-Hodgkin lymphoma	TRUE	reported	textfile	ebi-a-GCST90016909	2	75630344	0.0157564	7.37921e-06	14306	class Alphaproteobacteria|| id:ebi-a-GCST90016909	TRUE	reported	igd	2	TRUE	0.00221541	31.7595	30.5203	20.0282	0.335
rs62285697	C	T	C	T	0.0805256	-0.0261895	0.252498	FALSE	FALSE	FALSE	finngen_R9_CD2_NONHODGKIN_NAS_EXALLC	176690123	0.601803	0.0501897	other and unspecified types of non-Hodgkin lymphoma	TRUE	reported	textfile	ebi-a-GCST90016909	3	176407911	0.0180912	9.75933e-06	14306	class Alphaproteobacteria|| id:ebi-a-GCST90016909	TRUE	reported	igd	2	TRUE	0.00207344	29.7201	30.5203	19.8122	0.1998
rs76784716	A	G	A	G	0.133271	0.0412532	0.113898	FALSE	FALSE	FALSE	finngen_R9_CD2_NONHODGKIN_NAS_EXALLC	168176830	0.547548	0.0685907	other and unspecified types of non-Hodgkin lymphoma	TRUE	reported	textfile	ebi-a-GCST90016909	2	169033340	0.0267738	5.09143e-07	14306	class Alphaproteobacteria|| id:ebi-a-GCST90016909	TRUE	reported	igd	2	TRUE	0.00236038	33.8427	30.5203	24.7771	0.07157
rs7960664	A	G	A	G	-0.0969489	0.112186	0.914508	FALSE	FALSE	FALSE	finngen_R9_CD2_NONHODGKIN_NAS_EXALLC	89077458	0.146017	0.0771701	other and unspecified types of non-Hodgkin lymphoma	TRUE	reported	textfile	ebi-a-GCST90016909	12	89471235	0.0215149	8.84301e-06	14306	class Alphaproteobacteria|| id:ebi-a-GCST90016909	TRUE	reported	igd	2	TRUE	0.00241122	34.5734	30.5203	20.3052	0.1511
rs9813022	A	G	A	G	-0.0751277	0.0494324	0.374796	FALSE	FALSE	FALSE	finngen_R9_CD2_NONHODGKIN_NAS_EXALLC	13685237	0.267836	0.0446117	other and unspecified types of non-Hodgkin lymphoma	TRUE	reported	textfile	ebi-a-GCST90016909	3	13726736	0.0153867	1.05334e-06	14306	class Alphaproteobacteria|| id:ebi-a-GCST90016909	TRUE	reported	igd	2	TRUE	0.00238043	34.1309	30.5203	23.8402	0.3022
rs11655079	T	C	T	C	-0.0560674	-0.00162297	0.185799	FALSE	FALSE	FALSE	finngen_R9_CD2_NONHODGKIN_NAS_EXALLC	77352593	0.976579	0.0552818	other and unspecified types of non-Hodgkin lymphoma	TRUE	reported	textfile	ebi-a-GCST90016908	17	75348675	0.0124286	5.92516e-06	14306	class Actinobacteria|| id:ebi-a-GCST90016908	TRUE	reported	igd	2	TRUE	0.00117726	16.8594	30.5203	20.3506	0.2495
rs11745923	G	T	G	T	0.0563759	-0.0552544	0.393303	FALSE	FALSE	FALSE	finngen_R9_CD2_NONHODGKIN_NAS_EXALLC	475293	0.211051	0.0441794	other and unspecified types of non-Hodgkin lymphoma	TRUE	reported	textfile	ebi-a-GCST90016908	5	475408	0.0115529	1.58132e-06	14306	class Actinobacteria|| id:ebi-a-GCST90016908	TRUE	reported	igd	2	TRUE	0.00152116	21.7918	30.5203	23.8125	0.3966
rs12049045	A	G	A	G	0.0510452	-0.0304827	0.382757	FALSE	FALSE	FALSE	finngen_R9_CD2_NONHODGKIN_NAS_EXALLC	114122863	0.491694	0.0443309	other and unspecified types of non-Hodgkin lymphoma	TRUE	reported	textfile	ebi-a-GCST90016908	1	114665485	0.0114325	8.62621e-06	14306	class Actinobacteria|| id:ebi-a-GCST90016908	TRUE	reported	igd	2	TRUE	0.00122988	17.6138	30.5203	19.9355	0.3817
rs134366	A	G	A	G	-0.111877	0.168051	0.930894	FALSE	FALSE	FALSE	finngen_R9_CD2_NONHODGKIN_NAS_EXALLC	35171362	0.0469851	0.0845993	other and unspecified types of non-Hodgkin lymphoma	TRUE	reported	textfile	ebi-a-GCST90016908	22	35567355	0.023501	1.50428e-06	14306	class Actinobacteria|| id:ebi-a-GCST90016908	TRUE	reported	igd	2	TRUE	0.00140304	20.0973	30.5203	22.6626	0.0596
rs1376754	G	A	G	A	0.0509242	0.040135	0.49369	FALSE	FALSE	FALSE	finngen_R9_CD2_NONHODGKIN_NAS_EXALLC	160755458	0.353122	0.0432233	other and unspecified types of non-Hodgkin lymphoma	TRUE	reported	textfile	ebi-a-GCST90016908	2	161611969	0.0112503	6.71382e-06	14306	class Actinobacteria|| id:ebi-a-GCST90016908	TRUE	reported	igd	2	TRUE	0.00129203	18.5051	30.5203	20.489	0.4702
rs1515761	C	T	C	T	-0.0762317	-0.0145082	0.925478	FALSE	FALSE	FALSE	finngen_R9_CD2_NONHODGKIN_NAS_EXALLC	124421463	0.859314	0.0818525	other and unspecified types of non-Hodgkin lymphoma	TRUE	reported	textfile	ebi-a-GCST90016908	10	126110032	0.0169884	4.96364e-06	14306	class Actinobacteria|| id:ebi-a-GCST90016908	TRUE	reported	igd	2	TRUE	0.00134191	19.2205	30.5203	20.1357	0.1332
rs182549	T	C	T	C	-0.111489	-0.018984	0.598952	FALSE	FALSE	FALSE	finngen_R9_CD2_NONHODGKIN_NAS_EXALLC	135859184	0.670457	0.0446136	other and unspecified types of non-Hodgkin lymphoma	TRUE	reported	textfile	ebi-a-GCST90016908	2	136616754	0.012066	3.78966e-20	14306	class Actinobacteria|| id:ebi-a-GCST90016908	TRUE	reported	igd	2	TRUE	0.00621293	89.4253	30.5203	85.3763	0.4911
rs4945008	G	A	G	A	-0.0540741	0.0553139	0.607693	FALSE	FALSE	FALSE	finngen_R9_CD2_NONHODGKIN_NAS_EXALLC	71510202	0.21183	0.0443025	other and unspecified types of non-Hodgkin lymphoma	TRUE	reported	textfile	ebi-a-GCST90016908	11	71221248	0.0121393	5.39237e-06	14306	class Actinobacteria|| id:ebi-a-GCST90016908	TRUE	reported	igd	2	TRUE	0.00122855	17.5948	30.5203	19.8423	0.3002
rs6660520	G	A	G	A	-0.0711483	0.0512781	0.728557	FALSE	FALSE	FALSE	finngen_R9_CD2_NONHODGKIN_NAS_EXALLC	206830208	0.291843	0.0486469	other and unspecified types of non-Hodgkin lymphoma	TRUE	reported	textfile	ebi-a-GCST90016908	1	207003553	0.0134495	1.10652e-07	14306	class Actinobacteria|| id:ebi-a-GCST90016908	TRUE	reported	igd	2	TRUE	0.00170697	24.4583	30.5203	27.9845	0.2147
rs72767435	T	C	T	C	-0.126352	-0.000619764	0.0548633	FALSE	FALSE	FALSE	finngen_R9_CD2_NONHODGKIN_NAS_EXALLC	94309566	0.994754	0.0942706	other and unspecified types of non-Hodgkin lymphoma	TRUE	reported	textfile	ebi-a-GCST90016908	15	94852795	0.0273626	2.56803e-06	14306	class Actinobacteria|| id:ebi-a-GCST90016908	TRUE	reported	igd	2	TRUE	0.00201226	28.8414	30.5203	21.3231	0.06759
rs7322849	T	C	T	C	0.0944467	0.145664	0.0910913	FALSE	FALSE	FALSE	finngen_R9_CD2_NONHODGKIN_NAS_EXALLC	112205515	0.0526102	0.0751579	other and unspecified types of non-Hodgkin lymphoma	TRUE	reported	textfile	ebi-a-GCST90016908	13	112859829	0.0192976	6.20798e-07	14306	class Actinobacteria|| id:ebi-a-GCST90016908	TRUE	reported	igd	2	TRUE	0.00155431	22.2674	30.5203	23.9534	0.09642
rs80083040	T	G	T	G	0.155784	-0.0587682	0.0445873	FALSE	FALSE	FALSE	finngen_R9_CD2_NONHODGKIN_NAS_EXALLC	64742287	0.570175	0.103502	other and unspecified types of non-Hodgkin lymphoma	TRUE	reported	textfile	ebi-a-GCST90016908	8	65654844	0.0348017	8.62105e-06	14306	class Actinobacteria|| id:ebi-a-GCST90016908	TRUE	reported	igd	2	TRUE	0.00237921	34.1134	30.5203	20.0376	0.05169
rs857444	C	T	C	T	0.0509553	0.00226903	0.368914	FALSE	FALSE	FALSE	finngen_R9_CD2_NONHODGKIN_NAS_EXALLC	14617360	0.959721	0.0449281	other and unspecified types of non-Hodgkin lymphoma	TRUE	reported	textfile	ebi-a-GCST90016908	6	14617591	0.011539	8.92237e-06	14306	class Actinobacteria|| id:ebi-a-GCST90016908	TRUE	reported	igd	2	TRUE	0.0011976	17.151	30.5203	19.5003	0.3608
rs961091	G	A	G	A	0.0501255	-0.0473305	0.371655	FALSE	FALSE	FALSE	finngen_R9_CD2_NONHODGKIN_NAS_EXALLC	96025406	0.290547	0.0447814	other and unspecified types of non-Hodgkin lymphoma	TRUE	reported	textfile	ebi-a-GCST90016908	7	95654718	0.011255	8.67601e-06	14306	class Actinobacteria|| id:ebi-a-GCST90016908	TRUE	reported	igd	2	TRUE	0.00123399	17.6729	30.5203	19.8347	0.4334
rs11073596	G	T	G	T	-0.0510212	-0.115032	0.617606	FALSE	FALSE	FALSE	finngen_R9_CD2_NONHODGKIN_NAS_EXALLC	85890348	0.00867062	0.0438253	other and unspecified types of non-Hodgkin lymphoma	TRUE	reported	textfile	ebi-a-GCST90016914	15	86433579	0.0114339	8.14442e-06	14306	class Coriobacteriia|| id:ebi-a-GCST90016914	TRUE	reported	igd	2	TRUE	0.0011683	16.7309	30.5203	19.9119	0.34
rs11250875	T	C	T	C	0.06075	-0.112649	0.214178	FALSE	FALSE	FALSE	finngen_R9_CD2_NONHODGKIN_NAS_EXALLC	1880537	0.0317892	0.0524667	other and unspecified types of non-Hodgkin lymphoma	TRUE	reported	textfile	ebi-a-GCST90016914	10	1922731	0.0130939	4.82848e-06	14306	class Coriobacteriia|| id:ebi-a-GCST90016914	TRUE	reported	igd	2	TRUE	0.00121895	17.4572	30.5203	21.5256	0.2087
rs11656361	A	C	A	C	0.0773006	0.0242358	0.182369	FALSE	FALSE	FALSE	finngen_R9_CD2_NONHODGKIN_NAS_EXALLC	8218014	0.667277	0.0563767	other and unspecified types of non-Hodgkin lymphoma	TRUE	reported	textfile	ebi-a-GCST90016914	17	8121332	0.017553	8.0201e-06	14306	class Coriobacteriia|| id:ebi-a-GCST90016914	TRUE	reported	igd	2	TRUE	0.00134455	19.2583	30.5203	19.3938	0.1292
rs12974142	G	A	G	A	0.0789796	0.0486116	0.0701865	FALSE	FALSE	FALSE	finngen_R9_CD2_NONHODGKIN_NAS_EXALLC	52391913	0.56216	0.0838659	other and unspecified types of non-Hodgkin lymphoma	TRUE	reported	textfile	ebi-a-GCST90016914	19	52895166	0.0177205	8.51236e-06	14306	class Coriobacteriia|| id:ebi-a-GCST90016914	TRUE	reported	igd	2	TRUE	0.00120478	17.2539	30.5203	19.8645	0.1083
rs13307134	T	C	T	C	-0.0565686	0.0103224	0.833615	FALSE	FALSE	FALSE	finngen_R9_CD2_NONHODGKIN_NAS_EXALLC	105444233	0.858795	0.0580211	other and unspecified types of non-Hodgkin lymphoma	TRUE	reported	textfile	ebi-a-GCST90016914	7	105084680	0.0126265	7.79938e-06	14306	class Coriobacteriia|| id:ebi-a-GCST90016914	TRUE	reported	igd	2	TRUE	0.0011526	16.5057	30.5203	20.0717	0.2356
rs1397793	A	G	A	G	0.0498855	-0.0584031	0.690549	FALSE	FALSE	FALSE	finngen_R9_CD2_NONHODGKIN_NAS_EXALLC	91175634	0.21688	0.0472951	other and unspecified types of non-Hodgkin lymphoma	TRUE	reported	textfile	ebi-a-GCST90016914	5	90471451	0.0112446	9.77372e-06	14306	class Coriobacteriia|| id:ebi-a-GCST90016914	TRUE	reported	igd	2	TRUE	0.00117926	16.888	30.5203	19.6816	0.3857
rs1816223	G	A	G	A	0.0586265	-0.00670985	0.799875	FALSE	FALSE	FALSE	finngen_R9_CD2_NONHODGKIN_NAS_EXALLC	11341087	0.90153	0.0542302	other and unspecified types of non-Hodgkin lymphoma	TRUE	reported	textfile	ebi-a-GCST90016914	12	11494021	0.0129006	4.84117e-06	14306	class Coriobacteriia|| id:ebi-a-GCST90016914	TRUE	reported	igd	2	TRUE	0.00114321	16.3711	30.5203	20.6523	0.2107
rs240104	T	C	T	C	-0.0603429	0.023532	0.285602	FALSE	FALSE	FALSE	finngen_R9_CD2_NONHODGKIN_NAS_EXALLC	176602295	0.624399	0.0480612	other and unspecified types of non-Hodgkin lymphoma	TRUE	reported	textfile	ebi-a-GCST90016914	1	176571431	0.0126849	1.51604e-06	14306	class Coriobacteriia|| id:ebi-a-GCST90016914	TRUE	reported	igd	2	TRUE	0.00134523	19.2681	30.5203	22.6297	0.2445
rs2442778	A	G	A	G	0.116408	0.0832017	0.948466	FALSE	FALSE	FALSE	finngen_R9_CD2_NONHODGKIN_NAS_EXALLC	11612938	0.398003	0.0984411	other and unspecified types of non-Hodgkin lymphoma	TRUE	reported	textfile	ebi-a-GCST90016914	3	11654412	0.0258545	9.02693e-06	14306	class Coriobacteriia|| id:ebi-a-GCST90016914	TRUE	reported	igd	2	TRUE	0.00118194	16.9265	30.5203	20.2718	0.0457
rs3025411	A	G	A	G	0.0926543	0.0513038	0.107105	FALSE	FALSE	FALSE	finngen_R9_CD2_NONHODGKIN_NAS_EXALLC	133647784	0.46631	0.0704243	other and unspecified types of non-Hodgkin lymphoma	TRUE	reported	textfile	ebi-a-GCST90016914	9	136512906	0.0209468	8.26913e-06	14306	class Coriobacteriia|| id:ebi-a-GCST90016914	TRUE	reported	igd	2	TRUE	0.00160537	23.0002	30.5203	19.5657	0.1044
rs34739816	G	T	G	T	0.0965017	0.204032	0.0580533	FALSE	FALSE	FALSE	finngen_R9_CD2_NONHODGKIN_NAS_EXALLC	39220432	0.0270951	0.0923161	other and unspecified types of non-Hodgkin lymphoma	TRUE	reported	textfile	ebi-a-GCST90016914	17	37376685	0.0207666	3.88356e-06	14306	class Coriobacteriia|| id:ebi-a-GCST90016914	TRUE	reported	igd	2	TRUE	0.00139439	19.9733	30.5203	21.5943	0.08151
rs67561917	A	G	A	G	-0.0714367	0.00524416	0.180886	FALSE	FALSE	FALSE	finngen_R9_CD2_NONHODGKIN_NAS_EXALLC	63440724	0.925752	0.0562737	other and unspecified types of non-Hodgkin lymphoma	TRUE	reported	textfile	ebi-a-GCST90016914	20	62072077	0.0154113	5.39126e-06	14306	class Coriobacteriia|| id:ebi-a-GCST90016914	TRUE	reported	igd	2	TRUE	0.00124424	17.8198	30.5203	21.4864	0.1421
rs719099	A	G	A	G	0.0778402	0.0239622	0.0985252	FALSE	FALSE	FALSE	finngen_R9_CD2_NONHODGKIN_NAS_EXALLC	64039457	0.740474	0.0723442	other and unspecified types of non-Hodgkin lymphoma	TRUE	reported	textfile	ebi-a-GCST90016914	10	65799217	0.0155815	5.43313e-07	14306	class Coriobacteriia|| id:ebi-a-GCST90016914	TRUE	reported	igd	2	TRUE	0.0014257	20.4223	30.5203	24.9568	0.1362
rs8010111	A	G	A	G	0.103377	0.0451354	0.918685	FALSE	FALSE	FALSE	finngen_R9_CD2_NONHODGKIN_NAS_EXALLC	39191305	0.56335	0.0781061	other and unspecified types of non-Hodgkin lymphoma	TRUE	reported	textfile	ebi-a-GCST90016914	14	39660509	0.0229286	6.8962e-06	14306	class Coriobacteriia|| id:ebi-a-GCST90016914	TRUE	reported	igd	2	TRUE	0.00129154	18.4981	30.5203	20.3279	0.0646
rs11110282	A	G	A	G	-0.101189	0.0196415	0.0486245	FALSE	FALSE	FALSE	finngen_R9_CD2_NONHODGKIN_NAS_EXALLC	100191781	0.842554	0.0988857	other and unspecified types of non-Hodgkin lymphoma	TRUE	reported	textfile	ebi-a-GCST90016910	12	100585559	0.0217379	4.85445e-06	14306	class Bacilli|| id:ebi-a-GCST90016910	TRUE	reported	igd	2	TRUE	0.00129058	18.4844	30.5203	21.6686	0.06759
rs11730038	G	A	G	A	-0.0630747	-0.0393139	0.294106	FALSE	FALSE	FALSE	finngen_R9_CD2_NONHODGKIN_NAS_EXALLC	97128348	0.410116	0.0477291	other and unspecified types of non-Hodgkin lymphoma	TRUE	reported	textfile	ebi-a-GCST90016910	4	98049499	0.0128717	1.96024e-06	14306	class Bacilli|| id:ebi-a-GCST90016910	TRUE	reported	igd	2	TRUE	0.00145381	20.8255	30.5203	24.0126	0.2406
rs12797734	T	C	T	C	0.0572158	-0.086044	0.261465	FALSE	FALSE	FALSE	finngen_R9_CD2_NONHODGKIN_NAS_EXALLC	8310803	0.087269	0.0503187	other and unspecified types of non-Hodgkin lymphoma	TRUE	reported	textfile	ebi-a-GCST90016910	11	8332350	0.0126793	7.21174e-06	14306	class Bacilli|| id:ebi-a-GCST90016910	TRUE	reported	igd	2	TRUE	0.00123576	17.6982	30.5203	20.363	0.2525
rs13068444	A	G	A	G	0.0601035	-0.00588458	0.178244	FALSE	FALSE	FALSE	finngen_R9_CD2_NONHODGKIN_NAS_EXALLC	64413187	0.916884	0.0563877	other and unspecified types of non-Hodgkin lymphoma	TRUE	reported	textfile	ebi-a-GCST90016910	3	64398863	0.0136407	9.53038e-06	14306	class Bacilli|| id:ebi-a-GCST90016910	TRUE	reported	igd	2	TRUE	0.00112439	16.1014	30.5203	19.4145	0.1928
rs1595463	C	A	C	A	0.0476864	-0.0800147	0.538875	FALSE	FALSE	FALSE	finngen_R9_CD2_NONHODGKIN_NAS_EXALLC	230858942	0.0661576	0.0435488	other and unspecified types of non-Hodgkin lymphoma	TRUE	reported	textfile	ebi-a-GCST90016910	2	231723657	0.0108547	7.97389e-06	14306	class Bacilli|| id:ebi-a-GCST90016910	TRUE	reported	igd	2	TRUE	0.00113624	16.2713	30.5203	19.2998	0.4871
rs28564647	T	G	T	G	-0.0613034	-0.0676011	0.167886	FALSE	FALSE	FALSE	finngen_R9_CD2_NONHODGKIN_NAS_EXALLC	98338890	0.244269	0.0580574	other and unspecified types of non-Hodgkin lymphoma	TRUE	reported	textfile	ebi-a-GCST90016910	9	101101172	0.0137579	7.81196e-06	14306	class Bacilli|| id:ebi-a-GCST90016910	TRUE	reported	igd	2	TRUE	0.0012285	17.594	30.5203	19.8548	0.2058
rs2952251	G	A	G	A	0.0598868	-0.00377881	0.77216	FALSE	FALSE	FALSE	finngen_R9_CD2_NONHODGKIN_NAS_EXALLC	10285654	0.941446	0.0514456	other and unspecified types of non-Hodgkin lymphoma	TRUE	reported	textfile	ebi-a-GCST90016910	8	10143164	0.0123903	1.07895e-06	14306	class Bacilli|| id:ebi-a-GCST90016910	TRUE	reported	igd	2	TRUE	0.00135383	19.3915	30.5203	23.3614	0.2525
rs34989881	A	G	A	G	0.111056	-0.110553	0.0484841	FALSE	FALSE	FALSE	finngen_R9_CD2_NONHODGKIN_NAS_EXALLC	51456601	0.277139	0.101726	other and unspecified types of non-Hodgkin lymphoma	TRUE	reported	textfile	ebi-a-GCST90016910	19	51959855	0.0246039	6.54591e-06	14306	class Bacilli|| id:ebi-a-GCST90016910	TRUE	reported	igd	2	TRUE	0.00151221	21.6634	30.5203	20.374	0.06561
rs35344081	G	A	G	A	0.0619529	0.0286796	0.263063	FALSE	FALSE	FALSE	finngen_R9_CD2_NONHODGKIN_NAS_EXALLC	941253	0.555871	0.0486932	other and unspecified types of non-Hodgkin lymphoma	TRUE	reported	textfile	ebi-a-GCST90016910	16	991253	0.0127066	1.01499e-06	14306	class Bacilli|| id:ebi-a-GCST90016910	TRUE	reported	igd	2	TRUE	0.00140255	20.0903	30.5203	23.7719	0.2406
rs4028634	C	T	C	T	-0.0520614	0.0263677	0.635692	FALSE	FALSE	FALSE	finngen_R9_CD2_NONHODGKIN_NAS_EXALLC	42683631	0.55549	0.0447249	other and unspecified types of non-Hodgkin lymphoma	TRUE	reported	textfile	ebi-a-GCST90016910	17	40835649	0.0109842	2.2076e-06	14306	class Bacilli|| id:ebi-a-GCST90016910	TRUE	reported	igd	2	TRUE	0.00132503	18.9783	30.5203	22.4644	0.4254
rs4459992	T	C	T	C	0.0535854	-0.00505582	0.328504	FALSE	FALSE	FALSE	finngen_R9_CD2_NONHODGKIN_NAS_EXALLC	7429760	0.912745	0.0461394	other and unspecified types of non-Hodgkin lymphoma	TRUE	reported	textfile	ebi-a-GCST90016910	4	7431487	0.0116362	4.29833e-06	14306	class Bacilli|| id:ebi-a-GCST90016910	TRUE	reported	igd	2	TRUE	0.00124984	17.9001	30.5203	21.2066	0.3201
rs57872228	C	T	C	T	-0.0714773	0.0132646	0.11781	FALSE	FALSE	FALSE	finngen_R9_CD2_NONHODGKIN_NAS_EXALLC	200449677	0.842113	0.0665923	other and unspecified types of non-Hodgkin lymphoma	TRUE	reported	textfile	ebi-a-GCST90016910	1	200418805	0.0146647	9.21977e-07	14306	class Bacilli|| id:ebi-a-GCST90016910	TRUE	reported	igd	2	TRUE	0.00144849	20.7493	30.5203	23.7569	0.171
rs694949	A	G	A	G	-0.081146	-0.0263116	0.095877	FALSE	FALSE	FALSE	finngen_R9_CD2_NONHODGKIN_NAS_EXALLC	58445876	0.719151	0.0731702	other and unspecified types of non-Hodgkin lymphoma	TRUE	reported	textfile	ebi-a-GCST90016910	15	58738075	0.0180042	7.59591e-06	14306	class Bacilli|| id:ebi-a-GCST90016910	TRUE	reported	igd	2	TRUE	0.00141363	20.2492	30.5203	20.3136	0.1223
rs74663707	C	T	C	T	0.0979154	-0.121523	0.0651687	FALSE	FALSE	FALSE	finngen_R9_CD2_NONHODGKIN_NAS_EXALLC	184653436	0.166988	0.0879361	other and unspecified types of non-Hodgkin lymphoma	TRUE	reported	textfile	ebi-a-GCST90016910	3	184371224	0.0224074	8.45688e-06	14306	class Bacilli|| id:ebi-a-GCST90016910	TRUE	reported	igd	2	TRUE	0.00129037	18.4813	30.5203	19.095	0.07256
rs7666190	A	C	A	C	0.104044	-0.0257121	0.884898	FALSE	FALSE	FALSE	finngen_R9_CD2_NONHODGKIN_NAS_EXALLC	150766268	0.704977	0.0679119	other and unspecified types of non-Hodgkin lymphoma	TRUE	reported	textfile	ebi-a-GCST90016910	4	151687420	0.0247934	8.46837e-06	14306	class Bacilli|| id:ebi-a-GCST90016910	TRUE	reported	igd	2	TRUE	0.00127047	18.1959	30.5203	17.6101	0.0626
rs77558518	A	G	A	G	-0.107255	0.0321604	0.0954228	FALSE	FALSE	FALSE	finngen_R9_CD2_NONHODGKIN_NAS_EXALLC	174746168	0.663674	0.073958	other and unspecified types of non-Hodgkin lymphoma	TRUE	reported	textfile	ebi-a-GCST90016910	5	174173171	0.0222879	1.33773e-06	14306	class Bacilli|| id:ebi-a-GCST90016910	TRUE	reported	igd	2	TRUE	0.00139046	19.9168	30.5203	23.1578	0.06461
rs78938557	T	C	T	C	0.108007	0.0641609	0.02946	FALSE	FALSE	FALSE	finngen_R9_CD2_NONHODGKIN_NAS_EXALLC	36309977	0.620782	0.129686	other and unspecified types of non-Hodgkin lymphoma	TRUE	reported	textfile	ebi-a-GCST90016910	7	36349586	0.0232858	1.06891e-06	14306	class Bacilli|| id:ebi-a-GCST90016910	TRUE	reported	igd	2	TRUE	0.00147036	21.063	30.5203	21.514	0.06759
rs9581006	T	C	T	C	-0.225309	-0.120734	0.963113	FALSE	FALSE	FALSE	finngen_R9_CD2_NONHODGKIN_NAS_EXALLC	24399371	0.288975	0.11386	other and unspecified types of non-Hodgkin lymphoma	TRUE	reported	textfile	ebi-a-GCST90016910	13	24973509	0.0467697	1.79457e-06	14306	class Bacilli|| id:ebi-a-GCST90016910	TRUE	reported	igd	2	TRUE	0.0044278	63.617	30.5203	23.2075	0.0457
rs11128180	A	G	A	G	0.0592944	0.108766	0.231975	FALSE	FALSE	FALSE	finngen_R9_CD2_NONHODGKIN_NAS_EXALLC	70543064	0.0332683	0.0510921	other and unspecified types of non-Hodgkin lymphoma	TRUE	reported	textfile	ebi-a-GCST90016912	3	70592215	0.0128769	3.67147e-06	14306	class Betaproteobacteria|| id:ebi-a-GCST90016912	TRUE	reported	igd	2	TRUE	0.0012211	17.488	30.5203	21.2034	0.2237
rs1511453	A	G	A	G	0.0923492	0.00375558	0.0579975	FALSE	FALSE	FALSE	finngen_R9_CD2_NONHODGKIN_NAS_EXALLC	23586839	0.967816	0.0930796	other and unspecified types of non-Hodgkin lymphoma	TRUE	reported	textfile	ebi-a-GCST90016912	4	23588462	0.0199158	4.75762e-06	14306	class Betaproteobacteria|| id:ebi-a-GCST90016912	TRUE	reported	igd	2	TRUE	0.00101611	14.5493	30.5203	21.5016	0.06362
rs1928341	G	A	G	A	-0.0525581	0.0845522	0.594969	FALSE	FALSE	FALSE	finngen_R9_CD2_NONHODGKIN_NAS_EXALLC	153267537	0.0548037	0.0440278	other and unspecified types of non-Hodgkin lymphoma	TRUE	reported	textfile	ebi-a-GCST90016912	1	153240013	0.0110408	2.0153e-06	14306	class Betaproteobacteria|| id:ebi-a-GCST90016912	TRUE	reported	igd	2	TRUE	0.00134713	19.2954	30.5203	22.661	0.4215
rs2321387	G	A	G	A	-0.0494596	-0.0504745	0.429326	FALSE	FALSE	FALSE	finngen_R9_CD2_NONHODGKIN_NAS_EXALLC	58115206	0.247182	0.0436169	other and unspecified types of non-Hodgkin lymphoma	TRUE	reported	textfile	ebi-a-GCST90016912	13	58689340	0.0109424	5.80029e-06	14306	class Betaproteobacteria|| id:ebi-a-GCST90016912	TRUE	reported	igd	2	TRUE	0.00121878	17.4547	30.5203	20.4304	0.4702
rs2613606	T	C	T	C	0.0513106	-0.0177429	0.581258	FALSE	FALSE	FALSE	finngen_R9_CD2_NONHODGKIN_NAS_EXALLC	111644969	0.686377	0.0439425	other and unspecified types of non-Hodgkin lymphoma	TRUE	reported	textfile	ebi-a-GCST90016912	7	111285025	0.0109091	2.19816e-06	14306	class Betaproteobacteria|| id:ebi-a-GCST90016912	TRUE	reported	igd	2	TRUE	0.00125678	17.9996	30.5203	22.1226	0.3936
rs320161	G	A	G	A	-0.0572286	0.0155872	0.769703	FALSE	FALSE	FALSE	finngen_R9_CD2_NONHODGKIN_NAS_EXALLC	102136835	0.760365	0.0511051	other and unspecified types of non-Hodgkin lymphoma	TRUE	reported	textfile	ebi-a-GCST90016912	9	104899117	0.01262	7.33247e-06	14306	class Betaproteobacteria|| id:ebi-a-GCST90016912	TRUE	reported	igd	2	TRUE	0.00130683	18.7174	30.5203	20.564	0.2753
rs4033856	T	C	T	C	-0.0832423	0.082059	0.912953	FALSE	FALSE	FALSE	finngen_R9_CD2_NONHODGKIN_NAS_EXALLC	45640468	0.284225	0.0766279	other and unspecified types of non-Hodgkin lymphoma	TRUE	reported	textfile	ebi-a-GCST90016912	4	45642485	0.0167237	5.17166e-07	14306	class Betaproteobacteria|| id:ebi-a-GCST90016912	TRUE	reported	igd	2	TRUE	0.00155919	22.3375	30.5203	24.7756	0.1292
rs6087811	T	G	T	G	-0.0978177	0.0874404	0.101661	FALSE	FALSE	FALSE	finngen_R9_CD2_NONHODGKIN_NAS_EXALLC	32008327	0.221981	0.0715975	other and unspecified types of non-Hodgkin lymphoma	TRUE	reported	textfile	ebi-a-GCST90016912	20	30596130	0.0198522	7.44303e-07	14306	class Betaproteobacteria|| id:ebi-a-GCST90016912	TRUE	reported	igd	2	TRUE	0.00143268	20.5225	30.5203	24.2783	0.08151
rs62395635	T	C	T	C	0.109741	-0.182015	0.0616754	FALSE	FALSE	FALSE	finngen_R9_CD2_NONHODGKIN_NAS_EXALLC	174070793	0.0435181	0.0901644	other and unspecified types of non-Hodgkin lymphoma	TRUE	reported	textfile	ebi-a-GCST90016912	5	173497796	0.0236	2.9409e-06	14306	class Betaproteobacteria|| id:ebi-a-GCST90016912	TRUE	reported	igd	2	TRUE	0.00158002	22.6363	30.5203	21.6229	0.07058
rs75242906	C	T	C	T	-0.121083	0.0220834	0.0836498	FALSE	FALSE	FALSE	finngen_R9_CD2_NONHODGKIN_NAS_EXALLC	56494209	0.779351	0.0788226	other and unspecified types of non-Hodgkin lymphoma	TRUE	reported	textfile	ebi-a-GCST90016912	15	56786407	0.028075	9.27278e-06	14306	class Betaproteobacteria|| id:ebi-a-GCST90016912	TRUE	reported	igd	2	TRUE	0.00148952	21.3379	30.5203	18.6006	0.05368
rs11146701	A	G	A	G	0.0473596	0.0228684	0.341771	FALSE	FALSE	FALSE	finngen_R9_CD2_NONHODGKIN_NAS_EXALLC	38769138	0.615677	0.0455559	other and unspecified types of non-Hodgkin lymphoma	TRUE	reported	textfile	ebi-a-GCST90016911	10	39062269	0.010541	7.08223e-06	14306	class Bacteroidia|| id:ebi-a-GCST90016911	TRUE	reported	igd	2	TRUE	0.0010965	15.7016	30.5203	20.1861	0.4254
rs17343978	A	C	A	C	-0.0552057	0.0237924	0.204363	FALSE	FALSE	FALSE	finngen_R9_CD2_NONHODGKIN_NAS_EXALLC	27037922	0.655253	0.0532893	other and unspecified types of non-Hodgkin lymphoma	TRUE	reported	textfile	ebi-a-GCST90016911	22	27433885	0.0120278	8.3593e-06	14306	class Bacteroidia|| id:ebi-a-GCST90016911	TRUE	reported	igd	2	TRUE	0.00117391	16.8114	30.5203	21.0666	0.2604
rs2032750	C	T	C	T	0.0508393	0.0630272	0.538849	FALSE	FALSE	FALSE	finngen_R9_CD2_NONHODGKIN_NAS_EXALLC	53603889	0.14615	0.0433694	other and unspecified types of non-Hodgkin lymphoma	TRUE	reported	textfile	ebi-a-GCST90016911	2	53831026	0.0106807	1.91509e-06	14306	class Bacteroidia|| id:ebi-a-GCST90016911	TRUE	reported	igd	2	TRUE	0.00128006	18.3334	30.5203	22.6569	0.4513
rs2363574	T	C	T	C	0.222741	-0.0192084	0.961464	FALSE	FALSE	FALSE	finngen_R9_CD2_NONHODGKIN_NAS_EXALLC	200143435	0.867967	0.115545	other and unspecified types of non-Hodgkin lymphoma	TRUE	reported	textfile	ebi-a-GCST90016911	1	200112563	0.0508055	9.93482e-06	14306	class Bacteroidia|| id:ebi-a-GCST90016911	TRUE	reported	igd	2	TRUE	0.00305508	43.8337	30.5203	19.2211	0.0318
rs4916508	A	G	A	G	0.0466729	0.0744569	0.575737	FALSE	FALSE	FALSE	finngen_R9_CD2_NONHODGKIN_NAS_EXALLC	196209918	0.087795	0.0436149	other and unspecified types of non-Hodgkin lymphoma	TRUE	reported	textfile	ebi-a-GCST90016911	3	195936789	0.0105312	8.4711e-06	14306	class Bacteroidia|| id:ebi-a-GCST90016911	TRUE	reported	igd	2	TRUE	0.001071	15.336	30.5203	19.6415	0.4354
rs55773148	G	A	G	A	-0.121514	0.239849	0.0531098	FALSE	FALSE	FALSE	finngen_R9_CD2_NONHODGKIN_NAS_EXALLC	69948897	0.0121815	0.0956776	other and unspecified types of non-Hodgkin lymphoma	TRUE	reported	textfile	ebi-a-GCST90016911	13	70523029	0.0236759	3.89583e-07	14306	class Bacteroidia|| id:ebi-a-GCST90016911	TRUE	reported	igd	2	TRUE	0.00147375	21.1117	30.5203	26.3414	0.05268
rs62531359	T	G	T	G	0.0655728	0.0180544	0.182969	FALSE	FALSE	FALSE	finngen_R9_CD2_NONHODGKIN_NAS_EXALLC	70003946	0.75045	0.0567667	other and unspecified types of non-Hodgkin lymphoma	TRUE	reported	textfile	ebi-a-GCST90016911	8	70916181	0.0149891	9.08657e-06	14306	class Bacteroidia|| id:ebi-a-GCST90016911	TRUE	reported	igd	2	TRUE	0.00106674	15.275	30.5203	19.138	0.1451
rs62575403	C	T	C	T	0.140055	0.0133156	0.042726	FALSE	FALSE	FALSE	finngen_R9_CD2_NONHODGKIN_NAS_EXALLC	133628698	0.901682	0.107786	other and unspecified types of non-Hodgkin lymphoma	TRUE	reported	textfile	ebi-a-GCST90016911	9	136493820	0.0311128	7.06122e-06	14306	class Bacteroidia|| id:ebi-a-GCST90016911	TRUE	reported	igd	2	TRUE	0.0016409	23.51	30.5203	20.2637	0.04374
rs72706335	T	C	T	C	-0.22241	0.140385	0.0248924	FALSE	FALSE	FALSE	finngen_R9_CD2_NONHODGKIN_NAS_EXALLC	157525648	0.319333	0.140973	other and unspecified types of non-Hodgkin lymphoma	TRUE	reported	textfile	ebi-a-GCST90016911	1	157495438	0.0493458	7.65526e-06	14306	class Bacteroidia|| id:ebi-a-GCST90016911	TRUE	reported	igd	2	TRUE	0.00606508	87.2844	30.5203	20.3146	0.06561
rs73975615	G	A	G	A	-0.207018	-0.613071	0.0073693	FALSE	FALSE	FALSE	finngen_R9_CD2_NONHODGKIN_NAS_EXALLC	6557880	0.0192278	0.261874	other and unspecified types of non-Hodgkin lymphoma	TRUE	reported	textfile	ebi-a-GCST90016911	17	6461200	0.0442633	1.21616e-06	14306	class Bacteroidia|| id:ebi-a-GCST90016911	TRUE	reported	igd	2	TRUE	0.000926602	13.2664	30.5203	21.874	0.01093
rs7631304	G	A	G	A	-0.0645771	0.0398168	0.146941	FALSE	FALSE	FALSE	finngen_R9_CD2_NONHODGKIN_NAS_EXALLC	89290377	0.514654	0.0611053	other and unspecified types of non-Hodgkin lymphoma	TRUE	reported	textfile	ebi-a-GCST90016911	3	89339527	0.0132957	8.36778e-07	14306	class Bacteroidia|| id:ebi-a-GCST90016911	TRUE	reported	igd	2	TRUE	0.00117683	16.8532	30.5203	23.5904	0.17
rs79585701	A	C	A	C	0.0646823	-0.0399321	0.14118	FALSE	FALSE	FALSE	finngen_R9_CD2_NONHODGKIN_NAS_EXALLC	13252676	0.518507	0.0618482	other and unspecified types of non-Hodgkin lymphoma	TRUE	reported	textfile	ebi-a-GCST90016911	8	13110185	0.0149628	9.98596e-06	14306	class Bacteroidia|| id:ebi-a-GCST90016911	TRUE	reported	igd	2	TRUE	0.000941417	13.4787	30.5203	18.6872	0.1292
rs929878	T	C	T	C	0.0548532	-0.0768919	0.787705	FALSE	FALSE	FALSE	finngen_R9_CD2_NONHODGKIN_NAS_EXALLC	74256742	0.146701	0.052982	other and unspecified types of non-Hodgkin lymphoma	TRUE	reported	textfile	ebi-a-GCST90016911	16	74290641	0.012153	4.7338e-06	14306	class Bacteroidia|| id:ebi-a-GCST90016911	TRUE	reported	igd	2	TRUE	0.0011116	15.918	30.5203	20.3722	0.2445
rs11181912	G	A	G	A	-0.0579153	-0.00644362	0.32393	FALSE	FALSE	FALSE	finngen_R9_CD2_NONHODGKIN_NAS_EXALLC	43179149	0.888702	0.0460434	other and unspecified types of non-Hodgkin lymphoma	TRUE	reported	textfile	ebi-a-GCST90016917	12	43572952	0.0118796	9.94764e-07	14306	class Gammaproteobacteria|| id:ebi-a-GCST90016917	TRUE	reported	igd	2	TRUE	0.00151571	21.7137	30.5203	23.7675	0.3449
rs12404135	A	G	A	G	-0.0788843	0.158035	0.0763772	FALSE	FALSE	FALSE	finngen_R9_CD2_NONHODGKIN_NAS_EXALLC	186533562	0.0513641	0.0811092	other and unspecified types of non-Hodgkin lymphoma	TRUE	reported	textfile	ebi-a-GCST90016917	1	186502694	0.0172415	8.89488e-06	14306	class Gammaproteobacteria|| id:ebi-a-GCST90016917	TRUE	reported	igd	2	TRUE	0.00128861	18.4561	30.5203	20.933	0.1173
rs6706173	A	C	A	C	0.074251	-0.0653775	0.136663	FALSE	FALSE	FALSE	finngen_R9_CD2_NONHODGKIN_NAS_EXALLC	167130482	0.296829	0.0626667	other and unspecified types of non-Hodgkin lymphoma	TRUE	reported	textfile	ebi-a-GCST90016917	2	167986992	0.0146392	1.99494e-07	14306	class Gammaproteobacteria|| id:ebi-a-GCST90016917	TRUE	reported	igd	2	TRUE	0.00140664	20.1489	30.5203	25.7259	0.1501
rs75101789	C	T	C	T	0.0729012	-0.00334734	0.0870624	FALSE	FALSE	FALSE	finngen_R9_CD2_NONHODGKIN_NAS_EXALLC	18574411	0.965032	0.0763536	other and unspecified types of non-Hodgkin lymphoma	TRUE	reported	textfile	ebi-a-GCST90016917	3	18615903	0.0163003	8.7878e-06	14306	class Gammaproteobacteria|| id:ebi-a-GCST90016917	TRUE	reported	igd	2	TRUE	0.00140021	20.0567	30.5203	20.0022	0.1561
rs79795896	A	G	A	G	-0.15921	-0.0313262	0.0467735	FALSE	FALSE	FALSE	finngen_R9_CD2_NONHODGKIN_NAS_EXALLC	50658878	0.75873	0.10199	other and unspecified types of non-Hodgkin lymphoma	TRUE	reported	textfile	ebi-a-GCST90016917	18	48185248	0.0351373	7.9241e-06	14306	class Gammaproteobacteria|| id:ebi-a-GCST90016917	TRUE	reported	igd	2	TRUE	0.00257526	36.9316	30.5203	20.5307	0.05368
rs9494710	C	T	C	T	-0.0549673	-0.0372337	0.323126	FALSE	FALSE	FALSE	finngen_R9_CD2_NONHODGKIN_NAS_EXALLC	137291417	0.420225	0.0461938	other and unspecified types of non-Hodgkin lymphoma	TRUE	reported	textfile	ebi-a-GCST90016917	6	137612554	0.0120924	4.54611e-06	14306	class Gammaproteobacteria|| id:ebi-a-GCST90016917	TRUE	reported	igd	2	TRUE	0.00141734	20.3024	30.5203	20.6625	0.3757
rs111862613	T	C	T	C	0.090699	0.0733976	0.175861	FALSE	FALSE	FALSE	finngen_R9_CD2_NONHODGKIN_NAS_EXALLC	129825125	0.205925	0.0580287	other and unspecified types of non-Hodgkin lymphoma	TRUE	reported	textfile	ebi-a-GCST90016923	12	130309670	0.0196746	3.73844e-06	14306	class Verrucomicrobiae|| id:ebi-a-GCST90016923	TRUE	reported	igd	2	TRUE	0.00227777	32.6555	30.5203	21.2517	0.166
rs117107102	A	G	A	G	0.204683	0.02443	0.0467615	FALSE	FALSE	FALSE	finngen_R9_CD2_NONHODGKIN_NAS_EXALLC	51947265	0.810377	0.101817	other and unspecified types of non-Hodgkin lymphoma	TRUE	reported	textfile	ebi-a-GCST90016923	18	49473635	0.0431572	2.91823e-06	14306	class Verrucomicrobiae|| id:ebi-a-GCST90016923	TRUE	reported	igd	2	TRUE	0.00358029	51.3965	30.5203	22.4935	0.04473
rs11729256	T	C	T	C	0.0749798	0.0634512	0.169569	FALSE	FALSE	FALSE	finngen_R9_CD2_NONHODGKIN_NAS_EXALLC	94106121	0.270243	0.0575519	other and unspecified types of non-Hodgkin lymphoma	TRUE	reported	textfile	ebi-a-GCST90016923	4	95027272	0.0150177	6.73085e-07	14306	class Verrucomicrobiae|| id:ebi-a-GCST90016923	TRUE	reported	igd	2	TRUE	0.00204269	29.2784	30.5203	24.9277	0.2386
rs12908520	G	A	G	A	0.0618926	0.101584	0.427881	FALSE	FALSE	FALSE	finngen_R9_CD2_NONHODGKIN_NAS_EXALLC	97027427	0.0197579	0.043581	other and unspecified types of non-Hodgkin lymphoma	TRUE	reported	textfile	ebi-a-GCST90016923	15	97570657	0.0130946	2.17165e-06	14306	class Verrucomicrobiae|| id:ebi-a-GCST90016923	TRUE	reported	igd	2	TRUE	0.00190072	27.2396	30.5203	22.3405	0.4563
rs2602429	T	C	T	C	-0.0746844	-0.0391154	0.739489	FALSE	FALSE	FALSE	finngen_R9_CD2_NONHODGKIN_NAS_EXALLC	81029544	0.428774	0.0494323	other and unspecified types of non-Hodgkin lymphoma	TRUE	reported	textfile	ebi-a-GCST90016923	16	81063149	0.0156194	2.58297e-06	14306	class Verrucomicrobiae|| id:ebi-a-GCST90016923	TRUE	reported	igd	2	TRUE	0.00192487	27.5865	30.5203	22.8629	0.2217
rs4242783	A	G	A	G	-0.0689292	0.0435986	0.716778	FALSE	FALSE	FALSE	finngen_R9_CD2_NONHODGKIN_NAS_EXALLC	5022135	0.366559	0.0482853	other and unspecified types of non-Hodgkin lymphoma	TRUE	reported	textfile	ebi-a-GCST90016923	10	5064327	0.0147693	2.63615e-06	14306	class Verrucomicrobiae|| id:ebi-a-GCST90016923	TRUE	reported	igd	2	TRUE	0.00194571	27.8857	30.5203	21.7814	0.2873
rs4936098	G	A	G	A	-0.0648843	0.0683309	0.651598	FALSE	FALSE	FALSE	finngen_R9_CD2_NONHODGKIN_NAS_EXALLC	130410772	0.131531	0.0453094	other and unspecified types of non-Hodgkin lymphoma	TRUE	reported	textfile	ebi-a-GCST90016923	11	130280667	0.0135928	1.1222e-06	14306	class Verrucomicrobiae|| id:ebi-a-GCST90016923	TRUE	reported	igd	2	TRUE	0.00188944	27.0776	30.5203	22.7856	0.34
rs61779207	G	A	G	A	-0.0758309	0.0729083	0.223847	FALSE	FALSE	FALSE	finngen_R9_CD2_NONHODGKIN_NAS_EXALLC	40608800	0.163831	0.0523653	other and unspecified types of non-Hodgkin lymphoma	TRUE	reported	textfile	ebi-a-GCST90016923	1	41074472	0.0167762	6.7228e-06	14306	class Verrucomicrobiae|| id:ebi-a-GCST90016923	TRUE	reported	igd	2	TRUE	0.00168199	24.0997	30.5203	20.4317	0.1779
rs74542928	T	C	T	C	0.112164	0.0326827	0.0478451	FALSE	FALSE	FALSE	finngen_R9_CD2_NONHODGKIN_NAS_EXALLC	99623031	0.743255	0.0997806	other and unspecified types of non-Hodgkin lymphoma	TRUE	reported	textfile	ebi-a-GCST90016923	4	100544188	0.0236422	1.63222e-06	14306	class Verrucomicrobiae|| id:ebi-a-GCST90016923	TRUE	reported	igd	2	TRUE	0.00182076	26.0917	30.5203	22.5077	0.07853
rs9349825	A	G	A	G	-0.0704036	0.00871246	0.189734	FALSE	FALSE	FALSE	finngen_R9_CD2_NONHODGKIN_NAS_EXALLC	56476683	0.873771	0.0548399	other and unspecified types of non-Hodgkin lymphoma	TRUE	reported	textfile	ebi-a-GCST90016923	6	56341481	0.0147128	2.53688e-06	14306	class Verrucomicrobiae|| id:ebi-a-GCST90016923	TRUE	reported	igd	2	TRUE	0.00199547	28.6003	30.5203	22.8981	0.2793
rs941682	G	A	G	A	-0.0631436	-0.00631433	0.274477	FALSE	FALSE	FALSE	finngen_R9_CD2_NONHODGKIN_NAS_EXALLC	33280034	0.89553	0.0480871	other and unspecified types of non-Hodgkin lymphoma	TRUE	reported	textfile	ebi-a-GCST90016923	20	31867840	0.0143767	9.60993e-06	14306	class Verrucomicrobiae|| id:ebi-a-GCST90016923	TRUE	reported	igd	2	TRUE	0.00170901	24.4875	30.5203	19.2904	0.3111
rs1135612	G	A	G	A	0.0529785	0.0506056	0.209696	FALSE	FALSE	FALSE	finngen_R9_CD2_NONHODGKIN_NAS_EXALLC	75980359	0.340432	0.053084	other and unspecified types of non-Hodgkin lymphoma	TRUE	reported	textfile	ebi-a-GCST90016922	7	75609677	0.0119177	9.26296e-06	14306	class Negativicutes|| id:ebi-a-GCST90016922	TRUE	reported	igd	2	TRUE	0.00103691	14.8474	30.5203	19.7613	0.2445
rs13086907	G	A	G	A	0.0625312	-0.0288517	0.222989	FALSE	FALSE	FALSE	finngen_R9_CD2_NONHODGKIN_NAS_EXALLC	142416275	0.579848	0.0521159	other and unspecified types of non-Hodgkin lymphoma	TRUE	reported	textfile	ebi-a-GCST90016922	3	142135117	0.0131735	1.95488e-06	14306	class Negativicutes|| id:ebi-a-GCST90016922	TRUE	reported	igd	2	TRUE	0.00125031	17.9068	30.5203	22.5316	0.1998
rs1643968	T	C	T	C	-0.0565284	0.0199265	0.359339	FALSE	FALSE	FALSE	finngen_R9_CD2_NONHODGKIN_NAS_EXALLC	165839623	0.657917	0.0450019	other and unspecified types of non-Hodgkin lymphoma	TRUE	reported	textfile	ebi-a-GCST90016922	5	165266628	0.0112298	4.14601e-07	14306	class Negativicutes|| id:ebi-a-GCST90016922	TRUE	reported	igd	2	TRUE	0.00128925	18.4653	30.5203	25.339	0.2803
rs1649999	A	G	A	G	0.0748989	0.0221852	0.0970081	FALSE	FALSE	FALSE	finngen_R9_CD2_NONHODGKIN_NAS_EXALLC	78326315	0.762567	0.0734337	other and unspecified types of non-Hodgkin lymphoma	TRUE	reported	textfile	ebi-a-GCST90016922	10	80086072	0.0166458	7.58124e-06	14306	class Negativicutes|| id:ebi-a-GCST90016922	TRUE	reported	igd	2	TRUE	0.00098654	14.1254	30.5203	20.2461	0.09742
rs2834062	A	G	A	G	0.0489057	0.0786113	0.313571	FALSE	FALSE	FALSE	finngen_R9_CD2_NONHODGKIN_NAS_EXALLC	33005177	0.0957635	0.0471927	other and unspecified types of non-Hodgkin lymphoma	TRUE	reported	textfile	ebi-a-GCST90016922	21	34377485	0.0108842	8.43918e-06	14306	class Negativicutes|| id:ebi-a-GCST90016922	TRUE	reported	igd	2	TRUE	0.00110845	15.8728	30.5203	20.1895	0.3648
rs4463806	C	T	C	T	0.0543966	-0.0240718	0.80748	FALSE	FALSE	FALSE	finngen_R9_CD2_NONHODGKIN_NAS_EXALLC	113838234	0.66069	0.0548384	other and unspecified types of non-Hodgkin lymphoma	TRUE	reported	textfile	ebi-a-GCST90016922	10	115597993	0.0129365	7.80657e-06	14306	class Negativicutes|| id:ebi-a-GCST90016922	TRUE	reported	igd	2	TRUE	0.000960284	13.7491	30.5203	17.6811	0.2038
rs4722181	T	G	T	G	0.0501306	0.028397	0.470599	FALSE	FALSE	FALSE	finngen_R9_CD2_NONHODGKIN_NAS_EXALLC	22777952	0.510985	0.0432022	other and unspecified types of non-Hodgkin lymphoma	TRUE	reported	textfile	ebi-a-GCST90016922	7	22817571	0.0105798	2.00111e-06	14306	class Negativicutes|| id:ebi-a-GCST90016922	TRUE	reported	igd	2	TRUE	0.00125367	17.955	30.5203	22.4518	0.4761
rs60274479	T	C	T	C	-0.0659623	0.0658217	0.198489	FALSE	FALSE	FALSE	finngen_R9_CD2_NONHODGKIN_NAS_EXALLC	21238604	0.229159	0.054736	other and unspecified types of non-Hodgkin lymphoma	TRUE	reported	textfile	ebi-a-GCST90016922	16	21249925	0.0134137	1.1623e-06	14306	class Negativicutes|| id:ebi-a-GCST90016922	TRUE	reported	igd	2	TRUE	0.00150637	21.5796	30.5203	24.1821	0.2227
rs61249479	A	C	A	C	0.0777075	-0.0386067	0.154944	FALSE	FALSE	FALSE	finngen_R9_CD2_NONHODGKIN_NAS_EXALLC	122150629	0.517501	0.0596517	other and unspecified types of non-Hodgkin lymphoma	TRUE	reported	textfile	ebi-a-GCST90016922	9	124912908	0.0168628	2.95474e-06	14306	class Negativicutes|| id:ebi-a-GCST90016922	TRUE	reported	igd	2	TRUE	0.000964067	13.8033	30.5203	21.2357	0.08748
rs71405394	G	A	G	A	-0.114178	0.0746061	0.0685732	FALSE	FALSE	FALSE	finngen_R9_CD2_NONHODGKIN_NAS_EXALLC	100704883	0.383862	0.085675	other and unspecified types of non-Hodgkin lymphoma	TRUE	reported	textfile	ebi-a-GCST90016922	15	101245088	0.02405	2.16631e-06	14306	class Negativicutes|| id:ebi-a-GCST90016922	TRUE	reported	igd	2	TRUE	0.00127806	18.3048	30.5203	22.539	0.05169
rs73232831	G	A	G	A	-0.151829	0.0576124	0.034909	FALSE	FALSE	FALSE	finngen_R9_CD2_NONHODGKIN_NAS_EXALLC	17411803	0.621858	0.116809	other and unspecified types of non-Hodgkin lymphoma	TRUE	reported	textfile	ebi-a-GCST90016922	4	17413426	0.0314932	1.87452e-06	14306	class Negativicutes|| id:ebi-a-GCST90016922	TRUE	reported	igd	2	TRUE	0.00274654	39.3946	30.5203	23.2421	0.06362
rs9423647	G	A	G	A	0.047817	-0.0288538	0.559201	FALSE	FALSE	FALSE	finngen_R9_CD2_NONHODGKIN_NAS_EXALLC	5537855	0.506243	0.0434088	other and unspecified types of non-Hodgkin lymphoma	TRUE	reported	textfile	ebi-a-GCST90016922	10	5579818	0.0105282	6.06108e-06	14306	class Negativicutes|| id:ebi-a-GCST90016922	TRUE	reported	igd	2	TRUE	0.00114222	16.357	30.5203	20.628	0.4851
rs1002941	A	G	A	G	-0.105025	0.0973526	0.754766	FALSE	FALSE	FALSE	finngen_R9_CD2_NONHODGKIN_NAS_EXALLC	100702485	0.0527679	0.0502643	other and unspecified types of non-Hodgkin lymphoma	TRUE	reported	textfile	ebi-a-GCST90017109	15	101242690	0.0233484	8.14836e-06	14306	order Victivallales|| id:ebi-a-GCST90017109	TRUE	reported	igd	2	TRUE	0.00444059	63.8015	36.4762	20.2335	0.2793
rs11770843	C	T	C	T	0.109431	0.00984915	0.329894	FALSE	FALSE	FALSE	finngen_R9_CD2_NONHODGKIN_NAS_EXALLC	147098287	0.83146	0.046277	other and unspecified types of non-Hodgkin lymphoma	TRUE	reported	textfile	ebi-a-GCST90017109	7	146795379	0.0234879	1.9073e-06	14306	order Victivallales|| id:ebi-a-GCST90017109	TRUE	reported	igd	2	TRUE	0.00460113	66.1188	36.4762	21.7066	0.2594
rs17114848	G	A	G	A	0.152377	0.0786167	0.0988482	FALSE	FALSE	FALSE	finngen_R9_CD2_NONHODGKIN_NAS_EXALLC	24917388	0.28084	0.0728989	other and unspecified types of non-Hodgkin lymphoma	TRUE	reported	textfile	ebi-a-GCST90017109	15	25162535	0.0324332	4.05864e-06	14306	order Victivallales|| id:ebi-a-GCST90017109	TRUE	reported	igd	2	TRUE	0.00452085	64.96	36.4762	22.0729	0.1093
rs2031282	A	G	A	G	0.122368	-0.139512	0.183642	FALSE	FALSE	FALSE	finngen_R9_CD2_NONHODGKIN_NAS_EXALLC	20113040	0.0147221	0.057197	other and unspecified types of non-Hodgkin lymphoma	TRUE	reported	textfile	ebi-a-GCST90017109	13	20687179	0.0270329	4.38258e-06	14306	order Victivallales|| id:ebi-a-GCST90017109	TRUE	reported	igd	2	TRUE	0.00422564	60.7001	36.4762	20.4904	0.17
rs2825714	A	G	A	G	-0.13741	0.0666871	0.169664	FALSE	FALSE	FALSE	finngen_R9_CD2_NONHODGKIN_NAS_EXALLC	19651652	0.246173	0.057504	other and unspecified types of non-Hodgkin lymphoma	TRUE	reported	textfile	ebi-a-GCST90017109	21	21023966	0.0289246	1.72211e-06	14306	order Victivallales|| id:ebi-a-GCST90017109	TRUE	reported	igd	2	TRUE	0.00500056	71.8875	36.4762	22.5685	0.1571
rs62570196	C	T	C	T	-0.21635	0.0475847	0.0422033	FALSE	FALSE	FALSE	finngen_R9_CD2_NONHODGKIN_NAS_EXALLC	108323890	0.657369	0.107281	other and unspecified types of non-Hodgkin lymphoma	TRUE	reported	textfile	ebi-a-GCST90017109	9	111086170	0.0439866	1.07924e-06	14306	order Victivallales|| id:ebi-a-GCST90017109	TRUE	reported	igd	2	TRUE	0.00598061	86.0613	36.4762	24.1921	0.06859
rs72640280	A	G	A	G	0.220207	-0.100656	0.0551843	FALSE	FALSE	FALSE	finngen_R9_CD2_NONHODGKIN_NAS_EXALLC	11883735	0.280717	0.0933113	other and unspecified types of non-Hodgkin lymphoma	TRUE	reported	textfile	ebi-a-GCST90017109	1	11943792	0.0486196	5.18036e-06	14306	order Victivallales|| id:ebi-a-GCST90017109	TRUE	reported	igd	2	TRUE	0.00492655	70.8182	36.4762	20.5135	0.05368
rs77599476	A	G	A	G	0.230292	-0.0339368	0.0553661	FALSE	FALSE	FALSE	finngen_R9_CD2_NONHODGKIN_NAS_EXALLC	62762910	0.72196	0.0953708	other and unspecified types of non-Hodgkin lymphoma	TRUE	reported	textfile	ebi-a-GCST90017109	20	61394262	0.0480168	1.86132e-06	14306	order Victivallales|| id:ebi-a-GCST90017109	TRUE	reported	igd	2	TRUE	0.00650258	93.6217	36.4762	23.0023	0.06561
rs11779863	G	A	G	A	-0.0772768	-0.0435164	0.159394	FALSE	FALSE	FALSE	finngen_R9_CD2_NONHODGKIN_NAS_EXALLC	15549321	0.46354	0.059365	other and unspecified types of non-Hodgkin lymphoma	TRUE	reported	textfile	ebi-a-GCST90017103	8	15406830	0.0172171	6.68852e-06	14306	order Mollicutes RF9|| id:ebi-a-GCST90017103	TRUE	reported	igd	2	TRUE	0.00195912	28.0783	36.4762	20.1455	0.2068
rs12566890	T	G	T	G	-0.103134	0.0689304	0.131735	FALSE	FALSE	FALSE	finngen_R9_CD2_NONHODGKIN_NAS_EXALLC	61385192	0.284121	0.0643543	other and unspecified types of non-Hodgkin lymphoma	TRUE	reported	textfile	ebi-a-GCST90017103	1	61850864	0.0241775	8.11204e-06	14306	order Mollicutes RF9|| id:ebi-a-GCST90017103	TRUE	reported	igd	2	TRUE	0.00183637	26.3158	36.4762	18.1962	0.09543
rs13100746	C	T	C	T	0.0638979	0.00262516	0.445567	FALSE	FALSE	FALSE	finngen_R9_CD2_NONHODGKIN_NAS_EXALLC	166128718	0.951719	0.0433564	other and unspecified types of non-Hodgkin lymphoma	TRUE	reported	textfile	ebi-a-GCST90017103	3	165846506	0.0142685	7.28853e-06	14306	order Mollicutes RF9|| id:ebi-a-GCST90017103	TRUE	reported	igd	2	TRUE	0.00197459	28.3004	36.4762	20.0547	0.4095
rs17235252	T	C	T	C	-0.122002	0.0346844	0.119281	FALSE	FALSE	FALSE	finngen_R9_CD2_NONHODGKIN_NAS_EXALLC	82906721	0.604657	0.066995	other and unspecified types of non-Hodgkin lymphoma	TRUE	reported	textfile	ebi-a-GCST90017103	7	82536037	0.0255463	2.15879e-06	14306	order Mollicutes RF9|| id:ebi-a-GCST90017103	TRUE	reported	igd	2	TRUE	0.00254563	36.5057	36.4762	22.8075	0.09443
rs3932485	C	T	C	T	0.0626209	-0.0305533	0.391358	FALSE	FALSE	FALSE	finngen_R9_CD2_NONHODGKIN_NAS_EXALLC	184475694	0.489408	0.0442	other and unspecified types of non-Hodgkin lymphoma	TRUE	reported	textfile	ebi-a-GCST90017103	3	184193482	0.0141623	9.92865e-06	14306	order Mollicutes RF9|| id:ebi-a-GCST90017103	TRUE	reported	igd	2	TRUE	0.00192048	27.5234	36.4762	19.5511	0.4284
rs515984	C	T	C	T	0.0875451	-0.0431789	0.884223	FALSE	FALSE	FALSE	finngen_R9_CD2_NONHODGKIN_NAS_EXALLC	3479267	0.519279	0.0670005	other and unspecified types of non-Hodgkin lymphoma	TRUE	reported	textfile	ebi-a-GCST90017103	10	3521459	0.0190685	6.61363e-06	14306	order Mollicutes RF9|| id:ebi-a-GCST90017103	TRUE	reported	igd	2	TRUE	0.00220304	31.5819	36.4762	21.0781	0.174
rs638542	A	G	A	G	0.070592	0.0540448	0.71131	FALSE	FALSE	FALSE	finngen_R9_CD2_NONHODGKIN_NAS_EXALLC	109302630	0.254679	0.047447	other and unspecified types of non-Hodgkin lymphoma	TRUE	reported	textfile	ebi-a-GCST90017103	1	109845252	0.0157049	5.17285e-06	14306	order Mollicutes RF9|| id:ebi-a-GCST90017103	TRUE	reported	igd	2	TRUE	0.00203647	29.1891	36.4762	20.2042	0.2863
rs74603314	T	C	T	C	0.230767	0.0441061	0.0398171	FALSE	FALSE	FALSE	finngen_R9_CD2_NONHODGKIN_NAS_EXALLC	46050515	0.692382	0.111485	other and unspecified types of non-Hodgkin lymphoma	TRUE	reported	textfile	ebi-a-GCST90017103	14	46519718	0.0489701	2.27641e-06	14306	order Mollicutes RF9|| id:ebi-a-GCST90017103	TRUE	reported	igd	2	TRUE	0.00464783	66.7929	36.4762	22.2068	0.04573
rs7706512	A	G	A	G	-0.0657351	-0.000385416	0.478151	FALSE	FALSE	FALSE	finngen_R9_CD2_NONHODGKIN_NAS_EXALLC	17443545	0.99288	0.0431884	other and unspecified types of non-Hodgkin lymphoma	TRUE	reported	textfile	ebi-a-GCST90017103	5	17443654	0.0138979	2.27206e-06	14306	order Mollicutes RF9|| id:ebi-a-GCST90017103	TRUE	reported	igd	2	TRUE	0.00216041	30.9695	36.4762	22.3716	0.496
rs7801843	A	G	A	G	-0.0869495	-0.0598906	0.152458	FALSE	FALSE	FALSE	finngen_R9_CD2_NONHODGKIN_NAS_EXALLC	4066073	0.319767	0.0601952	other and unspecified types of non-Hodgkin lymphoma	TRUE	reported	textfile	ebi-a-GCST90017103	7	4105705	0.0194509	9.46891e-06	14306	order Mollicutes RF9|| id:ebi-a-GCST90017103	TRUE	reported	igd	2	TRUE	0.00170116	24.3749	36.4762	19.9827	0.1292
rs7853673	A	G	A	G	0.0624389	-0.00320688	0.53722	FALSE	FALSE	FALSE	finngen_R9_CD2_NONHODGKIN_NAS_EXALLC	113948961	0.940987	0.0433188	other and unspecified types of non-Hodgkin lymphoma	TRUE	reported	textfile	ebi-a-GCST90017103	9	116711241	0.0139833	6.73256e-06	14306	order Mollicutes RF9|| id:ebi-a-GCST90017103	TRUE	reported	igd	2	TRUE	0.0019478	27.9157	36.4762	19.9384	0.4861
rs949341	A	G	A	G	-0.0656602	-0.0214398	0.721719	FALSE	FALSE	FALSE	finngen_R9_CD2_NONHODGKIN_NAS_EXALLC	112516062	0.656228	0.0481655	other and unspecified types of non-Hodgkin lymphoma	TRUE	reported	textfile	ebi-a-GCST90017103	11	112386785	0.0147216	7.73286e-06	14306	order Mollicutes RF9|| id:ebi-a-GCST90017103	TRUE	reported	igd	2	TRUE	0.00187657	26.8929	36.4762	19.8927	0.3201
rs10202904	G	T	G	T	0.121754	-0.0461157	0.59117	FALSE	FALSE	FALSE	finngen_R9_CD2_NONHODGKIN_NAS_EXALLC	124682691	0.29536	0.0440694	other and unspecified types of non-Hodgkin lymphoma	TRUE	reported	textfile	ebi-a-GCST90017102	2	125440268	0.0235357	3.01432e-07	14306	order Methanobacteriales|| id:ebi-a-GCST90017102	TRUE	reported	igd	2	TRUE	0.00738012	106.35	36.4762	26.7616	0.4672
rs10424197	A	G	A	G	0.111274	-0.0268606	0.745108	FALSE	FALSE	FALSE	finngen_R9_CD2_NONHODGKIN_NAS_EXALLC	45936063	0.590288	0.049888	other and unspecified types of non-Hodgkin lymphoma	TRUE	reported	textfile	ebi-a-GCST90017102	19	46439321	0.0247517	9.27897e-06	14306	order Methanobacteriales|| id:ebi-a-GCST90017102	TRUE	reported	igd	2	TRUE	0.00543256	78.1318	36.4762	20.2105	0.325
rs4257531	G	A	G	A	0.164498	0.0519997	0.105574	FALSE	FALSE	FALSE	finngen_R9_CD2_NONHODGKIN_NAS_EXALLC	2044483	0.460265	0.0704211	other and unspecified types of non-Hodgkin lymphoma	TRUE	reported	textfile	ebi-a-GCST90017102	3	2086167	0.0364959	7.44338e-06	14306	order Methanobacteriales|| id:ebi-a-GCST90017102	TRUE	reported	igd	2	TRUE	0.00547878	78.8002	36.4762	20.3158	0.1143
rs6508769	C	T	C	T	-0.153519	0.0685911	0.853083	FALSE	FALSE	FALSE	finngen_R9_CD2_NONHODGKIN_NAS_EXALLC	28336853	0.257459	0.0605705	other and unspecified types of non-Hodgkin lymphoma	TRUE	reported	textfile	ebi-a-GCST90017102	19	28827760	0.0344519	8.22527e-06	14306	order Methanobacteriales|| id:ebi-a-GCST90017102	TRUE	reported	igd	2	TRUE	0.00649419	93.5	36.4762	19.8563	0.165
rs6776814	T	C	T	C	-0.199566	0.136255	0.020389	FALSE	FALSE	FALSE	finngen_R9_CD2_NONHODGKIN_NAS_EXALLC	15011576	0.371164	0.15236	other and unspecified types of non-Hodgkin lymphoma	TRUE	reported	textfile	ebi-a-GCST90017102	3	15053083	0.0411825	1.63061e-06	14306	order Methanobacteriales|| id:ebi-a-GCST90017102	TRUE	reported	igd	2	TRUE	0.0064883	93.4148	36.4762	23.4827	0.08946
rs73068003	G	T	G	T	-0.15814	0.0330892	0.0963037	FALSE	FALSE	FALSE	finngen_R9_CD2_NONHODGKIN_NAS_EXALLC	10734305	0.648927	0.0726831	other and unspecified types of non-Hodgkin lymphoma	TRUE	reported	textfile	ebi-a-GCST90017102	7	10773932	0.0351803	8.44578e-06	14306	order Methanobacteriales|| id:ebi-a-GCST90017102	TRUE	reported	igd	2	TRUE	0.00536891	77.2114	36.4762	20.2062	0.1223
rs73457410	A	G	A	G	0.21534	-0.0514318	0.0631767	FALSE	FALSE	FALSE	finngen_R9_CD2_NONHODGKIN_NAS_EXALLC	41382045	0.557656	0.0877186	other and unspecified types of non-Hodgkin lymphoma	TRUE	reported	textfile	ebi-a-GCST90017102	13	41956181	0.0436695	1.40854e-06	14306	order Methanobacteriales|| id:ebi-a-GCST90017102	TRUE	reported	igd	2	TRUE	0.00576529	82.945	36.4762	24.316	0.0666
rs75208022	C	T	C	T	-0.227245	-0.0319885	0.0943323	FALSE	FALSE	FALSE	finngen_R9_CD2_NONHODGKIN_NAS_EXALLC	21185927	0.663234	0.0734606	other and unspecified types of non-Hodgkin lymphoma	TRUE	reported	textfile	ebi-a-GCST90017102	12	21338861	0.048763	5.92107e-06	14306	order Methanobacteriales|| id:ebi-a-GCST90017102	TRUE	reported	igd	2	TRUE	0.00730004	105.188	36.4762	21.7174	0.07654
rs894996	C	A	C	A	0.216999	-0.0739341	0.0700795	FALSE	FALSE	FALSE	finngen_R9_CD2_NONHODGKIN_NAS_EXALLC	103497150	0.376274	0.0835619	other and unspecified types of non-Hodgkin lymphoma	TRUE	reported	textfile	ebi-a-GCST90017102	4	104418307	0.0449076	1.87556e-06	14306	order Methanobacteriales|| id:ebi-a-GCST90017102	TRUE	reported	igd	2	TRUE	0.00625786	90.0761	36.4762	23.3494	0.07157
rs10774377	G	A	G	A	-0.0523003	-0.0659132	0.563877	FALSE	FALSE	FALSE	finngen_R9_CD2_NONHODGKIN_NAS_EXALLC	5833353	0.13189	0.043747	other and unspecified types of non-Hodgkin lymphoma	TRUE	reported	textfile	ebi-a-GCST90017095	12	5942519	0.0113859	3.80899e-06	14306	order Clostridiales|| id:ebi-a-GCST90017095	TRUE	reported	igd	2	TRUE	0.00121691	17.4279	36.4762	21.0996	0.334
rs112334273	G	A	G	A	0.0639383	-0.01383	0.277815	FALSE	FALSE	FALSE	finngen_R9_CD2_NONHODGKIN_NAS_EXALLC	39331325	0.774234	0.0482146	other and unspecified types of non-Hodgkin lymphoma	TRUE	reported	textfile	ebi-a-GCST90017095	21	40703251	0.0127404	4.07258e-07	14306	order Clostridiales|| id:ebi-a-GCST90017095	TRUE	reported	igd	2	TRUE	0.00151448	21.6959	36.4762	25.1858	0.2455
rs13105690	C	T	C	T	0.0527441	0.00256056	0.714815	FALSE	FALSE	FALSE	finngen_R9_CD2_NONHODGKIN_NAS_EXALLC	7418457	0.957552	0.0481071	other and unspecified types of non-Hodgkin lymphoma	TRUE	reported	textfile	ebi-a-GCST90017095	4	7420184	0.011818	9.36807e-06	14306	order Clostridiales|| id:ebi-a-GCST90017095	TRUE	reported	igd	2	TRUE	0.00108995	15.6076	36.4762	19.9186	0.2674
rs13179700	C	T	C	T	-0.0510953	-0.0650898	0.655105	FALSE	FALSE	FALSE	finngen_R9_CD2_NONHODGKIN_NAS_EXALLC	149698225	0.152881	0.0455355	other and unspecified types of non-Hodgkin lymphoma	TRUE	reported	textfile	ebi-a-GCST90017095	5	149077788	0.0109569	3.52111e-06	14306	order Clostridiales|| id:ebi-a-GCST90017095	TRUE	reported	igd	2	TRUE	0.00119543	17.1199	36.4762	21.7464	0.3549
rs1842454	G	A	G	A	-0.0543676	-0.031379	0.187225	FALSE	FALSE	FALSE	finngen_R9_CD2_NONHODGKIN_NAS_EXALLC	105724661	0.571385	0.0554388	other and unspecified types of non-Hodgkin lymphoma	TRUE	reported	textfile	ebi-a-GCST90017095	5	105060362	0.012734	9.91745e-06	14306	order Clostridiales|| id:ebi-a-GCST90017095	TRUE	reported	igd	2	TRUE	0.000969714	13.8842	36.4762	18.2285	0.2068
rs2273429	A	G	A	G	-0.0726191	-0.0176544	0.105293	FALSE	FALSE	FALSE	finngen_R9_CD2_NONHODGKIN_NAS_EXALLC	52027354	0.80119	0.0701108	other and unspecified types of non-Hodgkin lymphoma	TRUE	reported	textfile	ebi-a-GCST90017095	14	52494072	0.0153105	4.16869e-06	14306	order Clostridiales|| id:ebi-a-GCST90017095	TRUE	reported	igd	2	TRUE	0.0010111	14.4774	36.4762	22.4969	0.1074
rs290772	G	A	G	A	0.084254	0.251531	0.0534846	FALSE	FALSE	FALSE	finngen_R9_CD2_NONHODGKIN_NAS_EXALLC	101509758	0.00418533	0.0878298	other and unspecified types of non-Hodgkin lymphoma	TRUE	reported	textfile	ebi-a-GCST90017095	2	102126220	0.0196297	9.9977e-06	14306	order Clostridiales|| id:ebi-a-GCST90017095	TRUE	reported	igd	2	TRUE	0.000821065	11.7542	36.4762	18.4227	0.06163
rs6442336	T	C	T	C	0.0547729	0.0552315	0.747961	FALSE	FALSE	FALSE	finngen_R9_CD2_NONHODGKIN_NAS_EXALLC	12829387	0.266697	0.0497267	other and unspecified types of non-Hodgkin lymphoma	TRUE	reported	textfile	ebi-a-GCST90017095	3	12870886	0.0124169	9.62565e-06	14306	order Clostridiales|| id:ebi-a-GCST90017095	TRUE	reported	igd	2	TRUE	0.00110527	15.8273	36.4762	19.4583	0.2435
rs6814436	C	T	C	T	-0.0741858	-0.0419572	0.858394	FALSE	FALSE	FALSE	finngen_R9_CD2_NONHODGKIN_NAS_EXALLC	160586149	0.495894	0.0616145	other and unspecified types of non-Hodgkin lymphoma	TRUE	reported	textfile	ebi-a-GCST90017095	4	161507301	0.0150814	9.06296e-07	14306	order Clostridiales|| id:ebi-a-GCST90017095	TRUE	reported	igd	2	TRUE	0.00126277	18.0854	36.4762	24.1968	0.1322
rs6815608	C	T	C	T	-0.104089	-0.0852545	0.84908	FALSE	FALSE	FALSE	finngen_R9_CD2_NONHODGKIN_NAS_EXALLC	151210592	0.156804	0.0602121	other and unspecified types of non-Hodgkin lymphoma	TRUE	reported	textfile	ebi-a-GCST90017095	4	152131744	0.0210883	3.71989e-07	14306	order Clostridiales|| id:ebi-a-GCST90017095	TRUE	reported	igd	2	TRUE	0.00167631	24.0182	36.4762	24.3628	0.0845
rs72738886	T	C	T	C	0.0865333	-0.064509	0.0756106	FALSE	FALSE	FALSE	finngen_R9_CD2_NONHODGKIN_NAS_EXALLC	35770448	0.432476	0.0821812	other and unspecified types of non-Hodgkin lymphoma	TRUE	reported	textfile	ebi-a-GCST90017095	5	35770550	0.0190392	8.4157e-06	14306	order Clostridiales|| id:ebi-a-GCST90017095	TRUE	reported	igd	2	TRUE	0.00107107	15.337	36.4762	20.6571	0.07753
rs992074	T	C	T	C	-0.255441	0.028494	0.976719	FALSE	FALSE	FALSE	finngen_R9_CD2_NONHODGKIN_NAS_EXALLC	17195484	0.843714	0.144533	other and unspecified types of non-Hodgkin lymphoma	TRUE	reported	textfile	ebi-a-GCST90017095	21	18567802	0.0508788	8.95385e-07	14306	order Clostridiales|| id:ebi-a-GCST90017095	TRUE	reported	igd	2	TRUE	0.00438337	62.9757	36.4762	25.2062	0.0348
rs10233278	T	C	T	C	-0.116319	0.0707876	0.554918	FALSE	FALSE	FALSE	finngen_R9_CD2_NONHODGKIN_NAS_EXALLC	117856090	0.1051	0.0436794	other and unspecified types of non-Hodgkin lymphoma	TRUE	reported	textfile	ebi-a-GCST90017091	7	117496144	0.0248527	3.508e-06	14306	order Bacillales|| id:ebi-a-GCST90017091	TRUE	reported	igd	2	TRUE	0.00655788	94.4231	36.4762	21.9056	0.4125
rs10410917	C	T	C	T	-0.11471	0.033495	0.388103	FALSE	FALSE	FALSE	finngen_R9_CD2_NONHODGKIN_NAS_EXALLC	14859629	0.448058	0.0441504	other and unspecified types of non-Hodgkin lymphoma	TRUE	reported	textfile	ebi-a-GCST90017091	19	14970441	0.0250025	5.57353e-06	14306	order Bacillales|| id:ebi-a-GCST90017091	TRUE	reported	igd	2	TRUE	0.00633463	91.1882	36.4762	21.0492	0.4036
rs11034576	A	G	A	G	0.205765	-0.0833444	0.123512	FALSE	FALSE	FALSE	finngen_R9_CD2_NONHODGKIN_NAS_EXALLC	38064161	0.201787	0.0652926	other and unspecified types of non-Hodgkin lymphoma	TRUE	reported	textfile	ebi-a-GCST90017091	11	38085711	0.0453311	8.85972e-06	14306	order Bacillales|| id:ebi-a-GCST90017091	TRUE	reported	igd	2	TRUE	0.00619817	89.2116	36.4762	20.604	0.07952
rs11207728	A	G	A	G	0.14455	0.0837615	0.835969	FALSE	FALSE	FALSE	finngen_R9_CD2_NONHODGKIN_NAS_EXALLC	61361862	0.148467	0.0579677	other and unspecified types of non-Hodgkin lymphoma	TRUE	reported	textfile	ebi-a-GCST90017091	1	61827534	0.0316912	5.73456e-06	14306	order Bacillales|| id:ebi-a-GCST90017091	TRUE	reported	igd	2	TRUE	0.00675618	97.2978	36.4762	20.8046	0.2028
rs11844714	A	G	A	G	-0.143245	0.0280648	0.206233	FALSE	FALSE	FALSE	finngen_R9_CD2_NONHODGKIN_NAS_EXALLC	48532023	0.601948	0.0538052	other and unspecified types of non-Hodgkin lymphoma	TRUE	reported	textfile	ebi-a-GCST90017091	14	49001226	0.0320272	5.06209e-06	14306	order Bacillales|| id:ebi-a-GCST90017091	TRUE	reported	igd	2	TRUE	0.00559889	80.5375	36.4762	20.0042	0.163
rs1287018	G	A	G	A	0.141125	-0.094271	0.187174	FALSE	FALSE	FALSE	finngen_R9_CD2_NONHODGKIN_NAS_EXALLC	5845828	0.0898132	0.0555717	other and unspecified types of non-Hodgkin lymphoma	TRUE	reported	textfile	ebi-a-GCST90017091	20	5826474	0.0319309	9.87097e-06	14306	order Bacillales|| id:ebi-a-GCST90017091	TRUE	reported	igd	2	TRUE	0.00535349	76.9885	36.4762	19.5337	0.16
rs4617108	G	A	G	A	-0.248861	0.0715254	0.913953	FALSE	FALSE	FALSE	finngen_R9_CD2_NONHODGKIN_NAS_EXALLC	49384236	0.360399	0.0782037	other and unspecified types of non-Hodgkin lymphoma	TRUE	reported	textfile	ebi-a-GCST90017091	7	49423832	0.0525929	1.97506e-06	14306	order Bacillales|| id:ebi-a-GCST90017091	TRUE	reported	igd	2	TRUE	0.00705126	101.577	36.4762	22.3903	0.0606
rs74420793	A	G	A	G	-0.164413	0.0520796	0.103409	FALSE	FALSE	FALSE	finngen_R9_CD2_NONHODGKIN_NAS_EXALLC	126845554	0.458838	0.0703054	other and unspecified types of non-Hodgkin lymphoma	TRUE	reported	textfile	ebi-a-GCST90017091	4	127766709	0.0353763	3.07319e-06	14306	order Bacillales|| id:ebi-a-GCST90017091	TRUE	reported	igd	2	TRUE	0.00733941	105.759	36.4762	21.5997	0.162
rs1035406	G	A	G	A	-0.114725	-0.0402815	0.11515	FALSE	FALSE	FALSE	finngen_R9_CD2_NONHODGKIN_NAS_EXALLC	120037042	0.550746	0.0675135	other and unspecified types of non-Hodgkin lymphoma	TRUE	reported	textfile	ebi-a-GCST90017106	5	119372737	0.0247994	4.07165e-06	14306	order Rhodospirillales|| id:ebi-a-GCST90017106	TRUE	reported	igd	2	TRUE	0.00235648	33.7868	36.4762	21.401	0.0994
rs11591293	G	T	G	T	0.0722755	0.0302976	0.424647	FALSE	FALSE	FALSE	finngen_R9_CD2_NONHODGKIN_NAS_EXALLC	111660039	0.487726	0.0436609	other and unspecified types of non-Hodgkin lymphoma	TRUE	reported	textfile	ebi-a-GCST90017106	10	113419797	0.0158186	4.68533e-06	14306	order Rhodospirillales|| id:ebi-a-GCST90017106	TRUE	reported	igd	2	TRUE	0.00254417	36.4847	36.4762	20.8759	0.4195
rs11630875	T	C	T	C	0.0945198	0.0101911	0.126853	FALSE	FALSE	FALSE	finngen_R9_CD2_NONHODGKIN_NAS_EXALLC	61483535	0.875484	0.0650371	other and unspecified types of non-Hodgkin lymphoma	TRUE	reported	textfile	ebi-a-GCST90017106	15	61775734	0.0202139	3.70382e-06	14306	order Rhodospirillales|| id:ebi-a-GCST90017106	TRUE	reported	igd	2	TRUE	0.00265898	38.1354	36.4762	21.8648	0.1819
rs13336560	C	T	C	T	-0.0695313	-0.00808564	0.544213	FALSE	FALSE	FALSE	finngen_R9_CD2_NONHODGKIN_NAS_EXALLC	88487835	0.854136	0.043981	other and unspecified types of non-Hodgkin lymphoma	TRUE	reported	textfile	ebi-a-GCST90017106	16	88554243	0.0157065	9.74675e-06	14306	order Rhodospirillales|| id:ebi-a-GCST90017106	TRUE	reported	igd	2	TRUE	0.00239884	34.3955	36.4762	19.5976	0.4563
rs1549633	A	C	A	C	0.0996735	0.0801788	0.115321	FALSE	FALSE	FALSE	finngen_R9_CD2_NONHODGKIN_NAS_EXALLC	27945538	0.235197	0.067543	other and unspecified types of non-Hodgkin lymphoma	TRUE	reported	textfile	ebi-a-GCST90017106	5	27945645	0.0216667	3.88025e-06	14306	order Rhodospirillales|| id:ebi-a-GCST90017106	TRUE	reported	igd	2	TRUE	0.00261748	37.5387	36.4762	21.1628	0.1561
rs3730086	A	G	A	G	0.0800354	-0.0861292	0.25142	FALSE	FALSE	FALSE	finngen_R9_CD2_NONHODGKIN_NAS_EXALLC	68281223	0.0819861	0.0495203	other and unspecified types of non-Hodgkin lymphoma	TRUE	reported	textfile	ebi-a-GCST90017106	5	67577051	0.0178737	7.98252e-06	14306	order Rhodospirillales|| id:ebi-a-GCST90017106	TRUE	reported	igd	2	TRUE	0.00232743	33.3693	36.4762	20.051	0.2386
rs3754624	C	T	C	T	0.094128	-0.0126216	0.176524	FALSE	FALSE	FALSE	finngen_R9_CD2_NONHODGKIN_NAS_EXALLC	224769095	0.822939	0.056405	other and unspecified types of non-Hodgkin lymphoma	TRUE	reported	textfile	ebi-a-GCST90017106	2	225633812	0.0198389	2.68368e-06	14306	order Rhodospirillales|| id:ebi-a-GCST90017106	TRUE	reported	igd	2	TRUE	0.00240562	34.4929	36.4762	22.5114	0.162
rs4278423	T	C	T	C	0.105215	0.0359455	0.0625371	FALSE	FALSE	FALSE	finngen_R9_CD2_NONHODGKIN_NAS_EXALLC	2628361	0.684449	0.0884488	other and unspecified types of non-Hodgkin lymphoma	TRUE	reported	textfile	ebi-a-GCST90017106	10	2670553	0.0233778	3.98043e-06	14306	order Rhodospirillales|| id:ebi-a-GCST90017106	TRUE	reported	igd	2	TRUE	0.00210509	30.1747	36.4762	20.2557	0.1064
rs61933850	G	A	G	A	0.164663	0.0288483	0.137321	FALSE	FALSE	FALSE	finngen_R9_CD2_NONHODGKIN_NAS_EXALLC	72745618	0.65011	0.0635973	other and unspecified types of non-Hodgkin lymphoma	TRUE	reported	textfile	ebi-a-GCST90017106	12	73139398	0.0360285	6.99874e-06	14306	order Rhodospirillales|| id:ebi-a-GCST90017106	TRUE	reported	igd	2	TRUE	0.0044617	64.1062	36.4762	20.8881	0.09046
rs7001029	C	T	C	T	0.120726	0.0155791	0.0933648	FALSE	FALSE	FALSE	finngen_R9_CD2_NONHODGKIN_NAS_EXALLC	130946157	0.835563	0.075054	other and unspecified types of non-Hodgkin lymphoma	TRUE	reported	textfile	ebi-a-GCST90017106	8	131958403	0.0260989	2.83067e-06	14306	order Rhodospirillales|| id:ebi-a-GCST90017106	TRUE	reported	igd	2	TRUE	0.00246923	35.4073	36.4762	21.3972	0.09344
rs76784716	A	G	A	G	0.136039	0.0412532	0.113898	FALSE	FALSE	FALSE	finngen_R9_CD2_NONHODGKIN_NAS_EXALLC	168176830	0.547548	0.0685907	other and unspecified types of non-Hodgkin lymphoma	TRUE	reported	textfile	ebi-a-GCST90017106	2	169033340	0.0284399	1.31383e-06	14306	order Rhodospirillales|| id:ebi-a-GCST90017106	TRUE	reported	igd	2	TRUE	0.00245944	35.2666	36.4762	22.8808	0.07157
rs77304857	C	A	C	A	-0.0997433	-0.0423946	0.193382	FALSE	FALSE	FALSE	finngen_R9_CD2_NONHODGKIN_NAS_EXALLC	133326860	0.439706	0.0548662	other and unspecified types of non-Hodgkin lymphoma	TRUE	reported	textfile	ebi-a-GCST90017106	4	134248015	0.0222165	6.02033e-06	14306	order Rhodospirillales|| id:ebi-a-GCST90017106	TRUE	reported	igd	2	TRUE	0.00198355	28.4291	36.4762	20.1565	0.1123
rs9813022	A	G	A	G	-0.0830794	0.0494324	0.374796	FALSE	FALSE	FALSE	finngen_R9_CD2_NONHODGKIN_NAS_EXALLC	13685237	0.267836	0.0446117	other and unspecified types of non-Hodgkin lymphoma	TRUE	reported	textfile	ebi-a-GCST90017106	3	13726736	0.0162642	3.07213e-07	14306	order Rhodospirillales|| id:ebi-a-GCST90017106	TRUE	reported	igd	2	TRUE	0.002911	41.7605	36.4762	26.0928	0.3022
rs10831953	G	A	G	A	0.0537537	0.00450233	0.299252	FALSE	FALSE	FALSE	finngen_R9_CD2_NONHODGKIN_NAS_EXALLC	13076504	0.923696	0.0470074	other and unspecified types of non-Hodgkin lymphoma	TRUE	reported	textfile	ebi-a-GCST90017093	11	13098051	0.0123746	9.94741e-06	14306	order Bifidobacteriales|| id:ebi-a-GCST90017093	TRUE	reported	igd	2	TRUE	0.00128356	18.3837	36.4762	18.8692	0.333
rs12446429	T	C	T	C	0.0810099	-0.0365621	0.195898	FALSE	FALSE	FALSE	finngen_R9_CD2_NONHODGKIN_NAS_EXALLC	848055	0.51248	0.0558217	other and unspecified types of non-Hodgkin lymphoma	TRUE	reported	textfile	ebi-a-GCST90017093	16	898055	0.019073	8.52884e-06	14306	order Bifidobacteriales|| id:ebi-a-GCST90017093	TRUE	reported	igd	2	TRUE	0.00154417	22.122	36.4762	18.0401	0.1362
rs13020688	G	A	G	A	0.0584045	-0.0938174	0.304161	FALSE	FALSE	FALSE	finngen_R9_CD2_NONHODGKIN_NAS_EXALLC	192013806	0.046317	0.0470853	other and unspecified types of non-Hodgkin lymphoma	TRUE	reported	textfile	ebi-a-GCST90017093	2	192878532	0.0122081	1.57373e-06	14306	order Bifidobacteriales|| id:ebi-a-GCST90017093	TRUE	reported	igd	2	TRUE	0.00155792	22.3193	36.4762	22.8874	0.3529
rs182549	T	C	T	C	-0.11707	-0.018984	0.598952	FALSE	FALSE	FALSE	finngen_R9_CD2_NONHODGKIN_NAS_EXALLC	135859184	0.670457	0.0446136	other and unspecified types of non-Hodgkin lymphoma	TRUE	reported	textfile	ebi-a-GCST90017093	2	136616754	0.0126703	5.94155e-20	14306	order Bifidobacteriales|| id:ebi-a-GCST90017093	TRUE	reported	igd	2	TRUE	0.00685052	98.6658	36.4762	85.3724	0.4911
rs4957061	T	C	T	C	0.0569873	0.00559235	0.422912	FALSE	FALSE	FALSE	finngen_R9_CD2_NONHODGKIN_NAS_EXALLC	520981	0.89888	0.0440077	other and unspecified types of non-Hodgkin lymphoma	TRUE	reported	textfile	ebi-a-GCST90017093	5	521096	0.0116907	1.1517e-06	14306	order Bifidobacteriales|| id:ebi-a-GCST90017093	TRUE	reported	igd	2	TRUE	0.00161591	23.1514	36.4762	23.7616	0.4652
rs540489	T	G	T	G	-0.0632518	-0.121922	0.175299	FALSE	FALSE	FALSE	finngen_R9_CD2_NONHODGKIN_NAS_EXALLC	74901626	0.0318493	0.056806	other and unspecified types of non-Hodgkin lymphoma	TRUE	reported	textfile	ebi-a-GCST90017093	17	72897722	0.013817	5.36809e-06	14306	order Bifidobacteriales|| id:ebi-a-GCST90017093	TRUE	reported	igd	2	TRUE	0.00143253	20.5203	36.4762	20.9565	0.2336
rs55888705	A	G	A	G	0.053673	-0.0428831	0.280438	FALSE	FALSE	FALSE	finngen_R9_CD2_NONHODGKIN_NAS_EXALLC	1516099	0.370483	0.0478837	other and unspecified types of non-Hodgkin lymphoma	TRUE	reported	textfile	ebi-a-GCST90017093	4	1517826	0.0120586	8.66204e-06	14306	order Bifidobacteriales|| id:ebi-a-GCST90017093	TRUE	reported	igd	2	TRUE	0.00136643	19.5722	36.4762	19.8115	0.3867
rs6899771	A	G	A	G	-0.0914312	0.122783	0.100486	FALSE	FALSE	FALSE	finngen_R9_CD2_NONHODGKIN_NAS_EXALLC	96958344	0.0859488	0.0715036	other and unspecified types of non-Hodgkin lymphoma	TRUE	reported	textfile	ebi-a-GCST90017093	6	97406220	0.0202604	7.27998e-06	14306	order Bifidobacteriales|| id:ebi-a-GCST90017093	TRUE	reported	igd	2	TRUE	0.00144326	20.6743	36.4762	20.3654	0.09543
rs7174549	T	C	T	C	-0.0551726	0.0680224	0.640939	FALSE	FALSE	FALSE	finngen_R9_CD2_NONHODGKIN_NAS_EXALLC	91920073	0.130769	0.0450159	other and unspecified types of non-Hodgkin lymphoma	TRUE	reported	textfile	ebi-a-GCST90017093	15	92463303	0.0124655	6.86784e-06	14306	order Bifidobacteriales|| id:ebi-a-GCST90017093	TRUE	reported	igd	2	TRUE	0.00139559	19.9904	36.4762	19.5897	0.3559
rs7322849	T	C	T	C	0.110676	0.145664	0.0910913	FALSE	FALSE	FALSE	finngen_R9_CD2_NONHODGKIN_NAS_EXALLC	112205515	0.0526102	0.0751579	other and unspecified types of non-Hodgkin lymphoma	TRUE	reported	textfile	ebi-a-GCST90017093	13	112859829	0.0200996	1.74032e-08	14306	order Bifidobacteriales|| id:ebi-a-GCST90017093	TRUE	reported	igd	2	TRUE	0.00213437	30.5954	36.4762	30.3202	0.09642
rs857444	C	T	C	T	0.0553965	0.00226903	0.368914	FALSE	FALSE	FALSE	finngen_R9_CD2_NONHODGKIN_NAS_EXALLC	14617360	0.959721	0.0449281	other and unspecified types of non-Hodgkin lymphoma	TRUE	reported	textfile	ebi-a-GCST90017093	6	14617591	0.0120669	3.8249e-06	14306	order Bifidobacteriales|| id:ebi-a-GCST90017093	TRUE	reported	igd	2	TRUE	0.00141546	20.2755	36.4762	21.0753	0.3608
rs1074800	G	A	G	A	-0.0492438	-0.0183895	0.58113	FALSE	FALSE	FALSE	finngen_R9_CD2_NONHODGKIN_NAS_EXALLC	3002432	0.674766	0.0438246	other and unspecified types of non-Hodgkin lymphoma	TRUE	reported	textfile	ebi-a-GCST90017099	5	3002546	0.010887	6.14582e-06	14306	order Erysipelotrichales|| id:ebi-a-GCST90017099	TRUE	reported	igd	2	TRUE	0.00116261	16.6493	36.4762	20.4591	0.3986
rs10781552	C	T	C	T	-0.0552212	0.00679938	0.279538	FALSE	FALSE	FALSE	finngen_R9_CD2_NONHODGKIN_NAS_EXALLC	132083729	0.887714	0.0481552	other and unspecified types of non-Hodgkin lymphoma	TRUE	reported	textfile	ebi-a-GCST90017099	10	133897233	0.0116074	2.33115e-06	14306	order Erysipelotrichales|| id:ebi-a-GCST90017099	TRUE	reported	igd	2	TRUE	0.00130937	18.7537	36.4762	22.633	0.3121
rs17530232	A	G	A	G	0.10305	-0.0501524	0.053283	FALSE	FALSE	FALSE	finngen_R9_CD2_NONHODGKIN_NAS_EXALLC	39811320	0.601067	0.0959182	other and unspecified types of non-Hodgkin lymphoma	TRUE	reported	textfile	ebi-a-GCST90017099	13	40385457	0.0224648	2.79126e-06	14306	order Erysipelotrichales|| id:ebi-a-GCST90017099	TRUE	reported	igd	2	TRUE	0.00150118	21.5052	36.4762	21.0422	0.07654
rs1884466	C	T	C	T	-0.0475363	0.0550959	0.520509	FALSE	FALSE	FALSE	finngen_R9_CD2_NONHODGKIN_NAS_EXALLC	63673525	0.204497	0.0434221	other and unspecified types of non-Hodgkin lymphoma	TRUE	reported	textfile	ebi-a-GCST90017099	1	64139196	0.0106939	9.52708e-06	14306	order Erysipelotrichales|| id:ebi-a-GCST90017099	TRUE	reported	igd	2	TRUE	0.00111913	16.026	36.4762	19.7596	0.4513
rs2300774	A	G	A	G	-0.0524152	-0.0278342	0.561119	FALSE	FALSE	FALSE	finngen_R9_CD2_NONHODGKIN_NAS_EXALLC	196066841	0.521329	0.0434029	other and unspecified types of non-Hodgkin lymphoma	TRUE	reported	textfile	ebi-a-GCST90017099	3	195793712	0.0106784	8.95468e-07	14306	order Erysipelotrichales|| id:ebi-a-GCST90017099	TRUE	reported	igd	2	TRUE	0.00132676	19.0032	36.4762	24.0936	0.4076
rs290833	T	G	T	G	-0.0497374	-0.0185818	0.493783	FALSE	FALSE	FALSE	finngen_R9_CD2_NONHODGKIN_NAS_EXALLC	96991871	0.668164	0.0433477	other and unspecified types of non-Hodgkin lymphoma	TRUE	reported	textfile	ebi-a-GCST90017099	1	97457427	0.0111376	8.02897e-06	14306	order Erysipelotrichales|| id:ebi-a-GCST90017099	TRUE	reported	igd	2	TRUE	0.00115174	16.4935	36.4762	19.9427	0.3688
rs35161940	T	C	T	C	-0.0806041	0.0306641	0.106772	FALSE	FALSE	FALSE	finngen_R9_CD2_NONHODGKIN_NAS_EXALLC	72331083	0.663016	0.0703705	other and unspecified types of non-Hodgkin lymphoma	TRUE	reported	textfile	ebi-a-GCST90017099	17	70327224	0.0167641	1.8451e-06	14306	order Erysipelotrichales|| id:ebi-a-GCST90017099	TRUE	reported	igd	2	TRUE	0.0014426	20.6648	36.4762	23.1182	0.1272
rs4078432	T	C	T	C	0.0608929	0.0595518	0.827088	FALSE	FALSE	FALSE	finngen_R9_CD2_NONHODGKIN_NAS_EXALLC	48528003	0.300896	0.0575651	other and unspecified types of non-Hodgkin lymphoma	TRUE	reported	textfile	ebi-a-GCST90017099	14	48997206	0.0133764	4.23107e-06	14306	order Erysipelotrichales|| id:ebi-a-GCST90017099	TRUE	reported	igd	2	TRUE	0.00109885	15.7353	36.4762	20.7231	0.1809
rs56970041	T	G	T	G	0.0724145	-0.0123693	0.0615478	FALSE	FALSE	FALSE	finngen_R9_CD2_NONHODGKIN_NAS_EXALLC	79891267	0.88887	0.0885199	other and unspecified types of non-Hodgkin lymphoma	TRUE	reported	textfile	ebi-a-GCST90017099	14	80357610	0.0164471	5.40344e-06	14306	order Erysipelotrichales|| id:ebi-a-GCST90017099	TRUE	reported	igd	2	TRUE	0.00103736	14.8539	36.4762	19.3853	0.1113
rs62504403	C	T	C	T	0.0681159	-0.077448	0.195376	FALSE	FALSE	FALSE	finngen_R9_CD2_NONHODGKIN_NAS_EXALLC	38946033	0.154683	0.0544188	other and unspecified types of non-Hodgkin lymphoma	TRUE	reported	textfile	ebi-a-GCST90017099	8	38803551	0.0127883	1.12264e-07	14306	order Erysipelotrichales|| id:ebi-a-GCST90017099	TRUE	reported	igd	2	TRUE	0.00167118	23.9446	36.4762	28.3708	0.2356
rs7234058	T	C	T	C	-0.0945759	-0.0793789	0.0904382	FALSE	FALSE	FALSE	finngen_R9_CD2_NONHODGKIN_NAS_EXALLC	5830508	0.289993	0.0750176	other and unspecified types of non-Hodgkin lymphoma	TRUE	reported	textfile	ebi-a-GCST90017099	18	5830507	0.0194091	9.12347e-07	14306	order Erysipelotrichales|| id:ebi-a-GCST90017099	TRUE	reported	igd	2	TRUE	0.00157299	22.5354	36.4762	23.7438	0.09742
rs7826267	G	T	G	T	0.0839071	-0.0513627	0.931432	FALSE	FALSE	FALSE	finngen_R9_CD2_NONHODGKIN_NAS_EXALLC	3097430	0.559816	0.0880834	other and unspecified types of non-Hodgkin lymphoma	TRUE	reported	textfile	ebi-a-GCST90017099	8	2954952	0.0199131	9.28453e-06	14306	order Erysipelotrichales|| id:ebi-a-GCST90017099	TRUE	reported	igd	2	TRUE	0.000972066	13.918	36.4762	17.755	0.0746
rs8003149	C	T	C	T	0.0538798	0.0307005	0.333128	FALSE	FALSE	FALSE	finngen_R9_CD2_NONHODGKIN_NAS_EXALLC	55689786	0.504161	0.0459618	other and unspecified types of non-Hodgkin lymphoma	TRUE	reported	textfile	ebi-a-GCST90017099	14	56156504	0.0116888	4.08479e-06	14306	order Erysipelotrichales|| id:ebi-a-GCST90017099	TRUE	reported	igd	2	TRUE	0.00117635	16.8463	36.4762	21.2477	0.2823
rs10965428	C	A	C	A	-0.119902	0.109037	0.056112	FALSE	FALSE	FALSE	finngen_R9_CD2_NONHODGKIN_NAS_EXALLC	22718482	0.247018	0.0941899	other and unspecified types of non-Hodgkin lymphoma	TRUE	reported	textfile	ebi-a-GCST90017105	9	22718481	0.0258219	4.29151e-06	14306	order Pasteurellales|| id:ebi-a-GCST90017105	TRUE	reported	igd	2	TRUE	0.00210462	30.168	36.4762	21.5614	0.07952
rs111582866	G	A	G	A	-0.113957	0.0723271	0.0877573	FALSE	FALSE	FALSE	finngen_R9_CD2_NONHODGKIN_NAS_EXALLC	48708578	0.346724	0.076865	other and unspecified types of non-Hodgkin lymphoma	TRUE	reported	textfile	ebi-a-GCST90017105	16	48742489	0.0256403	7.06627e-06	14306	order Pasteurellales|| id:ebi-a-GCST90017105	TRUE	reported	igd	2	TRUE	0.00236655	33.9315	36.4762	19.7531	0.1014
rs12050685	A	G	A	G	-0.0670948	-0.025969	0.280645	FALSE	FALSE	FALSE	finngen_R9_CD2_NONHODGKIN_NAS_EXALLC	73185141	0.587442	0.0478651	other and unspecified types of non-Hodgkin lymphoma	TRUE	reported	textfile	ebi-a-GCST90017105	15	73477482	0.015239	9.18523e-06	14306	order Pasteurellales|| id:ebi-a-GCST90017105	TRUE	reported	igd	2	TRUE	0.00207388	29.7265	36.4762	19.385	0.3598
rs16970009	A	G	A	G	0.187381	0.0563747	0.0200101	FALSE	FALSE	FALSE	finngen_R9_CD2_NONHODGKIN_NAS_EXALLC	34535582	0.717244	0.155669	other and unspecified types of non-Hodgkin lymphoma	TRUE	reported	textfile	ebi-a-GCST90017105	17	32862601	0.0429572	7.31526e-06	14306	order Pasteurellales|| id:ebi-a-GCST90017105	TRUE	reported	igd	2	TRUE	0.00293722	42.1377	36.4762	19.0274	0.04374
rs4822728	T	C	T	C	0.0685479	0.037499	0.482418	FALSE	FALSE	FALSE	finngen_R9_CD2_NONHODGKIN_NAS_EXALLC	26495842	0.385418	0.0432038	other and unspecified types of non-Hodgkin lymphoma	TRUE	reported	textfile	ebi-a-GCST90017105	22	26891808	0.0149032	4.71846e-06	14306	order Pasteurellales|| id:ebi-a-GCST90017105	TRUE	reported	igd	2	TRUE	0.00231258	33.1558	36.4762	21.1558	0.4374
rs6972479	A	G	A	G	-0.0781862	0.0287788	0.205776	FALSE	FALSE	FALSE	finngen_R9_CD2_NONHODGKIN_NAS_EXALLC	117278006	0.591055	0.0535612	other and unspecified types of non-Hodgkin lymphoma	TRUE	reported	textfile	ebi-a-GCST90017105	7	116918060	0.0175366	7.74819e-06	14306	order Pasteurellales|| id:ebi-a-GCST90017105	TRUE	reported	igd	2	TRUE	0.00224587	32.1972	36.4762	19.8779	0.2425
rs72756943	G	A	G	A	0.13988	-0.0608548	0.0666323	FALSE	FALSE	FALSE	finngen_R9_CD2_NONHODGKIN_NAS_EXALLC	26531799	0.481095	0.086375	other and unspecified types of non-Hodgkin lymphoma	TRUE	reported	textfile	ebi-a-GCST90017105	5	26531908	0.0303029	3.3522e-06	14306	order Pasteurellales|| id:ebi-a-GCST90017105	TRUE	reported	igd	2	TRUE	0.00305946	43.8968	36.4762	21.308	0.08549
rs73139353	A	C	A	C	-0.222573	-0.0421941	0.0881998	FALSE	FALSE	FALSE	finngen_R9_CD2_NONHODGKIN_NAS_EXALLC	98253370	0.581445	0.0765391	other and unspecified types of non-Hodgkin lymphoma	TRUE	reported	textfile	ebi-a-GCST90017105	3	97972214	0.0484634	8.71325e-06	14306	order Pasteurellales|| id:ebi-a-GCST90017105	TRUE	reported	igd	2	TRUE	0.0059878	86.1655	36.4762	21.092	0.06461
rs76022354	C	T	C	T	0.24289	0.0686334	0.0494939	FALSE	FALSE	FALSE	finngen_R9_CD2_NONHODGKIN_NAS_EXALLC	92546628	0.489089	0.0992159	other and unspecified types of non-Hodgkin lymphoma	TRUE	reported	textfile	ebi-a-GCST90017105	10	94306385	0.0500406	1.82856e-06	14306	order Pasteurellales|| id:ebi-a-GCST90017105	TRUE	reported	igd	2	TRUE	0.00374317	53.7435	36.4762	23.5599	0.0328
rs78909003	T	C	T	C	-0.241159	-0.150501	0.0549059	FALSE	FALSE	FALSE	finngen_R9_CD2_NONHODGKIN_NAS_EXALLC	102887960	0.109325	0.0939903	other and unspecified types of non-Hodgkin lymphoma	TRUE	reported	textfile	ebi-a-GCST90017105	9	105650242	0.0498372	2.04894e-06	14306	order Pasteurellales|| id:ebi-a-GCST90017105	TRUE	reported	igd	2	TRUE	0.00549356	79.014	36.4762	23.4153	0.0497
rs9382510	C	T	C	T	-0.0881865	0.01049	0.264957	FALSE	FALSE	FALSE	finngen_R9_CD2_NONHODGKIN_NAS_EXALLC	55583693	0.832559	0.0496166	other and unspecified types of non-Hodgkin lymphoma	TRUE	reported	textfile	ebi-a-GCST90017105	6	55448491	0.0169965	2.476e-07	14306	order Pasteurellales|| id:ebi-a-GCST90017105	TRUE	reported	igd	2	TRUE	0.00288101	41.3291	36.4762	26.9206	0.2455
rs9895850	T	C	T	C	-0.176406	0.0600047	0.044097	FALSE	FALSE	FALSE	finngen_R9_CD2_NONHODGKIN_NAS_EXALLC	66538895	0.568388	0.105193	other and unspecified types of non-Hodgkin lymphoma	TRUE	reported	textfile	ebi-a-GCST90017105	17	64535013	0.041017	9.0826e-06	14306	order Pasteurellales|| id:ebi-a-GCST90017105	TRUE	reported	igd	2	TRUE	0.0029395	42.1706	36.4762	18.4969	0.0497
rs9938097	C	T	C	T	0.0710386	-0.0486571	0.611151	FALSE	FALSE	FALSE	finngen_R9_CD2_NONHODGKIN_NAS_EXALLC	84943783	0.272024	0.0442976	other and unspecified types of non-Hodgkin lymphoma	TRUE	reported	textfile	ebi-a-GCST90017105	16	84977389	0.0158024	8.22602e-06	14306	order Pasteurellales|| id:ebi-a-GCST90017105	TRUE	reported	igd	2	TRUE	0.00234417	33.6098	36.4762	20.2089	0.3668
rs11026530	T	C	T	C	0.0822408	0.062213	0.150294	FALSE	FALSE	FALSE	finngen_R9_CD2_NONHODGKIN_NAS_EXALLC	22357551	0.307602	0.0609772	other and unspecified types of non-Hodgkin lymphoma	TRUE	reported	textfile	ebi-a-GCST90017098	11	22379097	0.0186379	9.42692e-06	14306	order Enterobacteriales|| id:ebi-a-GCST90017098	TRUE	reported	igd	2	TRUE	0.00157172	22.5173	36.4762	19.4707	0.1342
rs2374342	C	A	C	A	0.0582927	0.0589343	0.413184	FALSE	FALSE	FALSE	finngen_R9_CD2_NONHODGKIN_NAS_EXALLC	41906402	0.179997	0.0439558	other and unspecified types of non-Hodgkin lymphoma	TRUE	reported	textfile	ebi-a-GCST90017098	2	42133542	0.0126195	4.51617e-06	14306	order Enterobacteriales|| id:ebi-a-GCST90017098	TRUE	reported	igd	2	TRUE	0.00155985	22.347	36.4762	21.3375	0.3569
rs35673018	G	A	G	A	0.0899642	0.0500954	0.089261	FALSE	FALSE	FALSE	finngen_R9_CD2_NONHODGKIN_NAS_EXALLC	54293833	0.507779	0.0756387	other and unspecified types of non-Hodgkin lymphoma	TRUE	reported	textfile	ebi-a-GCST90017098	16	54327745	0.0202934	7.63115e-06	14306	order Enterobacteriales|| id:ebi-a-GCST90017098	TRUE	reported	igd	2	TRUE	0.00138421	19.8272	36.4762	19.653	0.09443
rs504442	T	G	T	G	0.084159	0.0573981	0.104861	FALSE	FALSE	FALSE	finngen_R9_CD2_NONHODGKIN_NAS_EXALLC	57478315	0.420205	0.0712076	other and unspecified types of non-Hodgkin lymphoma	TRUE	reported	textfile	ebi-a-GCST90017098	18	55145547	0.0189479	5.17095e-06	14306	order Enterobacteriales|| id:ebi-a-GCST90017098	TRUE	reported	igd	2	TRUE	0.00169735	24.3202	36.4762	19.7278	0.1392
rs62210023	A	G	A	G	0.0606754	0.017768	0.34564	FALSE	FALSE	FALSE	finngen_R9_CD2_NONHODGKIN_NAS_EXALLC	56765036	0.69476	0.0452801	other and unspecified types of non-Hodgkin lymphoma	TRUE	reported	textfile	ebi-a-GCST90017098	20	55340092	0.0130125	3.13163e-06	14306	order Enterobacteriales|| id:ebi-a-GCST90017098	TRUE	reported	igd	2	TRUE	0.00167925	24.0605	36.4762	21.7422	0.3519
rs78143293	A	G	A	G	-0.0848521	-0.0567395	0.121703	FALSE	FALSE	FALSE	finngen_R9_CD2_NONHODGKIN_NAS_EXALLC	60005103	0.39133	0.066191	other and unspecified types of non-Hodgkin lymphoma	TRUE	reported	textfile	ebi-a-GCST90017098	18	57672335	0.0170415	1.19564e-06	14306	order Enterobacteriales|| id:ebi-a-GCST90017098	TRUE	reported	igd	2	TRUE	0.001776	25.4491	36.4762	24.7919	0.1441
rs79757635	C	A	C	A	0.0758597	-0.0508809	0.137759	FALSE	FALSE	FALSE	finngen_R9_CD2_NONHODGKIN_NAS_EXALLC	110188071	0.422966	0.063499	other and unspecified types of non-Hodgkin lymphoma	TRUE	reported	textfile	ebi-a-GCST90017098	13	110840418	0.0171286	9.31859e-06	14306	order Enterobacteriales|| id:ebi-a-GCST90017098	TRUE	reported	igd	2	TRUE	0.00155468	22.2727	36.4762	19.6146	0.161
rs11073596	G	T	G	T	-0.0510212	-0.115032	0.617606	FALSE	FALSE	FALSE	finngen_R9_CD2_NONHODGKIN_NAS_EXALLC	85890348	0.00867062	0.0438253	other and unspecified types of non-Hodgkin lymphoma	TRUE	reported	textfile	ebi-a-GCST90017096	15	86433579	0.0114339	8.14442e-06	14306	order Coriobacteriales|| id:ebi-a-GCST90017096	TRUE	reported	igd	2	TRUE	0.0011683	16.7309	36.4762	19.9119	0.34
rs11250875	T	C	T	C	0.06075	-0.112649	0.214178	FALSE	FALSE	FALSE	finngen_R9_CD2_NONHODGKIN_NAS_EXALLC	1880537	0.0317892	0.0524667	other and unspecified types of non-Hodgkin lymphoma	TRUE	reported	textfile	ebi-a-GCST90017096	10	1922731	0.0130939	4.82848e-06	14306	order Coriobacteriales|| id:ebi-a-GCST90017096	TRUE	reported	igd	2	TRUE	0.00121895	17.4572	36.4762	21.5256	0.2087
rs11656361	A	C	A	C	0.0773006	0.0242358	0.182369	FALSE	FALSE	FALSE	finngen_R9_CD2_NONHODGKIN_NAS_EXALLC	8218014	0.667277	0.0563767	other and unspecified types of non-Hodgkin lymphoma	TRUE	reported	textfile	ebi-a-GCST90017096	17	8121332	0.017553	8.0201e-06	14306	order Coriobacteriales|| id:ebi-a-GCST90017096	TRUE	reported	igd	2	TRUE	0.00134455	19.2583	36.4762	19.3938	0.1292
rs12974142	G	A	G	A	0.0789796	0.0486116	0.0701865	FALSE	FALSE	FALSE	finngen_R9_CD2_NONHODGKIN_NAS_EXALLC	52391913	0.56216	0.0838659	other and unspecified types of non-Hodgkin lymphoma	TRUE	reported	textfile	ebi-a-GCST90017096	19	52895166	0.0177205	8.51236e-06	14306	order Coriobacteriales|| id:ebi-a-GCST90017096	TRUE	reported	igd	2	TRUE	0.00120478	17.2539	36.4762	19.8645	0.1083
rs13307134	T	C	T	C	-0.0565686	0.0103224	0.833615	FALSE	FALSE	FALSE	finngen_R9_CD2_NONHODGKIN_NAS_EXALLC	105444233	0.858795	0.0580211	other and unspecified types of non-Hodgkin lymphoma	TRUE	reported	textfile	ebi-a-GCST90017096	7	105084680	0.0126265	7.79938e-06	14306	order Coriobacteriales|| id:ebi-a-GCST90017096	TRUE	reported	igd	2	TRUE	0.0011526	16.5057	36.4762	20.0717	0.2356
rs1397793	A	G	A	G	0.0498855	-0.0584031	0.690549	FALSE	FALSE	FALSE	finngen_R9_CD2_NONHODGKIN_NAS_EXALLC	91175634	0.21688	0.0472951	other and unspecified types of non-Hodgkin lymphoma	TRUE	reported	textfile	ebi-a-GCST90017096	5	90471451	0.0112446	9.77372e-06	14306	order Coriobacteriales|| id:ebi-a-GCST90017096	TRUE	reported	igd	2	TRUE	0.00117926	16.888	36.4762	19.6816	0.3857
rs1816223	G	A	G	A	0.0586265	-0.00670985	0.799875	FALSE	FALSE	FALSE	finngen_R9_CD2_NONHODGKIN_NAS_EXALLC	11341087	0.90153	0.0542302	other and unspecified types of non-Hodgkin lymphoma	TRUE	reported	textfile	ebi-a-GCST90017096	12	11494021	0.0129006	4.84117e-06	14306	order Coriobacteriales|| id:ebi-a-GCST90017096	TRUE	reported	igd	2	TRUE	0.00114321	16.3711	36.4762	20.6523	0.2107
rs240104	T	C	T	C	-0.0603429	0.023532	0.285602	FALSE	FALSE	FALSE	finngen_R9_CD2_NONHODGKIN_NAS_EXALLC	176602295	0.624399	0.0480612	other and unspecified types of non-Hodgkin lymphoma	TRUE	reported	textfile	ebi-a-GCST90017096	1	176571431	0.0126849	1.51604e-06	14306	order Coriobacteriales|| id:ebi-a-GCST90017096	TRUE	reported	igd	2	TRUE	0.00134523	19.2681	36.4762	22.6297	0.2445
rs2442778	A	G	A	G	0.116408	0.0832017	0.948466	FALSE	FALSE	FALSE	finngen_R9_CD2_NONHODGKIN_NAS_EXALLC	11612938	0.398003	0.0984411	other and unspecified types of non-Hodgkin lymphoma	TRUE	reported	textfile	ebi-a-GCST90017096	3	11654412	0.0258545	9.02693e-06	14306	order Coriobacteriales|| id:ebi-a-GCST90017096	TRUE	reported	igd	2	TRUE	0.00118194	16.9265	36.4762	20.2718	0.0457
rs3025411	A	G	A	G	0.0926543	0.0513038	0.107105	FALSE	FALSE	FALSE	finngen_R9_CD2_NONHODGKIN_NAS_EXALLC	133647784	0.46631	0.0704243	other and unspecified types of non-Hodgkin lymphoma	TRUE	reported	textfile	ebi-a-GCST90017096	9	136512906	0.0209468	8.26913e-06	14306	order Coriobacteriales|| id:ebi-a-GCST90017096	TRUE	reported	igd	2	TRUE	0.00160537	23.0002	36.4762	19.5657	0.1044
rs34739816	G	T	G	T	0.0965017	0.204032	0.0580533	FALSE	FALSE	FALSE	finngen_R9_CD2_NONHODGKIN_NAS_EXALLC	39220432	0.0270951	0.0923161	other and unspecified types of non-Hodgkin lymphoma	TRUE	reported	textfile	ebi-a-GCST90017096	17	37376685	0.0207666	3.88356e-06	14306	order Coriobacteriales|| id:ebi-a-GCST90017096	TRUE	reported	igd	2	TRUE	0.00139439	19.9733	36.4762	21.5943	0.08151
rs67561917	A	G	A	G	-0.0714367	0.00524416	0.180886	FALSE	FALSE	FALSE	finngen_R9_CD2_NONHODGKIN_NAS_EXALLC	63440724	0.925752	0.0562737	other and unspecified types of non-Hodgkin lymphoma	TRUE	reported	textfile	ebi-a-GCST90017096	20	62072077	0.0154113	5.39126e-06	14306	order Coriobacteriales|| id:ebi-a-GCST90017096	TRUE	reported	igd	2	TRUE	0.00124424	17.8198	36.4762	21.4864	0.1421
rs719099	A	G	A	G	0.0778402	0.0239622	0.0985252	FALSE	FALSE	FALSE	finngen_R9_CD2_NONHODGKIN_NAS_EXALLC	64039457	0.740474	0.0723442	other and unspecified types of non-Hodgkin lymphoma	TRUE	reported	textfile	ebi-a-GCST90017096	10	65799217	0.0155815	5.43313e-07	14306	order Coriobacteriales|| id:ebi-a-GCST90017096	TRUE	reported	igd	2	TRUE	0.0014257	20.4223	36.4762	24.9568	0.1362
rs8010111	A	G	A	G	0.103377	0.0451354	0.918685	FALSE	FALSE	FALSE	finngen_R9_CD2_NONHODGKIN_NAS_EXALLC	39191305	0.56335	0.0781061	other and unspecified types of non-Hodgkin lymphoma	TRUE	reported	textfile	ebi-a-GCST90017096	14	39660509	0.0229286	6.8962e-06	14306	order Coriobacteriales|| id:ebi-a-GCST90017096	TRUE	reported	igd	2	TRUE	0.00129154	18.4981	36.4762	20.3279	0.0646
rs11110282	A	G	A	G	-0.10239	0.0196415	0.0486245	FALSE	FALSE	FALSE	finngen_R9_CD2_NONHODGKIN_NAS_EXALLC	100191781	0.842554	0.0988857	other and unspecified types of non-Hodgkin lymphoma	TRUE	reported	textfile	ebi-a-GCST90017101	12	100585559	0.0217849	3.95667e-06	14306	order Lactobacillales|| id:ebi-a-GCST90017101	TRUE	reported	igd	2	TRUE	0.0013214	18.9263	36.4762	22.0904	0.06759
rs11627423	C	A	C	A	0.0499263	0.00295353	0.366712	FALSE	FALSE	FALSE	finngen_R9_CD2_NONHODGKIN_NAS_EXALLC	32731417	0.94731	0.0446927	other and unspecified types of non-Hodgkin lymphoma	TRUE	reported	textfile	ebi-a-GCST90017101	14	33200623	0.0109744	5.08757e-06	14306	order Lactobacillales|| id:ebi-a-GCST90017101	TRUE	reported	igd	2	TRUE	0.00118567	16.9799	36.4762	20.6965	0.3897
rs11730038	G	A	G	A	-0.0605384	-0.0393139	0.294106	FALSE	FALSE	FALSE	finngen_R9_CD2_NONHODGKIN_NAS_EXALLC	97128348	0.410116	0.0477291	other and unspecified types of non-Hodgkin lymphoma	TRUE	reported	textfile	ebi-a-GCST90017101	4	98049499	0.0129052	5.09742e-06	14306	order Lactobacillales|| id:ebi-a-GCST90017101	TRUE	reported	igd	2	TRUE	0.00133924	19.1822	36.4762	22.0056	0.2406
rs12797734	T	C	T	C	0.0571279	-0.086044	0.261465	FALSE	FALSE	FALSE	finngen_R9_CD2_NONHODGKIN_NAS_EXALLC	8310803	0.087269	0.0503187	other and unspecified types of non-Hodgkin lymphoma	TRUE	reported	textfile	ebi-a-GCST90017101	11	8332350	0.0127113	7.76515e-06	14306	order Lactobacillales|| id:ebi-a-GCST90017101	TRUE	reported	igd	2	TRUE	0.00123197	17.6438	36.4762	20.1984	0.2525
rs1595463	C	A	C	A	0.0479749	-0.0800147	0.538875	FALSE	FALSE	FALSE	finngen_R9_CD2_NONHODGKIN_NAS_EXALLC	230858942	0.0661576	0.0435488	other and unspecified types of non-Hodgkin lymphoma	TRUE	reported	textfile	ebi-a-GCST90017101	2	231723657	0.0108801	7.44355e-06	14306	order Lactobacillales|| id:ebi-a-GCST90017101	TRUE	reported	igd	2	TRUE	0.00115003	16.469	36.4762	19.443	0.4871
rs2370083	G	T	G	T	-0.08054	0.0922982	0.0642326	FALSE	FALSE	FALSE	finngen_R9_CD2_NONHODGKIN_NAS_EXALLC	97060413	0.295967	0.0883134	other and unspecified types of non-Hodgkin lymphoma	TRUE	reported	textfile	ebi-a-GCST90017101	14	97526750	0.0180992	8.33489e-06	14306	order Lactobacillales|| id:ebi-a-GCST90017101	TRUE	reported	igd	2	TRUE	0.00104621	14.9807	36.4762	19.8018	0.08847
rs2952251	G	A	G	A	0.0629317	-0.00377881	0.77216	FALSE	FALSE	FALSE	finngen_R9_CD2_NONHODGKIN_NAS_EXALLC	10285654	0.941446	0.0514456	other and unspecified types of non-Hodgkin lymphoma	TRUE	reported	textfile	ebi-a-GCST90017101	8	10143164	0.0124177	3.36457e-07	14306	order Lactobacillales|| id:ebi-a-GCST90017101	TRUE	reported	igd	2	TRUE	0.001495	21.4165	36.4762	25.6836	0.2525
rs34989881	A	G	A	G	0.113479	-0.110553	0.0484841	FALSE	FALSE	FALSE	finngen_R9_CD2_NONHODGKIN_NAS_EXALLC	51456601	0.277139	0.101726	other and unspecified types of non-Hodgkin lymphoma	TRUE	reported	textfile	ebi-a-GCST90017101	19	51959855	0.0246452	4.09355e-06	14306	order Lactobacillales|| id:ebi-a-GCST90017101	TRUE	reported	igd	2	TRUE	0.00157892	22.6205	36.4762	21.2015	0.06561
rs35344081	G	A	G	A	0.0642442	0.0286796	0.263063	FALSE	FALSE	FALSE	finngen_R9_CD2_NONHODGKIN_NAS_EXALLC	941253	0.555871	0.0486932	other and unspecified types of non-Hodgkin lymphoma	TRUE	reported	textfile	ebi-a-GCST90017101	16	991253	0.0127358	4.16064e-07	14306	order Lactobacillales|| id:ebi-a-GCST90017101	TRUE	reported	igd	2	TRUE	0.00150822	21.6061	36.4762	25.4458	0.2406
rs4028634	C	T	C	T	-0.0532915	0.0263677	0.635692	FALSE	FALSE	FALSE	finngen_R9_CD2_NONHODGKIN_NAS_EXALLC	42683631	0.55549	0.0447249	other and unspecified types of non-Hodgkin lymphoma	TRUE	reported	textfile	ebi-a-GCST90017101	17	40835649	0.01101	1.34806e-06	14306	order Lactobacillales|| id:ebi-a-GCST90017101	TRUE	reported	igd	2	TRUE	0.00138838	19.887	36.4762	23.4283	0.4254
rs57872228	C	T	C	T	-0.0688415	0.0132646	0.11781	FALSE	FALSE	FALSE	finngen_R9_CD2_NONHODGKIN_NAS_EXALLC	200449677	0.842113	0.0665923	other and unspecified types of non-Hodgkin lymphoma	TRUE	reported	textfile	ebi-a-GCST90017101	1	200418805	0.0146994	2.5825e-06	14306	order Lactobacillales|| id:ebi-a-GCST90017101	TRUE	reported	igd	2	TRUE	0.00134363	19.2452	36.4762	21.9332	0.171
rs74663707	C	T	C	T	0.0982594	-0.121523	0.0651687	FALSE	FALSE	FALSE	finngen_R9_CD2_NONHODGKIN_NAS_EXALLC	184653436	0.166988	0.0879361	other and unspecified types of non-Hodgkin lymphoma	TRUE	reported	textfile	ebi-a-GCST90017101	3	184371224	0.0224613	8.39557e-06	14306	order Lactobacillales|| id:ebi-a-GCST90017101	TRUE	reported	igd	2	TRUE	0.00129946	18.6116	36.4762	19.1372	0.07256
rs77558518	A	G	A	G	-0.106466	0.0321604	0.0954228	FALSE	FALSE	FALSE	finngen_R9_CD2_NONHODGKIN_NAS_EXALLC	174746168	0.663674	0.073958	other and unspecified types of non-Hodgkin lymphoma	TRUE	reported	textfile	ebi-a-GCST90017101	5	174173171	0.0223484	1.67436e-06	14306	order Lactobacillales|| id:ebi-a-GCST90017101	TRUE	reported	igd	2	TRUE	0.00137007	19.6244	36.4762	22.6949	0.06461
rs78938557	T	C	T	C	0.10553	0.0641609	0.02946	FALSE	FALSE	FALSE	finngen_R9_CD2_NONHODGKIN_NAS_EXALLC	36309977	0.620782	0.129686	other and unspecified types of non-Hodgkin lymphoma	TRUE	reported	textfile	ebi-a-GCST90017101	7	36349586	0.0233581	2.31089e-06	14306	order Lactobacillales|| id:ebi-a-GCST90017101	TRUE	reported	igd	2	TRUE	0.00140369	20.1066	36.4762	20.4116	0.06759
rs9581006	T	C	T	C	-0.22583	-0.120734	0.963113	FALSE	FALSE	FALSE	finngen_R9_CD2_NONHODGKIN_NAS_EXALLC	24399371	0.288975	0.11386	other and unspecified types of non-Hodgkin lymphoma	TRUE	reported	textfile	ebi-a-GCST90017101	13	24973509	0.0469228	1.76596e-06	14306	order Lactobacillales|| id:ebi-a-GCST90017101	TRUE	reported	igd	2	TRUE	0.0044483	63.9129	36.4762	23.163	0.0457
rs11146701	A	G	A	G	0.0473596	0.0228684	0.341771	FALSE	FALSE	FALSE	finngen_R9_CD2_NONHODGKIN_NAS_EXALLC	38769138	0.615677	0.0455559	other and unspecified types of non-Hodgkin lymphoma	TRUE	reported	textfile	ebi-a-GCST90017092	10	39062269	0.010541	7.08223e-06	14306	order Bacteroidales|| id:ebi-a-GCST90017092	TRUE	reported	igd	2	TRUE	0.0010965	15.7016	36.4762	20.1861	0.4254
rs17343978	A	C	A	C	-0.0552057	0.0237924	0.204363	FALSE	FALSE	FALSE	finngen_R9_CD2_NONHODGKIN_NAS_EXALLC	27037922	0.655253	0.0532893	other and unspecified types of non-Hodgkin lymphoma	TRUE	reported	textfile	ebi-a-GCST90017092	22	27433885	0.0120278	8.3593e-06	14306	order Bacteroidales|| id:ebi-a-GCST90017092	TRUE	reported	igd	2	TRUE	0.00117391	16.8114	36.4762	21.0666	0.2604
rs2032750	C	T	C	T	0.0508393	0.0630272	0.538849	FALSE	FALSE	FALSE	finngen_R9_CD2_NONHODGKIN_NAS_EXALLC	53603889	0.14615	0.0433694	other and unspecified types of non-Hodgkin lymphoma	TRUE	reported	textfile	ebi-a-GCST90017092	2	53831026	0.0106807	1.91509e-06	14306	order Bacteroidales|| id:ebi-a-GCST90017092	TRUE	reported	igd	2	TRUE	0.00128006	18.3334	36.4762	22.6569	0.4513
rs2363574	T	C	T	C	0.222741	-0.0192084	0.961464	FALSE	FALSE	FALSE	finngen_R9_CD2_NONHODGKIN_NAS_EXALLC	200143435	0.867967	0.115545	other and unspecified types of non-Hodgkin lymphoma	TRUE	reported	textfile	ebi-a-GCST90017092	1	200112563	0.0508055	9.93482e-06	14306	order Bacteroidales|| id:ebi-a-GCST90017092	TRUE	reported	igd	2	TRUE	0.00305508	43.8337	36.4762	19.2211	0.0318
rs4916508	A	G	A	G	0.0466729	0.0744569	0.575737	FALSE	FALSE	FALSE	finngen_R9_CD2_NONHODGKIN_NAS_EXALLC	196209918	0.087795	0.0436149	other and unspecified types of non-Hodgkin lymphoma	TRUE	reported	textfile	ebi-a-GCST90017092	3	195936789	0.0105312	8.4711e-06	14306	order Bacteroidales|| id:ebi-a-GCST90017092	TRUE	reported	igd	2	TRUE	0.001071	15.336	36.4762	19.6415	0.4354
rs55773148	G	A	G	A	-0.121514	0.239849	0.0531098	FALSE	FALSE	FALSE	finngen_R9_CD2_NONHODGKIN_NAS_EXALLC	69948897	0.0121815	0.0956776	other and unspecified types of non-Hodgkin lymphoma	TRUE	reported	textfile	ebi-a-GCST90017092	13	70523029	0.0236759	3.89583e-07	14306	order Bacteroidales|| id:ebi-a-GCST90017092	TRUE	reported	igd	2	TRUE	0.00147375	21.1117	36.4762	26.3414	0.05268
rs62531359	T	G	T	G	0.0655728	0.0180544	0.182969	FALSE	FALSE	FALSE	finngen_R9_CD2_NONHODGKIN_NAS_EXALLC	70003946	0.75045	0.0567667	other and unspecified types of non-Hodgkin lymphoma	TRUE	reported	textfile	ebi-a-GCST90017092	8	70916181	0.0149891	9.08657e-06	14306	order Bacteroidales|| id:ebi-a-GCST90017092	TRUE	reported	igd	2	TRUE	0.00106674	15.275	36.4762	19.138	0.1451
rs62575403	C	T	C	T	0.140055	0.0133156	0.042726	FALSE	FALSE	FALSE	finngen_R9_CD2_NONHODGKIN_NAS_EXALLC	133628698	0.901682	0.107786	other and unspecified types of non-Hodgkin lymphoma	TRUE	reported	textfile	ebi-a-GCST90017092	9	136493820	0.0311128	7.06122e-06	14306	order Bacteroidales|| id:ebi-a-GCST90017092	TRUE	reported	igd	2	TRUE	0.0016409	23.51	36.4762	20.2637	0.04374
rs72706335	T	C	T	C	-0.22241	0.140385	0.0248924	FALSE	FALSE	FALSE	finngen_R9_CD2_NONHODGKIN_NAS_EXALLC	157525648	0.319333	0.140973	other and unspecified types of non-Hodgkin lymphoma	TRUE	reported	textfile	ebi-a-GCST90017092	1	157495438	0.0493458	7.65526e-06	14306	order Bacteroidales|| id:ebi-a-GCST90017092	TRUE	reported	igd	2	TRUE	0.00606508	87.2844	36.4762	20.3146	0.06561
rs73975615	G	A	G	A	-0.207018	-0.613071	0.0073693	FALSE	FALSE	FALSE	finngen_R9_CD2_NONHODGKIN_NAS_EXALLC	6557880	0.0192278	0.261874	other and unspecified types of non-Hodgkin lymphoma	TRUE	reported	textfile	ebi-a-GCST90017092	17	6461200	0.0442633	1.21616e-06	14306	order Bacteroidales|| id:ebi-a-GCST90017092	TRUE	reported	igd	2	TRUE	0.000926602	13.2664	36.4762	21.874	0.01093
rs7631304	G	A	G	A	-0.0645771	0.0398168	0.146941	FALSE	FALSE	FALSE	finngen_R9_CD2_NONHODGKIN_NAS_EXALLC	89290377	0.514654	0.0611053	other and unspecified types of non-Hodgkin lymphoma	TRUE	reported	textfile	ebi-a-GCST90017092	3	89339527	0.0132957	8.36778e-07	14306	order Bacteroidales|| id:ebi-a-GCST90017092	TRUE	reported	igd	2	TRUE	0.00117683	16.8532	36.4762	23.5904	0.17
rs79585701	A	C	A	C	0.0646823	-0.0399321	0.14118	FALSE	FALSE	FALSE	finngen_R9_CD2_NONHODGKIN_NAS_EXALLC	13252676	0.518507	0.0618482	other and unspecified types of non-Hodgkin lymphoma	TRUE	reported	textfile	ebi-a-GCST90017092	8	13110185	0.0149628	9.98596e-06	14306	order Bacteroidales|| id:ebi-a-GCST90017092	TRUE	reported	igd	2	TRUE	0.000941417	13.4787	36.4762	18.6872	0.1292
rs929878	T	C	T	C	0.0548532	-0.0768919	0.787705	FALSE	FALSE	FALSE	finngen_R9_CD2_NONHODGKIN_NAS_EXALLC	74256742	0.146701	0.052982	other and unspecified types of non-Hodgkin lymphoma	TRUE	reported	textfile	ebi-a-GCST90017092	16	74290641	0.012153	4.7338e-06	14306	order Bacteroidales|| id:ebi-a-GCST90017092	TRUE	reported	igd	2	TRUE	0.0011116	15.918	36.4762	20.3722	0.2445
rs11150282	T	C	T	C	0.098235	0.0678597	0.359948	FALSE	FALSE	FALSE	finngen_R9_CD2_NONHODGKIN_NAS_EXALLC	80459808	0.132581	0.0451195	other and unspecified types of non-Hodgkin lymphoma	TRUE	reported	textfile	ebi-a-GCST90017100	16	80493705	0.0197127	7.36055e-07	14306	order Gastranaerophilales|| id:ebi-a-GCST90017100	TRUE	reported	igd	2	TRUE	0.00420735	60.4362	36.4762	24.8336	0.3211
rs113884518	T	C	T	C	-0.20591	-0.0347227	0.0242908	FALSE	FALSE	FALSE	finngen_R9_CD2_NONHODGKIN_NAS_EXALLC	24648999	0.799976	0.137039	other and unspecified types of non-Hodgkin lymphoma	TRUE	reported	textfile	ebi-a-GCST90017100	9	24648997	0.0455376	7.7398e-06	14306	order Gastranaerophilales|| id:ebi-a-GCST90017100	TRUE	reported	igd	2	TRUE	0.00392931	56.4265	36.4762	20.4463	0.04871
rs28678345	T	C	T	C	0.213083	0.18299	0.0490287	FALSE	FALSE	FALSE	finngen_R9_CD2_NONHODGKIN_NAS_EXALLC	55828967	0.0691911	0.1007	other and unspecified types of non-Hodgkin lymphoma	TRUE	reported	textfile	ebi-a-GCST90017100	17	53906328	0.0471377	8.05954e-06	14306	order Gastranaerophilales|| id:ebi-a-GCST90017100	TRUE	reported	igd	2	TRUE	0.00404437	58.0856	36.4762	20.4344	0.04672
rs367480	A	G	A	G	0.0841649	0.0238064	0.641541	FALSE	FALSE	FALSE	finngen_R9_CD2_NONHODGKIN_NAS_EXALLC	2916401	0.600207	0.0454231	other and unspecified types of non-Hodgkin lymphoma	TRUE	reported	textfile	ebi-a-GCST90017100	11	2937631	0.0185948	7.52419e-06	14306	order Gastranaerophilales|| id:ebi-a-GCST90017100	TRUE	reported	igd	2	TRUE	0.00346719	49.7673	36.4762	20.487	0.4274
rs4129395	G	A	G	A	0.0904264	0.0317547	0.486408	FALSE	FALSE	FALSE	finngen_R9_CD2_NONHODGKIN_NAS_EXALLC	113213109	0.462466	0.0432158	other and unspecified types of non-Hodgkin lymphoma	TRUE	reported	textfile	ebi-a-GCST90017100	9	115975389	0.0185253	1.21742e-06	14306	order Gastranaerophilales|| id:ebi-a-GCST90017100	TRUE	reported	igd	2	TRUE	0.00399988	57.444	36.4762	23.8265	0.4264
rs789069	A	C	A	C	-0.10413	-0.026451	0.140293	FALSE	FALSE	FALSE	finngen_R9_CD2_NONHODGKIN_NAS_EXALLC	1008277	0.670676	0.0622054	other and unspecified types of non-Hodgkin lymphoma	TRUE	reported	textfile	ebi-a-GCST90017100	18	1008278	0.0234459	6.5001e-06	14306	order Gastranaerophilales|| id:ebi-a-GCST90017100	TRUE	reported	igd	2	TRUE	0.00308845	44.314	36.4762	19.725	0.172
rs79790072	T	C	T	C	0.226103	-0.134457	0.030749	FALSE	FALSE	FALSE	finngen_R9_CD2_NONHODGKIN_NAS_EXALLC	100207478	0.284138	0.125535	other and unspecified types of non-Hodgkin lymphoma	TRUE	reported	textfile	ebi-a-GCST90017100	15	100747683	0.0488017	3.5381e-06	14306	order Gastranaerophilales|| id:ebi-a-GCST90017100	TRUE	reported	igd	2	TRUE	0.00546497	78.6004	36.4762	21.4656	0.05666
rs8028558	A	G	A	G	0.08346	-0.0257507	0.35764	FALSE	FALSE	FALSE	finngen_R9_CD2_NONHODGKIN_NAS_EXALLC	61763554	0.56656	0.0449305	other and unspecified types of non-Hodgkin lymphoma	TRUE	reported	textfile	ebi-a-GCST90017100	15	62055753	0.0188504	9.78228e-06	14306	order Gastranaerophilales|| id:ebi-a-GCST90017100	TRUE	reported	igd	2	TRUE	0.003356	48.1658	36.4762	19.6027	0.4046
rs9864379	T	C	T	C	-0.160521	0.0361523	0.149979	FALSE	FALSE	FALSE	finngen_R9_CD2_NONHODGKIN_NAS_EXALLC	14265449	0.552758	0.0609001	other and unspecified types of non-Hodgkin lymphoma	TRUE	reported	textfile	ebi-a-GCST90017100	3	14306949	0.0292752	4.65876e-08	14306	order Gastranaerophilales|| id:ebi-a-GCST90017100	TRUE	reported	igd	2	TRUE	0.00517726	74.441	36.4762	30.0652	0.1133
rs111862613	T	C	T	C	0.090699	0.0733976	0.175861	FALSE	FALSE	FALSE	finngen_R9_CD2_NONHODGKIN_NAS_EXALLC	129825125	0.205925	0.0580287	other and unspecified types of non-Hodgkin lymphoma	TRUE	reported	textfile	ebi-a-GCST90017108	12	130309670	0.0196746	3.73844e-06	14306	order Verrucomicrobiales|| id:ebi-a-GCST90017108	TRUE	reported	igd	2	TRUE	0.00227777	32.6555	36.4762	21.2517	0.166
rs117107102	A	G	A	G	0.204683	0.02443	0.0467615	FALSE	FALSE	FALSE	finngen_R9_CD2_NONHODGKIN_NAS_EXALLC	51947265	0.810377	0.101817	other and unspecified types of non-Hodgkin lymphoma	TRUE	reported	textfile	ebi-a-GCST90017108	18	49473635	0.0431572	2.91823e-06	14306	order Verrucomicrobiales|| id:ebi-a-GCST90017108	TRUE	reported	igd	2	TRUE	0.00358029	51.3965	36.4762	22.4935	0.04473
rs11729256	T	C	T	C	0.0749798	0.0634512	0.169569	FALSE	FALSE	FALSE	finngen_R9_CD2_NONHODGKIN_NAS_EXALLC	94106121	0.270243	0.0575519	other and unspecified types of non-Hodgkin lymphoma	TRUE	reported	textfile	ebi-a-GCST90017108	4	95027272	0.0150177	6.73085e-07	14306	order Verrucomicrobiales|| id:ebi-a-GCST90017108	TRUE	reported	igd	2	TRUE	0.00204269	29.2784	36.4762	24.9277	0.2386
rs12908520	G	A	G	A	0.0618926	0.101584	0.427881	FALSE	FALSE	FALSE	finngen_R9_CD2_NONHODGKIN_NAS_EXALLC	97027427	0.0197579	0.043581	other and unspecified types of non-Hodgkin lymphoma	TRUE	reported	textfile	ebi-a-GCST90017108	15	97570657	0.0130946	2.17165e-06	14306	order Verrucomicrobiales|| id:ebi-a-GCST90017108	TRUE	reported	igd	2	TRUE	0.00190072	27.2396	36.4762	22.3405	0.4563
rs2602429	T	C	T	C	-0.0746844	-0.0391154	0.739489	FALSE	FALSE	FALSE	finngen_R9_CD2_NONHODGKIN_NAS_EXALLC	81029544	0.428774	0.0494323	other and unspecified types of non-Hodgkin lymphoma	TRUE	reported	textfile	ebi-a-GCST90017108	16	81063149	0.0156194	2.58297e-06	14306	order Verrucomicrobiales|| id:ebi-a-GCST90017108	TRUE	reported	igd	2	TRUE	0.00192487	27.5865	36.4762	22.8629	0.2217
rs4242783	A	G	A	G	-0.0689292	0.0435986	0.716778	FALSE	FALSE	FALSE	finngen_R9_CD2_NONHODGKIN_NAS_EXALLC	5022135	0.366559	0.0482853	other and unspecified types of non-Hodgkin lymphoma	TRUE	reported	textfile	ebi-a-GCST90017108	10	5064327	0.0147693	2.63615e-06	14306	order Verrucomicrobiales|| id:ebi-a-GCST90017108	TRUE	reported	igd	2	TRUE	0.00194571	27.8857	36.4762	21.7814	0.2873
rs4936098	G	A	G	A	-0.0648843	0.0683309	0.651598	FALSE	FALSE	FALSE	finngen_R9_CD2_NONHODGKIN_NAS_EXALLC	130410772	0.131531	0.0453094	other and unspecified types of non-Hodgkin lymphoma	TRUE	reported	textfile	ebi-a-GCST90017108	11	130280667	0.0135928	1.1222e-06	14306	order Verrucomicrobiales|| id:ebi-a-GCST90017108	TRUE	reported	igd	2	TRUE	0.00188944	27.0776	36.4762	22.7856	0.34
rs61779207	G	A	G	A	-0.0758309	0.0729083	0.223847	FALSE	FALSE	FALSE	finngen_R9_CD2_NONHODGKIN_NAS_EXALLC	40608800	0.163831	0.0523653	other and unspecified types of non-Hodgkin lymphoma	TRUE	reported	textfile	ebi-a-GCST90017108	1	41074472	0.0167762	6.7228e-06	14306	order Verrucomicrobiales|| id:ebi-a-GCST90017108	TRUE	reported	igd	2	TRUE	0.00168199	24.0997	36.4762	20.4317	0.1779
rs74542928	T	C	T	C	0.112164	0.0326827	0.0478451	FALSE	FALSE	FALSE	finngen_R9_CD2_NONHODGKIN_NAS_EXALLC	99623031	0.743255	0.0997806	other and unspecified types of non-Hodgkin lymphoma	TRUE	reported	textfile	ebi-a-GCST90017108	4	100544188	0.0236422	1.63222e-06	14306	order Verrucomicrobiales|| id:ebi-a-GCST90017108	TRUE	reported	igd	2	TRUE	0.00182076	26.0917	36.4762	22.5077	0.07853
rs9349825	A	G	A	G	-0.0704036	0.00871246	0.189734	FALSE	FALSE	FALSE	finngen_R9_CD2_NONHODGKIN_NAS_EXALLC	56476683	0.873771	0.0548399	other and unspecified types of non-Hodgkin lymphoma	TRUE	reported	textfile	ebi-a-GCST90017108	6	56341481	0.0147128	2.53688e-06	14306	order Verrucomicrobiales|| id:ebi-a-GCST90017108	TRUE	reported	igd	2	TRUE	0.00199547	28.6003	36.4762	22.8981	0.2793
rs941682	G	A	G	A	-0.0631436	-0.00631433	0.274477	FALSE	FALSE	FALSE	finngen_R9_CD2_NONHODGKIN_NAS_EXALLC	33280034	0.89553	0.0480871	other and unspecified types of non-Hodgkin lymphoma	TRUE	reported	textfile	ebi-a-GCST90017108	20	31867840	0.0143767	9.60993e-06	14306	order Verrucomicrobiales|| id:ebi-a-GCST90017108	TRUE	reported	igd	2	TRUE	0.00170901	24.4875	36.4762	19.2904	0.3111
rs11251024	G	A	G	A	0.104201	-0.0404336	0.263692	FALSE	FALSE	FALSE	finngen_R9_CD2_NONHODGKIN_NAS_EXALLC	2053532	0.40787	0.0488537	other and unspecified types of non-Hodgkin lymphoma	TRUE	reported	textfile	ebi-a-GCST90017104	10	2095726	0.0206737	6.62796e-07	14306	order NB1n|| id:ebi-a-GCST90017104	TRUE	reported	igd	2	TRUE	0.00480134	69.0097	36.4762	25.4043	0.33
rs11606187	A	G	A	G	-0.154539	0.0179107	0.145572	FALSE	FALSE	FALSE	finngen_R9_CD2_NONHODGKIN_NAS_EXALLC	91856434	0.772081	0.0618348	other and unspecified types of non-Hodgkin lymphoma	TRUE	reported	textfile	ebi-a-GCST90017104	11	91589600	0.0326288	3.30583e-06	14306	order NB1n|| id:ebi-a-GCST90017104	TRUE	reported	igd	2	TRUE	0.00457897	65.7988	36.4762	22.4323	0.1074
rs13385922	T	C	T	C	0.0929494	0.0445833	0.346096	FALSE	FALSE	FALSE	finngen_R9_CD2_NONHODGKIN_NAS_EXALLC	233172678	0.325905	0.0453822	other and unspecified types of non-Hodgkin lymphoma	TRUE	reported	textfile	ebi-a-GCST90017104	2	234081324	0.0201348	3.96826e-06	14306	order NB1n|| id:ebi-a-GCST90017104	TRUE	reported	igd	2	TRUE	0.00416581	59.8371	36.4762	21.3107	0.4056
rs166849	A	G	A	G	-0.0911053	0.062908	0.584718	FALSE	FALSE	FALSE	finngen_R9_CD2_NONHODGKIN_NAS_EXALLC	199914143	0.151066	0.0438146	other and unspecified types of non-Hodgkin lymphoma	TRUE	reported	textfile	ebi-a-GCST90017104	2	200778866	0.0202239	7.73891e-06	14306	order NB1n|| id:ebi-a-GCST90017104	TRUE	reported	igd	2	TRUE	0.00394813	56.6979	36.4762	20.2935	0.3897
rs2172426	T	C	T	C	0.10212	-0.0799921	0.59587	FALSE	FALSE	FALSE	finngen_R9_CD2_NONHODGKIN_NAS_EXALLC	18371511	0.0697815	0.0441134	other and unspecified types of non-Hodgkin lymphoma	TRUE	reported	textfile	ebi-a-GCST90017104	8	18229020	0.0198947	3.17424e-07	14306	order NB1n|| id:ebi-a-GCST90017104	TRUE	reported	igd	2	TRUE	0.00515632	74.1383	36.4762	26.3479	0.4473
rs267959	G	A	G	A	-0.0988612	0.0505714	0.723833	FALSE	FALSE	FALSE	finngen_R9_CD2_NONHODGKIN_NAS_EXALLC	10737690	0.294448	0.0482361	other and unspecified types of non-Hodgkin lymphoma	TRUE	reported	textfile	ebi-a-GCST90017104	5	10737802	0.0209676	2.61993e-06	14306	order NB1n|| id:ebi-a-GCST90017104	TRUE	reported	igd	2	TRUE	0.00440434	63.2784	36.4762	22.2308	0.3429
rs4383094	C	T	C	T	-0.149188	-0.0673309	0.858473	FALSE	FALSE	FALSE	finngen_R9_CD2_NONHODGKIN_NAS_EXALLC	81402631	0.28089	0.0624404	other and unspecified types of non-Hodgkin lymphoma	TRUE	reported	textfile	ebi-a-GCST90017104	15	81694972	0.0320662	4.28134e-06	14306	order NB1n|| id:ebi-a-GCST90017104	TRUE	reported	igd	2	TRUE	0.00387749	55.6796	36.4762	21.6458	0.0964
rs60775321	T	C	T	C	-0.0962425	0.0183366	0.289642	FALSE	FALSE	FALSE	finngen_R9_CD2_NONHODGKIN_NAS_EXALLC	96775441	0.701389	0.0478205	other and unspecified types of non-Hodgkin lymphoma	TRUE	reported	textfile	ebi-a-GCST90017104	15	97318671	0.0213842	7.10461e-06	14306	order NB1n|| id:ebi-a-GCST90017104	TRUE	reported	igd	2	TRUE	0.00389917	55.992	36.4762	20.2557	0.3012
rs72671304	T	C	T	C	0.172322	-0.0252733	0.074651	FALSE	FALSE	FALSE	finngen_R9_CD2_NONHODGKIN_NAS_EXALLC	38956767	0.757202	0.0817491	other and unspecified types of non-Hodgkin lymphoma	TRUE	reported	textfile	ebi-a-GCST90017104	14	39425971	0.0370028	3.79577e-06	14306	order NB1n|| id:ebi-a-GCST90017104	TRUE	reported	igd	2	TRUE	0.00384481	55.2084	36.4762	21.6876	0.06958
rs7911787	G	T	G	T	-0.223071	-0.0676408	0.0316527	FALSE	FALSE	FALSE	finngen_R9_CD2_NONHODGKIN_NAS_EXALLC	96859811	0.580847	0.122505	other and unspecified types of non-Hodgkin lymphoma	TRUE	reported	textfile	ebi-a-GCST90017104	10	98619568	0.0470232	3.38821e-06	14306	order NB1n|| id:ebi-a-GCST90017104	TRUE	reported	igd	2	TRUE	0.00610119	87.8071	36.4762	22.5041	0.06561
rs8126061	T	C	T	C	-0.159135	-0.0993454	0.125665	FALSE	FALSE	FALSE	finngen_R9_CD2_NONHODGKIN_NAS_EXALLC	3424592	0.127548	0.0651939	other and unspecified types of non-Hodgkin lymphoma	TRUE	reported	textfile	ebi-a-GCST90017104	20	3405239	0.0351904	7.36326e-06	14306	order NB1n|| id:ebi-a-GCST90017104	TRUE	reported	igd	2	TRUE	0.00437208	62.8129	36.4762	20.4495	0.09543
rs9542068	T	C	T	C	0.0990709	-0.00189508	0.335678	FALSE	FALSE	FALSE	finngen_R9_CD2_NONHODGKIN_NAS_EXALLC	69732699	0.966962	0.045754	other and unspecified types of non-Hodgkin lymphoma	TRUE	reported	textfile	ebi-a-GCST90017104	13	70306831	0.0218149	6.52334e-06	14306	order NB1n|| id:ebi-a-GCST90017104	TRUE	reported	igd	2	TRUE	0.00427926	61.4735	36.4762	20.6246	0.3211
rs1135612	G	A	G	A	0.0529785	0.0506056	0.209696	FALSE	FALSE	FALSE	finngen_R9_CD2_NONHODGKIN_NAS_EXALLC	75980359	0.340432	0.053084	other and unspecified types of non-Hodgkin lymphoma	TRUE	reported	textfile	ebi-a-GCST90017107	7	75609677	0.0119177	9.26296e-06	14306	order Selenomonadales|| id:ebi-a-GCST90017107	TRUE	reported	igd	2	TRUE	0.00103691	14.8474	36.4762	19.7613	0.2445
rs13086907	G	A	G	A	0.0625312	-0.0288517	0.222989	FALSE	FALSE	FALSE	finngen_R9_CD2_NONHODGKIN_NAS_EXALLC	142416275	0.579848	0.0521159	other and unspecified types of non-Hodgkin lymphoma	TRUE	reported	textfile	ebi-a-GCST90017107	3	142135117	0.0131735	1.95488e-06	14306	order Selenomonadales|| id:ebi-a-GCST90017107	TRUE	reported	igd	2	TRUE	0.00125031	17.9068	36.4762	22.5316	0.1998
rs1643968	T	C	T	C	-0.0565284	0.0199265	0.359339	FALSE	FALSE	FALSE	finngen_R9_CD2_NONHODGKIN_NAS_EXALLC	165839623	0.657917	0.0450019	other and unspecified types of non-Hodgkin lymphoma	TRUE	reported	textfile	ebi-a-GCST90017107	5	165266628	0.0112298	4.14601e-07	14306	order Selenomonadales|| id:ebi-a-GCST90017107	TRUE	reported	igd	2	TRUE	0.00128925	18.4653	36.4762	25.339	0.2803
rs1649999	A	G	A	G	0.0748989	0.0221852	0.0970081	FALSE	FALSE	FALSE	finngen_R9_CD2_NONHODGKIN_NAS_EXALLC	78326315	0.762567	0.0734337	other and unspecified types of non-Hodgkin lymphoma	TRUE	reported	textfile	ebi-a-GCST90017107	10	80086072	0.0166458	7.58124e-06	14306	order Selenomonadales|| id:ebi-a-GCST90017107	TRUE	reported	igd	2	TRUE	0.00098654	14.1254	36.4762	20.2461	0.09742
rs2834062	A	G	A	G	0.0489057	0.0786113	0.313571	FALSE	FALSE	FALSE	finngen_R9_CD2_NONHODGKIN_NAS_EXALLC	33005177	0.0957635	0.0471927	other and unspecified types of non-Hodgkin lymphoma	TRUE	reported	textfile	ebi-a-GCST90017107	21	34377485	0.0108842	8.43918e-06	14306	order Selenomonadales|| id:ebi-a-GCST90017107	TRUE	reported	igd	2	TRUE	0.00110845	15.8728	36.4762	20.1895	0.3648
rs4463806	C	T	C	T	0.0543966	-0.0240718	0.80748	FALSE	FALSE	FALSE	finngen_R9_CD2_NONHODGKIN_NAS_EXALLC	113838234	0.66069	0.0548384	other and unspecified types of non-Hodgkin lymphoma	TRUE	reported	textfile	ebi-a-GCST90017107	10	115597993	0.0129365	7.80657e-06	14306	order Selenomonadales|| id:ebi-a-GCST90017107	TRUE	reported	igd	2	TRUE	0.000960284	13.7491	36.4762	17.6811	0.2038
rs4722181	T	G	T	G	0.0501306	0.028397	0.470599	FALSE	FALSE	FALSE	finngen_R9_CD2_NONHODGKIN_NAS_EXALLC	22777952	0.510985	0.0432022	other and unspecified types of non-Hodgkin lymphoma	TRUE	reported	textfile	ebi-a-GCST90017107	7	22817571	0.0105798	2.00111e-06	14306	order Selenomonadales|| id:ebi-a-GCST90017107	TRUE	reported	igd	2	TRUE	0.00125367	17.955	36.4762	22.4518	0.4761
rs60274479	T	C	T	C	-0.0659623	0.0658217	0.198489	FALSE	FALSE	FALSE	finngen_R9_CD2_NONHODGKIN_NAS_EXALLC	21238604	0.229159	0.054736	other and unspecified types of non-Hodgkin lymphoma	TRUE	reported	textfile	ebi-a-GCST90017107	16	21249925	0.0134137	1.1623e-06	14306	order Selenomonadales|| id:ebi-a-GCST90017107	TRUE	reported	igd	2	TRUE	0.00150637	21.5796	36.4762	24.1821	0.2227
rs61249479	A	C	A	C	0.0777075	-0.0386067	0.154944	FALSE	FALSE	FALSE	finngen_R9_CD2_NONHODGKIN_NAS_EXALLC	122150629	0.517501	0.0596517	other and unspecified types of non-Hodgkin lymphoma	TRUE	reported	textfile	ebi-a-GCST90017107	9	124912908	0.0168628	2.95474e-06	14306	order Selenomonadales|| id:ebi-a-GCST90017107	TRUE	reported	igd	2	TRUE	0.000964067	13.8033	36.4762	21.2357	0.08748
rs71405394	G	A	G	A	-0.114178	0.0746061	0.0685732	FALSE	FALSE	FALSE	finngen_R9_CD2_NONHODGKIN_NAS_EXALLC	100704883	0.383862	0.085675	other and unspecified types of non-Hodgkin lymphoma	TRUE	reported	textfile	ebi-a-GCST90017107	15	101245088	0.02405	2.16631e-06	14306	order Selenomonadales|| id:ebi-a-GCST90017107	TRUE	reported	igd	2	TRUE	0.00127806	18.3048	36.4762	22.539	0.05169
rs73232831	G	A	G	A	-0.151829	0.0576124	0.034909	FALSE	FALSE	FALSE	finngen_R9_CD2_NONHODGKIN_NAS_EXALLC	17411803	0.621858	0.116809	other and unspecified types of non-Hodgkin lymphoma	TRUE	reported	textfile	ebi-a-GCST90017107	4	17413426	0.0314932	1.87452e-06	14306	order Selenomonadales|| id:ebi-a-GCST90017107	TRUE	reported	igd	2	TRUE	0.00274654	39.3946	36.4762	23.2421	0.06362
rs9423647	G	A	G	A	0.047817	-0.0288538	0.559201	FALSE	FALSE	FALSE	finngen_R9_CD2_NONHODGKIN_NAS_EXALLC	5537855	0.506243	0.0434088	other and unspecified types of non-Hodgkin lymphoma	TRUE	reported	textfile	ebi-a-GCST90017107	10	5579818	0.0105282	6.06108e-06	14306	order Selenomonadales|| id:ebi-a-GCST90017107	TRUE	reported	igd	2	TRUE	0.00114222	16.357	36.4762	20.628	0.4851
rs11599763	C	T	C	T	0.0554862	-0.0305123	0.592416	FALSE	FALSE	FALSE	finngen_R9_CD2_NONHODGKIN_NAS_EXALLC	11813600	0.490889	0.0442915	other and unspecified types of non-Hodgkin lymphoma	TRUE	reported	textfile	ebi-a-GCST90017097	10	11855599	0.0117486	2.60699e-06	14306	order Desulfovibrionales|| id:ebi-a-GCST90017097	TRUE	reported	igd	2	TRUE	0.00146445	20.9782	36.4762	22.3048	0.3897
rs17791387	A	G	A	G	-0.0727501	0.00881438	0.0951235	FALSE	FALSE	FALSE	finngen_R9_CD2_NONHODGKIN_NAS_EXALLC	79219511	0.905043	0.0738882	other and unspecified types of non-Hodgkin lymphoma	TRUE	reported	textfile	ebi-a-GCST90017097	9	81834426	0.0154369	2.25294e-06	14306	order Desulfovibrionales|| id:ebi-a-GCST90017097	TRUE	reported	igd	2	TRUE	0.00128358	18.384	36.4762	22.2099	0.1412
rs186073	T	C	T	C	0.0529219	-0.000587614	0.394825	FALSE	FALSE	FALSE	finngen_R9_CD2_NONHODGKIN_NAS_EXALLC	31091909	0.98936	0.0440616	other and unspecified types of non-Hodgkin lymphoma	TRUE	reported	textfile	ebi-a-GCST90017097	3	31133401	0.0118542	8.7444e-06	14306	order Desulfovibrionales|| id:ebi-a-GCST90017097	TRUE	reported	igd	2	TRUE	0.00137084	19.6354	36.4762	19.9309	0.4274
rs2692012	G	A	G	A	-0.112244	-0.0317567	0.94524	FALSE	FALSE	FALSE	finngen_R9_CD2_NONHODGKIN_NAS_EXALLC	204022477	0.738895	0.0952749	other and unspecified types of non-Hodgkin lymphoma	TRUE	reported	textfile	ebi-a-GCST90017097	1	203991605	0.0253553	2.27023e-06	14306	order Desulfovibrionales|| id:ebi-a-GCST90017097	TRUE	reported	igd	2	TRUE	0.00150063	21.4973	36.4762	19.597	0.0636
rs2838334	G	A	G	A	0.0569024	-0.0221364	0.344073	FALSE	FALSE	FALSE	finngen_R9_CD2_NONHODGKIN_NAS_EXALLC	43645080	0.625655	0.0453753	other and unspecified types of non-Hodgkin lymphoma	TRUE	reported	textfile	ebi-a-GCST90017097	21	45064961	0.0124223	4.16793e-06	14306	order Desulfovibrionales|| id:ebi-a-GCST90017097	TRUE	reported	igd	2	TRUE	0.00141629	20.2874	36.4762	20.9825	0.3231
rs3935584	C	T	C	T	-0.0524466	-0.0231345	0.533019	FALSE	FALSE	FALSE	finngen_R9_CD2_NONHODGKIN_NAS_EXALLC	233064573	0.593909	0.0433896	other and unspecified types of non-Hodgkin lymphoma	TRUE	reported	textfile	ebi-a-GCST90017097	2	233929283	0.0115749	7.19747e-06	14306	order Desulfovibrionales|| id:ebi-a-GCST90017097	TRUE	reported	igd	2	TRUE	0.00137523	19.6985	36.4762	20.5305	0.496
rs4506934	C	T	C	T	-0.0953383	-0.159821	0.11802	FALSE	FALSE	FALSE	finngen_R9_CD2_NONHODGKIN_NAS_EXALLC	2953368	0.016936	0.0669243	other and unspecified types of non-Hodgkin lymphoma	TRUE	reported	textfile	ebi-a-GCST90017097	17	2856662	0.0201367	2.42996e-06	14306	order Desulfovibrionales|| id:ebi-a-GCST90017097	TRUE	reported	igd	2	TRUE	0.00181222	25.969	36.4762	22.416	0.1123
rs6058181	C	T	C	T	0.0836765	-0.034691	0.163604	FALSE	FALSE	FALSE	finngen_R9_CD2_NONHODGKIN_NAS_EXALLC	35106998	0.55341	0.0585346	other and unspecified types of non-Hodgkin lymphoma	TRUE	reported	textfile	ebi-a-GCST90017097	20	33694801	0.0166098	2.52773e-07	14306	order Desulfovibrionales|| id:ebi-a-GCST90017097	TRUE	reported	igd	2	TRUE	0.00151374	21.6854	36.4762	25.3792	0.1233
rs62020470	A	G	A	G	-0.0573633	0.113189	0.179417	FALSE	FALSE	FALSE	finngen_R9_CD2_NONHODGKIN_NAS_EXALLC	95617836	0.0441144	0.0562286	other and unspecified types of non-Hodgkin lymphoma	TRUE	reported	textfile	ebi-a-GCST90017097	15	96161065	0.0129462	7.50983e-06	14306	order Desulfovibrionales|| id:ebi-a-GCST90017097	TRUE	reported	igd	2	TRUE	0.00126431	18.1075	36.4762	19.6329	0.2594
rs72647048	T	C	T	C	-0.0772459	-0.0246627	0.112363	FALSE	FALSE	FALSE	finngen_R9_CD2_NONHODGKIN_NAS_EXALLC	56952819	0.717096	0.0680645	other and unspecified types of non-Hodgkin lymphoma	TRUE	reported	textfile	ebi-a-GCST90017097	8	57865378	0.0170876	9.00285e-06	14306	order Desulfovibrionales|| id:ebi-a-GCST90017097	TRUE	reported	igd	2	TRUE	0.00122649	17.5653	36.4762	20.4357	0.1163
rs9928243	C	A	C	A	-0.0544713	0.0472608	0.47406	FALSE	FALSE	FALSE	finngen_R9_CD2_NONHODGKIN_NAS_EXALLC	71507738	0.275917	0.043377	other and unspecified types of non-Hodgkin lymphoma	TRUE	reported	textfile	ebi-a-GCST90017097	16	71541641	0.0117811	3.96634e-06	14306	order Desulfovibrionales|| id:ebi-a-GCST90017097	TRUE	reported	igd	2	TRUE	0.00145054	20.7786	36.4762	21.3778	0.4254
rs1511453	A	G	A	G	0.0910999	0.00375558	0.0579975	FALSE	FALSE	FALSE	finngen_R9_CD2_NONHODGKIN_NAS_EXALLC	23586839	0.967816	0.0930796	other and unspecified types of non-Hodgkin lymphoma	TRUE	reported	textfile	ebi-a-GCST90017094	4	23588462	0.0199479	8.00092e-06	14306	order Burkholderiales|| id:ebi-a-GCST90017094	TRUE	reported	igd	2	TRUE	0.000988807	14.1579	36.4762	20.8565	0.06362
rs1928341	G	A	G	A	-0.0507782	0.0845522	0.594969	FALSE	FALSE	FALSE	finngen_R9_CD2_NONHODGKIN_NAS_EXALLC	153267537	0.0548037	0.0440278	other and unspecified types of non-Hodgkin lymphoma	TRUE	reported	textfile	ebi-a-GCST90017094	1	153240013	0.0110587	4.51513e-06	14306	order Burkholderiales|| id:ebi-a-GCST90017094	TRUE	reported	igd	2	TRUE	0.00125744	18.009	36.4762	21.0837	0.4215
rs2321387	G	A	G	A	-0.0508514	-0.0504745	0.429326	FALSE	FALSE	FALSE	finngen_R9_CD2_NONHODGKIN_NAS_EXALLC	58115206	0.247182	0.0436169	other and unspecified types of non-Hodgkin lymphoma	TRUE	reported	textfile	ebi-a-GCST90017094	13	58689340	0.0109588	3.25784e-06	14306	order Burkholderiales|| id:ebi-a-GCST90017094	TRUE	reported	igd	2	TRUE	0.00128834	18.4522	36.4762	21.5318	0.4702
rs2613606	T	C	T	C	0.0499561	-0.0177429	0.581258	FALSE	FALSE	FALSE	finngen_R9_CD2_NONHODGKIN_NAS_EXALLC	111644969	0.686377	0.0439425	other and unspecified types of non-Hodgkin lymphoma	TRUE	reported	textfile	ebi-a-GCST90017094	7	111285025	0.0109264	4.13361e-06	14306	order Burkholderiales|| id:ebi-a-GCST90017094	TRUE	reported	igd	2	TRUE	0.0011913	17.0607	36.4762	20.9037	0.3936
rs4033856	T	C	T	C	-0.0833445	0.082059	0.912953	FALSE	FALSE	FALSE	finngen_R9_CD2_NONHODGKIN_NAS_EXALLC	45640468	0.284225	0.0766279	other and unspecified types of non-Hodgkin lymphoma	TRUE	reported	textfile	ebi-a-GCST90017094	4	45642485	0.0167489	5.66826e-07	14306	order Burkholderiales|| id:ebi-a-GCST90017094	TRUE	reported	igd	2	TRUE	0.00156302	22.3924	36.4762	24.7617	0.1292
rs6087811	T	G	T	G	-0.101587	0.0874404	0.101661	FALSE	FALSE	FALSE	finngen_R9_CD2_NONHODGKIN_NAS_EXALLC	32008327	0.221981	0.0715975	other and unspecified types of non-Hodgkin lymphoma	TRUE	reported	textfile	ebi-a-GCST90017094	20	30596130	0.0198817	2.88377e-07	14306	order Burkholderiales|| id:ebi-a-GCST90017094	TRUE	reported	igd	2	TRUE	0.00154522	22.1371	36.4762	26.1077	0.08151
rs62191117	A	G	A	G	0.0679995	-0.0261563	0.205632	FALSE	FALSE	FALSE	finngen_R9_CD2_NONHODGKIN_NAS_EXALLC	238979079	0.625278	0.0535567	other and unspecified types of non-Hodgkin lymphoma	TRUE	reported	textfile	ebi-a-GCST90017094	2	239900775	0.0132471	2.791e-07	14306	order Burkholderiales|| id:ebi-a-GCST90017094	TRUE	reported	igd	2	TRUE	0.00151153	21.6537	36.4762	26.3493	0.2058
rs62395635	T	C	T	C	0.109911	-0.182015	0.0616754	FALSE	FALSE	FALSE	finngen_R9_CD2_NONHODGKIN_NAS_EXALLC	174070793	0.0435181	0.0901644	other and unspecified types of non-Hodgkin lymphoma	TRUE	reported	textfile	ebi-a-GCST90017094	5	173497796	0.0236375	2.90228e-06	14306	order Burkholderiales|| id:ebi-a-GCST90017094	TRUE	reported	igd	2	TRUE	0.00158491	22.7066	36.4762	21.6212	0.07058
rs75242906	C	T	C	T	-0.120974	0.0220834	0.0836498	FALSE	FALSE	FALSE	finngen_R9_CD2_NONHODGKIN_NAS_EXALLC	56494209	0.779351	0.0788226	other and unspecified types of non-Hodgkin lymphoma	TRUE	reported	textfile	ebi-a-GCST90017094	15	56786407	0.0281273	9.74518e-06	14306	order Burkholderiales|| id:ebi-a-GCST90017094	TRUE	reported	igd	2	TRUE	0.00148684	21.2994	36.4762	18.4981	0.05368
rs7638039	T	C	T	C	0.0580987	0.119635	0.245986	FALSE	FALSE	FALSE	finngen_R9_CD2_NONHODGKIN_NAS_EXALLC	70539788	0.017287	0.0502551	other and unspecified types of non-Hodgkin lymphoma	TRUE	reported	textfile	ebi-a-GCST90017094	3	70588939	0.012673	4.83593e-06	14306	order Burkholderiales|| id:ebi-a-GCST90017094	TRUE	reported	igd	2	TRUE	0.00120502	17.2574	36.4762	21.0172	0.2326
rs2889192	T	G	T	G	-0.0884052	0.0708636	0.851391	FALSE	FALSE	FALSE	finngen_R9_CD2_NONHODGKIN_NAS_EXALLC	73779652	0.244444	0.060882	other and unspecified types of non-Hodgkin lymphoma	TRUE	reported	textfile	ebi-a-GCST90017090	9	76394568	0.0194997	3.96725e-06	14306	order Actinomycetales|| id:ebi-a-GCST90017090	TRUE	reported	igd	2	TRUE	0.002564	36.7698	36.4762	20.5542	0.2068
rs34583783	G	T	G	T	0.123688	-0.11867	0.0610662	FALSE	FALSE	FALSE	finngen_R9_CD2_NONHODGKIN_NAS_EXALLC	66497478	0.190752	0.0907014	other and unspecified types of non-Hodgkin lymphoma	TRUE	reported	textfile	ebi-a-GCST90017090	6	67207371	0.0264254	5.53886e-06	14306	order Actinomycetales|| id:ebi-a-GCST90017090	TRUE	reported	igd	2	TRUE	0.00281234	40.3412	36.4762	21.9085	0.1024
rs35011108	A	G	A	G	0.241546	-0.116475	0.0677871	FALSE	FALSE	FALSE	finngen_R9_CD2_NONHODGKIN_NAS_EXALLC	132686341	0.181422	0.0871562	other and unspecified types of non-Hodgkin lymphoma	TRUE	reported	textfile	ebi-a-GCST90017090	6	133007480	0.0503803	1.87659e-06	14306	order Actinomycetales|| id:ebi-a-GCST90017090	TRUE	reported	igd	2	TRUE	0.00695145	100.13	36.4762	22.9868	0.06362
rs4073240	G	A	G	A	0.074973	0.0530754	0.380355	FALSE	FALSE	FALSE	finngen_R9_CD2_NONHODGKIN_NAS_EXALLC	168824686	0.231399	0.0443492	other and unspecified types of non-Hodgkin lymphoma	TRUE	reported	textfile	ebi-a-GCST90017090	6	169224781	0.0164672	5.67898e-06	14306	order Actinomycetales|| id:ebi-a-GCST90017090	TRUE	reported	igd	2	TRUE	0.00265579	38.0896	36.4762	20.7286	0.3827
rs10028567	C	T	C	T	-0.0934027	0.0931038	0.120919	FALSE	FALSE	FALSE	finngen_R9_CD2_NONHODGKIN_NAS_EXALLC	52791410	0.162099	0.0665956	other and unspecified types of non-Hodgkin lymphoma	TRUE	reported	textfile	ebi-a-GCST90016952	4	53657577	0.0190343	3.72495e-06	14306	family Streptococcaceae|| id:ebi-a-GCST90016952	TRUE	reported	igd	2	TRUE	0.00130627	18.7094	34.3123	24.0794	0.08151
rs11110281	T	C	T	C	-0.130554	0.0202033	0.048594	FALSE	FALSE	FALSE	finngen_R9_CD2_NONHODGKIN_NAS_EXALLC	100190236	0.838157	0.0989137	other and unspecified types of non-Hodgkin lymphoma	TRUE	reported	textfile	ebi-a-GCST90016952	12	100584014	0.0225943	1.40136e-08	14306	family Streptococcaceae|| id:ebi-a-GCST90016952	TRUE	reported	igd	2	TRUE	0.00214832	30.7958	34.3123	33.3874	0.06759
rs16950051	A	G	A	G	0.107008	-0.00642121	0.0652692	FALSE	FALSE	FALSE	finngen_R9_CD2_NONHODGKIN_NAS_EXALLC	120291702	0.941754	0.0878835	other and unspecified types of non-Hodgkin lymphoma	TRUE	reported	textfile	ebi-a-GCST90016952	12	120729505	0.0236973	5.33814e-06	14306	family Streptococcaceae|| id:ebi-a-GCST90016952	TRUE	reported	igd	2	TRUE	0.00126439	18.1088	34.3123	20.3908	0.05865
rs2370083	G	T	G	T	-0.0842751	0.0922982	0.0642326	FALSE	FALSE	FALSE	finngen_R9_CD2_NONHODGKIN_NAS_EXALLC	97060413	0.295967	0.0883134	other and unspecified types of non-Hodgkin lymphoma	TRUE	reported	textfile	ebi-a-GCST90016952	14	97526750	0.0184509	4.25667e-06	14306	family Streptococcaceae|| id:ebi-a-GCST90016952	TRUE	reported	igd	2	TRUE	0.0011455	16.404	34.3123	20.8624	0.08847
rs2952251	G	A	G	A	0.0639298	-0.00377881	0.77216	FALSE	FALSE	FALSE	finngen_R9_CD2_NONHODGKIN_NAS_EXALLC	10285654	0.941446	0.0514456	other and unspecified types of non-Hodgkin lymphoma	TRUE	reported	textfile	ebi-a-GCST90016952	8	10143164	0.0126525	3.72237e-07	14306	family Streptococcaceae|| id:ebi-a-GCST90016952	TRUE	reported	igd	2	TRUE	0.0015428	22.1023	34.3123	25.5302	0.2525
rs35344081	G	A	G	A	0.0609349	0.0286796	0.263063	FALSE	FALSE	FALSE	finngen_R9_CD2_NONHODGKIN_NAS_EXALLC	941253	0.555871	0.0486932	other and unspecified types of non-Hodgkin lymphoma	TRUE	reported	textfile	ebi-a-GCST90016952	16	991253	0.0129703	2.63846e-06	14306	family Streptococcaceae|| id:ebi-a-GCST90016952	TRUE	reported	igd	2	TRUE	0.00135684	19.4346	34.3123	22.0715	0.2406
rs57646748	G	A	G	A	-0.088021	-0.0350675	0.0384198	FALSE	FALSE	FALSE	finngen_R9_CD2_NONHODGKIN_NAS_EXALLC	37451236	0.753376	0.111612	other and unspecified types of non-Hodgkin lymphoma	TRUE	reported	textfile	ebi-a-GCST90016952	4	37452858	0.019876	7.88352e-06	14306	family Streptococcaceae|| id:ebi-a-GCST90016952	TRUE	reported	igd	2	TRUE	0.000976544	13.9821	34.3123	19.6117	0.06759
rs6806351	T	C	T	C	-0.0619209	0.00542462	0.219303	FALSE	FALSE	FALSE	finngen_R9_CD2_NONHODGKIN_NAS_EXALLC	132339879	0.917286	0.0522334	other and unspecified types of non-Hodgkin lymphoma	TRUE	reported	textfile	ebi-a-GCST90016952	3	132058723	0.0135744	6.93793e-06	14306	family Streptococcaceae|| id:ebi-a-GCST90016952	TRUE	reported	igd	2	TRUE	0.00126639	18.1374	34.3123	20.8081	0.2087
rs77968078	G	A	G	A	-0.0993013	0.00781676	0.0602138	FALSE	FALSE	FALSE	finngen_R9_CD2_NONHODGKIN_NAS_EXALLC	240278466	0.930778	0.0899862	other and unspecified types of non-Hodgkin lymphoma	TRUE	reported	textfile	ebi-a-GCST90016952	1	240441766	0.0224788	7.93341e-06	14306	family Streptococcaceae|| id:ebi-a-GCST90016952	TRUE	reported	igd	2	TRUE	0.00105411	15.0939	34.3123	19.5148	0.05666
rs7916711	A	G	A	G	0.0959639	0.0770605	0.139224	FALSE	FALSE	FALSE	finngen_R9_CD2_NONHODGKIN_NAS_EXALLC	28299340	0.218162	0.0625781	other and unspecified types of non-Hodgkin lymphoma	TRUE	reported	textfile	ebi-a-GCST90016952	10	28588269	0.021545	6.32732e-06	14306	family Streptococcaceae|| id:ebi-a-GCST90016952	TRUE	reported	igd	2	TRUE	0.00111311	15.9397	34.3123	19.8391	0.06461
rs957755	T	G	T	G	-0.0642449	-0.042931	0.139283	FALSE	FALSE	FALSE	finngen_R9_CD2_NONHODGKIN_NAS_EXALLC	46739055	0.488378	0.0619592	other and unspecified types of non-Hodgkin lymphoma	TRUE	reported	textfile	ebi-a-GCST90016952	7	46778653	0.0142702	7.41515e-06	14306	family Streptococcaceae|| id:ebi-a-GCST90016952	TRUE	reported	igd	2	TRUE	0.00127502	18.2611	34.3123	20.2683	0.1909
rs10093275	T	C	T	C	-0.0534595	-0.0270355	0.668992	FALSE	FALSE	FALSE	finngen_R9_CD2_NONHODGKIN_NAS_EXALLC	68820652	0.556619	0.0459889	other and unspecified types of non-Hodgkin lymphoma	TRUE	reported	textfile	ebi-a-GCST90016951	8	69732887	0.011677	5.35229e-06	14306	family Ruminococcaceae|| id:ebi-a-GCST90016951	TRUE	reported	igd	2	TRUE	0.00115807	16.5842	34.3123	20.9598	0.2823
rs10166469	C	T	C	T	0.053336	-0.0401406	0.745983	FALSE	FALSE	FALSE	finngen_R9_CD2_NONHODGKIN_NAS_EXALLC	29606301	0.415617	0.0493098	other and unspecified types of non-Hodgkin lymphoma	TRUE	reported	textfile	ebi-a-GCST90016951	2	29829167	0.0120209	8.52158e-06	14306	family Ruminococcaceae|| id:ebi-a-GCST90016951	TRUE	reported	igd	2	TRUE	0.00113765	16.2915	34.3123	19.6864	0.2763
rs1158100	G	A	G	A	0.0490539	-0.0677239	0.567131	FALSE	FALSE	FALSE	finngen_R9_CD2_NONHODGKIN_NAS_EXALLC	4698162	0.119737	0.0435277	other and unspecified types of non-Hodgkin lymphoma	TRUE	reported	textfile	ebi-a-GCST90016951	8	4555684	0.0109865	8.60855e-06	14306	family Ruminococcaceae|| id:ebi-a-GCST90016951	TRUE	reported	igd	2	TRUE	0.00110182	15.7778	34.3123	19.9356	0.3549
rs1612733	T	C	T	C	0.108708	-0.218882	0.0547791	FALSE	FALSE	FALSE	finngen_R9_CD2_NONHODGKIN_NAS_EXALLC	107118984	0.0221891	0.095702	other and unspecified types of non-Hodgkin lymphoma	TRUE	reported	textfile	ebi-a-GCST90016951	1	107661606	0.0238006	4.22435e-06	14306	family Ruminococcaceae|| id:ebi-a-GCST90016951	TRUE	reported	igd	2	TRUE	0.00132552	18.9853	34.3123	20.8616	0.05964
rs17376049	T	C	T	C	0.0848534	0.0603801	0.108365	FALSE	FALSE	FALSE	finngen_R9_CD2_NONHODGKIN_NAS_EXALLC	60959595	0.384505	0.0694323	other and unspecified types of non-Hodgkin lymphoma	TRUE	reported	textfile	ebi-a-GCST90016951	1	61425267	0.0172114	7.29625e-07	14306	family Ruminococcaceae|| id:ebi-a-GCST90016951	TRUE	reported	igd	2	TRUE	0.00139064	19.9195	34.3123	24.3056	0.1083
rs2113833	C	T	C	T	-0.169146	-0.0293394	0.966961	FALSE	FALSE	FALSE	finngen_R9_CD2_NONHODGKIN_NAS_EXALLC	217352078	0.805527	0.119169	other and unspecified types of non-Hodgkin lymphoma	TRUE	reported	textfile	ebi-a-GCST90016951	2	218216801	0.0355009	1.14464e-06	14306	family Ruminococcaceae|| id:ebi-a-GCST90016951	TRUE	reported	igd	2	TRUE	0.0022866	32.7826	34.3123	22.701	0.0417
rs3009418	A	C	A	C	-0.0927607	-0.156304	0.952584	FALSE	FALSE	FALSE	finngen_R9_CD2_NONHODGKIN_NAS_EXALLC	148272338	0.130784	0.103443	other and unspecified types of non-Hodgkin lymphoma	TRUE	reported	textfile	ebi-a-GCST90016951	1	147744468	0.0210123	8.6902e-06	14306	family Ruminococcaceae|| id:ebi-a-GCST90016951	TRUE	reported	igd	2	TRUE	0.00124487	17.8288	34.3123	19.4886	0.0785
rs55793120	T	C	T	C	0.13822	-0.0067121	0.0613084	FALSE	FALSE	FALSE	finngen_R9_CD2_NONHODGKIN_NAS_EXALLC	46990335	0.94176	0.0918734	other and unspecified types of non-Hodgkin lymphoma	TRUE	reported	textfile	ebi-a-GCST90016951	12	47384118	0.0266152	1.44338e-07	14306	family Ruminococcaceae|| id:ebi-a-GCST90016951	TRUE	reported	igd	2	TRUE	0.00183901	26.3536	34.3123	26.9701	0.0507
rs56199908	T	C	T	C	-0.199327	-0.036919	0.0543685	FALSE	FALSE	FALSE	finngen_R9_CD2_NONHODGKIN_NAS_EXALLC	2801371	0.696448	0.0946352	other and unspecified types of non-Hodgkin lymphoma	TRUE	reported	textfile	ebi-a-GCST90016951	9	2801371	0.0410444	1.66414e-06	14306	family Ruminococcaceae|| id:ebi-a-GCST90016951	TRUE	reported	igd	2	TRUE	0.00403657	57.9731	34.3123	23.5844	0.05368
rs76724913	T	G	T	G	0.0901053	-0.00572731	0.0975416	FALSE	FALSE	FALSE	finngen_R9_CD2_NONHODGKIN_NAS_EXALLC	24147179	0.937763	0.0733497	other and unspecified types of non-Hodgkin lymphoma	TRUE	reported	textfile	ebi-a-GCST90016951	1	24473669	0.0203104	9.60484e-06	14306	family Ruminococcaceae|| id:ebi-a-GCST90016951	TRUE	reported	igd	2	TRUE	0.00114772	16.4359	34.3123	19.6818	0.07654
rs10762312	A	G	A	G	0.052368	0.0294934	0.689783	FALSE	FALSE	FALSE	finngen_R9_CD2_NONHODGKIN_NAS_EXALLC	69812107	0.527855	0.0467198	other and unspecified types of non-Hodgkin lymphoma	TRUE	reported	textfile	ebi-a-GCST90016947	10	71571863	0.0118814	8.70362e-06	14306	family Porphyromonadaceae|| id:ebi-a-GCST90016947	TRUE	reported	igd	2	TRUE	0.00105895	15.1633	34.3123	19.4266	0.2614
rs10858364	G	T	G	T	0.055316	0.000346463	0.253344	FALSE	FALSE	FALSE	finngen_R9_CD2_NONHODGKIN_NAS_EXALLC	135184235	0.994546	0.0506806	other and unspecified types of non-Hodgkin lymphoma	TRUE	reported	textfile	ebi-a-GCST90016947	9	138076081	0.012085	4.31062e-06	14306	family Porphyromonadaceae|| id:ebi-a-GCST90016947	TRUE	reported	igd	2	TRUE	0.00122369	17.5251	34.3123	20.9512	0.2763
rs17065783	A	G	A	G	-0.059133	-0.0876834	0.158309	FALSE	FALSE	FALSE	finngen_R9_CD2_NONHODGKIN_NAS_EXALLC	62049912	0.136525	0.0588931	other and unspecified types of non-Hodgkin lymphoma	TRUE	reported	textfile	ebi-a-GCST90016947	3	62035586	0.0122235	1.79349e-06	14306	family Porphyromonadaceae|| id:ebi-a-GCST90016947	TRUE	reported	igd	2	TRUE	0.00121447	17.3928	34.3123	23.4028	0.2237
rs1980561	A	G	A	G	-0.0485289	0.0710445	0.474479	FALSE	FALSE	FALSE	finngen_R9_CD2_NONHODGKIN_NAS_EXALLC	62919798	0.100479	0.043253	other and unspecified types of non-Hodgkin lymphoma	TRUE	reported	textfile	ebi-a-GCST90016947	14	63386516	0.0109284	8.9454e-06	14306	family Porphyromonadaceae|| id:ebi-a-GCST90016947	TRUE	reported	igd	2	TRUE	0.00111599	15.981	34.3123	19.7191	0.3857
rs35233670	T	C	T	C	-0.0473576	0.0255667	0.524815	FALSE	FALSE	FALSE	finngen_R9_CD2_NONHODGKIN_NAS_EXALLC	65754785	0.553182	0.0431143	other and unspecified types of non-Hodgkin lymphoma	TRUE	reported	textfile	ebi-a-GCST90016947	17	63750903	0.010602	7.90988e-06	14306	family Porphyromonadaceae|| id:ebi-a-GCST90016947	TRUE	reported	igd	2	TRUE	0.00110597	15.8373	34.3123	19.9528	0.4414
rs35961441	A	C	A	C	0.0915257	0.0898842	0.0382094	FALSE	FALSE	FALSE	finngen_R9_CD2_NONHODGKIN_NAS_EXALLC	240766474	0.415968	0.110499	other and unspecified types of non-Hodgkin lymphoma	TRUE	reported	textfile	ebi-a-GCST90016947	1	240929774	0.0207306	8.37394e-06	14306	family Porphyromonadaceae|| id:ebi-a-GCST90016947	TRUE	reported	igd	2	TRUE	0.00114176	16.3504	34.3123	19.4923	0.07356
rs6953849	A	G	A	G	0.0718149	-0.067087	0.177845	FALSE	FALSE	FALSE	finngen_R9_CD2_NONHODGKIN_NAS_EXALLC	69786706	0.234529	0.0564339	other and unspecified types of non-Hodgkin lymphoma	TRUE	reported	textfile	ebi-a-GCST90016947	7	69251692	0.0150724	2.44478e-06	14306	family Porphyromonadaceae|| id:ebi-a-GCST90016947	TRUE	reported	igd	2	TRUE	0.00129411	18.5349	34.3123	22.702	0.1471
rs7330827	T	C	T	C	-0.103842	-0.117407	0.0595374	FALSE	FALSE	FALSE	finngen_R9_CD2_NONHODGKIN_NAS_EXALLC	22957663	0.201057	0.0918287	other and unspecified types of non-Hodgkin lymphoma	TRUE	reported	textfile	ebi-a-GCST90016947	13	23531802	0.0237355	8.04896e-06	14306	family Porphyromonadaceae|| id:ebi-a-GCST90016947	TRUE	reported	igd	2	TRUE	0.00150624	21.5777	34.3123	19.1403	0.07555
rs864093	A	C	A	C	-0.0527939	-0.105259	0.211123	FALSE	FALSE	FALSE	finngen_R9_CD2_NONHODGKIN_NAS_EXALLC	148904825	0.0452835	0.0525765	other and unspecified types of non-Hodgkin lymphoma	TRUE	reported	textfile	ebi-a-GCST90016947	4	149825977	0.0117499	9.59798e-06	14306	family Porphyromonadaceae|| id:ebi-a-GCST90016947	TRUE	reported	igd	2	TRUE	0.00106308	15.2225	34.3123	20.1883	0.2565
rs12057990	C	T	C	T	0.0589878	-0.0399844	0.275597	FALSE	FALSE	FALSE	finngen_R9_CD2_NONHODGKIN_NAS_EXALLC	99004713	0.406713	0.0481918	other and unspecified types of non-Hodgkin lymphoma	TRUE	reported	textfile	ebi-a-GCST90016948	1	99470269	0.0132268	8.9747e-06	14306	family Prevotellaceae|| id:ebi-a-GCST90016948	TRUE	reported	igd	2	TRUE	0.00127151	18.2109	34.3123	19.8891	0.2406
rs12118202	T	C	T	C	-0.0751986	0.0892674	0.180049	FALSE	FALSE	FALSE	finngen_R9_CD2_NONHODGKIN_NAS_EXALLC	210508026	0.111549	0.0560981	other and unspecified types of non-Hodgkin lymphoma	TRUE	reported	textfile	ebi-a-GCST90016948	1	210681370	0.0147265	5.5423e-07	14306	family Prevotellaceae|| id:ebi-a-GCST90016948	TRUE	reported	igd	2	TRUE	0.00173986	24.9303	34.3123	26.0748	0.1899
rs13069367	A	C	A	C	-0.0539768	0.0442298	0.406487	FALSE	FALSE	FALSE	finngen_R9_CD2_NONHODGKIN_NAS_EXALLC	71752679	0.316188	0.0441273	other and unspecified types of non-Hodgkin lymphoma	TRUE	reported	textfile	ebi-a-GCST90016948	3	71801830	0.0119687	7.39486e-06	14306	family Prevotellaceae|| id:ebi-a-GCST90016948	TRUE	reported	igd	2	TRUE	0.00133407	19.108	34.3123	20.3386	0.3549
rs148376875	T	G	T	G	0.084515	0.0871094	0.153636	FALSE	FALSE	FALSE	finngen_R9_CD2_NONHODGKIN_NAS_EXALLC	170408919	0.145505	0.0598446	other and unspecified types of non-Hodgkin lymphoma	TRUE	reported	textfile	ebi-a-GCST90016948	3	170126707	0.0179163	2.08027e-06	14306	family Prevotellaceae|| id:ebi-a-GCST90016948	TRUE	reported	igd	2	TRUE	0.00151181	21.6577	34.3123	22.2521	0.1203
rs2206482	T	G	T	G	-0.0569105	-0.0256633	0.395245	FALSE	FALSE	FALSE	finngen_R9_CD2_NONHODGKIN_NAS_EXALLC	9790461	0.560817	0.0441231	other and unspecified types of non-Hodgkin lymphoma	TRUE	reported	textfile	ebi-a-GCST90016948	20	9771109	0.0117486	1.30377e-06	14306	family Prevotellaceae|| id:ebi-a-GCST90016948	TRUE	reported	igd	2	TRUE	0.00159784	22.892	34.3123	23.4646	0.4423
rs2278540	G	A	G	A	0.0554249	0.0131487	0.364089	FALSE	FALSE	FALSE	finngen_R9_CD2_NONHODGKIN_NAS_EXALLC	32367424	0.769671	0.044906	other and unspecified types of non-Hodgkin lymphoma	TRUE	reported	textfile	ebi-a-GCST90016948	3	32408916	0.0123265	8.43587e-06	14306	family Prevotellaceae|| id:ebi-a-GCST90016948	TRUE	reported	igd	2	TRUE	0.00134995	19.3358	34.3123	20.2176	0.326
rs34660375	A	G	A	G	-0.0805894	0.123932	0.151874	FALSE	FALSE	FALSE	finngen_R9_CD2_NONHODGKIN_NAS_EXALLC	180856881	0.043413	0.0613613	other and unspecified types of non-Hodgkin lymphoma	TRUE	reported	textfile	ebi-a-GCST90016948	5	180283881	0.0178291	7.40321e-06	14306	family Prevotellaceae|| id:ebi-a-GCST90016948	TRUE	reported	igd	2	TRUE	0.00200629	28.7557	34.3123	20.4313	0.1909
rs3758087	C	T	C	T	-0.0564199	-0.0562878	0.723273	FALSE	FALSE	FALSE	finngen_R9_CD2_NONHODGKIN_NAS_EXALLC	23857096	0.245469	0.0484644	other and unspecified types of non-Hodgkin lymphoma	TRUE	reported	textfile	ebi-a-GCST90016948	8	23714609	0.0124655	8.60578e-06	14306	family Prevotellaceae|| id:ebi-a-GCST90016948	TRUE	reported	igd	2	TRUE	0.0013167	18.8588	34.3123	20.4854	0.2922
rs3860225	A	G	A	G	0.083936	-0.00716753	0.0904709	FALSE	FALSE	FALSE	finngen_R9_CD2_NONHODGKIN_NAS_EXALLC	110619055	0.9242	0.0753329	other and unspecified types of non-Hodgkin lymphoma	TRUE	reported	textfile	ebi-a-GCST90016948	1	111161677	0.0167936	5.4968e-07	14306	family Prevotellaceae|| id:ebi-a-GCST90016948	TRUE	reported	igd	2	TRUE	0.00167819	24.0452	34.3123	24.9809	0.1382
rs4493272	T	C	T	C	-0.0604992	0.0801276	0.478076	FALSE	FALSE	FALSE	finngen_R9_CD2_NONHODGKIN_NAS_EXALLC	118153336	0.0642318	0.0432989	other and unspecified types of non-Hodgkin lymphoma	TRUE	reported	textfile	ebi-a-GCST90016948	2	118910912	0.0118027	3.02315e-07	14306	family Prevotellaceae|| id:ebi-a-GCST90016948	TRUE	reported	igd	2	TRUE	0.001824	26.1382	34.3123	26.2746	0.4712
rs4685827	T	C	T	C	-0.0679529	-0.0339417	0.240857	FALSE	FALSE	FALSE	finngen_R9_CD2_NONHODGKIN_NAS_EXALLC	4823193	0.502251	0.0505874	other and unspecified types of non-Hodgkin lymphoma	TRUE	reported	textfile	ebi-a-GCST90016948	3	4864877	0.0145407	2.77192e-06	14306	family Prevotellaceae|| id:ebi-a-GCST90016948	TRUE	reported	igd	2	TRUE	0.00160377	22.9771	34.3123	21.8396	0.2237
rs7252711	G	A	G	A	0.0740876	-0.056184	0.890829	FALSE	FALSE	FALSE	finngen_R9_CD2_NONHODGKIN_NAS_EXALLC	17350190	0.419511	0.0695975	other and unspecified types of non-Hodgkin lymphoma	TRUE	reported	textfile	ebi-a-GCST90016948	19	17460999	0.0161926	5.56583e-06	14306	family Prevotellaceae|| id:ebi-a-GCST90016948	TRUE	reported	igd	2	TRUE	0.00121877	17.4546	34.3123	20.9343	0.1272
rs7975087	C	A	C	A	-0.0601448	0.125424	0.17411	FALSE	FALSE	FALSE	finngen_R9_CD2_NONHODGKIN_NAS_EXALLC	21251898	0.0276943	0.05697	other and unspecified types of non-Hodgkin lymphoma	TRUE	reported	textfile	ebi-a-GCST90016948	12	21404832	0.0135454	7.59451e-06	14306	family Prevotellaceae|| id:ebi-a-GCST90016948	TRUE	reported	igd	2	TRUE	0.0012758	18.2723	34.3123	19.7157	0.2286
rs912860	A	G	A	G	0.229046	0.0324263	0.97707	FALSE	FALSE	FALSE	finngen_R9_CD2_NONHODGKIN_NAS_EXALLC	33237702	0.820543	0.142944	other and unspecified types of non-Hodgkin lymphoma	TRUE	reported	textfile	ebi-a-GCST90016948	14	33706908	0.0483124	9.29929e-07	14306	family Prevotellaceae|| id:ebi-a-GCST90016948	TRUE	reported	igd	2	TRUE	0.0027366	39.2518	34.3123	22.4765	0.0268
rs9586501	G	A	G	A	0.0592681	-0.046847	0.261834	FALSE	FALSE	FALSE	finngen_R9_CD2_NONHODGKIN_NAS_EXALLC	104423473	0.339238	0.04902	other and unspecified types of non-Hodgkin lymphoma	TRUE	reported	textfile	ebi-a-GCST90016948	13	105075823	0.0127329	2.58988e-06	14306	family Prevotellaceae|| id:ebi-a-GCST90016948	TRUE	reported	igd	2	TRUE	0.00151356	21.6828	34.3123	21.6664	0.3141
rs9958960	G	A	G	A	-0.0914807	-0.00131787	0.15327	FALSE	FALSE	FALSE	finngen_R9_CD2_NONHODGKIN_NAS_EXALLC	65351747	0.982421	0.0598111	other and unspecified types of non-Hodgkin lymphoma	TRUE	reported	textfile	ebi-a-GCST90016948	18	63018983	0.0173611	1.06324e-07	14306	family Prevotellaceae|| id:ebi-a-GCST90016948	TRUE	reported	igd	2	TRUE	0.002306	33.0613	34.3123	27.7654	0.165
rs10202904	G	T	G	T	0.121754	-0.0461157	0.59117	FALSE	FALSE	FALSE	finngen_R9_CD2_NONHODGKIN_NAS_EXALLC	124682691	0.29536	0.0440694	other and unspecified types of non-Hodgkin lymphoma	TRUE	reported	textfile	ebi-a-GCST90016942	2	125440268	0.0235357	3.01432e-07	14306	family Methanobacteriaceae|| id:ebi-a-GCST90016942	TRUE	reported	igd	2	TRUE	0.00738012	106.35	34.3123	26.7616	0.4672
rs10424197	A	G	A	G	0.111274	-0.0268606	0.745108	FALSE	FALSE	FALSE	finngen_R9_CD2_NONHODGKIN_NAS_EXALLC	45936063	0.590288	0.049888	other and unspecified types of non-Hodgkin lymphoma	TRUE	reported	textfile	ebi-a-GCST90016942	19	46439321	0.0247517	9.27897e-06	14306	family Methanobacteriaceae|| id:ebi-a-GCST90016942	TRUE	reported	igd	2	TRUE	0.00543256	78.1318	34.3123	20.2105	0.325
rs4257531	G	A	G	A	0.164498	0.0519997	0.105574	FALSE	FALSE	FALSE	finngen_R9_CD2_NONHODGKIN_NAS_EXALLC	2044483	0.460265	0.0704211	other and unspecified types of non-Hodgkin lymphoma	TRUE	reported	textfile	ebi-a-GCST90016942	3	2086167	0.0364959	7.44338e-06	14306	family Methanobacteriaceae|| id:ebi-a-GCST90016942	TRUE	reported	igd	2	TRUE	0.00547878	78.8002	34.3123	20.3158	0.1143
rs6508769	C	T	C	T	-0.153519	0.0685911	0.853083	FALSE	FALSE	FALSE	finngen_R9_CD2_NONHODGKIN_NAS_EXALLC	28336853	0.257459	0.0605705	other and unspecified types of non-Hodgkin lymphoma	TRUE	reported	textfile	ebi-a-GCST90016942	19	28827760	0.0344519	8.22527e-06	14306	family Methanobacteriaceae|| id:ebi-a-GCST90016942	TRUE	reported	igd	2	TRUE	0.00649419	93.5	34.3123	19.8563	0.165
rs6776814	T	C	T	C	-0.199566	0.136255	0.020389	FALSE	FALSE	FALSE	finngen_R9_CD2_NONHODGKIN_NAS_EXALLC	15011576	0.371164	0.15236	other and unspecified types of non-Hodgkin lymphoma	TRUE	reported	textfile	ebi-a-GCST90016942	3	15053083	0.0411825	1.63061e-06	14306	family Methanobacteriaceae|| id:ebi-a-GCST90016942	TRUE	reported	igd	2	TRUE	0.0064883	93.4148	34.3123	23.4827	0.08946
rs73068003	G	T	G	T	-0.15814	0.0330892	0.0963037	FALSE	FALSE	FALSE	finngen_R9_CD2_NONHODGKIN_NAS_EXALLC	10734305	0.648927	0.0726831	other and unspecified types of non-Hodgkin lymphoma	TRUE	reported	textfile	ebi-a-GCST90016942	7	10773932	0.0351803	8.44578e-06	14306	family Methanobacteriaceae|| id:ebi-a-GCST90016942	TRUE	reported	igd	2	TRUE	0.00536891	77.2114	34.3123	20.2062	0.1223
rs73457410	A	G	A	G	0.21534	-0.0514318	0.0631767	FALSE	FALSE	FALSE	finngen_R9_CD2_NONHODGKIN_NAS_EXALLC	41382045	0.557656	0.0877186	other and unspecified types of non-Hodgkin lymphoma	TRUE	reported	textfile	ebi-a-GCST90016942	13	41956181	0.0436695	1.40854e-06	14306	family Methanobacteriaceae|| id:ebi-a-GCST90016942	TRUE	reported	igd	2	TRUE	0.00576529	82.945	34.3123	24.316	0.0666
rs75208022	C	T	C	T	-0.227245	-0.0319885	0.0943323	FALSE	FALSE	FALSE	finngen_R9_CD2_NONHODGKIN_NAS_EXALLC	21185927	0.663234	0.0734606	other and unspecified types of non-Hodgkin lymphoma	TRUE	reported	textfile	ebi-a-GCST90016942	12	21338861	0.048763	5.92107e-06	14306	family Methanobacteriaceae|| id:ebi-a-GCST90016942	TRUE	reported	igd	2	TRUE	0.00730004	105.188	34.3123	21.7174	0.07654
rs894996	C	A	C	A	0.216999	-0.0739341	0.0700795	FALSE	FALSE	FALSE	finngen_R9_CD2_NONHODGKIN_NAS_EXALLC	103497150	0.376274	0.0835619	other and unspecified types of non-Hodgkin lymphoma	TRUE	reported	textfile	ebi-a-GCST90016942	4	104418307	0.0449076	1.87556e-06	14306	family Methanobacteriaceae|| id:ebi-a-GCST90016942	TRUE	reported	igd	2	TRUE	0.00625786	90.0761	34.3123	23.3494	0.07157
rs10217435	C	T	C	T	-0.0883756	-0.0579452	0.141266	FALSE	FALSE	FALSE	finngen_R9_CD2_NONHODGKIN_NAS_EXALLC	83437740	0.352552	0.06233	other and unspecified types of non-Hodgkin lymphoma	TRUE	reported	textfile	ebi-a-GCST90016950	9	86052655	0.0197506	6.50759e-06	14306	family Rikenellaceae|| id:ebi-a-GCST90016950	TRUE	reported	igd	2	TRUE	0.00124694	17.8585	34.3123	20.0218	0.08748
rs10832801	A	C	A	C	-0.0534763	-0.00879758	0.284002	FALSE	FALSE	FALSE	finngen_R9_CD2_NONHODGKIN_NAS_EXALLC	17567582	0.855169	0.0481987	other and unspecified types of non-Hodgkin lymphoma	TRUE	reported	textfile	ebi-a-GCST90016950	11	17589129	0.0122666	7.50412e-06	14306	family Rikenellaceae|| id:ebi-a-GCST90016950	TRUE	reported	igd	2	TRUE	0.00112042	16.0445	34.3123	19.0053	0.2674
rs1939881	G	A	G	A	-0.105589	0.0415655	0.0582616	FALSE	FALSE	FALSE	finngen_R9_CD2_NONHODGKIN_NAS_EXALLC	95571670	0.654799	0.0929659	other and unspecified types of non-Hodgkin lymphoma	TRUE	reported	textfile	ebi-a-GCST90016950	11	95304834	0.0206213	5.64378e-07	14306	family Rikenellaceae|| id:ebi-a-GCST90016950	TRUE	reported	igd	2	TRUE	0.00121138	17.3485	34.3123	26.2183	0.05765
rs2447496	A	G	A	G	0.0549203	0.0238345	0.732528	FALSE	FALSE	FALSE	finngen_R9_CD2_NONHODGKIN_NAS_EXALLC	98176696	0.627175	0.0490719	other and unspecified types of non-Hodgkin lymphoma	TRUE	reported	textfile	ebi-a-GCST90016950	8	99188924	0.0121904	6.08611e-06	14306	family Rikenellaceae|| id:ebi-a-GCST90016950	TRUE	reported	igd	2	TRUE	0.00122484	17.5416	34.3123	20.2969	0.2833
rs2833282	G	A	G	A	0.0711137	0.109553	0.151356	FALSE	FALSE	FALSE	finngen_R9_CD2_NONHODGKIN_NAS_EXALLC	31124392	0.0697638	0.0604116	other and unspecified types of non-Hodgkin lymphoma	TRUE	reported	textfile	ebi-a-GCST90016950	21	32496710	0.0156966	4.31102e-06	14306	family Rikenellaceae|| id:ebi-a-GCST90016950	TRUE	reported	igd	2	TRUE	0.00113042	16.1879	34.3123	20.5256	0.1282
rs36021379	A	G	A	G	-0.0656005	-0.0700134	0.157907	FALSE	FALSE	FALSE	finngen_R9_CD2_NONHODGKIN_NAS_EXALLC	27143593	0.235469	0.0590139	other and unspecified types of non-Hodgkin lymphoma	TRUE	reported	textfile	ebi-a-GCST90016950	21	28515912	0.0144903	7.19515e-06	14306	family Rikenellaceae|| id:ebi-a-GCST90016950	TRUE	reported	igd	2	TRUE	0.00100003	14.3188	34.3123	20.4955	0.1342
rs4264350	T	C	T	C	-0.0526393	0.0110524	0.460447	FALSE	FALSE	FALSE	finngen_R9_CD2_NONHODGKIN_NAS_EXALLC	71366303	0.798739	0.0433462	other and unspecified types of non-Hodgkin lymphoma	TRUE	reported	textfile	ebi-a-GCST90016950	15	71658642	0.0108555	1.34831e-06	14306	family Rikenellaceae|| id:ebi-a-GCST90016950	TRUE	reported	igd	2	TRUE	0.00132271	18.9451	34.3123	23.5137	0.3936
rs59663348	G	A	G	A	0.0570915	0.00982926	0.245737	FALSE	FALSE	FALSE	finngen_R9_CD2_NONHODGKIN_NAS_EXALLC	4069710	0.845054	0.0502948	other and unspecified types of non-Hodgkin lymphoma	TRUE	reported	textfile	ebi-a-GCST90016950	18	4069710	0.0125048	6.12238e-06	14306	family Rikenellaceae|| id:ebi-a-GCST90016950	TRUE	reported	igd	2	TRUE	0.00102251	14.6409	34.3123	20.8444	0.1948
rs62532512	A	C	A	C	0.0504257	-0.0280323	0.568462	FALSE	FALSE	FALSE	finngen_R9_CD2_NONHODGKIN_NAS_EXALLC	14158855	0.52085	0.0436616	other and unspecified types of non-Hodgkin lymphoma	TRUE	reported	textfile	ebi-a-GCST90016950	9	14158854	0.0107399	2.76427e-06	14306	family Rikenellaceae|| id:ebi-a-GCST90016950	TRUE	reported	igd	2	TRUE	0.00126992	18.1881	34.3123	22.0447	0.4831
rs6744030	C	T	C	T	0.0696747	0.0993963	0.21372	FALSE	FALSE	FALSE	finngen_R9_CD2_NONHODGKIN_NAS_EXALLC	173392399	0.0626845	0.0533981	other and unspecified types of non-Hodgkin lymphoma	TRUE	reported	textfile	ebi-a-GCST90016950	2	174257127	0.0157103	9.31515e-06	14306	family Rikenellaceae|| id:ebi-a-GCST90016950	TRUE	reported	igd	2	TRUE	0.00115636	16.5598	34.3123	19.669	0.1382
rs6837275	A	G	A	G	0.0570355	0.0235548	0.300284	FALSE	FALSE	FALSE	finngen_R9_CD2_NONHODGKIN_NAS_EXALLC	186921078	0.618577	0.0473113	other and unspecified types of non-Hodgkin lymphoma	TRUE	reported	textfile	ebi-a-GCST90016950	4	187842232	0.011887	1.447e-06	14306	family Rikenellaceae|| id:ebi-a-GCST90016950	TRUE	reported	igd	2	TRUE	0.0012312	17.6328	34.3123	23.0222	0.2535
rs74474130	T	G	T	G	0.137747	0.0474082	0.0356987	FALSE	FALSE	FALSE	finngen_R9_CD2_NONHODGKIN_NAS_EXALLC	89804477	0.685935	0.117237	other and unspecified types of non-Hodgkin lymphoma	TRUE	reported	textfile	ebi-a-GCST90016950	14	90270821	0.0295688	3.61377e-06	14306	family Rikenellaceae|| id:ebi-a-GCST90016950	TRUE	reported	igd	2	TRUE	0.00232644	33.355	34.3123	21.7019	0.06561
rs77885767	C	T	C	T	-0.156209	0.320765	0.0458178	FALSE	FALSE	FALSE	finngen_R9_CD2_NONHODGKIN_NAS_EXALLC	21080475	0.000513665	0.0923458	other and unspecified types of non-Hodgkin lymphoma	TRUE	reported	textfile	ebi-a-GCST90016950	14	21548634	0.0336482	2.84695e-06	14306	family Rikenellaceae|| id:ebi-a-GCST90016950	TRUE	reported	igd	2	TRUE	0.00221728	31.7865	34.3123	21.552	0.04771
rs9389714	C	T	C	T	-0.0636841	0.139002	0.0869102	FALSE	FALSE	FALSE	finngen_R9_CD2_NONHODGKIN_NAS_EXALLC	99796791	0.0680174	0.0761702	other and unspecified types of non-Hodgkin lymphoma	TRUE	reported	textfile	ebi-a-GCST90016950	6	100244667	0.0143416	8.79063e-06	14306	family Rikenellaceae|| id:ebi-a-GCST90016950	TRUE	reported	igd	2	TRUE	0.00119151	17.0637	34.3123	19.7182	0.1789
rs9578457	G	A	G	A	-0.141478	0.0388563	0.0480432	FALSE	FALSE	FALSE	finngen_R9_CD2_NONHODGKIN_NAS_EXALLC	22293217	0.700021	0.100849	other and unspecified types of non-Hodgkin lymphoma	TRUE	reported	textfile	ebi-a-GCST90016950	13	22867356	0.0315848	3.99448e-06	14306	family Rikenellaceae|| id:ebi-a-GCST90016950	TRUE	reported	igd	2	TRUE	0.0021397	30.6719	34.3123	20.0642	0.05666
rs9603208	G	T	G	T	0.0821173	-0.0819228	0.0995702	FALSE	FALSE	FALSE	finngen_R9_CD2_NONHODGKIN_NAS_EXALLC	37470552	0.255744	0.0720828	other and unspecified types of non-Hodgkin lymphoma	TRUE	reported	textfile	ebi-a-GCST90016950	13	38044689	0.0159596	1.91801e-07	14306	family Rikenellaceae|| id:ebi-a-GCST90016950	TRUE	reported	igd	2	TRUE	0.00125031	17.9069	34.3123	26.4744	0.1034
rs1035406	G	A	G	A	-0.11354	-0.0402815	0.11515	FALSE	FALSE	FALSE	finngen_R9_CD2_NONHODGKIN_NAS_EXALLC	120037042	0.550746	0.0675135	other and unspecified types of non-Hodgkin lymphoma	TRUE	reported	textfile	ebi-a-GCST90016949	5	119372737	0.0250863	5.84454e-06	14306	family Rhodospirillaceae|| id:ebi-a-GCST90016949	TRUE	reported	igd	2	TRUE	0.00230805	33.0908	34.3123	20.4845	0.0994
rs11591293	G	T	G	T	0.0743184	0.0302976	0.424647	FALSE	FALSE	FALSE	finngen_R9_CD2_NONHODGKIN_NAS_EXALLC	111660039	0.487726	0.0436609	other and unspecified types of non-Hodgkin lymphoma	TRUE	reported	textfile	ebi-a-GCST90016949	10	113419797	0.0158724	2.67147e-06	14306	family Rhodospirillaceae|| id:ebi-a-GCST90016949	TRUE	reported	igd	2	TRUE	0.00269003	38.582	34.3123	21.9234	0.4195
rs13336560	C	T	C	T	-0.0701719	-0.00808564	0.544213	FALSE	FALSE	FALSE	finngen_R9_CD2_NONHODGKIN_NAS_EXALLC	88487835	0.854136	0.043981	other and unspecified types of non-Hodgkin lymphoma	TRUE	reported	textfile	ebi-a-GCST90016949	16	88554243	0.0158061	9.17339e-06	14306	family Rhodospirillaceae|| id:ebi-a-GCST90016949	TRUE	reported	igd	2	TRUE	0.00244324	35.0337	34.3123	19.7096	0.4563
rs1549633	A	C	A	C	0.0999312	0.0801788	0.115321	FALSE	FALSE	FALSE	finngen_R9_CD2_NONHODGKIN_NAS_EXALLC	27945538	0.235197	0.067543	other and unspecified types of non-Hodgkin lymphoma	TRUE	reported	textfile	ebi-a-GCST90016949	5	27945645	0.0218634	4.70392e-06	14306	family Rhodospirillaceae|| id:ebi-a-GCST90016949	TRUE	reported	igd	2	TRUE	0.00263103	37.7336	34.3123	20.8914	0.1561
rs1923415	A	G	A	G	-0.0999238	-0.142361	0.0883431	FALSE	FALSE	FALSE	finngen_R9_CD2_NONHODGKIN_NAS_EXALLC	88558996	0.061331	0.0760842	other and unspecified types of non-Hodgkin lymphoma	TRUE	reported	textfile	ebi-a-GCST90016949	6	89268715	0.0227326	9.63696e-06	14306	family Rhodospirillaceae|| id:ebi-a-GCST90016949	TRUE	reported	igd	2	TRUE	0.00236392	33.8936	34.3123	19.3214	0.1372
rs3754624	C	T	C	T	0.0971389	-0.0126216	0.176524	FALSE	FALSE	FALSE	finngen_R9_CD2_NONHODGKIN_NAS_EXALLC	224769095	0.822939	0.056405	other and unspecified types of non-Hodgkin lymphoma	TRUE	reported	textfile	ebi-a-GCST90016949	2	225633812	0.0200064	1.71479e-06	14306	family Rhodospirillaceae|| id:ebi-a-GCST90016949	TRUE	reported	igd	2	TRUE	0.00256198	36.7407	34.3123	23.5748	0.162
rs4278423	T	C	T	C	0.107529	0.0359455	0.0625371	FALSE	FALSE	FALSE	finngen_R9_CD2_NONHODGKIN_NAS_EXALLC	2628361	0.684449	0.0884488	other and unspecified types of non-Hodgkin lymphoma	TRUE	reported	textfile	ebi-a-GCST90016949	10	2670553	0.0235725	3.12018e-06	14306	family Rhodospirillaceae|| id:ebi-a-GCST90016949	TRUE	reported	igd	2	TRUE	0.0021987	31.5195	34.3123	20.8085	0.1064
rs61933850	G	A	G	A	0.164808	0.0288483	0.137321	FALSE	FALSE	FALSE	finngen_R9_CD2_NONHODGKIN_NAS_EXALLC	72745618	0.65011	0.0635973	other and unspecified types of non-Hodgkin lymphoma	TRUE	reported	textfile	ebi-a-GCST90016949	12	73139398	0.0360647	7.22587e-06	14306	family Rhodospirillaceae|| id:ebi-a-GCST90016949	TRUE	reported	igd	2	TRUE	0.00446956	64.2196	34.3123	20.883	0.09046
rs6679026	T	C	T	C	0.111984	-0.0467856	0.100494	FALSE	FALSE	FALSE	finngen_R9_CD2_NONHODGKIN_NAS_EXALLC	78153828	0.515352	0.0719196	other and unspecified types of non-Hodgkin lymphoma	TRUE	reported	textfile	ebi-a-GCST90016949	1	78619512	0.0251088	9.94672e-06	14306	family Rhodospirillaceae|| id:ebi-a-GCST90016949	TRUE	reported	igd	2	TRUE	0.00240438	34.4751	34.3123	19.8912	0.1074
rs7001029	C	T	C	T	0.117366	0.0155791	0.0933648	FALSE	FALSE	FALSE	finngen_R9_CD2_NONHODGKIN_NAS_EXALLC	130946157	0.835563	0.075054	other and unspecified types of non-Hodgkin lymphoma	TRUE	reported	textfile	ebi-a-GCST90016949	8	131958403	0.0261324	5.34749e-06	14306	family Rhodospirillaceae|| id:ebi-a-GCST90016949	TRUE	reported	igd	2	TRUE	0.00233369	33.4592	34.3123	20.1709	0.09344
rs72714493	A	G	A	G	0.0816858	0.0728974	0.150988	FALSE	FALSE	FALSE	finngen_R9_CD2_NONHODGKIN_NAS_EXALLC	91740661	0.231191	0.060885	other and unspecified types of non-Hodgkin lymphoma	TRUE	reported	textfile	ebi-a-GCST90016949	1	92206218	0.0180791	7.3492e-06	14306	family Rhodospirillaceae|| id:ebi-a-GCST90016949	TRUE	reported	igd	2	TRUE	0.00225764	32.3664	34.3123	20.4145	0.2157
rs74354280	C	T	C	T	-0.0911896	-0.0312736	0.278619	FALSE	FALSE	FALSE	finngen_R9_CD2_NONHODGKIN_NAS_EXALLC	133271763	0.517647	0.048338	other and unspecified types of non-Hodgkin lymphoma	TRUE	reported	textfile	ebi-a-GCST90016949	4	134192918	0.0204907	6.67298e-06	14306	family Rhodospirillaceae|| id:ebi-a-GCST90016949	TRUE	reported	igd	2	TRUE	0.00215639	30.9117	34.3123	19.8051	0.1531
rs76784716	A	G	A	G	0.136049	0.0412532	0.113898	FALSE	FALSE	FALSE	finngen_R9_CD2_NONHODGKIN_NAS_EXALLC	168176830	0.547548	0.0685907	other and unspecified types of non-Hodgkin lymphoma	TRUE	reported	textfile	ebi-a-GCST90016949	2	169033340	0.0285767	1.48988e-06	14306	family Rhodospirillaceae|| id:ebi-a-GCST90016949	TRUE	reported	igd	2	TRUE	0.00245981	35.2718	34.3123	22.6656	0.07157
rs9813022	A	G	A	G	-0.0842444	0.0494324	0.374796	FALSE	FALSE	FALSE	finngen_R9_CD2_NONHODGKIN_NAS_EXALLC	13685237	0.267836	0.0446117	other and unspecified types of non-Hodgkin lymphoma	TRUE	reported	textfile	ebi-a-GCST90016949	3	13726736	0.0163583	2.53122e-07	14306	family Rhodospirillaceae|| id:ebi-a-GCST90016949	TRUE	reported	igd	2	TRUE	0.00299321	42.9434	34.3123	26.522	0.3022
rs10402491	C	T	C	T	0.0661701	-0.0847693	0.168237	FALSE	FALSE	FALSE	finngen_R9_CD2_NONHODGKIN_NAS_EXALLC	13314985	0.14144	0.0576485	other and unspecified types of non-Hodgkin lymphoma	TRUE	reported	textfile	ebi-a-GCST90016940	19	13425799	0.014851	7.58351e-06	14306	family Lachnospiraceae|| id:ebi-a-GCST90016940	TRUE	reported	igd	2	TRUE	0.000926731	13.2683	34.3123	19.8524	0.1203
rs11139361	C	T	C	T	-0.0494463	-0.0720057	0.677952	FALSE	FALSE	FALSE	finngen_R9_CD2_NONHODGKIN_NAS_EXALLC	69564931	0.118587	0.0461358	other and unspecified types of non-Hodgkin lymphoma	TRUE	reported	textfile	ebi-a-GCST90016940	9	72179847	0.0110503	4.26265e-06	14306	family Lachnospiraceae|| id:ebi-a-GCST90016940	TRUE	reported	igd	2	TRUE	0.00113042	16.1879	34.3123	20.0226	0.3628
rs112040820	A	G	A	G	0.0549584	0.0308346	0.259552	FALSE	FALSE	FALSE	finngen_R9_CD2_NONHODGKIN_NAS_EXALLC	82511188	0.532228	0.0493662	other and unspecified types of non-Hodgkin lymphoma	TRUE	reported	textfile	ebi-a-GCST90016940	17	80469064	0.0117086	2.41835e-06	14306	family Lachnospiraceae|| id:ebi-a-GCST90016940	TRUE	reported	igd	2	TRUE	0.00119176	17.0673	34.3123	22.0322	0.2704
rs11841382	G	T	G	T	-0.0718128	-0.0306333	0.0828931	FALSE	FALSE	FALSE	finngen_R9_CD2_NONHODGKIN_NAS_EXALLC	37430535	0.69474	0.0780604	other and unspecified types of non-Hodgkin lymphoma	TRUE	reported	textfile	ebi-a-GCST90016940	13	38004672	0.017462	9.57767e-06	14306	family Lachnospiraceae|| id:ebi-a-GCST90016940	TRUE	reported	igd	2	TRUE	0.000702899	10.0613	34.3123	16.9128	0.07356
rs11979110	T	C	T	C	-0.0500924	0.0256443	0.462676	FALSE	FALSE	FALSE	finngen_R9_CD2_NONHODGKIN_NAS_EXALLC	130751700	0.553288	0.0432566	other and unspecified types of non-Hodgkin lymphoma	TRUE	reported	textfile	ebi-a-GCST90016940	7	130436459	0.0105069	1.81844e-06	14306	family Lachnospiraceae|| id:ebi-a-GCST90016940	TRUE	reported	igd	2	TRUE	0.00124069	17.7688	34.3123	22.7297	0.4473
rs1205443	A	G	A	G	0.0501415	0.114979	0.351713	FALSE	FALSE	FALSE	finngen_R9_CD2_NONHODGKIN_NAS_EXALLC	38248466	0.0115755	0.0455395	other and unspecified types of non-Hodgkin lymphoma	TRUE	reported	textfile	ebi-a-GCST90016940	20	36876868	0.0112157	7.28836e-06	14306	family Lachnospiraceae|| id:ebi-a-GCST90016940	TRUE	reported	igd	2	TRUE	0.00112184	16.0649	34.3123	19.9867	0.336
rs12760724	A	C	A	C	-0.0484566	0.0363259	0.328886	FALSE	FALSE	FALSE	finngen_R9_CD2_NONHODGKIN_NAS_EXALLC	213858626	0.429689	0.0459982	other and unspecified types of non-Hodgkin lymphoma	TRUE	reported	textfile	ebi-a-GCST90016940	1	214031969	0.0107934	7.26742e-06	14306	family Lachnospiraceae|| id:ebi-a-GCST90016940	TRUE	reported	igd	2	TRUE	0.00105959	15.1725	34.3123	20.1553	0.3439
rs13005175	G	A	G	A	-0.0993483	0.146168	0.955785	FALSE	FALSE	FALSE	finngen_R9_CD2_NONHODGKIN_NAS_EXALLC	231605011	0.165578	0.105418	other and unspecified types of non-Hodgkin lymphoma	TRUE	reported	textfile	ebi-a-GCST90016940	2	232469722	0.0218395	8.37067e-06	14306	family Lachnospiraceae|| id:ebi-a-GCST90016940	TRUE	reported	igd	2	TRUE	0.0015924	22.814	34.3123	20.6936	0.0885
rs2159863	A	G	A	G	-0.0585831	0.0633284	0.178772	FALSE	FALSE	FALSE	finngen_R9_CD2_NONHODGKIN_NAS_EXALLC	10243730	0.264092	0.0567067	other and unspecified types of non-Hodgkin lymphoma	TRUE	reported	textfile	ebi-a-GCST90016940	4	10245354	0.0128742	3.69556e-06	14306	family Lachnospiraceae|| id:ebi-a-GCST90016940	TRUE	reported	igd	2	TRUE	0.00108914	15.596	34.3123	20.7064	0.1978
rs2910921	C	T	C	T	-0.160302	-0.095816	0.971315	FALSE	FALSE	FALSE	finngen_R9_CD2_NONHODGKIN_NAS_EXALLC	32348487	0.45666	0.128723	other and unspecified types of non-Hodgkin lymphoma	TRUE	reported	textfile	ebi-a-GCST90016940	5	32348593	0.035832	8.41977e-06	14306	family Lachnospiraceae|| id:ebi-a-GCST90016940	TRUE	reported	igd	2	TRUE	0.0021946	31.4606	34.3123	20.0141	0.0447
rs3127230	C	T	C	T	-0.0503537	-0.0690316	0.30339	FALSE	FALSE	FALSE	finngen_R9_CD2_NONHODGKIN_NAS_EXALLC	101632746	0.142255	0.0470421	other and unspecified types of non-Hodgkin lymphoma	TRUE	reported	textfile	ebi-a-GCST90016940	10	103392503	0.0112201	6.20326e-06	14306	family Lachnospiraceae|| id:ebi-a-GCST90016940	TRUE	reported	igd	2	TRUE	0.00112801	16.1533	34.3123	20.1405	0.334
rs35524804	T	C	T	C	-0.0607481	-0.0733116	0.213883	FALSE	FALSE	FALSE	finngen_R9_CD2_NONHODGKIN_NAS_EXALLC	97351401	0.163732	0.0526425	other and unspecified types of non-Hodgkin lymphoma	TRUE	reported	textfile	ebi-a-GCST90016940	9	100113683	0.0125216	2.44997e-06	14306	family Lachnospiraceae|| id:ebi-a-GCST90016940	TRUE	reported	igd	2	TRUE	0.00144585	20.7114	34.3123	23.5367	0.2674
rs7359994	C	T	C	T	0.0503142	0.0249923	0.596313	FALSE	FALSE	FALSE	finngen_R9_CD2_NONHODGKIN_NAS_EXALLC	28917951	0.569228	0.0439086	other and unspecified types of non-Hodgkin lymphoma	TRUE	reported	textfile	ebi-a-GCST90016940	19	29408858	0.0112482	5.35895e-06	14306	family Lachnospiraceae|| id:ebi-a-GCST90016940	TRUE	reported	igd	2	TRUE	0.00112286	16.0794	34.3123	20.0085	0.332
rs79086868	T	C	T	C	0.0776723	0.0178566	0.101094	FALSE	FALSE	FALSE	finngen_R9_CD2_NONHODGKIN_NAS_EXALLC	130916218	0.802816	0.071511	other and unspecified types of non-Hodgkin lymphoma	TRUE	reported	textfile	ebi-a-GCST90016940	9	133791605	0.0164472	3.01426e-06	14306	family Lachnospiraceae|| id:ebi-a-GCST90016940	TRUE	reported	igd	2	TRUE	0.00117466	16.8222	34.3123	22.3022	0.1093
rs959845	T	C	T	C	0.0493666	0.0358467	0.573857	FALSE	FALSE	FALSE	finngen_R9_CD2_NONHODGKIN_NAS_EXALLC	185985647	0.419166	0.0443719	other and unspecified types of non-Hodgkin lymphoma	TRUE	reported	textfile	ebi-a-GCST90016940	4	186906801	0.0107801	5.16952e-06	14306	family Lachnospiraceae|| id:ebi-a-GCST90016940	TRUE	reported	igd	2	TRUE	0.00120395	17.242	34.3123	20.9711	0.4453
rs9929145	G	A	G	A	-0.125721	-0.0781959	0.0488126	FALSE	FALSE	FALSE	finngen_R9_CD2_NONHODGKIN_NAS_EXALLC	76525287	0.43298	0.0997267	other and unspecified types of non-Hodgkin lymphoma	TRUE	reported	textfile	ebi-a-GCST90016940	16	76559184	0.0245233	2.83596e-07	14306	family Lachnospiraceae|| id:ebi-a-GCST90016940	TRUE	reported	igd	2	TRUE	0.00182815	26.1978	34.3123	26.282	0.06163
rs10404377	A	C	A	C	0.0503183	0.00860208	0.5789	FALSE	FALSE	FALSE	finngen_R9_CD2_NONHODGKIN_NAS_EXALLC	16063847	0.845972	0.0442811	other and unspecified types of non-Hodgkin lymphoma	TRUE	reported	textfile	ebi-a-GCST90016939	19	16174657	0.011165	6.99021e-06	14306	family Family XIII|| id:ebi-a-GCST90016939	TRUE	reported	igd	2	TRUE	0.00123555	17.6952	34.3123	20.3111	0.4225
rs118170811	A	G	A	G	0.151619	0.0653907	0.0308578	FALSE	FALSE	FALSE	finngen_R9_CD2_NONHODGKIN_NAS_EXALLC	100607139	0.59551	0.123177	other and unspecified types of non-Hodgkin lymphoma	TRUE	reported	textfile	ebi-a-GCST90016939	10	102366896	0.0317112	1.80356e-06	14306	family Family XIII|| id:ebi-a-GCST90016939	TRUE	reported	igd	2	TRUE	0.00175535	25.1527	34.3123	22.8603	0.03976
rs482905	G	T	G	T	0.0596528	-0.0202277	0.24784	FALSE	FALSE	FALSE	finngen_R9_CD2_NONHODGKIN_NAS_EXALLC	166587965	0.684878	0.0498445	other and unspecified types of non-Hodgkin lymphoma	TRUE	reported	textfile	ebi-a-GCST90016939	1	166557202	0.012717	3.72349e-06	14306	family Family XIII|| id:ebi-a-GCST90016939	TRUE	reported	igd	2	TRUE	0.00133264	19.0875	34.3123	22.0035	0.2495
rs6501525	A	G	A	G	0.0561559	0.00802482	0.340191	FALSE	FALSE	FALSE	finngen_R9_CD2_NONHODGKIN_NAS_EXALLC	72222486	0.860589	0.0456932	other and unspecified types of non-Hodgkin lymphoma	TRUE	reported	textfile	ebi-a-GCST90016939	17	70218627	0.0115587	1.23726e-06	14306	family Family XIII|| id:ebi-a-GCST90016939	TRUE	reported	igd	2	TRUE	0.00149435	21.4071	34.3123	23.6033	0.3857
rs66753613	G	A	G	A	0.0651136	0.068717	0.183723	FALSE	FALSE	FALSE	finngen_R9_CD2_NONHODGKIN_NAS_EXALLC	38746349	0.22122	0.056174	other and unspecified types of non-Hodgkin lymphoma	TRUE	reported	textfile	ebi-a-GCST90016939	1	39212021	0.0144251	8.08295e-06	14306	family Family XIII|| id:ebi-a-GCST90016939	TRUE	reported	igd	2	TRUE	0.00138096	19.7805	34.3123	20.3754	0.2048
rs6797051	C	T	C	T	-0.0805985	0.0110678	0.0951395	FALSE	FALSE	FALSE	finngen_R9_CD2_NONHODGKIN_NAS_EXALLC	88946068	0.879722	0.0731405	other and unspecified types of non-Hodgkin lymphoma	TRUE	reported	textfile	ebi-a-GCST90016939	3	88995218	0.0171364	4.89283e-06	14306	family Family XIII|| id:ebi-a-GCST90016939	TRUE	reported	igd	2	TRUE	0.00134523	19.268	34.3123	22.1215	0.1173
rs7514702	T	C	T	C	-0.0663236	0.00531053	0.149341	FALSE	FALSE	FALSE	finngen_R9_CD2_NONHODGKIN_NAS_EXALLC	186944891	0.930153	0.0605858	other and unspecified types of non-Hodgkin lymphoma	TRUE	reported	textfile	ebi-a-GCST90016939	1	186914023	0.0141626	3.91643e-06	14306	family Family XIII|| id:ebi-a-GCST90016939	TRUE	reported	igd	2	TRUE	0.00128099	18.3468	34.3123	21.9306	0.1769
rs10831953	G	A	G	A	0.0537537	0.00450233	0.299252	FALSE	FALSE	FALSE	finngen_R9_CD2_NONHODGKIN_NAS_EXALLC	13076504	0.923696	0.0470074	other and unspecified types of non-Hodgkin lymphoma	TRUE	reported	textfile	ebi-a-GCST90016929	11	13098051	0.0123746	9.94741e-06	14306	family Bifidobacteriaceae|| id:ebi-a-GCST90016929	TRUE	reported	igd	2	TRUE	0.00128356	18.3837	34.3123	18.8692	0.333
rs12446429	T	C	T	C	0.0810099	-0.0365621	0.195898	FALSE	FALSE	FALSE	finngen_R9_CD2_NONHODGKIN_NAS_EXALLC	848055	0.51248	0.0558217	other and unspecified types of non-Hodgkin lymphoma	TRUE	reported	textfile	ebi-a-GCST90016929	16	898055	0.019073	8.52884e-06	14306	family Bifidobacteriaceae|| id:ebi-a-GCST90016929	TRUE	reported	igd	2	TRUE	0.00154417	22.122	34.3123	18.0401	0.1362
rs13020688	G	A	G	A	0.0584045	-0.0938174	0.304161	FALSE	FALSE	FALSE	finngen_R9_CD2_NONHODGKIN_NAS_EXALLC	192013806	0.046317	0.0470853	other and unspecified types of non-Hodgkin lymphoma	TRUE	reported	textfile	ebi-a-GCST90016929	2	192878532	0.0122081	1.57373e-06	14306	family Bifidobacteriaceae|| id:ebi-a-GCST90016929	TRUE	reported	igd	2	TRUE	0.00155792	22.3193	34.3123	22.8874	0.3529
rs182549	T	C	T	C	-0.11707	-0.018984	0.598952	FALSE	FALSE	FALSE	finngen_R9_CD2_NONHODGKIN_NAS_EXALLC	135859184	0.670457	0.0446136	other and unspecified types of non-Hodgkin lymphoma	TRUE	reported	textfile	ebi-a-GCST90016929	2	136616754	0.0126703	5.94155e-20	14306	family Bifidobacteriaceae|| id:ebi-a-GCST90016929	TRUE	reported	igd	2	TRUE	0.00685052	98.6658	34.3123	85.3724	0.4911
rs4957061	T	C	T	C	0.0569873	0.00559235	0.422912	FALSE	FALSE	FALSE	finngen_R9_CD2_NONHODGKIN_NAS_EXALLC	520981	0.89888	0.0440077	other and unspecified types of non-Hodgkin lymphoma	TRUE	reported	textfile	ebi-a-GCST90016929	5	521096	0.0116907	1.1517e-06	14306	family Bifidobacteriaceae|| id:ebi-a-GCST90016929	TRUE	reported	igd	2	TRUE	0.00161591	23.1514	34.3123	23.7616	0.4652
rs540489	T	G	T	G	-0.0632518	-0.121922	0.175299	FALSE	FALSE	FALSE	finngen_R9_CD2_NONHODGKIN_NAS_EXALLC	74901626	0.0318493	0.056806	other and unspecified types of non-Hodgkin lymphoma	TRUE	reported	textfile	ebi-a-GCST90016929	17	72897722	0.013817	5.36809e-06	14306	family Bifidobacteriaceae|| id:ebi-a-GCST90016929	TRUE	reported	igd	2	TRUE	0.00143253	20.5203	34.3123	20.9565	0.2336
rs55888705	A	G	A	G	0.053673	-0.0428831	0.280438	FALSE	FALSE	FALSE	finngen_R9_CD2_NONHODGKIN_NAS_EXALLC	1516099	0.370483	0.0478837	other and unspecified types of non-Hodgkin lymphoma	TRUE	reported	textfile	ebi-a-GCST90016929	4	1517826	0.0120586	8.66204e-06	14306	family Bifidobacteriaceae|| id:ebi-a-GCST90016929	TRUE	reported	igd	2	TRUE	0.00136643	19.5722	34.3123	19.8115	0.3867
rs6899771	A	G	A	G	-0.0914312	0.122783	0.100486	FALSE	FALSE	FALSE	finngen_R9_CD2_NONHODGKIN_NAS_EXALLC	96958344	0.0859488	0.0715036	other and unspecified types of non-Hodgkin lymphoma	TRUE	reported	textfile	ebi-a-GCST90016929	6	97406220	0.0202604	7.27998e-06	14306	family Bifidobacteriaceae|| id:ebi-a-GCST90016929	TRUE	reported	igd	2	TRUE	0.00144326	20.6743	34.3123	20.3654	0.09543
rs7174549	T	C	T	C	-0.0551726	0.0680224	0.640939	FALSE	FALSE	FALSE	finngen_R9_CD2_NONHODGKIN_NAS_EXALLC	91920073	0.130769	0.0450159	other and unspecified types of non-Hodgkin lymphoma	TRUE	reported	textfile	ebi-a-GCST90016929	15	92463303	0.0124655	6.86784e-06	14306	family Bifidobacteriaceae|| id:ebi-a-GCST90016929	TRUE	reported	igd	2	TRUE	0.00139559	19.9904	34.3123	19.5897	0.3559
rs7322849	T	C	T	C	0.110676	0.145664	0.0910913	FALSE	FALSE	FALSE	finngen_R9_CD2_NONHODGKIN_NAS_EXALLC	112205515	0.0526102	0.0751579	other and unspecified types of non-Hodgkin lymphoma	TRUE	reported	textfile	ebi-a-GCST90016929	13	112859829	0.0200996	1.74032e-08	14306	family Bifidobacteriaceae|| id:ebi-a-GCST90016929	TRUE	reported	igd	2	TRUE	0.00213437	30.5954	34.3123	30.3202	0.09642
rs857444	C	T	C	T	0.0553965	0.00226903	0.368914	FALSE	FALSE	FALSE	finngen_R9_CD2_NONHODGKIN_NAS_EXALLC	14617360	0.959721	0.0449281	other and unspecified types of non-Hodgkin lymphoma	TRUE	reported	textfile	ebi-a-GCST90016929	6	14617591	0.0120669	3.8249e-06	14306	family Bifidobacteriaceae|| id:ebi-a-GCST90016929	TRUE	reported	igd	2	TRUE	0.00141546	20.2755	34.3123	21.0753	0.3608
rs10517600	G	T	G	T	-0.0626993	0.0844367	0.37982	FALSE	FALSE	FALSE	finngen_R9_CD2_NONHODGKIN_NAS_EXALLC	154711806	0.057775	0.0445012	other and unspecified types of non-Hodgkin lymphoma	TRUE	reported	textfile	ebi-a-GCST90016932	4	155632958	0.0139364	6.82763e-06	14306	family Clostridiales vadin BB60 group|| id:ebi-a-GCST90016932	TRUE	reported	igd	2	TRUE	0.00195552	28.0266	34.3123	20.2406	0.4642
rs10904722	C	T	C	T	-0.0672314	-0.0472048	0.237794	FALSE	FALSE	FALSE	finngen_R9_CD2_NONHODGKIN_NAS_EXALLC	6672462	0.352686	0.050791	other and unspecified types of non-Hodgkin lymphoma	TRUE	reported	textfile	ebi-a-GCST90016932	10	6714424	0.0147123	5.04836e-06	14306	family Clostridiales vadin BB60 group|| id:ebi-a-GCST90016932	TRUE	reported	igd	2	TRUE	0.00182764	26.1905	34.3123	20.8825	0.2813
rs118104867	C	T	C	T	0.214464	-0.0266367	0.069667	FALSE	FALSE	FALSE	finngen_R9_CD2_NONHODGKIN_NAS_EXALLC	122965298	0.756141	0.0857725	other and unspecified types of non-Hodgkin lymphoma	TRUE	reported	textfile	ebi-a-GCST90016932	8	123977538	0.0455098	3.43598e-06	14306	family Clostridiales vadin BB60 group|| id:ebi-a-GCST90016932	TRUE	reported	igd	2	TRUE	0.00426255	61.2326	34.3123	22.2075	0.04871
rs13409132	A	G	A	G	-0.165419	0.117003	0.0358286	FALSE	FALSE	FALSE	finngen_R9_CD2_NONHODGKIN_NAS_EXALLC	204751623	0.30598	0.114294	other and unspecified types of non-Hodgkin lymphoma	TRUE	reported	textfile	ebi-a-GCST90016932	2	205616346	0.0352154	4.3723e-06	14306	family Clostridiales vadin BB60 group|| id:ebi-a-GCST90016932	TRUE	reported	igd	2	TRUE	0.00233844	33.5274	34.3123	22.0651	0.04473
rs17121075	G	A	G	A	0.0769254	0.00277155	0.214483	FALSE	FALSE	FALSE	finngen_R9_CD2_NONHODGKIN_NAS_EXALLC	85390452	0.958094	0.0527456	other and unspecified types of non-Hodgkin lymphoma	TRUE	reported	textfile	ebi-a-GCST90016932	14	85856796	0.0172234	7.91425e-06	14306	family Clostridiales vadin BB60 group|| id:ebi-a-GCST90016932	TRUE	reported	igd	2	TRUE	0.00165425	23.7017	34.3123	19.9481	0.168
rs2191834	T	G	T	G	-0.0746375	-0.0783541	0.760575	FALSE	FALSE	FALSE	finngen_R9_CD2_NONHODGKIN_NAS_EXALLC	229078235	0.121589	0.0506119	other and unspecified types of non-Hodgkin lymphoma	TRUE	reported	textfile	ebi-a-GCST90016932	2	229942951	0.0159136	2.50196e-06	14306	family Clostridiales vadin BB60 group|| id:ebi-a-GCST90016932	TRUE	reported	igd	2	TRUE	0.00202989	29.0946	34.3123	21.9977	0.2396
rs28691777	C	T	C	T	0.137134	-0.169299	0.0429318	FALSE	FALSE	FALSE	finngen_R9_CD2_NONHODGKIN_NAS_EXALLC	60072044	0.110619	0.106116	other and unspecified types of non-Hodgkin lymphoma	TRUE	reported	textfile	ebi-a-GCST90016932	17	58149405	0.0266996	6.95697e-07	14306	family Clostridiales vadin BB60 group|| id:ebi-a-GCST90016932	TRUE	reported	igd	2	TRUE	0.0024992	35.8381	34.3123	26.3804	0.07157
rs34088226	A	G	A	G	-0.117807	-0.0555312	0.0591396	FALSE	FALSE	FALSE	finngen_R9_CD2_NONHODGKIN_NAS_EXALLC	4308833	0.544396	0.0916085	other and unspecified types of non-Hodgkin lymphoma	TRUE	reported	textfile	ebi-a-GCST90016932	5	4308946	0.026924	7.66214e-06	14306	family Clostridiales vadin BB60 group|| id:ebi-a-GCST90016932	TRUE	reported	igd	2	TRUE	0.00182082	26.0924	34.3123	19.1453	0.07058
rs55682560	C	T	C	T	-0.131519	0.0718057	0.0780621	FALSE	FALSE	FALSE	finngen_R9_CD2_NONHODGKIN_NAS_EXALLC	86849059	0.375318	0.0809939	other and unspecified types of non-Hodgkin lymphoma	TRUE	reported	textfile	ebi-a-GCST90016932	15	87392290	0.0261319	4.97038e-07	14306	family Clostridiales vadin BB60 group|| id:ebi-a-GCST90016932	TRUE	reported	igd	2	TRUE	0.0022396	32.1071	34.3123	25.33	0.06958
rs6588624	A	G	A	G	0.0662317	0.0266686	0.481397	FALSE	FALSE	FALSE	finngen_R9_CD2_NONHODGKIN_NAS_EXALLC	56383867	0.537467	0.0432477	other and unspecified types of non-Hodgkin lymphoma	TRUE	reported	textfile	ebi-a-GCST90016932	1	56849539	0.0138147	1.79287e-06	14306	family Clostridiales vadin BB60 group|| id:ebi-a-GCST90016932	TRUE	reported	igd	2	TRUE	0.00218604	31.3377	34.3123	22.9852	0.4712
rs66714985	A	C	A	C	0.116908	-0.0381706	0.101729	FALSE	FALSE	FALSE	finngen_R9_CD2_NONHODGKIN_NAS_EXALLC	3447600	0.593533	0.0715178	other and unspecified types of non-Hodgkin lymphoma	TRUE	reported	textfile	ebi-a-GCST90016932	8	3305122	0.0252447	4.85333e-06	14306	family Clostridiales vadin BB60 group|| id:ebi-a-GCST90016932	TRUE	reported	igd	2	TRUE	0.0021144	30.3084	34.3123	21.4461	0.08449
rs7226487	A	G	A	G	-0.0643682	0.0548419	0.452136	FALSE	FALSE	FALSE	finngen_R9_CD2_NONHODGKIN_NAS_EXALLC	76661168	0.204877	0.0432583	other and unspecified types of non-Hodgkin lymphoma	TRUE	reported	textfile	ebi-a-GCST90016932	18	74373125	0.0138701	3.58286e-06	14306	family Clostridiales vadin BB60 group|| id:ebi-a-GCST90016932	TRUE	reported	igd	2	TRUE	0.0020669	29.6262	34.3123	21.5369	0.4761
rs7538034	T	G	T	G	-0.078598	0.0321123	0.162275	FALSE	FALSE	FALSE	finngen_R9_CD2_NONHODGKIN_NAS_EXALLC	70926011	0.581349	0.0582362	other and unspecified types of non-Hodgkin lymphoma	TRUE	reported	textfile	ebi-a-GCST90016932	1	71391694	0.0165982	2.36706e-06	14306	family Clostridiales vadin BB60 group|| id:ebi-a-GCST90016932	TRUE	reported	igd	2	TRUE	0.00203392	29.1525	34.3123	22.4234	0.2078
rs7725895	A	G	A	G	-0.116224	-0.0338718	0.120761	FALSE	FALSE	FALSE	finngen_R9_CD2_NONHODGKIN_NAS_EXALLC	142865333	0.609298	0.0662757	other and unspecified types of non-Hodgkin lymphoma	TRUE	reported	textfile	ebi-a-GCST90016932	5	142244898	0.0240367	3.94357e-06	14306	family Clostridiales vadin BB60 group|| id:ebi-a-GCST90016932	TRUE	reported	igd	2	TRUE	0.00220064	31.5474	34.3123	23.3799	0.08946
rs989682	A	G	A	G	0.070194	0.0203887	0.230001	FALSE	FALSE	FALSE	finngen_R9_CD2_NONHODGKIN_NAS_EXALLC	15522946	0.690235	0.0511589	other and unspecified types of non-Hodgkin lymphoma	TRUE	reported	textfile	ebi-a-GCST90016932	3	15564453	0.0155364	6.84715e-06	14306	family Clostridiales vadin BB60 group|| id:ebi-a-GCST90016932	TRUE	reported	igd	2	TRUE	0.00199657	28.616	34.3123	20.4126	0.2823
rs1074800	G	A	G	A	-0.0492438	-0.0183895	0.58113	FALSE	FALSE	FALSE	finngen_R9_CD2_NONHODGKIN_NAS_EXALLC	3002432	0.674766	0.0438246	other and unspecified types of non-Hodgkin lymphoma	TRUE	reported	textfile	ebi-a-GCST90016937	5	3002546	0.010887	6.14582e-06	14306	family Erysipelotrichaceae|| id:ebi-a-GCST90016937	TRUE	reported	igd	2	TRUE	0.00116261	16.6493	34.3123	20.4591	0.3986
rs10781552	C	T	C	T	-0.0552212	0.00679938	0.279538	FALSE	FALSE	FALSE	finngen_R9_CD2_NONHODGKIN_NAS_EXALLC	132083729	0.887714	0.0481552	other and unspecified types of non-Hodgkin lymphoma	TRUE	reported	textfile	ebi-a-GCST90016937	10	133897233	0.0116074	2.33115e-06	14306	family Erysipelotrichaceae|| id:ebi-a-GCST90016937	TRUE	reported	igd	2	TRUE	0.00130937	18.7537	34.3123	22.633	0.3121
rs17530232	A	G	A	G	0.10305	-0.0501524	0.053283	FALSE	FALSE	FALSE	finngen_R9_CD2_NONHODGKIN_NAS_EXALLC	39811320	0.601067	0.0959182	other and unspecified types of non-Hodgkin lymphoma	TRUE	reported	textfile	ebi-a-GCST90016937	13	40385457	0.0224648	2.79126e-06	14306	family Erysipelotrichaceae|| id:ebi-a-GCST90016937	TRUE	reported	igd	2	TRUE	0.00150118	21.5052	34.3123	21.0422	0.07654
rs1884466	C	T	C	T	-0.0475363	0.0550959	0.520509	FALSE	FALSE	FALSE	finngen_R9_CD2_NONHODGKIN_NAS_EXALLC	63673525	0.204497	0.0434221	other and unspecified types of non-Hodgkin lymphoma	TRUE	reported	textfile	ebi-a-GCST90016937	1	64139196	0.0106939	9.52708e-06	14306	family Erysipelotrichaceae|| id:ebi-a-GCST90016937	TRUE	reported	igd	2	TRUE	0.00111913	16.026	34.3123	19.7596	0.4513
rs2300774	A	G	A	G	-0.0524152	-0.0278342	0.561119	FALSE	FALSE	FALSE	finngen_R9_CD2_NONHODGKIN_NAS_EXALLC	196066841	0.521329	0.0434029	other and unspecified types of non-Hodgkin lymphoma	TRUE	reported	textfile	ebi-a-GCST90016937	3	195793712	0.0106784	8.95468e-07	14306	family Erysipelotrichaceae|| id:ebi-a-GCST90016937	TRUE	reported	igd	2	TRUE	0.00132676	19.0032	34.3123	24.0936	0.4076
rs290833	T	G	T	G	-0.0497374	-0.0185818	0.493783	FALSE	FALSE	FALSE	finngen_R9_CD2_NONHODGKIN_NAS_EXALLC	96991871	0.668164	0.0433477	other and unspecified types of non-Hodgkin lymphoma	TRUE	reported	textfile	ebi-a-GCST90016937	1	97457427	0.0111376	8.02897e-06	14306	family Erysipelotrichaceae|| id:ebi-a-GCST90016937	TRUE	reported	igd	2	TRUE	0.00115174	16.4935	34.3123	19.9427	0.3688
rs35161940	T	C	T	C	-0.0806041	0.0306641	0.106772	FALSE	FALSE	FALSE	finngen_R9_CD2_NONHODGKIN_NAS_EXALLC	72331083	0.663016	0.0703705	other and unspecified types of non-Hodgkin lymphoma	TRUE	reported	textfile	ebi-a-GCST90016937	17	70327224	0.0167641	1.8451e-06	14306	family Erysipelotrichaceae|| id:ebi-a-GCST90016937	TRUE	reported	igd	2	TRUE	0.0014426	20.6648	34.3123	23.1182	0.1272
rs4078432	T	C	T	C	0.0608929	0.0595518	0.827088	FALSE	FALSE	FALSE	finngen_R9_CD2_NONHODGKIN_NAS_EXALLC	48528003	0.300896	0.0575651	other and unspecified types of non-Hodgkin lymphoma	TRUE	reported	textfile	ebi-a-GCST90016937	14	48997206	0.0133764	4.23107e-06	14306	family Erysipelotrichaceae|| id:ebi-a-GCST90016937	TRUE	reported	igd	2	TRUE	0.00109885	15.7353	34.3123	20.7231	0.1809
rs56970041	T	G	T	G	0.0724145	-0.0123693	0.0615478	FALSE	FALSE	FALSE	finngen_R9_CD2_NONHODGKIN_NAS_EXALLC	79891267	0.88887	0.0885199	other and unspecified types of non-Hodgkin lymphoma	TRUE	reported	textfile	ebi-a-GCST90016937	14	80357610	0.0164471	5.40344e-06	14306	family Erysipelotrichaceae|| id:ebi-a-GCST90016937	TRUE	reported	igd	2	TRUE	0.00103736	14.8539	34.3123	19.3853	0.1113
rs62504403	C	T	C	T	0.0681159	-0.077448	0.195376	FALSE	FALSE	FALSE	finngen_R9_CD2_NONHODGKIN_NAS_EXALLC	38946033	0.154683	0.0544188	other and unspecified types of non-Hodgkin lymphoma	TRUE	reported	textfile	ebi-a-GCST90016937	8	38803551	0.0127883	1.12264e-07	14306	family Erysipelotrichaceae|| id:ebi-a-GCST90016937	TRUE	reported	igd	2	TRUE	0.00167118	23.9446	34.3123	28.3708	0.2356
rs7234058	T	C	T	C	-0.0945759	-0.0793789	0.0904382	FALSE	FALSE	FALSE	finngen_R9_CD2_NONHODGKIN_NAS_EXALLC	5830508	0.289993	0.0750176	other and unspecified types of non-Hodgkin lymphoma	TRUE	reported	textfile	ebi-a-GCST90016937	18	5830507	0.0194091	9.12347e-07	14306	family Erysipelotrichaceae|| id:ebi-a-GCST90016937	TRUE	reported	igd	2	TRUE	0.00157299	22.5354	34.3123	23.7438	0.09742
rs7826267	G	T	G	T	0.0839071	-0.0513627	0.931432	FALSE	FALSE	FALSE	finngen_R9_CD2_NONHODGKIN_NAS_EXALLC	3097430	0.559816	0.0880834	other and unspecified types of non-Hodgkin lymphoma	TRUE	reported	textfile	ebi-a-GCST90016937	8	2954952	0.0199131	9.28453e-06	14306	family Erysipelotrichaceae|| id:ebi-a-GCST90016937	TRUE	reported	igd	2	TRUE	0.000972066	13.918	34.3123	17.755	0.0746
rs8003149	C	T	C	T	0.0538798	0.0307005	0.333128	FALSE	FALSE	FALSE	finngen_R9_CD2_NONHODGKIN_NAS_EXALLC	55689786	0.504161	0.0459618	other and unspecified types of non-Hodgkin lymphoma	TRUE	reported	textfile	ebi-a-GCST90016937	14	56156504	0.0116888	4.08479e-06	14306	family Erysipelotrichaceae|| id:ebi-a-GCST90016937	TRUE	reported	igd	2	TRUE	0.00117635	16.8463	34.3123	21.2477	0.2823
rs10759623	C	T	C	T	-0.162115	-0.012721	0.226874	FALSE	FALSE	FALSE	finngen_R9_CD2_NONHODGKIN_NAS_EXALLC	113059205	0.806188	0.051849	other and unspecified types of non-Hodgkin lymphoma	TRUE	reported	textfile	ebi-a-GCST90016938	9	115821485	0.032151	5.78309e-07	14306	family Family XI|| id:ebi-a-GCST90016938	TRUE	reported	igd	2	TRUE	0.00778847	112.281	34.3123	25.4248	0.1809
rs11547158	A	G	A	G	-0.177599	-0.1313	0.134016	FALSE	FALSE	FALSE	finngen_R9_CD2_NONHODGKIN_NAS_EXALLC	149224640	0.0381154	0.0633194	other and unspecified types of non-Hodgkin lymphoma	TRUE	reported	textfile	ebi-a-GCST90016938	7	148921732	0.0372795	2.70222e-06	14306	family Family XI|| id:ebi-a-GCST90016938	TRUE	reported	igd	2	TRUE	0.00667592	96.1342	34.3123	22.6956	0.1203
rs17379710	T	C	T	C	-0.116383	-0.0187979	0.410131	FALSE	FALSE	FALSE	finngen_R9_CD2_NONHODGKIN_NAS_EXALLC	35313121	0.667529	0.0437627	other and unspecified types of non-Hodgkin lymphoma	TRUE	reported	textfile	ebi-a-GCST90016938	11	35334668	0.0252125	3.97109e-06	14306	family Family XI|| id:ebi-a-GCST90016938	TRUE	reported	igd	2	TRUE	0.00665945	95.8954	34.3123	21.3082	0.4354
rs2155352	A	G	A	G	-0.150538	-0.0426209	0.235934	FALSE	FALSE	FALSE	finngen_R9_CD2_NONHODGKIN_NAS_EXALLC	95624045	0.40311	0.0509772	other and unspecified types of non-Hodgkin lymphoma	TRUE	reported	textfile	ebi-a-GCST90016938	11	95357209	0.0302319	6.63437e-07	14306	family Family XI|| id:ebi-a-GCST90016938	TRUE	reported	igd	2	TRUE	0.00799242	115.245	34.3123	24.7948	0.2286
rs2156611	T	C	T	C	-0.112486	-0.0484363	0.502692	FALSE	FALSE	FALSE	finngen_R9_CD2_NONHODGKIN_NAS_EXALLC	45765899	0.260794	0.043073	other and unspecified types of non-Hodgkin lymphoma	TRUE	reported	textfile	ebi-a-GCST90016938	18	43345864	0.0251099	9.42671e-06	14306	family Family XI|| id:ebi-a-GCST90016938	TRUE	reported	igd	2	TRUE	0.00632493	91.0477	34.3123	20.0681	0.492
rs3733511	A	G	A	G	0.128253	-0.00297788	0.298915	FALSE	FALSE	FALSE	finngen_R9_CD2_NONHODGKIN_NAS_EXALLC	119034632	0.949724	0.0472284	other and unspecified types of non-Hodgkin lymphoma	TRUE	reported	textfile	ebi-a-GCST90016938	4	119955787	0.0274718	3.38556e-06	14306	family Family XI|| id:ebi-a-GCST90016938	TRUE	reported	igd	2	TRUE	0.00683108	98.3838	34.3123	21.7952	0.2942
rs488164	G	T	G	T	-0.117998	0.0310646	0.644882	FALSE	FALSE	FALSE	finngen_R9_CD2_NONHODGKIN_NAS_EXALLC	239832151	0.490533	0.0450563	other and unspecified types of non-Hodgkin lymphoma	TRUE	reported	textfile	ebi-a-GCST90016938	1	239995451	0.025516	4.79789e-06	14306	family Family XI|| id:ebi-a-GCST90016938	TRUE	reported	igd	2	TRUE	0.00658511	94.8178	34.3123	21.3857	0.3837
rs697771	A	G	A	G	-0.117677	0.00817843	0.457497	FALSE	FALSE	FALSE	finngen_R9_CD2_NONHODGKIN_NAS_EXALLC	54081288	0.851085	0.0435637	other and unspecified types of non-Hodgkin lymphoma	TRUE	reported	textfile	ebi-a-GCST90016938	16	54115200	0.0251491	3.19374e-06	14306	family Family XI|| id:ebi-a-GCST90016938	TRUE	reported	igd	2	TRUE	0.00679738	97.8951	34.3123	21.8947	0.4324
rs10805326	A	G	A	G	-0.0566637	-0.0458893	0.707545	FALSE	FALSE	FALSE	finngen_R9_CD2_NONHODGKIN_NAS_EXALLC	14322999	0.333586	0.0474594	other and unspecified types of non-Hodgkin lymphoma	TRUE	reported	textfile	ebi-a-GCST90016946	4	14324623	0.012276	4.03395e-06	14306	family Peptostreptococcaceae|| id:ebi-a-GCST90016946	TRUE	reported	igd	2	TRUE	0.00128976	18.4726	34.3123	21.3057	0.2783
rs117020988	C	T	C	T	0.182411	-0.00352867	0.0810678	FALSE	FALSE	FALSE	finngen_R9_CD2_NONHODGKIN_NAS_EXALLC	46671379	0.964685	0.0796995	other and unspecified types of non-Hodgkin lymphoma	TRUE	reported	textfile	ebi-a-GCST90016946	7	46710977	0.0372126	1.02795e-06	14306	family Peptostreptococcaceae|| id:ebi-a-GCST90016946	TRUE	reported	igd	2	TRUE	0.0039644	56.9325	34.3123	24.0282	0.06362
rs12377846	C	A	C	A	-0.252	-0.1167	0.0279232	FALSE	FALSE	FALSE	finngen_R9_CD2_NONHODGKIN_NAS_EXALLC	16786786	0.37189	0.130692	other and unspecified types of non-Hodgkin lymphoma	TRUE	reported	textfile	ebi-a-GCST90016946	9	16786784	0.0511627	7.26256e-07	14306	family Peptostreptococcaceae|| id:ebi-a-GCST90016946	TRUE	reported	igd	2	TRUE	0.00588521	84.6804	34.3123	24.2602	0.04871
rs12986312	T	G	T	G	0.0571818	0.017919	0.299635	FALSE	FALSE	FALSE	finngen_R9_CD2_NONHODGKIN_NAS_EXALLC	17303329	0.702931	0.0469863	other and unspecified types of non-Hodgkin lymphoma	TRUE	reported	textfile	ebi-a-GCST90016946	19	17414138	0.0125947	5.76713e-06	14306	family Peptostreptococcaceae|| id:ebi-a-GCST90016946	TRUE	reported	igd	2	TRUE	0.00142791	20.4541	34.3123	20.6129	0.3221
rs1467258	G	A	G	A	0.072584	0.00614777	0.186828	FALSE	FALSE	FALSE	finngen_R9_CD2_NONHODGKIN_NAS_EXALLC	40060234	0.912932	0.0562256	other and unspecified types of non-Hodgkin lymphoma	TRUE	reported	textfile	ebi-a-GCST90016946	17	38216487	0.0162321	7.89805e-06	14306	family Peptostreptococcaceae|| id:ebi-a-GCST90016946	TRUE	reported	igd	2	TRUE	0.0014658	20.9975	34.3123	19.9955	0.167
rs1520207	T	C	T	C	-0.0525658	0.0662389	0.500395	FALSE	FALSE	FALSE	finngen_R9_CD2_NONHODGKIN_NAS_EXALLC	152063386	0.127081	0.0434151	other and unspecified types of non-Hodgkin lymphoma	TRUE	reported	textfile	ebi-a-GCST90016946	3	151781175	0.0112476	3.16548e-06	14306	family Peptostreptococcaceae|| id:ebi-a-GCST90016946	TRUE	reported	igd	2	TRUE	0.00135993	19.4789	34.3123	21.8417	0.4374
rs4692811	C	T	C	T	0.0642075	0.0135696	0.341796	FALSE	FALSE	FALSE	finngen_R9_CD2_NONHODGKIN_NAS_EXALLC	170259039	0.7666	0.0457158	other and unspecified types of non-Hodgkin lymphoma	TRUE	reported	textfile	ebi-a-GCST90016946	4	171180190	0.0126913	4.21124e-07	14306	family Peptostreptococcaceae|| id:ebi-a-GCST90016946	TRUE	reported	igd	2	TRUE	0.00160363	22.9752	34.3123	25.5952	0.2644
rs59865771	C	T	C	T	-0.0573764	-0.0496849	0.3408	FALSE	FALSE	FALSE	finngen_R9_CD2_NONHODGKIN_NAS_EXALLC	89180262	0.27485	0.0455006	other and unspecified types of non-Hodgkin lymphoma	TRUE	reported	textfile	ebi-a-GCST90016946	16	89246670	0.0127192	7.69024e-06	14306	family Peptostreptococcaceae|| id:ebi-a-GCST90016946	TRUE	reported	igd	2	TRUE	0.00133111	19.0656	34.3123	20.3492	0.2813
rs61841503	G	A	G	A	0.0919658	-0.0432932	0.129467	FALSE	FALSE	FALSE	finngen_R9_CD2_NONHODGKIN_NAS_EXALLC	16977560	0.49994	0.0641777	other and unspecified types of non-Hodgkin lymphoma	TRUE	reported	textfile	ebi-a-GCST90016946	10	17019559	0.0161331	9.80122e-09	14306	family Peptostreptococcaceae|| id:ebi-a-GCST90016946	TRUE	reported	igd	2	TRUE	0.00200238	28.6995	34.3123	32.495	0.1372
rs6721459	G	A	G	A	-0.0509823	-0.0254258	0.405305	FALSE	FALSE	FALSE	finngen_R9_CD2_NONHODGKIN_NAS_EXALLC	67625704	0.562885	0.0439466	other and unspecified types of non-Hodgkin lymphoma	TRUE	reported	textfile	ebi-a-GCST90016946	2	67852836	0.0111975	5.07762e-06	14306	family Peptostreptococcaceae|| id:ebi-a-GCST90016946	TRUE	reported	igd	2	TRUE	0.00128051	18.3399	34.3123	20.7299	0.4394
rs76982728	T	C	T	C	0.124203	0.105471	0.0208898	FALSE	FALSE	FALSE	finngen_R9_CD2_NONHODGKIN_NAS_EXALLC	44273225	0.47925	0.149074	other and unspecified types of non-Hodgkin lymphoma	TRUE	reported	textfile	ebi-a-GCST90016946	7	44312824	0.0266923	3.24056e-06	14306	family Peptostreptococcaceae|| id:ebi-a-GCST90016946	TRUE	reported	igd	2	TRUE	0.00114979	16.4655	34.3123	21.6517	0.03877
rs77540684	T	G	T	G	0.106725	0.0408673	0.0961527	FALSE	FALSE	FALSE	finngen_R9_CD2_NONHODGKIN_NAS_EXALLC	14608536	0.578714	0.0735998	other and unspecified types of non-Hodgkin lymphoma	TRUE	reported	textfile	ebi-a-GCST90016946	10	14650535	0.0245638	8.13711e-06	14306	family Peptostreptococcaceae|| id:ebi-a-GCST90016946	TRUE	reported	igd	2	TRUE	0.00111666	15.9905	34.3123	18.8774	0.05169
rs9573937	A	G	A	G	-0.0693637	0.00591971	0.164565	FALSE	FALSE	FALSE	finngen_R9_CD2_NONHODGKIN_NAS_EXALLC	76777061	0.919086	0.0582734	other and unspecified types of non-Hodgkin lymphoma	TRUE	reported	textfile	ebi-a-GCST90016946	13	77351196	0.0142907	1.70589e-06	14306	family Peptostreptococcaceae|| id:ebi-a-GCST90016946	TRUE	reported	igd	2	TRUE	0.00140112	20.0697	34.3123	23.559	0.1769
rs10965428	C	A	C	A	-0.119902	0.109037	0.056112	FALSE	FALSE	FALSE	finngen_R9_CD2_NONHODGKIN_NAS_EXALLC	22718482	0.247018	0.0941899	other and unspecified types of non-Hodgkin lymphoma	TRUE	reported	textfile	ebi-a-GCST90016944	9	22718481	0.0258219	4.29151e-06	14306	family Pasteurellaceae|| id:ebi-a-GCST90016944	TRUE	reported	igd	2	TRUE	0.00210462	30.168	34.3123	21.5614	0.07952
rs111582866	G	A	G	A	-0.113957	0.0723271	0.0877573	FALSE	FALSE	FALSE	finngen_R9_CD2_NONHODGKIN_NAS_EXALLC	48708578	0.346724	0.076865	other and unspecified types of non-Hodgkin lymphoma	TRUE	reported	textfile	ebi-a-GCST90016944	16	48742489	0.0256403	7.06627e-06	14306	family Pasteurellaceae|| id:ebi-a-GCST90016944	TRUE	reported	igd	2	TRUE	0.00236655	33.9315	34.3123	19.7531	0.1014
rs12050685	A	G	A	G	-0.0670948	-0.025969	0.280645	FALSE	FALSE	FALSE	finngen_R9_CD2_NONHODGKIN_NAS_EXALLC	73185141	0.587442	0.0478651	other and unspecified types of non-Hodgkin lymphoma	TRUE	reported	textfile	ebi-a-GCST90016944	15	73477482	0.015239	9.18523e-06	14306	family Pasteurellaceae|| id:ebi-a-GCST90016944	TRUE	reported	igd	2	TRUE	0.00207388	29.7265	34.3123	19.385	0.3598
rs16970009	A	G	A	G	0.187381	0.0563747	0.0200101	FALSE	FALSE	FALSE	finngen_R9_CD2_NONHODGKIN_NAS_EXALLC	34535582	0.717244	0.155669	other and unspecified types of non-Hodgkin lymphoma	TRUE	reported	textfile	ebi-a-GCST90016944	17	32862601	0.0429572	7.31526e-06	14306	family Pasteurellaceae|| id:ebi-a-GCST90016944	TRUE	reported	igd	2	TRUE	0.00293722	42.1377	34.3123	19.0274	0.04374
rs4822728	T	C	T	C	0.0685479	0.037499	0.482418	FALSE	FALSE	FALSE	finngen_R9_CD2_NONHODGKIN_NAS_EXALLC	26495842	0.385418	0.0432038	other and unspecified types of non-Hodgkin lymphoma	TRUE	reported	textfile	ebi-a-GCST90016944	22	26891808	0.0149032	4.71846e-06	14306	family Pasteurellaceae|| id:ebi-a-GCST90016944	TRUE	reported	igd	2	TRUE	0.00231258	33.1558	34.3123	21.1558	0.4374
rs6972479	A	G	A	G	-0.0781862	0.0287788	0.205776	FALSE	FALSE	FALSE	finngen_R9_CD2_NONHODGKIN_NAS_EXALLC	117278006	0.591055	0.0535612	other and unspecified types of non-Hodgkin lymphoma	TRUE	reported	textfile	ebi-a-GCST90016944	7	116918060	0.0175366	7.74819e-06	14306	family Pasteurellaceae|| id:ebi-a-GCST90016944	TRUE	reported	igd	2	TRUE	0.00224587	32.1972	34.3123	19.8779	0.2425
rs72756943	G	A	G	A	0.13988	-0.0608548	0.0666323	FALSE	FALSE	FALSE	finngen_R9_CD2_NONHODGKIN_NAS_EXALLC	26531799	0.481095	0.086375	other and unspecified types of non-Hodgkin lymphoma	TRUE	reported	textfile	ebi-a-GCST90016944	5	26531908	0.0303029	3.3522e-06	14306	family Pasteurellaceae|| id:ebi-a-GCST90016944	TRUE	reported	igd	2	TRUE	0.00305946	43.8968	34.3123	21.308	0.08549
rs73139353	A	C	A	C	-0.222573	-0.0421941	0.0881998	FALSE	FALSE	FALSE	finngen_R9_CD2_NONHODGKIN_NAS_EXALLC	98253370	0.581445	0.0765391	other and unspecified types of non-Hodgkin lymphoma	TRUE	reported	textfile	ebi-a-GCST90016944	3	97972214	0.0484634	8.71325e-06	14306	family Pasteurellaceae|| id:ebi-a-GCST90016944	TRUE	reported	igd	2	TRUE	0.0059878	86.1655	34.3123	21.092	0.06461
rs76022354	C	T	C	T	0.24289	0.0686334	0.0494939	FALSE	FALSE	FALSE	finngen_R9_CD2_NONHODGKIN_NAS_EXALLC	92546628	0.489089	0.0992159	other and unspecified types of non-Hodgkin lymphoma	TRUE	reported	textfile	ebi-a-GCST90016944	10	94306385	0.0500406	1.82856e-06	14306	family Pasteurellaceae|| id:ebi-a-GCST90016944	TRUE	reported	igd	2	TRUE	0.00374317	53.7435	34.3123	23.5599	0.0328
rs78909003	T	C	T	C	-0.241159	-0.150501	0.0549059	FALSE	FALSE	FALSE	finngen_R9_CD2_NONHODGKIN_NAS_EXALLC	102887960	0.109325	0.0939903	other and unspecified types of non-Hodgkin lymphoma	TRUE	reported	textfile	ebi-a-GCST90016944	9	105650242	0.0498372	2.04894e-06	14306	family Pasteurellaceae|| id:ebi-a-GCST90016944	TRUE	reported	igd	2	TRUE	0.00549356	79.014	34.3123	23.4153	0.0497
rs9382510	C	T	C	T	-0.0881865	0.01049	0.264957	FALSE	FALSE	FALSE	finngen_R9_CD2_NONHODGKIN_NAS_EXALLC	55583693	0.832559	0.0496166	other and unspecified types of non-Hodgkin lymphoma	TRUE	reported	textfile	ebi-a-GCST90016944	6	55448491	0.0169965	2.476e-07	14306	family Pasteurellaceae|| id:ebi-a-GCST90016944	TRUE	reported	igd	2	TRUE	0.00288101	41.3291	34.3123	26.9206	0.2455
rs9895850	T	C	T	C	-0.176406	0.0600047	0.044097	FALSE	FALSE	FALSE	finngen_R9_CD2_NONHODGKIN_NAS_EXALLC	66538895	0.568388	0.105193	other and unspecified types of non-Hodgkin lymphoma	TRUE	reported	textfile	ebi-a-GCST90016944	17	64535013	0.041017	9.0826e-06	14306	family Pasteurellaceae|| id:ebi-a-GCST90016944	TRUE	reported	igd	2	TRUE	0.0029395	42.1706	34.3123	18.4969	0.0497
rs9938097	C	T	C	T	0.0710386	-0.0486571	0.611151	FALSE	FALSE	FALSE	finngen_R9_CD2_NONHODGKIN_NAS_EXALLC	84943783	0.272024	0.0442976	other and unspecified types of non-Hodgkin lymphoma	TRUE	reported	textfile	ebi-a-GCST90016944	16	84977389	0.0158024	8.22602e-06	14306	family Pasteurellaceae|| id:ebi-a-GCST90016944	TRUE	reported	igd	2	TRUE	0.00234417	33.6098	34.3123	20.2089	0.3668
rs10872669	G	A	G	A	0.123071	0.0889466	0.907944	FALSE	FALSE	FALSE	finngen_R9_CD2_NONHODGKIN_NAS_EXALLC	151194037	0.239647	0.0756433	other and unspecified types of non-Hodgkin lymphoma	TRUE	reported	textfile	ebi-a-GCST90016928	6	151515172	0.0275665	9.49008e-06	14306	family Bacteroidales S24 7group|| id:ebi-a-GCST90016928	TRUE	reported	igd	2	TRUE	0.00290404	41.6604	34.3123	19.9319	0.1074
rs12748533	G	T	G	T	-0.0821108	-0.0031077	0.287811	FALSE	FALSE	FALSE	finngen_R9_CD2_NONHODGKIN_NAS_EXALLC	242603950	0.948236	0.047868	other and unspecified types of non-Hodgkin lymphoma	TRUE	reported	textfile	ebi-a-GCST90016928	1	242767252	0.0172701	2.59018e-06	14306	family Bacteroidales S24 7group|| id:ebi-a-GCST90016928	TRUE	reported	igd	2	TRUE	0.00281651	40.4011	34.3123	22.6053	0.2972
rs17043785	T	C	T	C	-0.176187	-0.0876878	0.0882399	FALSE	FALSE	FALSE	finngen_R9_CD2_NONHODGKIN_NAS_EXALLC	52912224	0.253824	0.0768443	other and unspecified types of non-Hodgkin lymphoma	TRUE	reported	textfile	ebi-a-GCST90016928	2	53139362	0.0347133	5.11835e-07	14306	family Bacteroidales S24 7group|| id:ebi-a-GCST90016928	TRUE	reported	igd	2	TRUE	0.00348185	49.9783	34.3123	25.7606	0.05964
rs1850003	A	G	A	G	0.084048	0.0169063	0.231789	FALSE	FALSE	FALSE	finngen_R9_CD2_NONHODGKIN_NAS_EXALLC	47048773	0.740403	0.0510271	other and unspecified types of non-Hodgkin lymphoma	TRUE	reported	textfile	ebi-a-GCST90016928	15	47340971	0.0177806	2.4053e-06	14306	family Bacteroidales S24 7group|| id:ebi-a-GCST90016928	TRUE	reported	igd	2	TRUE	0.00300686	43.1399	34.3123	22.3441	0.3072
rs61508842	T	C	T	C	0.122574	-0.162995	0.0872281	FALSE	FALSE	FALSE	finngen_R9_CD2_NONHODGKIN_NAS_EXALLC	158935756	0.0342815	0.0770029	other and unspecified types of non-Hodgkin lymphoma	TRUE	reported	textfile	ebi-a-GCST90016928	3	158653545	0.0272389	7.82781e-06	14306	family Bacteroidales S24 7group|| id:ebi-a-GCST90016928	TRUE	reported	igd	2	TRUE	0.00322552	46.2871	34.3123	20.2497	0.1223
rs738193	T	C	T	C	0.0847328	0.000547492	0.352672	FALSE	FALSE	FALSE	finngen_R9_CD2_NONHODGKIN_NAS_EXALLC	25547355	0.990343	0.0452356	other and unspecified types of non-Hodgkin lymphoma	TRUE	reported	textfile	ebi-a-GCST90016928	22	25943322	0.0165856	3.82164e-07	14306	family Bacteroidales S24 7group|| id:ebi-a-GCST90016928	TRUE	reported	igd	2	TRUE	0.0032875	47.1795	34.3123	26.1	0.3549
rs78609301	A	G	A	G	-0.0867065	0.0416147	0.300337	FALSE	FALSE	FALSE	finngen_R9_CD2_NONHODGKIN_NAS_EXALLC	62526842	0.377811	0.0471856	other and unspecified types of non-Hodgkin lymphoma	TRUE	reported	textfile	ebi-a-GCST90016928	6	63236747	0.0195709	7.093e-06	14306	family Bacteroidales S24 7group|| id:ebi-a-GCST90016928	TRUE	reported	igd	2	TRUE	0.00255223	36.6006	34.3123	19.6283	0.2167
rs941000	T	C	T	C	-0.0850266	0.0176506	0.63557	FALSE	FALSE	FALSE	finngen_R9_CD2_NONHODGKIN_NAS_EXALLC	91085352	0.694652	0.0449641	other and unspecified types of non-Hodgkin lymphoma	TRUE	reported	textfile	ebi-a-GCST90016928	7	90714667	0.0163382	3.15559e-07	14306	family Bacteroidales S24 7group|| id:ebi-a-GCST90016928	TRUE	reported	igd	2	TRUE	0.00349371	50.1492	34.3123	27.0833	0.4085
rs10875374	T	C	T	C	0.0536759	-0.042959	0.529524	FALSE	FALSE	FALSE	finngen_R9_CD2_NONHODGKIN_NAS_EXALLC	101339253	0.320056	0.0432035	other and unspecified types of non-Hodgkin lymphoma	TRUE	reported	textfile	ebi-a-GCST90016931	1	101804809	0.0119436	8.09823e-06	14306	family Clostridiaceae1|| id:ebi-a-GCST90016931	TRUE	reported	igd	2	TRUE	0.00142515	20.4144	34.3123	20.1971	0.4483
rs12186080	G	A	G	A	0.0748236	-0.0291867	0.165687	FALSE	FALSE	FALSE	finngen_R9_CD2_NONHODGKIN_NAS_EXALLC	132877783	0.614633	0.0579709	other and unspecified types of non-Hodgkin lymphoma	TRUE	reported	textfile	ebi-a-GCST90016931	3	132596627	0.016246	5.33962e-06	14306	family Clostridiaceae1|| id:ebi-a-GCST90016931	TRUE	reported	igd	2	TRUE	0.0015125	21.6676	34.3123	21.2121	0.161
rs12341505	G	A	G	A	0.0814503	0.00888745	0.0930425	FALSE	FALSE	FALSE	finngen_R9_CD2_NONHODGKIN_NAS_EXALLC	133845759	0.904986	0.0744557	other and unspecified types of non-Hodgkin lymphoma	TRUE	reported	textfile	ebi-a-GCST90016931	9	136710881	0.0179338	4.54485e-06	14306	family Clostridiaceae1|| id:ebi-a-GCST90016931	TRUE	reported	igd	2	TRUE	0.0013124	18.7972	34.3123	20.6272	0.1113
rs2795528	G	A	G	A	-0.180969	0.0500525	0.055374	FALSE	FALSE	FALSE	finngen_R9_CD2_NONHODGKIN_NAS_EXALLC	42774816	0.597874	0.0948934	other and unspecified types of non-Hodgkin lymphoma	TRUE	reported	textfile	ebi-a-GCST90016931	10	43270264	0.0390911	3.80627e-06	14306	family Clostridiaceae1|| id:ebi-a-GCST90016931	TRUE	reported	igd	2	TRUE	0.00303508	43.5459	34.3123	21.4315	0.04871
rs2817172	C	T	C	T	0.0563367	0.044193	0.397269	FALSE	FALSE	FALSE	finngen_R9_CD2_NONHODGKIN_NAS_EXALLC	3124955	0.315818	0.0440569	other and unspecified types of non-Hodgkin lymphoma	TRUE	reported	textfile	ebi-a-GCST90016931	1	3041519	0.012392	5.27024e-06	14306	family Clostridiaceae1|| id:ebi-a-GCST90016931	TRUE	reported	igd	2	TRUE	0.00153831	22.0379	34.3123	20.6681	0.4125
rs4723021	T	C	T	C	-0.106376	-0.155154	0.0678481	FALSE	FALSE	FALSE	finngen_R9_CD2_NONHODGKIN_NAS_EXALLC	30895044	0.0724953	0.0863886	other and unspecified types of non-Hodgkin lymphoma	TRUE	reported	textfile	ebi-a-GCST90016931	7	30934659	0.0241944	7.42147e-06	14306	family Clostridiaceae1|| id:ebi-a-GCST90016931	TRUE	reported	igd	2	TRUE	0.0012295	17.6084	34.3123	19.3311	0.05765
rs550843	T	C	T	C	-0.0734787	0.0437941	0.281069	FALSE	FALSE	FALSE	finngen_R9_CD2_NONHODGKIN_NAS_EXALLC	165309343	0.36586	0.0484311	other and unspecified types of non-Hodgkin lymphoma	TRUE	reported	textfile	ebi-a-GCST90016931	6	165722832	0.0168383	7.0912e-06	14306	family Clostridiaceae1|| id:ebi-a-GCST90016931	TRUE	reported	igd	2	TRUE	0.00136996	19.6228	34.3123	19.0426	0.1491
rs56188186	A	G	A	G	0.0967773	0.0252465	0.0478386	FALSE	FALSE	FALSE	finngen_R9_CD2_NONHODGKIN_NAS_EXALLC	87677084	0.80087	0.100096	other and unspecified types of non-Hodgkin lymphoma	TRUE	reported	textfile	ebi-a-GCST90016931	16	87710690	0.0217471	8.24442e-06	14306	family Clostridiaceae1|| id:ebi-a-GCST90016931	TRUE	reported	igd	2	TRUE	0.00130826	18.7379	34.3123	19.8036	0.07555
rs62397761	A	G	A	G	0.0615805	-0.0107001	0.321521	FALSE	FALSE	FALSE	finngen_R9_CD2_NONHODGKIN_NAS_EXALLC	48125278	0.816462	0.0461015	other and unspecified types of non-Hodgkin lymphoma	TRUE	reported	textfile	ebi-a-GCST90016931	6	48093014	0.0136198	9.07716e-06	14306	family Clostridiaceae1|| id:ebi-a-GCST90016931	TRUE	reported	igd	2	TRUE	0.00154972	22.2016	34.3123	20.443	0.2863
rs881532	G	A	G	A	0.0533035	0.0704681	0.503716	FALSE	FALSE	FALSE	finngen_R9_CD2_NONHODGKIN_NAS_EXALLC	47411024	0.102633	0.0431731	other and unspecified types of non-Hodgkin lymphoma	TRUE	reported	textfile	ebi-a-GCST90016931	22	47806774	0.0119011	7.8966e-06	14306	family Clostridiaceae1|| id:ebi-a-GCST90016931	TRUE	reported	igd	2	TRUE	0.00141765	20.3069	34.3123	20.0603	0.4771
rs11026530	T	C	T	C	0.0822408	0.062213	0.150294	FALSE	FALSE	FALSE	finngen_R9_CD2_NONHODGKIN_NAS_EXALLC	22357551	0.307602	0.0609772	other and unspecified types of non-Hodgkin lymphoma	TRUE	reported	textfile	ebi-a-GCST90016936	11	22379097	0.0186379	9.42692e-06	14306	family Enterobacteriaceae|| id:ebi-a-GCST90016936	TRUE	reported	igd	2	TRUE	0.00157172	22.5173	34.3123	19.4707	0.1342
rs2374342	C	A	C	A	0.0582927	0.0589343	0.413184	FALSE	FALSE	FALSE	finngen_R9_CD2_NONHODGKIN_NAS_EXALLC	41906402	0.179997	0.0439558	other and unspecified types of non-Hodgkin lymphoma	TRUE	reported	textfile	ebi-a-GCST90016936	2	42133542	0.0126195	4.51617e-06	14306	family Enterobacteriaceae|| id:ebi-a-GCST90016936	TRUE	reported	igd	2	TRUE	0.00155985	22.347	34.3123	21.3375	0.3569
rs35673018	G	A	G	A	0.0899642	0.0500954	0.089261	FALSE	FALSE	FALSE	finngen_R9_CD2_NONHODGKIN_NAS_EXALLC	54293833	0.507779	0.0756387	other and unspecified types of non-Hodgkin lymphoma	TRUE	reported	textfile	ebi-a-GCST90016936	16	54327745	0.0202934	7.63115e-06	14306	family Enterobacteriaceae|| id:ebi-a-GCST90016936	TRUE	reported	igd	2	TRUE	0.00138421	19.8272	34.3123	19.653	0.09443
rs504442	T	G	T	G	0.084159	0.0573981	0.104861	FALSE	FALSE	FALSE	finngen_R9_CD2_NONHODGKIN_NAS_EXALLC	57478315	0.420205	0.0712076	other and unspecified types of non-Hodgkin lymphoma	TRUE	reported	textfile	ebi-a-GCST90016936	18	55145547	0.0189479	5.17095e-06	14306	family Enterobacteriaceae|| id:ebi-a-GCST90016936	TRUE	reported	igd	2	TRUE	0.00169735	24.3202	34.3123	19.7278	0.1392
rs62210023	A	G	A	G	0.0606754	0.017768	0.34564	FALSE	FALSE	FALSE	finngen_R9_CD2_NONHODGKIN_NAS_EXALLC	56765036	0.69476	0.0452801	other and unspecified types of non-Hodgkin lymphoma	TRUE	reported	textfile	ebi-a-GCST90016936	20	55340092	0.0130125	3.13163e-06	14306	family Enterobacteriaceae|| id:ebi-a-GCST90016936	TRUE	reported	igd	2	TRUE	0.00167925	24.0605	34.3123	21.7422	0.3519
rs78143293	A	G	A	G	-0.0848521	-0.0567395	0.121703	FALSE	FALSE	FALSE	finngen_R9_CD2_NONHODGKIN_NAS_EXALLC	60005103	0.39133	0.066191	other and unspecified types of non-Hodgkin lymphoma	TRUE	reported	textfile	ebi-a-GCST90016936	18	57672335	0.0170415	1.19564e-06	14306	family Enterobacteriaceae|| id:ebi-a-GCST90016936	TRUE	reported	igd	2	TRUE	0.001776	25.4491	34.3123	24.7919	0.1441
rs79757635	C	A	C	A	0.0758597	-0.0508809	0.137759	FALSE	FALSE	FALSE	finngen_R9_CD2_NONHODGKIN_NAS_EXALLC	110188071	0.422966	0.063499	other and unspecified types of non-Hodgkin lymphoma	TRUE	reported	textfile	ebi-a-GCST90016936	13	110840418	0.0171286	9.31859e-06	14306	family Enterobacteriaceae|| id:ebi-a-GCST90016936	TRUE	reported	igd	2	TRUE	0.00155468	22.2727	34.3123	19.6146	0.161
rs11073596	G	T	G	T	-0.0510212	-0.115032	0.617606	FALSE	FALSE	FALSE	finngen_R9_CD2_NONHODGKIN_NAS_EXALLC	85890348	0.00867062	0.0438253	other and unspecified types of non-Hodgkin lymphoma	TRUE	reported	textfile	ebi-a-GCST90016933	15	86433579	0.0114339	8.14442e-06	14306	family Coriobacteriaceae|| id:ebi-a-GCST90016933	TRUE	reported	igd	2	TRUE	0.0011683	16.7309	34.3123	19.9119	0.34
rs11250875	T	C	T	C	0.06075	-0.112649	0.214178	FALSE	FALSE	FALSE	finngen_R9_CD2_NONHODGKIN_NAS_EXALLC	1880537	0.0317892	0.0524667	other and unspecified types of non-Hodgkin lymphoma	TRUE	reported	textfile	ebi-a-GCST90016933	10	1922731	0.0130939	4.82848e-06	14306	family Coriobacteriaceae|| id:ebi-a-GCST90016933	TRUE	reported	igd	2	TRUE	0.00121895	17.4572	34.3123	21.5256	0.2087
rs11656361	A	C	A	C	0.0773006	0.0242358	0.182369	FALSE	FALSE	FALSE	finngen_R9_CD2_NONHODGKIN_NAS_EXALLC	8218014	0.667277	0.0563767	other and unspecified types of non-Hodgkin lymphoma	TRUE	reported	textfile	ebi-a-GCST90016933	17	8121332	0.017553	8.0201e-06	14306	family Coriobacteriaceae|| id:ebi-a-GCST90016933	TRUE	reported	igd	2	TRUE	0.00134455	19.2583	34.3123	19.3938	0.1292
rs12974142	G	A	G	A	0.0789796	0.0486116	0.0701865	FALSE	FALSE	FALSE	finngen_R9_CD2_NONHODGKIN_NAS_EXALLC	52391913	0.56216	0.0838659	other and unspecified types of non-Hodgkin lymphoma	TRUE	reported	textfile	ebi-a-GCST90016933	19	52895166	0.0177205	8.51236e-06	14306	family Coriobacteriaceae|| id:ebi-a-GCST90016933	TRUE	reported	igd	2	TRUE	0.00120478	17.2539	34.3123	19.8645	0.1083
rs13307134	T	C	T	C	-0.0565686	0.0103224	0.833615	FALSE	FALSE	FALSE	finngen_R9_CD2_NONHODGKIN_NAS_EXALLC	105444233	0.858795	0.0580211	other and unspecified types of non-Hodgkin lymphoma	TRUE	reported	textfile	ebi-a-GCST90016933	7	105084680	0.0126265	7.79938e-06	14306	family Coriobacteriaceae|| id:ebi-a-GCST90016933	TRUE	reported	igd	2	TRUE	0.0011526	16.5057	34.3123	20.0717	0.2356
rs1397793	A	G	A	G	0.0498855	-0.0584031	0.690549	FALSE	FALSE	FALSE	finngen_R9_CD2_NONHODGKIN_NAS_EXALLC	91175634	0.21688	0.0472951	other and unspecified types of non-Hodgkin lymphoma	TRUE	reported	textfile	ebi-a-GCST90016933	5	90471451	0.0112446	9.77372e-06	14306	family Coriobacteriaceae|| id:ebi-a-GCST90016933	TRUE	reported	igd	2	TRUE	0.00117926	16.888	34.3123	19.6816	0.3857
rs1816223	G	A	G	A	0.0586265	-0.00670985	0.799875	FALSE	FALSE	FALSE	finngen_R9_CD2_NONHODGKIN_NAS_EXALLC	11341087	0.90153	0.0542302	other and unspecified types of non-Hodgkin lymphoma	TRUE	reported	textfile	ebi-a-GCST90016933	12	11494021	0.0129006	4.84117e-06	14306	family Coriobacteriaceae|| id:ebi-a-GCST90016933	TRUE	reported	igd	2	TRUE	0.00114321	16.3711	34.3123	20.6523	0.2107
rs240104	T	C	T	C	-0.0603429	0.023532	0.285602	FALSE	FALSE	FALSE	finngen_R9_CD2_NONHODGKIN_NAS_EXALLC	176602295	0.624399	0.0480612	other and unspecified types of non-Hodgkin lymphoma	TRUE	reported	textfile	ebi-a-GCST90016933	1	176571431	0.0126849	1.51604e-06	14306	family Coriobacteriaceae|| id:ebi-a-GCST90016933	TRUE	reported	igd	2	TRUE	0.00134523	19.2681	34.3123	22.6297	0.2445
rs2442778	A	G	A	G	0.116408	0.0832017	0.948466	FALSE	FALSE	FALSE	finngen_R9_CD2_NONHODGKIN_NAS_EXALLC	11612938	0.398003	0.0984411	other and unspecified types of non-Hodgkin lymphoma	TRUE	reported	textfile	ebi-a-GCST90016933	3	11654412	0.0258545	9.02693e-06	14306	family Coriobacteriaceae|| id:ebi-a-GCST90016933	TRUE	reported	igd	2	TRUE	0.00118194	16.9265	34.3123	20.2718	0.0457
rs3025411	A	G	A	G	0.0926543	0.0513038	0.107105	FALSE	FALSE	FALSE	finngen_R9_CD2_NONHODGKIN_NAS_EXALLC	133647784	0.46631	0.0704243	other and unspecified types of non-Hodgkin lymphoma	TRUE	reported	textfile	ebi-a-GCST90016933	9	136512906	0.0209468	8.26913e-06	14306	family Coriobacteriaceae|| id:ebi-a-GCST90016933	TRUE	reported	igd	2	TRUE	0.00160537	23.0002	34.3123	19.5657	0.1044
rs34739816	G	T	G	T	0.0965017	0.204032	0.0580533	FALSE	FALSE	FALSE	finngen_R9_CD2_NONHODGKIN_NAS_EXALLC	39220432	0.0270951	0.0923161	other and unspecified types of non-Hodgkin lymphoma	TRUE	reported	textfile	ebi-a-GCST90016933	17	37376685	0.0207666	3.88356e-06	14306	family Coriobacteriaceae|| id:ebi-a-GCST90016933	TRUE	reported	igd	2	TRUE	0.00139439	19.9733	34.3123	21.5943	0.08151
rs67561917	A	G	A	G	-0.0714367	0.00524416	0.180886	FALSE	FALSE	FALSE	finngen_R9_CD2_NONHODGKIN_NAS_EXALLC	63440724	0.925752	0.0562737	other and unspecified types of non-Hodgkin lymphoma	TRUE	reported	textfile	ebi-a-GCST90016933	20	62072077	0.0154113	5.39126e-06	14306	family Coriobacteriaceae|| id:ebi-a-GCST90016933	TRUE	reported	igd	2	TRUE	0.00124424	17.8198	34.3123	21.4864	0.1421
rs719099	A	G	A	G	0.0778402	0.0239622	0.0985252	FALSE	FALSE	FALSE	finngen_R9_CD2_NONHODGKIN_NAS_EXALLC	64039457	0.740474	0.0723442	other and unspecified types of non-Hodgkin lymphoma	TRUE	reported	textfile	ebi-a-GCST90016933	10	65799217	0.0155815	5.43313e-07	14306	family Coriobacteriaceae|| id:ebi-a-GCST90016933	TRUE	reported	igd	2	TRUE	0.0014257	20.4223	34.3123	24.9568	0.1362
rs8010111	A	G	A	G	0.103377	0.0451354	0.918685	FALSE	FALSE	FALSE	finngen_R9_CD2_NONHODGKIN_NAS_EXALLC	39191305	0.56335	0.0781061	other and unspecified types of non-Hodgkin lymphoma	TRUE	reported	textfile	ebi-a-GCST90016933	14	39660509	0.0229286	6.8962e-06	14306	family Coriobacteriaceae|| id:ebi-a-GCST90016933	TRUE	reported	igd	2	TRUE	0.00129154	18.4981	34.3123	20.3279	0.0646
rs111810795	C	T	C	T	-0.0867108	-0.0158489	0.0980156	FALSE	FALSE	FALSE	finngen_R9_CD2_NONHODGKIN_NAS_EXALLC	102431593	0.827166	0.0725892	other and unspecified types of non-Hodgkin lymphoma	TRUE	reported	textfile	ebi-a-GCST90016956	14	102897930	0.0180573	1.72926e-06	14306	family Veillonellaceae|| id:ebi-a-GCST90016956	TRUE	reported	igd	2	TRUE	0.00144158	20.6501	34.3123	23.059	0.1074
rs114889439	A	G	A	G	-0.253809	0.0558527	0.0343305	FALSE	FALSE	FALSE	finngen_R9_CD2_NONHODGKIN_NAS_EXALLC	61023491	0.639378	0.119199	other and unspecified types of non-Hodgkin lymphoma	TRUE	reported	textfile	ebi-a-GCST90016956	13	61597625	0.0539169	6.19028e-06	14306	family Veillonellaceae|| id:ebi-a-GCST90016956	TRUE	reported	igd	2	TRUE	0.00642964	92.5647	34.3123	22.1597	0.05268
rs12186441	G	A	G	A	0.208096	0.152869	0.0423943	FALSE	FALSE	FALSE	finngen_R9_CD2_NONHODGKIN_NAS_EXALLC	133310611	0.154645	0.107403	other and unspecified types of non-Hodgkin lymphoma	TRUE	reported	textfile	ebi-a-GCST90016956	5	132646303	0.0453999	4.52856e-06	14306	family Veillonellaceae|| id:ebi-a-GCST90016956	TRUE	reported	igd	2	TRUE	0.00306828	44.0237	34.3123	21.0096	0.03678
rs12668619	A	G	A	G	0.055301	0.0171009	0.328617	FALSE	FALSE	FALSE	finngen_R9_CD2_NONHODGKIN_NAS_EXALLC	21598192	0.710642	0.0460949	other and unspecified types of non-Hodgkin lymphoma	TRUE	reported	textfile	ebi-a-GCST90016956	7	21637810	0.0117654	2.57365e-06	14306	family Veillonellaceae|| id:ebi-a-GCST90016956	TRUE	reported	igd	2	TRUE	0.00140033	20.0583	34.3123	22.0929	0.3549
rs12741784	C	T	C	T	-0.0621452	-0.0365212	0.256675	FALSE	FALSE	FALSE	finngen_R9_CD2_NONHODGKIN_NAS_EXALLC	49623147	0.459269	0.0493496	other and unspecified types of non-Hodgkin lymphoma	TRUE	reported	textfile	ebi-a-GCST90016956	1	50088819	0.0119266	1.28493e-07	14306	family Veillonellaceae|| id:ebi-a-GCST90016956	TRUE	reported	igd	2	TRUE	0.00172327	24.6922	34.3123	27.1508	0.336
rs1442060	A	G	A	G	0.0514024	-0.0562742	0.459091	FALSE	FALSE	FALSE	finngen_R9_CD2_NONHODGKIN_NAS_EXALLC	46364050	0.19628	0.0435484	other and unspecified types of non-Hodgkin lymphoma	TRUE	reported	textfile	ebi-a-GCST90016956	4	46366067	0.0112125	4.50671e-06	14306	family Veillonellaceae|| id:ebi-a-GCST90016956	TRUE	reported	igd	2	TRUE	0.00132091	18.9193	34.3123	21.0166	0.494
rs1693340	T	C	T	C	0.0818934	0.0842959	0.0725546	FALSE	FALSE	FALSE	finngen_R9_CD2_NONHODGKIN_NAS_EXALLC	32628728	0.312283	0.0834247	other and unspecified types of non-Hodgkin lymphoma	TRUE	reported	textfile	ebi-a-GCST90016956	18	30208691	0.018245	9.25273e-06	14306	family Veillonellaceae|| id:ebi-a-GCST90016956	TRUE	reported	igd	2	TRUE	0.00147911	21.1885	34.3123	20.147	0.1262
rs2175069	G	A	G	A	0.0526752	0.0354254	0.626641	FALSE	FALSE	FALSE	finngen_R9_CD2_NONHODGKIN_NAS_EXALLC	23315501	0.426995	0.044597	other and unspecified types of non-Hodgkin lymphoma	TRUE	reported	textfile	ebi-a-GCST90016956	4	23317124	0.0114886	4.63554e-06	14306	family Veillonellaceae|| id:ebi-a-GCST90016956	TRUE	reported	igd	2	TRUE	0.00131484	18.8322	34.3123	21.0222	0.3857
rs2561116	T	G	T	G	-0.083617	-0.0906904	0.0585381	FALSE	FALSE	FALSE	finngen_R9_CD2_NONHODGKIN_NAS_EXALLC	38348097	0.323081	0.0917785	other and unspecified types of non-Hodgkin lymphoma	TRUE	reported	textfile	ebi-a-GCST90016956	5	38348199	0.0187159	7.88515e-06	14306	family Veillonellaceae|| id:ebi-a-GCST90016956	TRUE	reported	igd	2	TRUE	0.00140484	20.1231	34.3123	19.9603	0.1133
rs2585520	G	T	G	T	-0.0904972	-0.0222661	0.0385524	FALSE	FALSE	FALSE	finngen_R9_CD2_NONHODGKIN_NAS_EXALLC	78211006	0.84178	0.111544	other and unspecified types of non-Hodgkin lymphoma	TRUE	reported	textfile	ebi-a-GCST90016956	13	78785141	0.0200428	5.26926e-06	14306	family Veillonellaceae|| id:ebi-a-GCST90016956	TRUE	reported	igd	2	TRUE	0.00123982	17.7565	34.3123	20.387	0.0825
rs4263802	A	G	A	G	-0.050942	-0.0130541	0.670873	FALSE	FALSE	FALSE	finngen_R9_CD2_NONHODGKIN_NAS_EXALLC	137307265	0.776081	0.0458955	other and unspecified types of non-Hodgkin lymphoma	TRUE	reported	textfile	ebi-a-GCST90016956	8	138319508	0.0114921	7.45006e-06	14306	family Veillonellaceae|| id:ebi-a-GCST90016956	TRUE	reported	igd	2	TRUE	0.00122734	17.5775	34.3123	19.6496	0.3837
rs4461038	G	A	G	A	0.0554965	0.0429427	0.708708	FALSE	FALSE	FALSE	finngen_R9_CD2_NONHODGKIN_NAS_EXALLC	78254654	0.36653	0.047556	other and unspecified types of non-Hodgkin lymphoma	TRUE	reported	textfile	ebi-a-GCST90016956	15	78546996	0.0119467	3.73474e-06	14306	family Veillonellaceae|| id:ebi-a-GCST90016956	TRUE	reported	igd	2	TRUE	0.00130858	18.7425	34.3123	21.5792	0.3062
rs4797169	T	C	T	C	0.0587799	-0.100184	0.237075	FALSE	FALSE	FALSE	finngen_R9_CD2_NONHODGKIN_NAS_EXALLC	462180	0.047574	0.0505685	other and unspecified types of non-Hodgkin lymphoma	TRUE	reported	textfile	ebi-a-GCST90016956	18	462180	0.0128297	4.49345e-06	14306	family Veillonellaceae|| id:ebi-a-GCST90016956	TRUE	reported	igd	2	TRUE	0.00129738	18.5818	34.3123	20.9906	0.2505
rs61264131	A	C	A	C	0.202367	0.000742858	0.0961948	FALSE	FALSE	FALSE	finngen_R9_CD2_NONHODGKIN_NAS_EXALLC	138867397	0.991944	0.0735701	other and unspecified types of non-Hodgkin lymphoma	TRUE	reported	textfile	ebi-a-GCST90016956	6	139188534	0.0464388	6.74544e-06	14306	family Veillonellaceae|| id:ebi-a-GCST90016956	TRUE	reported	igd	2	TRUE	0.00386836	55.5479	34.3123	18.9897	0.0497
rs6692542	G	A	G	A	-0.0534397	-0.0313042	0.632179	FALSE	FALSE	FALSE	finngen_R9_CD2_NONHODGKIN_NAS_EXALLC	244228316	0.490842	0.0454363	other and unspecified types of non-Hodgkin lymphoma	TRUE	reported	textfile	ebi-a-GCST90016956	1	244391618	0.0118254	8.67981e-06	14306	family Veillonellaceae|| id:ebi-a-GCST90016956	TRUE	reported	igd	2	TRUE	0.00133549	19.1284	34.3123	20.4219	0.3728
rs6909981	C	T	C	T	-0.0638696	0.0430681	0.122367	FALSE	FALSE	FALSE	finngen_R9_CD2_NONHODGKIN_NAS_EXALLC	74824436	0.508732	0.0651744	other and unspecified types of non-Hodgkin lymphoma	TRUE	reported	textfile	ebi-a-GCST90016956	6	75534152	0.0141765	5.47621e-06	14306	family Veillonellaceae|| id:ebi-a-GCST90016956	TRUE	reported	igd	2	TRUE	0.00131417	18.8226	34.3123	20.2979	0.2018
rs79535861	A	C	A	C	0.100666	-0.0142609	0.0904164	FALSE	FALSE	FALSE	finngen_R9_CD2_NONHODGKIN_NAS_EXALLC	37752555	0.850176	0.0754966	other and unspecified types of non-Hodgkin lymphoma	TRUE	reported	textfile	ebi-a-GCST90016956	13	38326692	0.0207016	1.57688e-06	14306	family Veillonellaceae|| id:ebi-a-GCST90016956	TRUE	reported	igd	2	TRUE	0.00163442	23.417	34.3123	23.646	0.08847
rs9345168	A	C	A	C	-0.0509102	0.0143251	0.55861	FALSE	FALSE	FALSE	finngen_R9_CD2_NONHODGKIN_NAS_EXALLC	91671204	0.741525	0.0434314	other and unspecified types of non-Hodgkin lymphoma	TRUE	reported	textfile	ebi-a-GCST90016956	6	92380922	0.0113253	8.48887e-06	14306	family Veillonellaceae|| id:ebi-a-GCST90016956	TRUE	reported	igd	2	TRUE	0.00129	18.476	34.3123	20.2074	0.4662
rs111862613	T	C	T	C	0.0907065	0.0733976	0.175861	FALSE	FALSE	FALSE	finngen_R9_CD2_NONHODGKIN_NAS_EXALLC	129825125	0.205925	0.0580287	other and unspecified types of non-Hodgkin lymphoma	TRUE	reported	textfile	ebi-a-GCST90016957	12	130309670	0.0196746	3.7313e-06	14306	family Verrucomicrobiaceae|| id:ebi-a-GCST90016957	TRUE	reported	igd	2	TRUE	0.00227814	32.661	34.3123	21.2552	0.166
rs117107102	A	G	A	G	0.204683	0.02443	0.0467615	FALSE	FALSE	FALSE	finngen_R9_CD2_NONHODGKIN_NAS_EXALLC	51947265	0.810377	0.101817	other and unspecified types of non-Hodgkin lymphoma	TRUE	reported	textfile	ebi-a-GCST90016957	18	49473635	0.0431572	2.91823e-06	14306	family Verrucomicrobiaceae|| id:ebi-a-GCST90016957	TRUE	reported	igd	2	TRUE	0.00358029	51.3965	34.3123	22.4935	0.04473
rs11729256	T	C	T	C	0.0749798	0.0634512	0.169569	FALSE	FALSE	FALSE	finngen_R9_CD2_NONHODGKIN_NAS_EXALLC	94106121	0.270243	0.0575519	other and unspecified types of non-Hodgkin lymphoma	TRUE	reported	textfile	ebi-a-GCST90016957	4	95027272	0.0150177	6.73085e-07	14306	family Verrucomicrobiaceae|| id:ebi-a-GCST90016957	TRUE	reported	igd	2	TRUE	0.00204269	29.2784	34.3123	24.9277	0.2386
rs12908520	G	A	G	A	0.0619104	0.101584	0.427881	FALSE	FALSE	FALSE	finngen_R9_CD2_NONHODGKIN_NAS_EXALLC	97027427	0.0197579	0.043581	other and unspecified types of non-Hodgkin lymphoma	TRUE	reported	textfile	ebi-a-GCST90016957	15	97570657	0.0130946	2.15139e-06	14306	family Verrucomicrobiaceae|| id:ebi-a-GCST90016957	TRUE	reported	igd	2	TRUE	0.00190181	27.2553	34.3123	22.3534	0.4563
rs2602429	T	C	T	C	-0.0745516	-0.0391154	0.739489	FALSE	FALSE	FALSE	finngen_R9_CD2_NONHODGKIN_NAS_EXALLC	81029544	0.428774	0.0494323	other and unspecified types of non-Hodgkin lymphoma	TRUE	reported	textfile	ebi-a-GCST90016957	16	81063149	0.0156195	2.69942e-06	14306	family Verrucomicrobiaceae|| id:ebi-a-GCST90016957	TRUE	reported	igd	2	TRUE	0.00191804	27.4883	34.3123	22.7814	0.2217
rs4242783	A	G	A	G	-0.0687992	0.0435986	0.716778	FALSE	FALSE	FALSE	finngen_R9_CD2_NONHODGKIN_NAS_EXALLC	5022135	0.366559	0.0482853	other and unspecified types of non-Hodgkin lymphoma	TRUE	reported	textfile	ebi-a-GCST90016957	10	5064327	0.0147694	2.75442e-06	14306	family Verrucomicrobiaceae|| id:ebi-a-GCST90016957	TRUE	reported	igd	2	TRUE	0.00193838	27.7805	34.3123	21.6991	0.2873
rs4936098	G	A	G	A	-0.0648691	0.0683309	0.651598	FALSE	FALSE	FALSE	finngen_R9_CD2_NONHODGKIN_NAS_EXALLC	130410772	0.131531	0.0453094	other and unspecified types of non-Hodgkin lymphoma	TRUE	reported	textfile	ebi-a-GCST90016957	11	130280667	0.0135928	1.1293e-06	14306	family Verrucomicrobiaceae|| id:ebi-a-GCST90016957	TRUE	reported	igd	2	TRUE	0.00188855	27.0649	34.3123	22.775	0.34
rs61779207	G	A	G	A	-0.0758811	0.0729083	0.223847	FALSE	FALSE	FALSE	finngen_R9_CD2_NONHODGKIN_NAS_EXALLC	40608800	0.163831	0.0523653	other and unspecified types of non-Hodgkin lymphoma	TRUE	reported	textfile	ebi-a-GCST90016957	1	41074472	0.0167762	6.63025e-06	14306	family Verrucomicrobiaceae|| id:ebi-a-GCST90016957	TRUE	reported	igd	2	TRUE	0.00168422	24.1317	34.3123	20.4588	0.1779
rs74542928	T	C	T	C	0.112124	0.0326827	0.0478451	FALSE	FALSE	FALSE	finngen_R9_CD2_NONHODGKIN_NAS_EXALLC	99623031	0.743255	0.0997806	other and unspecified types of non-Hodgkin lymphoma	TRUE	reported	textfile	ebi-a-GCST90016957	4	100544188	0.0236422	1.64611e-06	14306	family Verrucomicrobiaceae|| id:ebi-a-GCST90016957	TRUE	reported	igd	2	TRUE	0.00181947	26.0731	34.3123	22.4917	0.07853
rs9349825	A	G	A	G	-0.0704354	0.00871246	0.189734	FALSE	FALSE	FALSE	finngen_R9_CD2_NONHODGKIN_NAS_EXALLC	56476683	0.873771	0.0548399	other and unspecified types of non-Hodgkin lymphoma	TRUE	reported	textfile	ebi-a-GCST90016957	6	56341481	0.0147128	2.51287e-06	14306	family Verrucomicrobiaceae|| id:ebi-a-GCST90016957	TRUE	reported	igd	2	TRUE	0.00199727	28.6262	34.3123	22.9188	0.2793
rs941682	G	A	G	A	-0.0631526	-0.00631433	0.274477	FALSE	FALSE	FALSE	finngen_R9_CD2_NONHODGKIN_NAS_EXALLC	33280034	0.89553	0.0480871	other and unspecified types of non-Hodgkin lymphoma	TRUE	reported	textfile	ebi-a-GCST90016957	20	31867840	0.0143767	9.5812e-06	14306	family Verrucomicrobiaceae|| id:ebi-a-GCST90016957	TRUE	reported	igd	2	TRUE	0.0017095	24.4945	34.3123	19.2959	0.3111
rs111966731	T	C	T	C	0.204031	0.0632829	0.0859291	FALSE	FALSE	FALSE	finngen_R9_CD2_NONHODGKIN_NAS_EXALLC	93398708	0.41675	0.0779276	other and unspecified types of non-Hodgkin lymphoma	TRUE	reported	textfile	ebi-a-GCST90016943	15	93941937	0.0445746	4.56321e-06	14306	family Oxalobacteraceae|| id:ebi-a-GCST90016943	TRUE	reported	igd	2	TRUE	0.00553226	79.5737	34.3123	20.9516	0.07157
rs11246212	C	T	C	T	-0.13607	-0.0552284	0.860029	FALSE	FALSE	FALSE	finngen_R9_CD2_NONHODGKIN_NAS_EXALLC	610277	0.374812	0.0622294	other and unspecified types of non-Hodgkin lymphoma	TRUE	reported	textfile	ebi-a-GCST90016943	11	610277	0.0291797	4.50837e-06	14306	family Oxalobacteraceae|| id:ebi-a-GCST90016943	TRUE	reported	igd	2	TRUE	0.00405572	58.2492	34.3123	21.7452	0.1252
rs12002250	A	C	A	C	0.196145	0.0166773	0.0424102	FALSE	FALSE	FALSE	finngen_R9_CD2_NONHODGKIN_NAS_EXALLC	19682560	0.877448	0.10815	other and unspecified types of non-Hodgkin lymphoma	TRUE	reported	textfile	ebi-a-GCST90016943	9	19682558	0.044523	5.53197e-06	14306	family Oxalobacteraceae|| id:ebi-a-GCST90016943	TRUE	reported	igd	2	TRUE	0.00431535	61.9943	34.3123	19.4082	0.05964
rs1569853	T	C	T	C	-0.140043	0.10478	0.121222	FALSE	FALSE	FALSE	finngen_R9_CD2_NONHODGKIN_NAS_EXALLC	38582525	0.113895	0.0662775	other and unspecified types of non-Hodgkin lymphoma	TRUE	reported	textfile	ebi-a-GCST90016943	6	38550301	0.0281704	7.45178e-07	14306	family Oxalobacteraceae|| id:ebi-a-GCST90016943	TRUE	reported	igd	2	TRUE	0.00467162	67.1365	34.3123	24.7136	0.1382
rs17138946	G	T	G	T	-0.189444	0.0202901	0.067156	FALSE	FALSE	FALSE	finngen_R9_CD2_NONHODGKIN_NAS_EXALLC	5934557	0.81253	0.0855533	other and unspecified types of non-Hodgkin lymphoma	TRUE	reported	textfile	ebi-a-GCST90016943	16	5984558	0.0430248	8.09003e-06	14306	family Oxalobacteraceae|| id:ebi-a-GCST90016943	TRUE	reported	igd	2	TRUE	0.0031968	45.8736	34.3123	19.3876	0.04672
rs36057338	G	T	G	T	0.181604	0.140745	0.0330456	FALSE	FALSE	FALSE	finngen_R9_CD2_NONHODGKIN_NAS_EXALLC	189014160	0.245033	0.121071	other and unspecified types of non-Hodgkin lymphoma	TRUE	reported	textfile	ebi-a-GCST90016943	4	189935314	0.0398742	6.25792e-06	14306	family Oxalobacteraceae|| id:ebi-a-GCST90016943	TRUE	reported	igd	2	TRUE	0.00460679	66.2005	34.3123	20.7428	0.07555
rs4428215	G	A	G	A	0.12561	-0.0281629	0.253987	FALSE	FALSE	FALSE	finngen_R9_CD2_NONHODGKIN_NAS_EXALLC	172229645	0.570124	0.049594	other and unspecified types of non-Hodgkin lymphoma	TRUE	reported	textfile	ebi-a-GCST90016943	3	171947435	0.0230053	4.87933e-08	14306	family Oxalobacteraceae|| id:ebi-a-GCST90016943	TRUE	reported	igd	2	TRUE	0.00607738	87.4624	34.3123	29.8121	0.2604
rs561239	A	G	A	G	0.105525	-0.0165365	0.208109	FALSE	FALSE	FALSE	finngen_R9_CD2_NONHODGKIN_NAS_EXALLC	18640649	0.757096	0.053465	other and unspecified types of non-Hodgkin lymphoma	TRUE	reported	textfile	ebi-a-GCST90016943	12	18793583	0.0236769	7.19383e-06	14306	family Oxalobacteraceae|| id:ebi-a-GCST90016943	TRUE	reported	igd	2	TRUE	0.00451226	64.836	34.3123	19.8637	0.2823
rs6000536	C	T	C	T	-0.118383	0.00144748	0.169337	FALSE	FALSE	FALSE	finngen_R9_CD2_NONHODGKIN_NAS_EXALLC	37025428	0.980023	0.0578072	other and unspecified types of non-Hodgkin lymphoma	TRUE	reported	textfile	ebi-a-GCST90016943	22	37421469	0.0241355	7.3872e-07	14306	family Oxalobacteraceae|| id:ebi-a-GCST90016943	TRUE	reported	igd	2	TRUE	0.00466139	66.9888	34.3123	24.0584	0.2107
rs62435498	C	A	C	A	0.181521	0.0315374	0.102778	FALSE	FALSE	FALSE	finngen_R9_CD2_NONHODGKIN_NAS_EXALLC	1754627	0.660277	0.0717525	other and unspecified types of non-Hodgkin lymphoma	TRUE	reported	textfile	ebi-a-GCST90016943	7	1794263	0.0400608	7.4583e-06	14306	family Oxalobacteraceae|| id:ebi-a-GCST90016943	TRUE	reported	igd	2	TRUE	0.00398269	57.1962	34.3123	20.5312	0.06461
rs736744	T	C	T	C	-0.105642	-0.00455249	0.567533	FALSE	FALSE	FALSE	finngen_R9_CD2_NONHODGKIN_NAS_EXALLC	84899492	0.916994	0.0436808	other and unspecified types of non-Hodgkin lymphoma	TRUE	reported	textfile	ebi-a-GCST90016943	9	87514407	0.0200648	1.49417e-07	14306	family Oxalobacteraceae|| id:ebi-a-GCST90016943	TRUE	reported	igd	2	TRUE	0.00542074	77.9609	34.3123	27.7207	0.4155
rs7993559	A	C	A	C	-0.0921059	0.00141606	0.555504	FALSE	FALSE	FALSE	finngen_R9_CD2_NONHODGKIN_NAS_EXALLC	22869488	0.974182	0.0437541	other and unspecified types of non-Hodgkin lymphoma	TRUE	reported	textfile	ebi-a-GCST90016943	13	23443627	0.0201114	5.03733e-06	14306	family Oxalobacteraceae|| id:ebi-a-GCST90016943	TRUE	reported	igd	2	TRUE	0.00421751	60.5827	34.3123	20.9744	0.4622
rs80330081	A	C	A	C	-0.18756	-0.106323	0.104707	FALSE	FALSE	FALSE	finngen_R9_CD2_NONHODGKIN_NAS_EXALLC	66561674	0.13117	0.0704355	other and unspecified types of non-Hodgkin lymphoma	TRUE	reported	textfile	ebi-a-GCST90016943	4	67427392	0.0423688	6.64003e-06	14306	family Oxalobacteraceae|| id:ebi-a-GCST90016943	TRUE	reported	igd	2	TRUE	0.00431329	61.9646	34.3123	19.5969	0.06561
rs934049	G	A	G	A	0.109751	-0.0415835	0.210802	FALSE	FALSE	FALSE	finngen_R9_CD2_NONHODGKIN_NAS_EXALLC	15916656	0.433358	0.0530769	other and unspecified types of non-Hodgkin lymphoma	TRUE	reported	textfile	ebi-a-GCST90016943	2	16056779	0.0238636	4.21143e-06	14306	family Oxalobacteraceae|| id:ebi-a-GCST90016943	TRUE	reported	igd	2	TRUE	0.00423508	60.8362	34.3123	21.1517	0.2276
rs112135816	T	G	T	G	-0.0775052	0.106212	0.0612994	FALSE	FALSE	FALSE	finngen_R9_CD2_NONHODGKIN_NAS_EXALLC	79870412	0.233759	0.0891993	other and unspecified types of non-Hodgkin lymphoma	TRUE	reported	textfile	ebi-a-GCST90016926	9	82485327	0.0171554	5.27667e-06	14306	family Alcaligenaceae|| id:ebi-a-GCST90016926	TRUE	reported	igd	2	TRUE	0.00150731	21.5931	34.3123	20.4108	0.1471
rs1153990	A	G	A	G	-0.058727	0.122664	0.315051	FALSE	FALSE	FALSE	finngen_R9_CD2_NONHODGKIN_NAS_EXALLC	104897760	0.00661683	0.0451714	other and unspecified types of non-Hodgkin lymphoma	TRUE	reported	textfile	ebi-a-GCST90016926	5	104233461	0.0128306	5.96788e-06	14306	family Alcaligenaceae|| id:ebi-a-GCST90016926	TRUE	reported	igd	2	TRUE	0.00118635	16.9897	34.3123	20.9499	0.2207
rs147968	C	T	C	T	0.0489475	-0.076493	0.461087	FALSE	FALSE	FALSE	finngen_R9_CD2_NONHODGKIN_NAS_EXALLC	85912233	0.0763449	0.0431605	other and unspecified types of non-Hodgkin lymphoma	TRUE	reported	textfile	ebi-a-GCST90016926	16	85945839	0.0110321	9.12704e-06	14306	family Alcaligenaceae|| id:ebi-a-GCST90016926	TRUE	reported	igd	2	TRUE	0.00118147	16.9198	34.3123	19.6854	0.4414
rs28480294	C	T	C	T	0.0516967	0.0228137	0.643126	FALSE	FALSE	FALSE	finngen_R9_CD2_NONHODGKIN_NAS_EXALLC	71230170	0.614103	0.0452451	other and unspecified types of non-Hodgkin lymphoma	TRUE	reported	textfile	ebi-a-GCST90016926	15	71522509	0.0115503	6.60602e-06	14306	family Alcaligenaceae|| id:ebi-a-GCST90016926	TRUE	reported	igd	2	TRUE	0.00120603	17.2719	34.3123	20.0327	0.3439
rs4033856	T	C	T	C	-0.081834	0.082059	0.912953	FALSE	FALSE	FALSE	finngen_R9_CD2_NONHODGKIN_NAS_EXALLC	45640468	0.284225	0.0766279	other and unspecified types of non-Hodgkin lymphoma	TRUE	reported	textfile	ebi-a-GCST90016926	4	45642485	0.0168931	1.02903e-06	14306	family Alcaligenaceae|| id:ebi-a-GCST90016926	TRUE	reported	igd	2	TRUE	0.00150688	21.5869	34.3123	23.4665	0.1292
rs62191117	A	G	A	G	0.0684302	-0.0261563	0.205632	FALSE	FALSE	FALSE	finngen_R9_CD2_NONHODGKIN_NAS_EXALLC	238979079	0.625278	0.0535567	other and unspecified types of non-Hodgkin lymphoma	TRUE	reported	textfile	ebi-a-GCST90016926	2	239900775	0.0133636	2.75943e-07	14306	family Alcaligenaceae|| id:ebi-a-GCST90016926	TRUE	reported	igd	2	TRUE	0.00153074	21.9292	34.3123	26.221	0.2058
rs62395635	T	C	T	C	0.110583	-0.182015	0.0616754	FALSE	FALSE	FALSE	finngen_R9_CD2_NONHODGKIN_NAS_EXALLC	174070793	0.0435181	0.0901644	other and unspecified types of non-Hodgkin lymphoma	TRUE	reported	textfile	ebi-a-GCST90016926	5	173497796	0.0238514	3.34696e-06	14306	family Alcaligenaceae|| id:ebi-a-GCST90016926	TRUE	reported	igd	2	TRUE	0.00160435	22.9856	34.3123	21.4956	0.07058
rs6969323	A	C	A	C	-0.0593564	0.0170326	0.220265	FALSE	FALSE	FALSE	finngen_R9_CD2_NONHODGKIN_NAS_EXALLC	104574040	0.742448	0.051832	other and unspecified types of non-Hodgkin lymphoma	TRUE	reported	textfile	ebi-a-GCST90016926	7	104214487	0.0129137	3.8858e-06	14306	family Alcaligenaceae|| id:ebi-a-GCST90016926	TRUE	reported	igd	2	TRUE	0.00132646	18.9989	34.3123	21.1268	0.2515
rs74776516	T	G	T	G	-0.0944052	-0.0308524	0.0675403	FALSE	FALSE	FALSE	finngen_R9_CD2_NONHODGKIN_NAS_EXALLC	20741821	0.720628	0.0862717	other and unspecified types of non-Hodgkin lymphoma	TRUE	reported	textfile	ebi-a-GCST90016926	11	20763367	0.0213287	6.85046e-06	14306	family Alcaligenaceae|| id:ebi-a-GCST90016926	TRUE	reported	igd	2	TRUE	0.00124492	17.8295	34.3123	19.5913	0.07555
rs7638039	T	C	T	C	0.0603335	0.119635	0.245986	FALSE	FALSE	FALSE	finngen_R9_CD2_NONHODGKIN_NAS_EXALLC	70539788	0.017287	0.0502551	other and unspecified types of non-Hodgkin lymphoma	TRUE	reported	textfile	ebi-a-GCST90016926	3	70588939	0.0127779	2.70477e-06	14306	family Alcaligenaceae|| id:ebi-a-GCST90016926	TRUE	reported	igd	2	TRUE	0.00129951	18.6123	34.3123	22.2945	0.2326
rs9537886	A	C	A	C	-0.0570888	-0.0529023	0.427834	FALSE	FALSE	FALSE	finngen_R9_CD2_NONHODGKIN_NAS_EXALLC	57971112	0.223834	0.043491	other and unspecified types of non-Hodgkin lymphoma	TRUE	reported	textfile	ebi-a-GCST90016926	13	58545246	0.0110683	2.35109e-07	14306	family Alcaligenaceae|| id:ebi-a-GCST90016926	TRUE	reported	igd	2	TRUE	0.00162615	23.2983	34.3123	26.6036	0.4771
rs112893842	T	C	T	C	0.110761	-0.0567893	0.0898469	FALSE	FALSE	FALSE	finngen_R9_CD2_NONHODGKIN_NAS_EXALLC	8786663	0.450875	0.0753217	other and unspecified types of non-Hodgkin lymphoma	TRUE	reported	textfile	ebi-a-GCST90016934	9	8786663	0.0232545	2.7503e-06	14306	family Defluviitaleaceae|| id:ebi-a-GCST90016934	TRUE	reported	igd	2	TRUE	0.00215743	30.9267	34.3123	22.6861	0.09742
rs1582238	C	T	C	T	-0.0801923	-0.0498077	0.642622	FALSE	FALSE	FALSE	finngen_R9_CD2_NONHODGKIN_NAS_EXALLC	118181062	0.269799	0.0451351	other and unspecified types of non-Hodgkin lymphoma	TRUE	reported	textfile	ebi-a-GCST90016934	1	118723685	0.0167061	1.692e-06	14306	family Defluviitaleaceae|| id:ebi-a-GCST90016934	TRUE	reported	igd	2	TRUE	0.00300402	43.099	34.3123	23.0417	0.3718
rs17051335	C	T	C	T	-0.134314	-0.113688	0.102301	FALSE	FALSE	FALSE	finngen_R9_CD2_NONHODGKIN_NAS_EXALLC	121281755	0.111435	0.0714223	other and unspecified types of non-Hodgkin lymphoma	TRUE	reported	textfile	ebi-a-GCST90016934	4	122202910	0.0292201	4.58121e-06	14306	family Defluviitaleaceae|| id:ebi-a-GCST90016934	TRUE	reported	igd	2	TRUE	0.00264097	37.8765	34.3123	21.129	0.07952
rs1908593	T	C	T	C	0.070223	0.0356795	0.559591	FALSE	FALSE	FALSE	finngen_R9_CD2_NONHODGKIN_NAS_EXALLC	61358915	0.415558	0.0438242	other and unspecified types of non-Hodgkin lymphoma	TRUE	reported	textfile	ebi-a-GCST90016934	18	59026148	0.0156601	7.85905e-06	14306	family Defluviitaleaceae|| id:ebi-a-GCST90016934	TRUE	reported	igd	2	TRUE	0.00245154	35.153	34.3123	20.108	0.4622
rs4344384	T	G	T	G	-0.0708803	-0.103177	0.503852	FALSE	FALSE	FALSE	finngen_R9_CD2_NONHODGKIN_NAS_EXALLC	64647609	0.0171112	0.0432732	other and unspecified types of non-Hodgkin lymphoma	TRUE	reported	textfile	ebi-a-GCST90016934	10	66407366	0.0156121	5.86017e-06	14306	family Defluviitaleaceae|| id:ebi-a-GCST90016934	TRUE	reported	igd	2	TRUE	0.00250532	35.9261	34.3123	20.6124	0.4742
rs4677103	A	G	A	G	0.0977203	-0.0197261	0.180436	FALSE	FALSE	FALSE	finngen_R9_CD2_NONHODGKIN_NAS_EXALLC	72158643	0.729558	0.057059	other and unspecified types of non-Hodgkin lymphoma	TRUE	reported	textfile	ebi-a-GCST90016934	3	72207794	0.0197033	9.42193e-07	14306	family Defluviitaleaceae|| id:ebi-a-GCST90016934	TRUE	reported	igd	2	TRUE	0.00270739	38.8316	34.3123	24.5975	0.171
rs540220	C	T	C	T	0.123954	0.0237616	0.911602	FALSE	FALSE	FALSE	finngen_R9_CD2_NONHODGKIN_NAS_EXALLC	90569026	0.75305	0.0755246	other and unspecified types of non-Hodgkin lymphoma	TRUE	reported	textfile	ebi-a-GCST90016934	9	93331308	0.0289814	9.48135e-06	14306	family Defluviitaleaceae|| id:ebi-a-GCST90016934	TRUE	reported	igd	2	TRUE	0.0017223	24.6783	34.3123	18.2929	0.0596
rs55658617	T	C	T	C	0.177314	0.0470417	0.0355108	FALSE	FALSE	FALSE	finngen_R9_CD2_NONHODGKIN_NAS_EXALLC	40439076	0.685558	0.116184	other and unspecified types of non-Hodgkin lymphoma	TRUE	reported	textfile	ebi-a-GCST90016934	21	41811003	0.0361844	1.40608e-06	14306	family Defluviitaleaceae|| id:ebi-a-GCST90016934	TRUE	reported	igd	2	TRUE	0.0040708	58.4667	34.3123	24.0128	0.06958
rs72731813	C	T	C	T	-0.149751	0.00785555	0.04875	FALSE	FALSE	FALSE	finngen_R9_CD2_NONHODGKIN_NAS_EXALLC	146493591	0.937392	0.100009	other and unspecified types of non-Hodgkin lymphoma	TRUE	reported	textfile	ebi-a-GCST90016934	4	147414743	0.0293415	2.75778e-07	14306	family Defluviitaleaceae|| id:ebi-a-GCST90016934	TRUE	reported	igd	2	TRUE	0.0033578	48.1918	34.3123	26.048	0.08151
rs9608282	T	G	T	G	0.139014	0.0115007	0.0331339	FALSE	FALSE	FALSE	finngen_R9_CD2_NONHODGKIN_NAS_EXALLC	24408113	0.924769	0.121793	other and unspecified types of non-Hodgkin lymphoma	TRUE	reported	textfile	ebi-a-GCST90016934	22	24804081	0.0299429	4.60829e-06	14306	family Defluviitaleaceae|| id:ebi-a-GCST90016934	TRUE	reported	igd	2	TRUE	0.00236944	33.9729	34.3123	21.5541	0.06561
rs9725395	A	G	A	G	-0.138357	-0.0655833	0.11376	FALSE	FALSE	FALSE	finngen_R9_CD2_NONHODGKIN_NAS_EXALLC	84739949	0.338245	0.0684845	other and unspecified types of non-Hodgkin lymphoma	TRUE	reported	textfile	ebi-a-GCST90016934	1	85205632	0.0295185	3.41374e-06	14306	family Defluviitaleaceae|| id:ebi-a-GCST90016934	TRUE	reported	igd	2	TRUE	0.00305621	43.8501	34.3123	21.9692	0.08748
rs11585893	A	G	A	G	-0.0740746	-0.00219469	0.247317	FALSE	FALSE	FALSE	finngen_R9_CD2_NONHODGKIN_NAS_EXALLC	10584294	0.96536	0.0505362	other and unspecified types of non-Hodgkin lymphoma	TRUE	reported	textfile	ebi-a-GCST90016927	1	10644351	0.0147633	1.79511e-06	14306	family Bacteroidaceae|| id:ebi-a-GCST90016927	TRUE	reported	igd	2	TRUE	0.00138456	19.8322	34.3123	25.1751	0.1481
rs13207588	A	G	A	G	-0.059205	-0.0234063	0.196553	FALSE	FALSE	FALSE	finngen_R9_CD2_NONHODGKIN_NAS_EXALLC	41551692	0.669584	0.0548518	other and unspecified types of non-Hodgkin lymphoma	TRUE	reported	textfile	ebi-a-GCST90016927	6	41519430	0.0131195	7.48497e-06	14306	family Bacteroidaceae|| id:ebi-a-GCST90016927	TRUE	reported	igd	2	TRUE	0.00125135	17.9217	34.3123	20.3649	0.2326
rs1340391	T	C	T	C	-0.0592004	0.00712789	0.134772	FALSE	FALSE	FALSE	finngen_R9_CD2_NONHODGKIN_NAS_EXALLC	102495433	0.90945	0.0626727	other and unspecified types of non-Hodgkin lymphoma	TRUE	reported	textfile	ebi-a-GCST90016927	1	102960989	0.0132244	6.73008e-06	14306	family Bacteroidaceae|| id:ebi-a-GCST90016927	TRUE	reported	igd	2	TRUE	0.00108654	15.5588	34.3123	20.04	0.1918
rs17619981	T	G	T	G	0.0880978	0.0880926	0.135144	FALSE	FALSE	FALSE	finngen_R9_CD2_NONHODGKIN_NAS_EXALLC	24159448	0.163249	0.0631838	other and unspecified types of non-Hodgkin lymphoma	TRUE	reported	textfile	ebi-a-GCST90016927	19	24342250	0.0187002	2.68683e-06	14306	family Bacteroidaceae|| id:ebi-a-GCST90016927	TRUE	reported	igd	2	TRUE	0.000951609	13.6248	34.3123	22.1941	0.06561
rs2023437	T	C	T	C	-0.0782325	-0.0190522	0.124017	FALSE	FALSE	FALSE	finngen_R9_CD2_NONHODGKIN_NAS_EXALLC	21577814	0.772302	0.0658412	other and unspecified types of non-Hodgkin lymphoma	TRUE	reported	textfile	ebi-a-GCST90016927	14	22045949	0.0167634	5.01822e-06	14306	family Bacteroidaceae|| id:ebi-a-GCST90016927	TRUE	reported	igd	2	TRUE	0.00133239	19.0839	34.3123	21.7796	0.1243
rs66710942	T	C	T	C	-0.0488038	0.0347631	0.476036	FALSE	FALSE	FALSE	finngen_R9_CD2_NONHODGKIN_NAS_EXALLC	77166176	0.421569	0.0432537	other and unspecified types of non-Hodgkin lymphoma	TRUE	reported	textfile	ebi-a-GCST90016927	3	77215327	0.0107412	5.8626e-06	14306	family Bacteroidaceae|| id:ebi-a-GCST90016927	TRUE	reported	igd	2	TRUE	0.00115689	16.5673	34.3123	20.6444	0.4155
rs6795673	C	T	C	T	0.0538565	0.0286119	0.478084	FALSE	FALSE	FALSE	finngen_R9_CD2_NONHODGKIN_NAS_EXALLC	10551540	0.508589	0.0432834	other and unspecified types of non-Hodgkin lymphoma	TRUE	reported	textfile	ebi-a-GCST90016927	3	10593224	0.0105251	3.37909e-07	14306	family Bacteroidaceae|| id:ebi-a-GCST90016927	TRUE	reported	igd	2	TRUE	0.00140483	20.1229	34.3123	26.1833	0.4115
rs9507307	C	T	C	T	0.0604456	-0.00897719	0.243609	FALSE	FALSE	FALSE	finngen_R9_CD2_NONHODGKIN_NAS_EXALLC	24336338	0.858589	0.0503852	other and unspecified types of non-Hodgkin lymphoma	TRUE	reported	textfile	ebi-a-GCST90016927	13	24910476	0.0129128	2.12711e-06	14306	family Bacteroidaceae|| id:ebi-a-GCST90016927	TRUE	reported	igd	2	TRUE	0.00112415	16.0979	34.3123	21.9123	0.1899
rs11599763	C	T	C	T	0.0555931	-0.0305123	0.592416	FALSE	FALSE	FALSE	finngen_R9_CD2_NONHODGKIN_NAS_EXALLC	11813600	0.490889	0.0442915	other and unspecified types of non-Hodgkin lymphoma	TRUE	reported	textfile	ebi-a-GCST90016935	10	11855599	0.0117493	2.49701e-06	14306	family Desulfovibrionaceae|| id:ebi-a-GCST90016935	TRUE	reported	igd	2	TRUE	0.0014701	21.0592	34.3123	22.3881	0.3897
rs17791387	A	G	A	G	-0.0729251	0.00881438	0.0951235	FALSE	FALSE	FALSE	finngen_R9_CD2_NONHODGKIN_NAS_EXALLC	79219511	0.905043	0.0738882	other and unspecified types of non-Hodgkin lymphoma	TRUE	reported	textfile	ebi-a-GCST90016935	9	81834426	0.0154381	2.09677e-06	14306	family Desulfovibrionaceae|| id:ebi-a-GCST90016935	TRUE	reported	igd	2	TRUE	0.00128977	18.4726	34.3123	22.3134	0.1412
rs2692012	G	A	G	A	-0.114231	-0.0317567	0.94524	FALSE	FALSE	FALSE	finngen_R9_CD2_NONHODGKIN_NAS_EXALLC	204022477	0.738895	0.0952749	other and unspecified types of non-Hodgkin lymphoma	TRUE	reported	textfile	ebi-a-GCST90016935	1	203991605	0.0253568	1.5639e-06	14306	family Desulfovibrionaceae|| id:ebi-a-GCST90016935	TRUE	reported	igd	2	TRUE	0.00155423	22.2664	34.3123	20.2945	0.0636
rs2838334	G	A	G	A	0.0571419	-0.0221364	0.344073	FALSE	FALSE	FALSE	finngen_R9_CD2_NONHODGKIN_NAS_EXALLC	43645080	0.625655	0.0453753	other and unspecified types of non-Hodgkin lymphoma	TRUE	reported	textfile	ebi-a-GCST90016935	21	45064961	0.012423	3.82375e-06	14306	family Desulfovibrionaceae|| id:ebi-a-GCST90016935	TRUE	reported	igd	2	TRUE	0.00142824	20.4587	34.3123	21.1571	0.3231
rs3935584	C	T	C	T	-0.0525838	-0.0231345	0.533019	FALSE	FALSE	FALSE	finngen_R9_CD2_NONHODGKIN_NAS_EXALLC	233064573	0.593909	0.0433896	other and unspecified types of non-Hodgkin lymphoma	TRUE	reported	textfile	ebi-a-GCST90016935	2	233929283	0.0115757	6.78141e-06	14306	family Desulfovibrionaceae|| id:ebi-a-GCST90016935	TRUE	reported	igd	2	TRUE	0.00138244	19.8018	34.3123	20.6352	0.496
rs4506934	C	T	C	T	-0.0943381	-0.159821	0.11802	FALSE	FALSE	FALSE	finngen_R9_CD2_NONHODGKIN_NAS_EXALLC	2953368	0.016936	0.0669243	other and unspecified types of non-Hodgkin lymphoma	TRUE	reported	textfile	ebi-a-GCST90016935	17	2856662	0.020138	3.16046e-06	14306	family Desulfovibrionaceae|| id:ebi-a-GCST90016935	TRUE	reported	igd	2	TRUE	0.00177439	25.4261	34.3123	21.9453	0.1123
rs6058181	C	T	C	T	0.0834742	-0.034691	0.163604	FALSE	FALSE	FALSE	finngen_R9_CD2_NONHODGKIN_NAS_EXALLC	35106998	0.55341	0.0585346	other and unspecified types of non-Hodgkin lymphoma	TRUE	reported	textfile	ebi-a-GCST90016935	20	33694801	0.0166111	2.69911e-07	14306	family Desulfovibrionaceae|| id:ebi-a-GCST90016935	TRUE	reported	igd	2	TRUE	0.00150643	21.5805	34.3123	25.2527	0.1233
rs72647048	T	C	T	C	-0.0770089	-0.0246627	0.112363	FALSE	FALSE	FALSE	finngen_R9_CD2_NONHODGKIN_NAS_EXALLC	56952819	0.717096	0.0680645	other and unspecified types of non-Hodgkin lymphoma	TRUE	reported	textfile	ebi-a-GCST90016935	8	57865378	0.017089	9.60882e-06	14306	family Desulfovibrionaceae|| id:ebi-a-GCST90016935	TRUE	reported	igd	2	TRUE	0.00121898	17.4576	34.3123	20.3071	0.1163
rs9928243	C	A	C	A	-0.0541732	0.0472608	0.47406	FALSE	FALSE	FALSE	finngen_R9_CD2_NONHODGKIN_NAS_EXALLC	71507738	0.275917	0.043377	other and unspecified types of non-Hodgkin lymphoma	TRUE	reported	textfile	ebi-a-GCST90016935	16	71541641	0.0117819	4.48477e-06	14306	family Desulfovibrionaceae|| id:ebi-a-GCST90016935	TRUE	reported	igd	2	TRUE	0.0014347	20.5515	34.3123	21.1416	0.4254
rs11671100	A	C	A	C	-0.160034	-0.119937	0.205838	FALSE	FALSE	FALSE	finngen_R9_CD2_NONHODGKIN_NAS_EXALLC	711637	0.0263087	0.0539862	other and unspecified types of non-Hodgkin lymphoma	TRUE	reported	textfile	ebi-a-GCST90016958	19	711637	0.0349472	4.08037e-06	14306	family Victivallaceae|| id:ebi-a-GCST90016958	TRUE	reported	igd	2	TRUE	0.00822004	118.554	34.3123	20.9701	0.2008
rs11764871	G	T	G	T	0.127099	-0.00294709	0.304995	FALSE	FALSE	FALSE	finngen_R9_CD2_NONHODGKIN_NAS_EXALLC	147111885	0.949954	0.0469547	other and unspecified types of non-Hodgkin lymphoma	TRUE	reported	textfile	ebi-a-GCST90016958	7	146808977	0.025656	7.4929e-07	14306	family Victivallaceae|| id:ebi-a-GCST90016958	TRUE	reported	igd	2	TRUE	0.00606588	87.2958	34.3123	24.5418	0.2505
rs2944282	T	C	T	C	-0.124197	0.0337093	0.278973	FALSE	FALSE	FALSE	finngen_R9_CD2_NONHODGKIN_NAS_EXALLC	57530097	0.483486	0.0481076	other and unspecified types of non-Hodgkin lymphoma	TRUE	reported	textfile	ebi-a-GCST90016958	7	57589803	0.0257026	1.56603e-06	14306	family Victivallaceae|| id:ebi-a-GCST90016958	TRUE	reported	igd	2	TRUE	0.00648092	93.3078	34.3123	23.349	0.3002
rs34962571	A	C	A	C	-0.186945	0.0410754	0.100729	FALSE	FALSE	FALSE	finngen_R9_CD2_NONHODGKIN_NAS_EXALLC	130618711	0.570461	0.0723958	other and unspecified types of non-Hodgkin lymphoma	TRUE	reported	textfile	ebi-a-GCST90016958	12	131103256	0.0418412	6.24827e-06	14306	family Victivallaceae|| id:ebi-a-GCST90016958	TRUE	reported	igd	2	TRUE	0.00529076	76.0815	34.3123	19.9627	0.0825
rs4396289	C	T	C	T	-0.152918	0.0055223	0.129203	FALSE	FALSE	FALSE	finngen_R9_CD2_NONHODGKIN_NAS_EXALLC	9295183	0.931086	0.0638579	other and unspecified types of non-Hodgkin lymphoma	TRUE	reported	textfile	ebi-a-GCST90016958	11	9316730	0.0288525	1.53784e-07	14306	family Victivallaceae|| id:ebi-a-GCST90016958	TRUE	reported	igd	2	TRUE	0.0062856	90.4779	34.3123	28.0899	0.16
rs61702987	T	C	T	C	0.145501	0.0692371	0.109756	FALSE	FALSE	FALSE	finngen_R9_CD2_NONHODGKIN_NAS_EXALLC	30988791	0.314834	0.0688838	other and unspecified types of non-Hodgkin lymphoma	TRUE	reported	textfile	ebi-a-GCST90016958	2	31211657	0.0300007	3.07921e-06	14306	family Victivallaceae|| id:ebi-a-GCST90016958	TRUE	reported	igd	2	TRUE	0.00611299	87.9781	34.3123	23.5217	0.175
rs62570196	C	T	C	T	-0.246101	0.0475847	0.0422033	FALSE	FALSE	FALSE	finngen_R9_CD2_NONHODGKIN_NAS_EXALLC	108323890	0.657369	0.107281	other and unspecified types of non-Hodgkin lymphoma	TRUE	reported	textfile	ebi-a-GCST90016958	9	111086170	0.0483077	2.69855e-07	14306	family Victivallaceae|| id:ebi-a-GCST90016958	TRUE	reported	igd	2	TRUE	0.00773853	111.555	34.3123	25.9534	0.06859
rs6545794	A	G	A	G	-0.197786	0.104897	0.120292	FALSE	FALSE	FALSE	finngen_R9_CD2_NONHODGKIN_NAS_EXALLC	60257774	0.11386	0.0663452	other and unspecified types of non-Hodgkin lymphoma	TRUE	reported	textfile	ebi-a-GCST90016958	2	60484909	0.0410495	5.97008e-07	14306	family Victivallaceae|| id:ebi-a-GCST90016958	TRUE	reported	igd	2	TRUE	0.0063094	90.8227	34.3123	23.2154	0.08847
rs7077363	G	A	G	A	0.148942	-0.0279714	0.162571	FALSE	FALSE	FALSE	finngen_R9_CD2_NONHODGKIN_NAS_EXALLC	93527197	0.633121	0.0585987	other and unspecified types of non-Hodgkin lymphoma	TRUE	reported	textfile	ebi-a-GCST90016958	10	95286954	0.0318366	2.83374e-06	14306	family Victivallaceae|| id:ebi-a-GCST90016958	TRUE	reported	igd	2	TRUE	0.00608295	87.5431	34.3123	21.8867	0.164
rs7314815	G	A	G	A	0.101088	0.0492682	0.551913	FALSE	FALSE	FALSE	finngen_R9_CD2_NONHODGKIN_NAS_EXALLC	102131269	0.256846	0.043451	other and unspecified types of non-Hodgkin lymphoma	TRUE	reported	textfile	ebi-a-GCST90016958	12	102525047	0.0225594	6.40088e-06	14306	family Victivallaceae|| id:ebi-a-GCST90016958	TRUE	reported	igd	2	TRUE	0.00510921	73.4574	34.3123	20.0791	0.497
rs7627405	C	T	C	T	-0.134158	-0.0829827	0.203877	FALSE	FALSE	FALSE	finngen_R9_CD2_NONHODGKIN_NAS_EXALLC	9926871	0.126641	0.0543264	other and unspecified types of non-Hodgkin lymphoma	TRUE	reported	textfile	ebi-a-GCST90016958	3	9968555	0.0301427	8.19426e-06	14306	family Victivallaceae|| id:ebi-a-GCST90016958	TRUE	reported	igd	2	TRUE	0.00500754	71.9884	34.3123	19.8093	0.167
rs117452796	A	G	A	G	-0.257982	0.00817107	0.0318775	FALSE	FALSE	FALSE	finngen_R9_CD2_NONHODGKIN_NAS_EXALLC	9423378	0.946519	0.121813	other and unspecified types of non-Hodgkin lymphoma	TRUE	reported	textfile	ebi-a-GCST90016945	9	9423378	0.0549569	3.15297e-06	14306	family Peptococcaceae|| id:ebi-a-GCST90016945	TRUE	reported	igd	2	TRUE	0.00838877	121.008	34.3123	22.0361	0.06759
rs12144792	C	T	C	T	0.064399	0.0744292	0.375538	FALSE	FALSE	FALSE	finngen_R9_CD2_NONHODGKIN_NAS_EXALLC	27091734	0.0942562	0.0444788	other and unspecified types of non-Hodgkin lymphoma	TRUE	reported	textfile	ebi-a-GCST90016945	1	27418225	0.0141246	5.82237e-06	14306	family Peptococcaceae|| id:ebi-a-GCST90016945	TRUE	reported	igd	2	TRUE	0.00190825	27.3477	34.3123	20.7877	0.3588
rs12634826	T	G	T	G	-0.0739885	0.0269411	0.383165	FALSE	FALSE	FALSE	finngen_R9_CD2_NONHODGKIN_NAS_EXALLC	183266260	0.551695	0.0452622	other and unspecified types of non-Hodgkin lymphoma	TRUE	reported	textfile	ebi-a-GCST90016945	3	182984048	0.0150931	1.01109e-06	14306	family Peptococcaceae|| id:ebi-a-GCST90016945	TRUE	reported	igd	2	TRUE	0.00227793	32.6579	34.3123	24.031	0.2952
rs12992764	T	G	T	G	0.0684213	-0.00662982	0.428754	FALSE	FALSE	FALSE	finngen_R9_CD2_NONHODGKIN_NAS_EXALLC	188031016	0.879839	0.0438559	other and unspecified types of non-Hodgkin lymphoma	TRUE	reported	textfile	ebi-a-GCST90016945	2	188895743	0.0141137	1.46157e-06	14306	family Peptococcaceae|| id:ebi-a-GCST90016945	TRUE	reported	igd	2	TRUE	0.00225191	32.2841	34.3123	23.5018	0.4026
rs150600492	A	C	A	C	0.135774	-0.0896447	0.0582079	FALSE	FALSE	FALSE	finngen_R9_CD2_NONHODGKIN_NAS_EXALLC	127377698	0.328587	0.0917583	other and unspecified types of non-Hodgkin lymphoma	TRUE	reported	textfile	ebi-a-GCST90016945	10	129175962	0.0289757	2.31308e-06	14306	family Peptococcaceae|| id:ebi-a-GCST90016945	TRUE	reported	igd	2	TRUE	0.00216417	31.0235	34.3123	21.9566	0.06262
rs35703006	G	T	G	T	0.0812655	-0.00835291	0.244569	FALSE	FALSE	FALSE	finngen_R9_CD2_NONHODGKIN_NAS_EXALLC	28756700	0.868722	0.0505373	other and unspecified types of non-Hodgkin lymphoma	TRUE	reported	textfile	ebi-a-GCST90016945	8	28614217	0.0164355	4.94778e-07	14306	family Peptococcaceae|| id:ebi-a-GCST90016945	TRUE	reported	igd	2	TRUE	0.00223447	32.0335	34.3123	24.4482	0.2157
rs4990837	G	A	G	A	-0.0910387	0.076844	0.802683	FALSE	FALSE	FALSE	finngen_R9_CD2_NONHODGKIN_NAS_EXALLC	3723235	0.165359	0.0553922	other and unspecified types of non-Hodgkin lymphoma	TRUE	reported	textfile	ebi-a-GCST90016945	8	3580757	0.0185869	1.74193e-06	14306	family Peptococcaceae|| id:ebi-a-GCST90016945	TRUE	reported	igd	2	TRUE	0.00238238	34.159	34.3123	23.9904	0.174
rs75430375	C	T	C	T	-0.147941	0.0855424	0.0455471	FALSE	FALSE	FALSE	finngen_R9_CD2_NONHODGKIN_NAS_EXALLC	89957067	0.40925	0.103661	other and unspecified types of non-Hodgkin lymphoma	TRUE	reported	textfile	ebi-a-GCST90016945	5	89252884	0.0317498	3.40847e-06	14306	family Peptococcaceae|| id:ebi-a-GCST90016945	TRUE	reported	igd	2	TRUE	0.00264545	37.9409	34.3123	21.7118	0.06461
rs75898026	A	G	A	G	-0.0821779	0.0211212	0.211018	FALSE	FALSE	FALSE	finngen_R9_CD2_NONHODGKIN_NAS_EXALLC	112906768	0.690505	0.0530457	other and unspecified types of non-Hodgkin lymphoma	TRUE	reported	textfile	ebi-a-GCST90016945	13	113561082	0.0173541	2.02209e-06	14306	family Peptococcaceae|| id:ebi-a-GCST90016945	TRUE	reported	igd	2	TRUE	0.0020185	28.931	34.3123	22.4236	0.1829
rs1530559	G	A	G	A	0.0772453	0.0355509	0.46243	FALSE	FALSE	FALSE	finngen_R9_CD2_NONHODGKIN_NAS_EXALLC	134998059	0.415716	0.043681	other and unspecified types of non-Hodgkin lymphoma	TRUE	reported	textfile	ebi-a-GCST90016941	2	135755629	0.0176921	9.6525e-06	14306	family Lactobacillaceae|| id:ebi-a-GCST90016941	TRUE	reported	igd	2	TRUE	0.00292888	42.0178	34.3123	19.0627	0.4324
rs16861661	G	A	G	A	-0.193287	-0.102381	0.0656082	FALSE	FALSE	FALSE	finngen_R9_CD2_NONHODGKIN_NAS_EXALLC	18174965	0.249832	0.0889686	other and unspecified types of non-Hodgkin lymphoma	TRUE	reported	textfile	ebi-a-GCST90016941	1	18501459	0.0379293	2.70128e-07	14306	family Lactobacillaceae|| id:ebi-a-GCST90016941	TRUE	reported	igd	2	TRUE	0.00352901	50.6577	34.3123	25.969	0.0497
rs62314653	C	A	C	A	0.177082	0.061596	0.0592825	FALSE	FALSE	FALSE	finngen_R9_CD2_NONHODGKIN_NAS_EXALLC	108975306	0.505755	0.0925614	other and unspecified types of non-Hodgkin lymphoma	TRUE	reported	textfile	ebi-a-GCST90016941	4	109896462	0.0392269	6.59189e-06	14306	family Lactobacillaceae|| id:ebi-a-GCST90016941	TRUE	reported	igd	2	TRUE	0.00368135	52.8527	34.3123	20.3789	0.06262
rs74599091	A	G	A	G	0.191613	-0.192337	0.018832	FALSE	FALSE	FALSE	finngen_R9_CD2_NONHODGKIN_NAS_EXALLC	179751534	0.222631	0.15771	other and unspecified types of non-Hodgkin lymphoma	TRUE	reported	textfile	ebi-a-GCST90016941	1	179720669	0.0425039	7.6952e-06	14306	family Lactobacillaceae|| id:ebi-a-GCST90016941	TRUE	reported	igd	2	TRUE	0.00246579	35.3579	34.3123	20.3232	0.03479
rs768253	T	G	T	G	-0.0792344	-0.0441204	0.439425	FALSE	FALSE	FALSE	finngen_R9_CD2_NONHODGKIN_NAS_EXALLC	68097868	0.310175	0.0434746	other and unspecified types of non-Hodgkin lymphoma	TRUE	reported	textfile	ebi-a-GCST90016941	8	69010103	0.0170604	3.60761e-06	14306	family Lactobacillaceae|| id:ebi-a-GCST90016941	TRUE	reported	igd	2	TRUE	0.00298904	42.8834	34.3123	21.5699	0.3907
rs77478751	A	G	A	G	-0.219178	-0.0146589	0.118152	FALSE	FALSE	FALSE	finngen_R9_CD2_NONHODGKIN_NAS_EXALLC	173433875	0.82819	0.0675454	other and unspecified types of non-Hodgkin lymphoma	TRUE	reported	textfile	ebi-a-GCST90016941	3	173151665	0.0473566	5.9595e-06	14306	family Lactobacillaceae|| id:ebi-a-GCST90016941	TRUE	reported	igd	2	TRUE	0.00488061	70.1547	34.3123	21.4207	0.05368
rs921925	A	C	A	C	0.0999419	-0.0184381	0.211921	FALSE	FALSE	FALSE	finngen_R9_CD2_NONHODGKIN_NAS_EXALLC	6928006	0.726459	0.0527042	other and unspecified types of non-Hodgkin lymphoma	TRUE	reported	textfile	ebi-a-GCST90016941	19	6928017	0.0201687	5.77192e-07	14306	family Lactobacillaceae|| id:ebi-a-GCST90016941	TRUE	reported	igd	2	TRUE	0.00386643	55.5201	34.3123	24.555	0.2624
rs9345899	A	G	A	G	-0.124042	-0.201707	0.105466	FALSE	FALSE	FALSE	finngen_R9_CD2_NONHODGKIN_NAS_EXALLC	66849430	0.00555738	0.0727446	other and unspecified types of non-Hodgkin lymphoma	TRUE	reported	textfile	ebi-a-GCST90016941	6	67559323	0.0278946	9.44583e-06	14306	family Lactobacillaceae|| id:ebi-a-GCST90016941	TRUE	reported	igd	2	TRUE	0.00350769	50.3506	34.3123	19.7741	0.1312
rs262812	T	C	T	C	-0.065675	-0.0297259	0.30489	FALSE	FALSE	FALSE	finngen_R9_CD2_NONHODGKIN_NAS_EXALLC	158226967	0.529899	0.0473221	other and unspecified types of non-Hodgkin lymphoma	TRUE	reported	textfile	ebi-a-GCST90016924	6	158647999	0.0142257	3.24908e-06	14306	family Acidaminococcaceae|| id:ebi-a-GCST90016924	TRUE	reported	igd	2	TRUE	0.00168587	24.1554	34.3123	21.3134	0.2664
rs2933324	G	A	G	A	0.0662557	-0.0430449	0.773442	FALSE	FALSE	FALSE	finngen_R9_CD2_NONHODGKIN_NAS_EXALLC	104355372	0.405274	0.0517219	other and unspecified types of non-Hodgkin lymphoma	TRUE	reported	textfile	ebi-a-GCST90016924	9	107117653	0.0140257	2.23676e-06	14306	family Acidaminococcaceae|| id:ebi-a-GCST90016924	TRUE	reported	igd	2	TRUE	0.00166144	23.8048	34.3123	22.315	0.2535
rs45497800	T	C	T	C	-0.117863	-0.0876672	0.143049	FALSE	FALSE	FALSE	finngen_R9_CD2_NONHODGKIN_NAS_EXALLC	63360481	0.157155	0.0619686	other and unspecified types of non-Hodgkin lymphoma	TRUE	reported	textfile	ebi-a-GCST90016924	20	61991833	0.0257351	5.86422e-06	14306	family Acidaminococcaceae|| id:ebi-a-GCST90016924	TRUE	reported	igd	2	TRUE	0.00210303	30.1451	34.3123	20.9751	0.0825
rs6589457	G	A	G	A	-0.165911	0.0515521	0.950497	FALSE	FALSE	FALSE	finngen_R9_CD2_NONHODGKIN_NAS_EXALLC	114830566	0.606051	0.0999616	other and unspecified types of non-Hodgkin lymphoma	TRUE	reported	textfile	ebi-a-GCST90016924	11	114701288	0.0349516	2.3151e-06	14306	family Acidaminococcaceae|| id:ebi-a-GCST90016924	TRUE	reported	igd	2	TRUE	0.00284667	40.835	34.3123	22.5329	0.0547
rs6923842	T	C	T	C	-0.0796106	0.00292247	0.114519	FALSE	FALSE	FALSE	finngen_R9_CD2_NONHODGKIN_NAS_EXALLC	5722948	0.965598	0.0677595	other and unspecified types of non-Hodgkin lymphoma	TRUE	reported	textfile	ebi-a-GCST90016924	6	5723181	0.0169192	2.21304e-06	14306	family Acidaminococcaceae|| id:ebi-a-GCST90016924	TRUE	reported	igd	2	TRUE	0.00178016	25.5088	34.3123	22.1402	0.169
rs74540770	G	A	G	A	-0.108969	-0.0161091	0.0794607	FALSE	FALSE	FALSE	finngen_R9_CD2_NONHODGKIN_NAS_EXALLC	186835600	0.840913	0.0802544	other and unspecified types of non-Hodgkin lymphoma	TRUE	reported	textfile	ebi-a-GCST90016924	3	186553389	0.0243533	7.0881e-06	14306	family Acidaminococcaceae|| id:ebi-a-GCST90016924	TRUE	reported	igd	2	TRUE	0.00143525	20.5594	34.3123	20.0212	0.06461
rs78702810	T	C	T	C	-0.143755	-0.0891546	0.106682	FALSE	FALSE	FALSE	finngen_R9_CD2_NONHODGKIN_NAS_EXALLC	18421039	0.206018	0.0705008	other and unspecified types of non-Hodgkin lymphoma	TRUE	reported	textfile	ebi-a-GCST90016924	3	18462531	0.0323244	9.16474e-06	14306	family Acidaminococcaceae|| id:ebi-a-GCST90016924	TRUE	reported	igd	2	TRUE	0.00184077	26.3789	34.3123	19.7781	0.04672
rs2889192	T	G	T	G	-0.0887537	0.0708636	0.851391	FALSE	FALSE	FALSE	finngen_R9_CD2_NONHODGKIN_NAS_EXALLC	73779652	0.244444	0.060882	other and unspecified types of non-Hodgkin lymphoma	TRUE	reported	textfile	ebi-a-GCST90016925	9	76394568	0.0195009	3.64418e-06	14306	family Actinomycetaceae|| id:ebi-a-GCST90016925	TRUE	reported	igd	2	TRUE	0.00258426	37.061	34.3123	20.714	0.2068
rs34583783	G	T	G	T	0.123756	-0.11867	0.0610662	FALSE	FALSE	FALSE	finngen_R9_CD2_NONHODGKIN_NAS_EXALLC	66497478	0.190752	0.0907014	other and unspecified types of non-Hodgkin lymphoma	TRUE	reported	textfile	ebi-a-GCST90016925	6	67207371	0.026427	5.47974e-06	14306	family Actinomycetaceae|| id:ebi-a-GCST90016925	TRUE	reported	igd	2	TRUE	0.00281543	40.3857	34.3123	21.9299	0.1024
rs35011108	A	G	A	G	0.241826	-0.116475	0.0677871	FALSE	FALSE	FALSE	finngen_R9_CD2_NONHODGKIN_NAS_EXALLC	132686341	0.181422	0.0871562	other and unspecified types of non-Hodgkin lymphoma	TRUE	reported	textfile	ebi-a-GCST90016925	6	133007480	0.0503796	1.82671e-06	14306	family Actinomycetaceae|| id:ebi-a-GCST90016925	TRUE	reported	igd	2	TRUE	0.00696758	100.364	34.3123	23.0407	0.06362
rs4073240	G	A	G	A	0.0747546	0.0530754	0.380355	FALSE	FALSE	FALSE	finngen_R9_CD2_NONHODGKIN_NAS_EXALLC	168824686	0.231399	0.0443492	other and unspecified types of non-Hodgkin lymphoma	TRUE	reported	textfile	ebi-a-GCST90016925	6	169224781	0.0164684	6.05327e-06	14306	family Actinomycetaceae|| id:ebi-a-GCST90016925	TRUE	reported	igd	2	TRUE	0.00264034	37.8675	34.3123	20.605	0.3827
rs10262702	T	C	T	C	0.0918017	0.0366688	0.124924	FALSE	FALSE	FALSE	finngen_R9_CD2_NONHODGKIN_NAS_EXALLC	67425856	0.578064	0.0659258	other and unspecified types of non-Hodgkin lymphoma	TRUE	reported	textfile	ebi-a-GCST90017019	7	66890843	0.0194885	2.06e-06	14306	genus Intestinimonasgenus Intestinimonas|| id:ebi-a-GCST90017019	TRUE	reported	igd	2	TRUE	0.00189632	27.1765	39.7862	22.1894	0.1292
rs11258178	A	G	A	G	0.0660742	-0.00666787	0.48982	FALSE	FALSE	FALSE	finngen_R9_CD2_NONHODGKIN_NAS_EXALLC	13082513	0.877435	0.0432357	other and unspecified types of non-Hodgkin lymphoma	TRUE	reported	textfile	ebi-a-GCST90017019	10	13124513	0.0134139	6.98e-07	14306	genus Intestinimonasgenus Intestinimonas|| id:ebi-a-GCST90017019	TRUE	reported	igd	2	TRUE	0.00211907	30.3755	39.7862	24.2635	0.4145
rs12226153	A	G	A	G	-0.151142	0.0415336	0.0137997	FALSE	FALSE	FALSE	finngen_R9_CD2_NONHODGKIN_NAS_EXALLC	94631127	0.817727	0.180213	other and unspecified types of non-Hodgkin lymphoma	TRUE	reported	textfile	ebi-a-GCST90017019	11	94364293	0.0306922	5.12e-07	14306	genus Intestinimonasgenus Intestinimonas|| id:ebi-a-GCST90017019	TRUE	reported	igd	2	TRUE	0.00264221	37.8942	39.7862	24.2501	0.06163
rs17067892	C	T	C	T	0.107194	-0.00094272	0.0868967	FALSE	FALSE	FALSE	finngen_R9_CD2_NONHODGKIN_NAS_EXALLC	3906018	0.990111	0.0760569	other and unspecified types of non-Hodgkin lymphoma	TRUE	reported	textfile	ebi-a-GCST90017019	8	3763540	0.0250013	6.38e-06	14306	genus Intestinimonasgenus Intestinimonas|| id:ebi-a-GCST90017019	TRUE	reported	igd	2	TRUE	0.00162434	23.2724	39.7862	18.383	0.07654
rs1859797	G	A	G	A	0.060368	0.0257513	0.549361	FALSE	FALSE	FALSE	finngen_R9_CD2_NONHODGKIN_NAS_EXALLC	21967685	0.553462	0.0434561	other and unspecified types of non-Hodgkin lymphoma	TRUE	reported	textfile	ebi-a-GCST90017019	7	22007303	0.0131793	4.12e-06	14306	genus Intestinimonasgenus Intestinimonas|| id:ebi-a-GCST90017019	TRUE	reported	igd	2	TRUE	0.00182203	26.1099	39.7862	20.9811	0.496
rs2276760	A	G	A	G	-0.0685233	-0.0239596	0.240184	FALSE	FALSE	FALSE	finngen_R9_CD2_NONHODGKIN_NAS_EXALLC	150903169	0.635553	0.0505557	other and unspecified types of non-Hodgkin lymphoma	TRUE	reported	textfile	ebi-a-GCST90017019	3	150620956	0.0152546	7.84e-06	14306	genus Intestinimonasgenus Intestinimonas|| id:ebi-a-GCST90017019	TRUE	reported	igd	2	TRUE	0.0016099	23.0651	39.7862	20.1779	0.2197
rs2731794	C	T	C	T	0.120632	0.0378391	0.0345275	FALSE	FALSE	FALSE	finngen_R9_CD2_NONHODGKIN_NAS_EXALLC	17209282	0.744535	0.116123	other and unspecified types of non-Hodgkin lymphoma	TRUE	reported	textfile	ebi-a-GCST90017019	5	17209391	0.0257529	1.92e-06	14306	genus Intestinimonasgenus Intestinimonas|| id:ebi-a-GCST90017019	TRUE	reported	igd	2	TRUE	0.00163225	23.3859	39.7862	21.9418	0.05964
rs2930225	T	G	T	G	-0.0729524	-0.0361774	0.766651	FALSE	FALSE	FALSE	finngen_R9_CD2_NONHODGKIN_NAS_EXALLC	85294296	0.479362	0.0511465	other and unspecified types of non-Hodgkin lymphoma	TRUE	reported	textfile	ebi-a-GCST90017019	16	85327902	0.0152948	1.35e-06	14306	genus Intestinimonasgenus Intestinimonas|| id:ebi-a-GCST90017019	TRUE	reported	igd	2	TRUE	0.00203972	29.2358	39.7862	22.7505	0.2584
rs4113676	A	C	A	C	-0.218507	0.171069	0.0142339	FALSE	FALSE	FALSE	finngen_R9_CD2_NONHODGKIN_NAS_EXALLC	6238275	0.353278	0.184292	other and unspecified types of non-Hodgkin lymphoma	TRUE	reported	textfile	ebi-a-GCST90017019	20	6218922	0.0490152	7.42e-06	14306	genus Intestinimonasgenus Intestinimonas|| id:ebi-a-GCST90017019	TRUE	reported	igd	2	TRUE	0.00552239	79.4309	39.7862	19.8733	0.06163
rs4784055	T	C	T	C	-0.175324	-0.00608457	0.0499269	FALSE	FALSE	FALSE	finngen_R9_CD2_NONHODGKIN_NAS_EXALLC	58784866	0.951483	0.100001	other and unspecified types of non-Hodgkin lymphoma	TRUE	reported	textfile	ebi-a-GCST90017019	16	58818770	0.038599	8.72e-07	14306	genus Intestinimonasgenus Intestinimonas|| id:ebi-a-GCST90017019	TRUE	reported	igd	2	TRUE	0.0032319	46.379	39.7862	20.6315	0.05567
rs62240188	G	A	G	A	0.130074	-0.130068	0.0935805	FALSE	FALSE	FALSE	finngen_R9_CD2_NONHODGKIN_NAS_EXALLC	10569458	0.0822413	0.0748454	other and unspecified types of non-Hodgkin lymphoma	TRUE	reported	textfile	ebi-a-GCST90017019	3	10611142	0.0267179	2.2e-06	14306	genus Intestinimonasgenus Intestinimonas|| id:ebi-a-GCST90017019	TRUE	reported	igd	2	TRUE	0.00216179	30.9892	39.7862	23.7015	0.06859
rs6934519	C	T	C	T	0.0692373	-0.038174	0.25762	FALSE	FALSE	FALSE	finngen_R9_CD2_NONHODGKIN_NAS_EXALLC	66490909	0.438375	0.0492606	other and unspecified types of non-Hodgkin lymphoma	TRUE	reported	textfile	ebi-a-GCST90017019	6	67200802	0.0151154	8.57e-06	14306	genus Intestinimonasgenus Intestinimonas|| id:ebi-a-GCST90017019	TRUE	reported	igd	2	TRUE	0.00191282	27.4135	39.7862	20.9817	0.2753
rs716604	A	G	A	G	0.0818068	0.0990467	0.229877	FALSE	FALSE	FALSE	finngen_R9_CD2_NONHODGKIN_NAS_EXALLC	6373956	0.053454	0.0512867	other and unspecified types of non-Hodgkin lymphoma	TRUE	reported	textfile	ebi-a-GCST90017019	2	6514088	0.0165992	8.57e-07	14306	genus Intestinimonasgenus Intestinimonas|| id:ebi-a-GCST90017019	TRUE	reported	igd	2	TRUE	0.00204242	29.2746	39.7862	24.2887	0.1879
rs7170984	T	C	T	C	-0.0658116	0.0492139	0.282126	FALSE	FALSE	FALSE	finngen_R9_CD2_NONHODGKIN_NAS_EXALLC	93276506	0.307542	0.0482303	other and unspecified types of non-Hodgkin lymphoma	TRUE	reported	textfile	ebi-a-GCST90017019	15	93819735	0.0140767	2.98e-06	14306	genus Intestinimonasgenus Intestinimonas|| id:ebi-a-GCST90017019	TRUE	reported	igd	2	TRUE	0.00178467	25.5735	39.7862	21.8576	0.2903
rs72982915	C	T	C	T	0.183158	-0.130771	0.0560878	FALSE	FALSE	FALSE	finngen_R9_CD2_NONHODGKIN_NAS_EXALLC	140140519	0.163418	0.0938325	other and unspecified types of non-Hodgkin lymphoma	TRUE	reported	textfile	ebi-a-GCST90017019	2	140898088	0.0402743	4.91e-06	14306	genus Intestinimonasgenus Intestinimonas|| id:ebi-a-GCST90017019	TRUE	reported	igd	2	TRUE	0.00292789	42.0035	39.7862	20.6822	0.04573
rs9823439	C	T	C	T	0.0581947	-0.00933715	0.538972	FALSE	FALSE	FALSE	finngen_R9_CD2_NONHODGKIN_NAS_EXALLC	17146010	0.830038	0.0434989	other and unspecified types of non-Hodgkin lymphoma	TRUE	reported	textfile	ebi-a-GCST90017019	3	17187502	0.0131455	9.86e-06	14306	genus Intestinimonasgenus Intestinimonas|| id:ebi-a-GCST90017019	TRUE	reported	igd	2	TRUE	0.00167005	23.9284	39.7862	19.598	0.4414
rs10028567	C	T	C	T	-0.0921167	0.0931038	0.120919	FALSE	FALSE	FALSE	finngen_R9_CD2_NONHODGKIN_NAS_EXALLC	52791410	0.162099	0.0665956	other and unspecified types of non-Hodgkin lymphoma	TRUE	reported	textfile	ebi-a-GCST90017070	4	53657577	0.0191881	7.3e-06	14306	genus Streptococcusgenus Streptococcus|| id:ebi-a-GCST90017070	TRUE	reported	igd	2	TRUE	0.00127055	18.1971	39.7862	23.0469	0.08151
rs10448310	A	G	A	G	-0.0517935	0.0188852	0.360482	FALSE	FALSE	FALSE	finngen_R9_CD2_NONHODGKIN_NAS_EXALLC	90793892	0.674273	0.0449337	other and unspecified types of non-Hodgkin lymphoma	TRUE	reported	textfile	ebi-a-GCST90017070	9	93556174	0.0111324	3.31e-06	14306	genus Streptococcusgenus Streptococcus|| id:ebi-a-GCST90017070	TRUE	reported	igd	2	TRUE	0.00131529	18.8387	39.7862	21.6458	0.4304
rs11110281	T	C	T	C	-0.137519	0.0202033	0.048594	FALSE	FALSE	FALSE	finngen_R9_CD2_NONHODGKIN_NAS_EXALLC	100190236	0.838157	0.0989137	other and unspecified types of non-Hodgkin lymphoma	TRUE	reported	textfile	ebi-a-GCST90017070	12	100584014	0.0227398	2.58e-09	14306	genus Streptococcusgenus Streptococcus|| id:ebi-a-GCST90017070	TRUE	reported	igd	2	TRUE	0.00238366	34.1774	39.7862	36.5723	0.06759
rs11720390	G	A	G	A	0.107024	0.0425366	0.0628805	FALSE	FALSE	FALSE	finngen_R9_CD2_NONHODGKIN_NAS_EXALLC	94384747	0.636274	0.0899454	other and unspecified types of non-Hodgkin lymphoma	TRUE	reported	textfile	ebi-a-GCST90017070	3	94103591	0.0228121	3.59e-06	14306	genus Streptococcusgenus Streptococcus|| id:ebi-a-GCST90017070	TRUE	reported	igd	2	TRUE	0.00158049	22.6432	39.7862	22.0106	0.07455
rs11764382	A	G	A	G	-0.0695345	-0.0428747	0.139278	FALSE	FALSE	FALSE	finngen_R9_CD2_NONHODGKIN_NAS_EXALLC	46735298	0.488945	0.0619589	other and unspecified types of non-Hodgkin lymphoma	TRUE	reported	textfile	ebi-a-GCST90017070	7	46774896	0.0143671	1.29e-06	14306	genus Streptococcusgenus Streptococcus|| id:ebi-a-GCST90017070	TRUE	reported	igd	2	TRUE	0.00149362	21.3966	39.7862	23.4241	0.1909
rs17708276	A	G	A	G	-0.0793955	0.0535586	0.108599	FALSE	FALSE	FALSE	finngen_R9_CD2_NONHODGKIN_NAS_EXALLC	10342038	0.440558	0.0694439	other and unspecified types of non-Hodgkin lymphoma	TRUE	reported	textfile	ebi-a-GCST90017070	8	10199548	0.0170628	3.04e-06	14306	genus Streptococcusgenus Streptococcus|| id:ebi-a-GCST90017070	TRUE	reported	igd	2	TRUE	0.00140905	20.1835	39.7862	21.6517	0.1282
rs1918540	A	G	A	G	-0.059639	0.0673694	0.814585	FALSE	FALSE	FALSE	finngen_R9_CD2_NONHODGKIN_NAS_EXALLC	131779552	0.229292	0.0560392	other and unspecified types of non-Hodgkin lymphoma	TRUE	reported	textfile	ebi-a-GCST90017070	11	131649446	0.0128148	2.44e-06	14306	genus Streptococcusgenus Streptococcus|| id:ebi-a-GCST90017070	TRUE	reported	igd	2	TRUE	0.00134265	19.2311	39.7862	21.6589	0.2525
rs2370083	G	T	G	T	-0.0816836	0.0922982	0.0642326	FALSE	FALSE	FALSE	finngen_R9_CD2_NONHODGKIN_NAS_EXALLC	97060413	0.295967	0.0883134	other and unspecified types of non-Hodgkin lymphoma	TRUE	reported	textfile	ebi-a-GCST90017070	14	97526750	0.0185851	9.75e-06	14306	genus Streptococcusgenus Streptococcus|| id:ebi-a-GCST90017070	TRUE	reported	igd	2	TRUE	0.00107613	15.4096	39.7862	19.317	0.08847
rs57646748	G	A	G	A	-0.0907696	-0.0350675	0.0384198	FALSE	FALSE	FALSE	finngen_R9_CD2_NONHODGKIN_NAS_EXALLC	37451236	0.753376	0.111612	other and unspecified types of non-Hodgkin lymphoma	TRUE	reported	textfile	ebi-a-GCST90017070	4	37452858	0.0200344	5.48e-06	14306	genus Streptococcusgenus Streptococcus|| id:ebi-a-GCST90017070	TRUE	reported	igd	2	TRUE	0.00103848	14.8699	39.7862	20.5271	0.06759
rs6806351	T	C	T	C	-0.0633829	0.00542462	0.219303	FALSE	FALSE	FALSE	finngen_R9_CD2_NONHODGKIN_NAS_EXALLC	132339879	0.917286	0.0522334	other and unspecified types of non-Hodgkin lymphoma	TRUE	reported	textfile	ebi-a-GCST90017070	3	132058723	0.0136647	4.94e-06	14306	genus Streptococcusgenus Streptococcus|| id:ebi-a-GCST90017070	TRUE	reported	igd	2	TRUE	0.0013269	19.0052	39.7862	21.5151	0.2087
rs71481756	T	G	T	G	0.0931048	0.0454409	0.0667933	FALSE	FALSE	FALSE	finngen_R9_CD2_NONHODGKIN_NAS_EXALLC	8060441	0.604739	0.087792	other and unspecified types of non-Hodgkin lymphoma	TRUE	reported	textfile	ebi-a-GCST90017070	10	8102404	0.0207949	6.51e-06	14306	genus Streptococcusgenus Streptococcus|| id:ebi-a-GCST90017070	TRUE	reported	igd	2	TRUE	0.001552	22.2344	39.7862	20.0461	0.0994
rs7916711	A	G	A	G	0.102891	0.0770605	0.139224	FALSE	FALSE	FALSE	finngen_R9_CD2_NONHODGKIN_NAS_EXALLC	28299340	0.218162	0.0625781	other and unspecified types of non-Hodgkin lymphoma	TRUE	reported	textfile	ebi-a-GCST90017070	10	28588269	0.0217362	2.72e-06	14306	genus Streptococcusgenus Streptococcus|| id:ebi-a-GCST90017070	TRUE	reported	igd	2	TRUE	0.00127961	18.327	39.7862	22.4072	0.06461
rs10031059	C	T	C	T	0.121167	0.0293183	0.764821	FALSE	FALSE	FALSE	finngen_R9_CD2_NONHODGKIN_NAS_EXALLC	35356972	0.563765	0.0507888	other and unspecified types of non-Hodgkin lymphoma	TRUE	reported	textfile	ebi-a-GCST90017042	4	35358594	0.0225844	1.24e-07	14306	genus Peptococcusgenus Peptococcus|| id:ebi-a-GCST90017042	TRUE	reported	igd	2	TRUE	0.00505017	72.6043	39.7862	28.784	0.2207
rs11001941	G	A	G	A	-0.195611	-0.0308151	0.0870481	FALSE	FALSE	FALSE	finngen_R9_CD2_NONHODGKIN_NAS_EXALLC	76956272	0.690752	0.0774571	other and unspecified types of non-Hodgkin lymphoma	TRUE	reported	textfile	ebi-a-GCST90017042	10	78716030	0.0392217	1.33e-06	14306	genus Peptococcusgenus Peptococcus|| id:ebi-a-GCST90017042	TRUE	reported	igd	2	TRUE	0.00482287	69.3207	39.7862	24.8733	0.06759
rs12069354	C	T	C	T	0.16763	-0.0893777	0.0624346	FALSE	FALSE	FALSE	finngen_R9_CD2_NONHODGKIN_NAS_EXALLC	216050440	0.306838	0.087464	other and unspecified types of non-Hodgkin lymphoma	TRUE	reported	textfile	ebi-a-GCST90017042	1	216223782	0.0379501	9.28e-06	14306	genus Peptococcusgenus Peptococcus|| id:ebi-a-GCST90017042	TRUE	reported	igd	2	TRUE	0.00349362	50.1479	39.7862	19.5109	0.0666
rs2054133	A	G	A	G	-0.0895433	-0.0170831	0.637642	FALSE	FALSE	FALSE	finngen_R9_CD2_NONHODGKIN_NAS_EXALLC	33466742	0.705653	0.0452291	other and unspecified types of non-Hodgkin lymphoma	TRUE	reported	textfile	ebi-a-GCST90017042	2	33691809	0.0188332	2.14e-06	14306	genus Peptococcusgenus Peptococcus|| id:ebi-a-GCST90017042	TRUE	reported	igd	2	TRUE	0.00399833	57.4217	39.7862	22.6057	0.4742
rs36121075	A	G	A	G	-0.14067	-0.057427	0.16993	FALSE	FALSE	FALSE	finngen_R9_CD2_NONHODGKIN_NAS_EXALLC	44489376	0.323826	0.0582055	other and unspecified types of non-Hodgkin lymphoma	TRUE	reported	textfile	ebi-a-GCST90017042	20	43118017	0.030628	6.99e-06	14306	genus Peptococcusgenus Peptococcus|| id:ebi-a-GCST90017042	TRUE	reported	igd	2	TRUE	0.00442321	63.5507	39.7862	21.0943	0.1282
rs413827	G	A	G	A	0.110229	-0.0144528	0.239184	FALSE	FALSE	FALSE	finngen_R9_CD2_NONHODGKIN_NAS_EXALLC	57518394	0.774538	0.050456	other and unspecified types of non-Hodgkin lymphoma	TRUE	reported	textfile	ebi-a-GCST90017042	14	57985112	0.0237523	3.3e-06	14306	genus Peptococcusgenus Peptococcus|| id:ebi-a-GCST90017042	TRUE	reported	igd	2	TRUE	0.00406939	58.4464	39.7862	21.5368	0.2127
rs5770862	T	C	T	C	0.162018	-0.0396995	0.0922105	FALSE	FALSE	FALSE	finngen_R9_CD2_NONHODGKIN_NAS_EXALLC	50534684	0.591476	0.0739698	other and unspecified types of non-Hodgkin lymphoma	TRUE	reported	textfile	ebi-a-GCST90017042	22	50973113	0.0356813	3.22e-06	14306	genus Peptococcusgenus Peptococcus|| id:ebi-a-GCST90017042	TRUE	reported	igd	2	TRUE	0.00326361	46.8356	39.7862	20.6179	0.0666
rs6918730	A	G	A	G	-0.135311	0.00139998	0.939671	FALSE	FALSE	FALSE	finngen_R9_CD2_NONHODGKIN_NAS_EXALLC	98572413	0.987542	0.0896576	other and unspecified types of non-Hodgkin lymphoma	TRUE	reported	textfile	ebi-a-GCST90017042	6	99020289	0.0289742	1.15e-06	14306	genus Peptococcusgenus Peptococcus|| id:ebi-a-GCST90017042	TRUE	reported	igd	2	TRUE	0.00321922	46.1964	39.7862	21.8094	0.0974
rs7033353	G	T	G	T	-0.090152	0.0656004	0.475563	FALSE	FALSE	FALSE	finngen_R9_CD2_NONHODGKIN_NAS_EXALLC	101833566	0.129273	0.0432442	other and unspecified types of non-Hodgkin lymphoma	TRUE	reported	textfile	ebi-a-GCST90017042	9	104595848	0.018995	2.22e-06	14306	genus Peptococcusgenus Peptococcus|| id:ebi-a-GCST90017042	TRUE	reported	igd	2	TRUE	0.00395836	56.8453	39.7862	22.5254	0.4195
rs72850165	T	C	T	C	-0.134304	-0.0730599	0.077129	FALSE	FALSE	FALSE	finngen_R9_CD2_NONHODGKIN_NAS_EXALLC	968356	0.364579	0.0805801	other and unspecified types of non-Hodgkin lymphoma	TRUE	reported	textfile	ebi-a-GCST90017042	11	968356	0.0300423	5.74e-06	14306	genus Peptococcusgenus Peptococcus|| id:ebi-a-GCST90017042	TRUE	reported	igd	2	TRUE	0.00348382	50.0067	39.7862	19.9853	0.1083
rs74592222	G	A	G	A	0.137957	-0.0576614	0.115796	FALSE	FALSE	FALSE	finngen_R9_CD2_NONHODGKIN_NAS_EXALLC	75506015	0.393171	0.0675287	other and unspecified types of non-Hodgkin lymphoma	TRUE	reported	textfile	ebi-a-GCST90017042	1	75971700	0.0302965	8.55e-06	14306	genus Peptococcusgenus Peptococcus|| id:ebi-a-GCST90017042	TRUE	reported	igd	2	TRUE	0.0039412	56.598	39.7862	20.7349	0.1173
rs77681628	C	T	C	T	0.200307	0.100789	0.0806951	FALSE	FALSE	FALSE	finngen_R9_CD2_NONHODGKIN_NAS_EXALLC	90530302	0.207363	0.0799374	other and unspecified types of non-Hodgkin lymphoma	TRUE	reported	textfile	ebi-a-GCST90017042	13	91182556	0.0387328	2.69e-07	14306	genus Peptococcusgenus Peptococcus|| id:ebi-a-GCST90017042	TRUE	reported	igd	2	TRUE	0.00443038	63.6542	39.7862	26.7445	0.05865
rs10036909	C	T	C	T	0.185519	-0.0322272	0.0411099	FALSE	FALSE	FALSE	finngen_R9_CD2_NONHODGKIN_NAS_EXALLC	128525999	0.766611	0.108578	other and unspecified types of non-Hodgkin lymphoma	TRUE	reported	textfile	ebi-a-GCST90017068	5	127861692	0.0400881	8.05e-06	14306	genus Senegalimassiliagenus Senegalimassilia|| id:ebi-a-GCST90017068	TRUE	reported	igd	2	TRUE	0.00445626	64.0276	39.7862	21.4164	0.06958
rs11787826	C	A	C	A	0.081327	-0.0107055	0.408768	FALSE	FALSE	FALSE	finngen_R9_CD2_NONHODGKIN_NAS_EXALLC	34332384	0.807371	0.0439076	other and unspecified types of non-Hodgkin lymphoma	TRUE	reported	textfile	ebi-a-GCST90017068	9	34332382	0.0171154	2.63e-06	14306	genus Senegalimassiliagenus Senegalimassilia|| id:ebi-a-GCST90017068	TRUE	reported	igd	2	TRUE	0.00323923	46.4845	39.7862	22.5785	0.4284
rs1990708	A	C	A	C	-0.109619	-0.00918725	0.0777913	FALSE	FALSE	FALSE	finngen_R9_CD2_NONHODGKIN_NAS_EXALLC	205789399	0.908403	0.0798521	other and unspecified types of non-Hodgkin lymphoma	TRUE	reported	textfile	ebi-a-GCST90017068	2	206654123	0.0247785	8.91e-06	14306	genus Senegalimassiliagenus Senegalimassilia|| id:ebi-a-GCST90017068	TRUE	reported	igd	2	TRUE	0.00265017	38.0087	39.7862	19.5714	0.1262
rs2017373	C	T	C	T	0.0782258	0.0261092	0.363913	FALSE	FALSE	FALSE	finngen_R9_CD2_NONHODGKIN_NAS_EXALLC	33962790	0.562238	0.0450531	other and unspecified types of non-Hodgkin lymphoma	TRUE	reported	textfile	ebi-a-GCST90017068	14	34431996	0.0176841	9.5e-06	14306	genus Senegalimassiliagenus Senegalimassilia|| id:ebi-a-GCST90017068	TRUE	reported	igd	2	TRUE	0.00286472	41.0947	39.7862	19.5674	0.3738
rs7225245	A	G	A	G	-0.079173	-0.000622606	0.56914	FALSE	FALSE	FALSE	finngen_R9_CD2_NONHODGKIN_NAS_EXALLC	50302254	0.988651	0.0437697	other and unspecified types of non-Hodgkin lymphoma	TRUE	reported	textfile	ebi-a-GCST90017068	17	48379615	0.0170421	4.18e-06	14306	genus Senegalimassiliagenus Senegalimassilia|| id:ebi-a-GCST90017068	TRUE	reported	igd	2	TRUE	0.00311238	44.6585	39.7862	21.5828	0.4583
rs10044993	A	C	A	C	-0.139547	0.0461731	0.914287	FALSE	FALSE	FALSE	finngen_R9_CD2_NONHODGKIN_NAS_EXALLC	59128613	0.54988	0.0772204	other and unspecified types of non-Hodgkin lymphoma	TRUE	reported	textfile	ebi-a-GCST90017017	5	58424440	0.0316748	8.07e-06	14306	genus Hungatellagenus Hungatella|| id:ebi-a-GCST90017017	TRUE	reported	igd	2	TRUE	0.00403257	57.9154	39.7862	19.4095	0.1173
rs13128780	T	C	T	C	-0.149725	-0.0226534	0.188381	FALSE	FALSE	FALSE	finngen_R9_CD2_NONHODGKIN_NAS_EXALLC	165137846	0.680282	0.0549734	other and unspecified types of non-Hodgkin lymphoma	TRUE	reported	textfile	ebi-a-GCST90017017	4	166058998	0.0312777	1.75e-06	14306	genus Hungatellagenus Hungatella|| id:ebi-a-GCST90017017	TRUE	reported	igd	2	TRUE	0.00556162	79.9983	39.7862	22.915	0.1451
rs13249325	T	G	T	G	-0.100023	-0.0808418	0.469222	FALSE	FALSE	FALSE	finngen_R9_CD2_NONHODGKIN_NAS_EXALLC	14996016	0.0615829	0.0432474	other and unspecified types of non-Hodgkin lymphoma	TRUE	reported	textfile	ebi-a-GCST90017017	8	14853525	0.0225883	9.69e-06	14306	genus Hungatellagenus Hungatella|| id:ebi-a-GCST90017017	TRUE	reported	igd	2	TRUE	0.00464729	66.7852	39.7862	19.608	0.3668
rs17092615	G	A	G	A	0.152235	-0.0162537	0.138776	FALSE	FALSE	FALSE	finngen_R9_CD2_NONHODGKIN_NAS_EXALLC	95507282	0.795704	0.0627771	other and unspecified types of non-Hodgkin lymphoma	TRUE	reported	textfile	ebi-a-GCST90017017	14	95973619	0.0337867	7.38e-06	14306	genus Hungatellagenus Hungatella|| id:ebi-a-GCST90017017	TRUE	reported	igd	2	TRUE	0.00504528	72.5337	39.7862	20.3019	0.1243
rs72759041	G	T	G	T	-0.126025	0.00065719	0.208618	FALSE	FALSE	FALSE	finngen_R9_CD2_NONHODGKIN_NAS_EXALLC	89034145	0.990166	0.0533225	other and unspecified types of non-Hodgkin lymphoma	TRUE	reported	textfile	ebi-a-GCST90017017	15	89577376	0.0282242	3.86e-06	14306	genus Hungatellagenus Hungatella|| id:ebi-a-GCST90017017	TRUE	reported	igd	2	TRUE	0.00570374	82.0543	39.7862	19.9375	0.2346
rs10048062	C	T	C	T	-0.147352	-0.136449	0.088815	FALSE	FALSE	FALSE	finngen_R9_CD2_NONHODGKIN_NAS_EXALLC	97933690	0.0716209	0.075741	other and unspecified types of non-Hodgkin lymphoma	TRUE	reported	textfile	ebi-a-GCST90017016	15	98476920	0.0336531	8.59e-06	14306	genus Howardellagenus Howardella|| id:ebi-a-GCST90017016	TRUE	reported	igd	2	TRUE	0.00416297	59.796	39.7862	19.1718	0.1074
rs12452946	A	G	A	G	-0.105833	0.0317684	0.498297	FALSE	FALSE	FALSE	finngen_R9_CD2_NONHODGKIN_NAS_EXALLC	17349974	0.461678	0.0431584	other and unspecified types of non-Hodgkin lymphoma	TRUE	reported	textfile	ebi-a-GCST90017016	17	17253288	0.0228941	3.8e-06	14306	genus Howardellagenus Howardella|| id:ebi-a-GCST90017016	TRUE	reported	igd	2	TRUE	0.00560029	80.5577	39.7862	21.3695	0.499
rs1484873	G	A	G	A	0.227831	-0.121819	0.847161	FALSE	FALSE	FALSE	finngen_R9_CD2_NONHODGKIN_NAS_EXALLC	45627020	0.0441194	0.0605177	other and unspecified types of non-Hodgkin lymphoma	TRUE	reported	textfile	ebi-a-GCST90017016	18	43206985	0.046335	2.56e-06	14306	genus Howardellagenus Howardella|| id:ebi-a-GCST90017016	TRUE	reported	igd	2	TRUE	0.00663309	95.5133	39.7862	24.1773	0.0686
rs17167098	G	A	G	A	-0.169366	-0.0320929	0.136438	FALSE	FALSE	FALSE	finngen_R9_CD2_NONHODGKIN_NAS_EXALLC	133469602	0.610357	0.0629811	other and unspecified types of non-Hodgkin lymphoma	TRUE	reported	textfile	ebi-a-GCST90017016	7	133154356	0.0352068	1.12e-06	14306	genus Howardellagenus Howardella|| id:ebi-a-GCST90017016	TRUE	reported	igd	2	TRUE	0.00576354	82.9195	39.7862	23.1419	0.1133
rs2154047	A	C	A	C	0.192557	0.0152003	0.911482	FALSE	FALSE	FALSE	finngen_R9_CD2_NONHODGKIN_NAS_EXALLC	94986460	0.840309	0.0754363	other and unspecified types of non-Hodgkin lymphoma	TRUE	reported	textfile	ebi-a-GCST90017016	14	95452797	0.0420093	9.97e-06	14306	genus Howardellagenus Howardella|| id:ebi-a-GCST90017016	TRUE	reported	igd	2	TRUE	0.0046741	67.1722	39.7862	21.0101	0.0676
rs36081916	T	C	T	C	-0.18123	0.109298	0.0890718	FALSE	FALSE	FALSE	finngen_R9_CD2_NONHODGKIN_NAS_EXALLC	93898102	0.160349	0.0778533	other and unspecified types of non-Hodgkin lymphoma	TRUE	reported	textfile	ebi-a-GCST90017016	7	93527414	0.0402987	4.7e-06	14306	genus Howardellagenus Howardella|| id:ebi-a-GCST90017016	TRUE	reported	igd	2	TRUE	0.00649741	93.5468	39.7862	20.2245	0.1113
rs3791893	A	G	A	G	0.147035	0.0300668	0.143965	FALSE	FALSE	FALSE	finngen_R9_CD2_NONHODGKIN_NAS_EXALLC	217954673	0.629699	0.0623598	other and unspecified types of non-Hodgkin lymphoma	TRUE	reported	textfile	ebi-a-GCST90017016	2	218819396	0.034023	9.5e-06	14306	genus Howardellagenus Howardella|| id:ebi-a-GCST90017016	TRUE	reported	igd	2	TRUE	0.00467397	67.1704	39.7862	18.6765	0.1233
rs609430	T	G	T	G	-0.112045	0.0323948	0.349164	FALSE	FALSE	FALSE	finngen_R9_CD2_NONHODGKIN_NAS_EXALLC	168257164	0.475204	0.0453684	other and unspecified types of non-Hodgkin lymphoma	TRUE	reported	textfile	ebi-a-GCST90017016	4	169178315	0.0239328	3.34e-06	14306	genus Howardellagenus Howardella|| id:ebi-a-GCST90017016	TRUE	reported	igd	2	TRUE	0.00562621	80.9327	39.7862	21.9178	0.339
rs672217	G	A	G	A	0.164146	0.0174904	0.197784	FALSE	FALSE	FALSE	finngen_R9_CD2_NONHODGKIN_NAS_EXALLC	62457901	0.747651	0.0543625	other and unspecified types of non-Hodgkin lymphoma	TRUE	reported	textfile	ebi-a-GCST90017016	18	60125134	0.0349993	3.52e-06	14306	genus Howardellagenus Howardella|| id:ebi-a-GCST90017016	TRUE	reported	igd	2	TRUE	0.00653458	94.0854	39.7862	21.9959	0.1412
rs10065321	T	C	T	C	-0.0512828	-0.00760739	0.414975	FALSE	FALSE	FALSE	finngen_R9_CD2_NONHODGKIN_NAS_EXALLC	142477850	0.862043	0.0437776	other and unspecified types of non-Hodgkin lymphoma	TRUE	reported	textfile	ebi-a-GCST90017071	5	141857415	0.0108105	2.1e-06	14306	genus Subdoligranulumgenus Subdoligranulum|| id:ebi-a-GCST90017071	TRUE	reported	igd	2	TRUE	0.00122304	17.5157	39.7862	22.5036	0.3678
rs10497836	T	C	T	C	0.0524065	0.0215018	0.787541	FALSE	FALSE	FALSE	finngen_R9_CD2_NONHODGKIN_NAS_EXALLC	199423995	0.682719	0.0526029	other and unspecified types of non-Hodgkin lymphoma	TRUE	reported	textfile	ebi-a-GCST90017071	2	200288718	0.0118697	8.38e-06	14306	genus Subdoligranulumgenus Subdoligranulum|| id:ebi-a-GCST90017071	TRUE	reported	igd	2	TRUE	0.00110809	15.8677	39.7862	19.4935	0.2803
rs1667315	G	A	G	A	0.0485017	0.0563318	0.39191	FALSE	FALSE	FALSE	finngen_R9_CD2_NONHODGKIN_NAS_EXALLC	231544032	0.204154	0.0443625	other and unspecified types of non-Hodgkin lymphoma	TRUE	reported	textfile	ebi-a-GCST90017071	2	232408743	0.0107452	6.72e-06	14306	genus Subdoligranulumgenus Subdoligranulum|| id:ebi-a-GCST90017071	TRUE	reported	igd	2	TRUE	0.00115777	16.5799	39.7862	20.3744	0.4374
rs2114677	C	T	C	T	-0.104176	0.0408012	0.115563	FALSE	FALSE	FALSE	finngen_R9_CD2_NONHODGKIN_NAS_EXALLC	123713421	0.547092	0.067762	other and unspecified types of non-Hodgkin lymphoma	TRUE	reported	textfile	ebi-a-GCST90017071	10	125472937	0.0230829	2.72e-06	14306	genus Subdoligranulumgenus Subdoligranulum|| id:ebi-a-GCST90017071	TRUE	reported	igd	2	TRUE	0.00114106	16.3404	39.7862	20.3683	0.05567
rs2171249	C	T	C	T	0.106744	-0.0139115	0.0738091	FALSE	FALSE	FALSE	finngen_R9_CD2_NONHODGKIN_NAS_EXALLC	153372894	0.867258	0.0832314	other and unspecified types of non-Hodgkin lymphoma	TRUE	reported	textfile	ebi-a-GCST90017071	6	153694029	0.0233213	4.51e-06	14306	genus Subdoligranulumgenus Subdoligranulum|| id:ebi-a-GCST90017071	TRUE	reported	igd	2	TRUE	0.00155302	22.2489	39.7862	20.9499	0.07356
rs3761728	G	T	G	T	0.0543458	-0.103495	0.748193	FALSE	FALSE	FALSE	finngen_R9_CD2_NONHODGKIN_NAS_EXALLC	48988868	0.0379236	0.0498607	other and unspecified types of non-Hodgkin lymphoma	TRUE	reported	textfile	ebi-a-GCST90017071	4	48990885	0.0118866	3.87e-06	14306	genus Subdoligranulumgenus Subdoligranulum|| id:ebi-a-GCST90017071	TRUE	reported	igd	2	TRUE	0.00108507	15.5377	39.7862	20.9034	0.2425
rs4347804	G	A	G	A	-0.166063	-0.0303977	0.967783	FALSE	FALSE	FALSE	finngen_R9_CD2_NONHODGKIN_NAS_EXALLC	217351124	0.800752	0.120447	other and unspecified types of non-Hodgkin lymphoma	TRUE	reported	textfile	ebi-a-GCST90017071	2	218215847	0.0357483	2.18e-06	14306	genus Subdoligranulumgenus Subdoligranulum|| id:ebi-a-GCST90017071	TRUE	reported	igd	2	TRUE	0.00220401	31.5958	39.7862	21.5792	0.0417
rs6555306	C	T	C	T	0.0740777	0.00870275	0.858717	FALSE	FALSE	FALSE	finngen_R9_CD2_NONHODGKIN_NAS_EXALLC	4671270	0.887883	0.0617289	other and unspecified types of non-Hodgkin lymphoma	TRUE	reported	textfile	ebi-a-GCST90017071	5	4671383	0.0155463	2.81e-06	14306	genus Subdoligranulumgenus Subdoligranulum|| id:ebi-a-GCST90017071	TRUE	reported	igd	2	TRUE	0.00117809	16.8712	39.7862	22.705	0.1223
rs75158211	T	C	T	C	-0.072343	-0.04326	0.147875	FALSE	FALSE	FALSE	finngen_R9_CD2_NONHODGKIN_NAS_EXALLC	29153787	0.478779	0.0610786	other and unspecified types of non-Hodgkin lymphoma	TRUE	reported	textfile	ebi-a-GCST90017071	19	29644694	0.015933	7.52e-06	14306	genus Subdoligranulumgenus Subdoligranulum|| id:ebi-a-GCST90017071	TRUE	reported	igd	2	TRUE	0.00103532	14.8245	39.7862	20.6157	0.1113
rs76528319	G	T	G	T	-0.143279	-0.0866491	0.0825646	FALSE	FALSE	FALSE	finngen_R9_CD2_NONHODGKIN_NAS_EXALLC	118463753	0.265948	0.0778907	other and unspecified types of non-Hodgkin lymphoma	TRUE	reported	textfile	ebi-a-GCST90017071	5	117799448	0.0310662	7.41e-06	14306	genus Subdoligranulumgenus Subdoligranulum|| id:ebi-a-GCST90017071	TRUE	reported	igd	2	TRUE	0.00156755	22.4574	39.7862	21.271	0.03976
rs10070053	A	G	A	G	0.0594312	-0.00669144	0.413231	FALSE	FALSE	FALSE	finngen_R9_CD2_NONHODGKIN_NAS_EXALLC	34794684	0.878715	0.0438498	other and unspecified types of non-Hodgkin lymphoma	TRUE	reported	textfile	ebi-a-GCST90016984	5	34794789	0.0135375	7.65e-06	14306	genus Coprococcus2genus Coprococcus2|| id:ebi-a-GCST90016984	TRUE	reported	igd	2	TRUE	0.00170572	24.4403	39.7862	19.2731	0.4076
rs12634070	T	C	T	C	0.0736486	-0.116072	0.257173	FALSE	FALSE	FALSE	finngen_R9_CD2_NONHODGKIN_NAS_EXALLC	180827092	0.0188352	0.0494182	other and unspecified types of non-Hodgkin lymphoma	TRUE	reported	textfile	ebi-a-GCST90016984	3	180544880	0.0164921	9.95e-06	14306	genus Coprococcus2genus Coprococcus2|| id:ebi-a-GCST90016984	TRUE	reported	igd	2	TRUE	0.00168829	24.1901	39.7862	19.9424	0.1928
rs2482516	C	T	C	T	0.0754415	-0.0793391	0.226629	FALSE	FALSE	FALSE	finngen_R9_CD2_NONHODGKIN_NAS_EXALLC	25554070	0.123993	0.0515783	other and unspecified types of non-Hodgkin lymphoma	TRUE	reported	textfile	ebi-a-GCST90016984	9	25554068	0.0164619	4.72e-06	14306	genus Coprococcus2genus Coprococcus2|| id:ebi-a-GCST90016984	TRUE	reported	igd	2	TRUE	0.00198863	28.5021	39.7862	21.002	0.2256
rs35890118	A	G	A	G	-0.066536	-0.00416914	0.252172	FALSE	FALSE	FALSE	finngen_R9_CD2_NONHODGKIN_NAS_EXALLC	127917495	0.933313	0.0498237	other and unspecified types of non-Hodgkin lymphoma	TRUE	reported	textfile	ebi-a-GCST90016984	10	129715759	0.0147661	8.26e-06	14306	genus Coprococcus2genus Coprococcus2|| id:ebi-a-GCST90016984	TRUE	reported	igd	2	TRUE	0.00191733	27.4782	39.7862	20.304	0.3171
rs61823518	A	C	A	C	-0.0955381	0.0523215	0.106322	FALSE	FALSE	FALSE	finngen_R9_CD2_NONHODGKIN_NAS_EXALLC	223514894	0.458422	0.0705667	other and unspecified types of non-Hodgkin lymphoma	TRUE	reported	textfile	ebi-a-GCST90016984	1	223688236	0.0215724	6.68e-06	14306	genus Coprococcus2genus Coprococcus2|| id:ebi-a-GCST90016984	TRUE	reported	igd	2	TRUE	0.00157583	22.5763	39.7862	19.6136	0.09543
rs6677933	C	T	C	T	-0.0804405	-0.0392662	0.14703	FALSE	FALSE	FALSE	finngen_R9_CD2_NONHODGKIN_NAS_EXALLC	111596386	0.521117	0.061198	other and unspecified types of non-Hodgkin lymphoma	TRUE	reported	textfile	ebi-a-GCST90016984	1	112139008	0.0164216	1.19e-06	14306	genus Coprococcus2genus Coprococcus2|| id:ebi-a-GCST90016984	TRUE	reported	igd	2	TRUE	0.00237124	33.9988	39.7862	23.9949	0.2416
rs72680320	T	C	T	C	-0.0649382	-0.0424328	0.336117	FALSE	FALSE	FALSE	finngen_R9_CD2_NONHODGKIN_NAS_EXALLC	130204631	0.353299	0.0457147	other and unspecified types of non-Hodgkin lymphoma	TRUE	reported	textfile	ebi-a-GCST90016984	4	131125786	0.013919	2.27e-06	14306	genus Coprococcus2genus Coprococcus2|| id:ebi-a-GCST90016984	TRUE	reported	igd	2	TRUE	0.00204538	29.3171	39.7862	21.7663	0.4135
rs9426473	A	G	A	G	0.0727361	-0.0718187	0.259152	FALSE	FALSE	FALSE	finngen_R9_CD2_NONHODGKIN_NAS_EXALLC	4150395	0.143468	0.0490902	other and unspecified types of non-Hodgkin lymphoma	TRUE	reported	textfile	ebi-a-GCST90016984	1	4210455	0.0161662	6.31e-06	14306	genus Coprococcus2genus Coprococcus2|| id:ebi-a-GCST90016984	TRUE	reported	igd	2	TRUE	0.00212988	30.5309	39.7862	20.2434	0.2793
rs1007475	G	T	G	T	0.118065	-0.00487891	0.276803	FALSE	FALSE	FALSE	finngen_R9_CD2_NONHODGKIN_NAS_EXALLC	148082269	0.919468	0.0482565	other and unspecified types of non-Hodgkin lymphoma	TRUE	reported	textfile	ebi-a-GCST90016975	6	148403405	0.0261271	7.92e-06	14306	genus Butyrivibriogenus Butyrivibrio|| id:ebi-a-GCST90016975	TRUE	reported	igd	2	TRUE	0.00578891	83.2867	39.7862	20.4202	0.2942
rs11761679	T	C	T	C	0.154775	-0.00646218	0.139117	FALSE	FALSE	FALSE	finngen_R9_CD2_NONHODGKIN_NAS_EXALLC	150899841	0.917386	0.0622996	other and unspecified types of non-Hodgkin lymphoma	TRUE	reported	textfile	ebi-a-GCST90016975	7	150596929	0.0321539	2.2e-06	14306	genus Butyrivibriogenus Butyrivibrio|| id:ebi-a-GCST90016975	TRUE	reported	igd	2	TRUE	0.0063114	90.8516	39.7862	23.1704	0.1561
rs142855850	A	G	A	G	0.205013	0.0816771	0.0962584	FALSE	FALSE	FALSE	finngen_R9_CD2_NONHODGKIN_NAS_EXALLC	22298971	0.26914	0.0739129	other and unspecified types of non-Hodgkin lymphoma	TRUE	reported	textfile	ebi-a-GCST90016975	10	22587900	0.0457138	6.86e-06	14306	genus Butyrivibriogenus Butyrivibrio|| id:ebi-a-GCST90016975	TRUE	reported	igd	2	TRUE	0.00765944	110.406	39.7862	20.1126	0.1014
rs16934069	T	C	T	C	-0.133784	0.1308	0.179377	FALSE	FALSE	FALSE	finngen_R9_CD2_NONHODGKIN_NAS_EXALLC	116930885	0.0206153	0.0565024	other and unspecified types of non-Hodgkin lymphoma	TRUE	reported	textfile	ebi-a-GCST90016975	9	119693164	0.0299444	8.86e-06	14306	genus Butyrivibriogenus Butyrivibrio|| id:ebi-a-GCST90016975	TRUE	reported	igd	2	TRUE	0.00570159	82.0231	39.7862	19.9608	0.1988
rs16941336	C	T	C	T	0.127488	-0.00297295	0.231482	FALSE	FALSE	FALSE	finngen_R9_CD2_NONHODGKIN_NAS_EXALLC	20672384	0.953948	0.0514798	other and unspecified types of non-Hodgkin lymphoma	TRUE	reported	textfile	ebi-a-GCST90016975	17	20575697	0.0267936	1.53e-06	14306	genus Butyrivibriogenus Butyrivibrio|| id:ebi-a-GCST90016975	TRUE	reported	igd	2	TRUE	0.00632225	91.0089	39.7862	22.64	0.2644
rs17163238	G	A	G	A	0.140987	-0.0460334	0.191765	FALSE	FALSE	FALSE	finngen_R9_CD2_NONHODGKIN_NAS_EXALLC	129640328	0.399792	0.0546719	other and unspecified types of non-Hodgkin lymphoma	TRUE	reported	textfile	ebi-a-GCST90016975	5	128976021	0.0309117	5.51e-06	14306	genus Butyrivibriogenus Butyrivibrio|| id:ebi-a-GCST90016975	TRUE	reported	igd	2	TRUE	0.00635597	91.4974	39.7862	20.8023	0.1998
rs4537857	T	C	T	C	-0.12459	0.00126187	0.333279	FALSE	FALSE	FALSE	finngen_R9_CD2_NONHODGKIN_NAS_EXALLC	26718529	0.978008	0.045775	other and unspecified types of non-Hodgkin lymphoma	TRUE	reported	textfile	ebi-a-GCST90016975	13	27292666	0.0260992	1.8e-06	14306	genus Butyrivibriogenus Butyrivibrio|| id:ebi-a-GCST90016975	TRUE	reported	igd	2	TRUE	0.00642077	92.4362	39.7862	22.7883	0.2922
rs486484	A	G	A	G	-0.108349	-0.00684822	0.425064	FALSE	FALSE	FALSE	finngen_R9_CD2_NONHODGKIN_NAS_EXALLC	830864	0.875486	0.0437043	other and unspecified types of non-Hodgkin lymphoma	TRUE	reported	textfile	ebi-a-GCST90016975	20	811507	0.0240008	6.61e-06	14306	genus Butyrivibriogenus Butyrivibrio|| id:ebi-a-GCST90016975	TRUE	reported	igd	2	TRUE	0.00585028	84.1748	39.7862	20.3797	0.4712
rs4928024	G	A	G	A	0.17471	0.0631794	0.813865	FALSE	FALSE	FALSE	finngen_R9_CD2_NONHODGKIN_NAS_EXALLC	54254476	0.260052	0.0560963	other and unspecified types of non-Hodgkin lymphoma	TRUE	reported	textfile	ebi-a-GCST90016975	3	54288503	0.0389333	8.19e-06	14306	genus Butyrivibriogenus Butyrivibrio|| id:ebi-a-GCST90016975	TRUE	reported	igd	2	TRUE	0.00541595	77.8916	39.7862	20.1369	0.0984
rs72723662	C	T	C	T	0.224078	-0.0601218	0.143206	FALSE	FALSE	FALSE	finngen_R9_CD2_NONHODGKIN_NAS_EXALLC	75599220	0.340221	0.0630387	other and unspecified types of non-Hodgkin lymphoma	TRUE	reported	textfile	ebi-a-GCST90016975	14	76065563	0.0449336	7.86e-07	14306	genus Butyrivibriogenus Butyrivibrio|| id:ebi-a-GCST90016975	TRUE	reported	igd	2	TRUE	0.00907009	130.926	39.7862	24.8689	0.1004
rs74622183	A	G	A	G	-0.201027	-0.0910983	0.0889522	FALSE	FALSE	FALSE	finngen_R9_CD2_NONHODGKIN_NAS_EXALLC	33681771	0.229797	0.0758595	other and unspecified types of non-Hodgkin lymphoma	TRUE	reported	textfile	ebi-a-GCST90016975	14	34150977	0.0428204	2.46e-06	14306	genus Butyrivibriogenus Butyrivibrio|| id:ebi-a-GCST90016975	TRUE	reported	igd	2	TRUE	0.00645193	92.8878	39.7862	22.0398	0.08748
rs77356209	T	C	T	C	0.216874	-0.16368	0.0462225	FALSE	FALSE	FALSE	finngen_R9_CD2_NONHODGKIN_NAS_EXALLC	10267736	0.111124	0.102739	other and unspecified types of non-Hodgkin lymphoma	TRUE	reported	textfile	ebi-a-GCST90016975	18	10267733	0.0483299	6.66e-06	14306	genus Butyrivibriogenus Butyrivibrio|| id:ebi-a-GCST90016975	TRUE	reported	igd	2	TRUE	0.00427389	61.3962	39.7862	20.1365	0.04771
rs7752361	G	A	G	A	0.11923	-0.0421955	0.518956	FALSE	FALSE	FALSE	finngen_R9_CD2_NONHODGKIN_NAS_EXALLC	111459502	0.329715	0.0432913	other and unspecified types of non-Hodgkin lymphoma	TRUE	reported	textfile	ebi-a-GCST90016975	6	111780705	0.0239975	7.69e-07	14306	genus Butyrivibriogenus Butyrivibrio|| id:ebi-a-GCST90016975	TRUE	reported	igd	2	TRUE	0.00710744	102.393	39.7862	24.6853	0.496
rs7763512	A	G	A	G	-0.119846	0.0795049	0.576086	FALSE	FALSE	FALSE	finngen_R9_CD2_NONHODGKIN_NAS_EXALLC	21959860	0.0689636	0.0437164	other and unspecified types of non-Hodgkin lymphoma	TRUE	reported	textfile	ebi-a-GCST90016975	6	21960091	0.0253367	3.11e-06	14306	genus Butyrivibriogenus Butyrivibrio|| id:ebi-a-GCST90016975	TRUE	reported	igd	2	TRUE	0.00678628	97.7342	39.7862	22.3742	0.3827
rs9349693	G	A	G	A	-0.117973	-0.0165438	0.708288	FALSE	FALSE	FALSE	finngen_R9_CD2_NONHODGKIN_NAS_EXALLC	54074926	0.726442	0.0472865	other and unspecified types of non-Hodgkin lymphoma	TRUE	reported	textfile	ebi-a-GCST90016975	6	53939724	0.0259861	5.55e-06	14306	genus Butyrivibriogenus Butyrivibrio|| id:ebi-a-GCST90016975	TRUE	reported	igd	2	TRUE	0.00596556	85.8435	39.7862	20.6102	0.3111
rs10084203	G	A	G	A	-0.0549699	0.113822	0.869489	FALSE	FALSE	FALSE	finngen_R9_CD2_NONHODGKIN_NAS_EXALLC	190439423	0.0745401	0.0638274	other and unspecified types of non-Hodgkin lymphoma	TRUE	reported	textfile	ebi-a-GCST90016973	2	191304149	0.0123563	8.59e-06	14306	genus Butyricicoccusgenus Butyricicoccus|| id:ebi-a-GCST90016973	TRUE	reported	igd	2	TRUE	0.00110733	15.8567	39.7862	19.7912	0.2416
rs12034718	G	A	G	A	-0.0701199	0.0419561	0.776443	FALSE	FALSE	FALSE	finngen_R9_CD2_NONHODGKIN_NAS_EXALLC	66913912	0.419625	0.0519855	other and unspecified types of non-Hodgkin lymphoma	TRUE	reported	textfile	ebi-a-GCST90016973	1	67379595	0.0158213	9.58e-06	14306	genus Butyricicoccusgenus Butyricicoccus|| id:ebi-a-GCST90016973	TRUE	reported	igd	2	TRUE	0.00135482	19.4057	39.7862	19.6426	0.165
rs12585793	T	C	T	C	-0.262206	0.162663	0.0289327	FALSE	FALSE	FALSE	finngen_R9_CD2_NONHODGKIN_NAS_EXALLC	26444103	0.210902	0.130017	other and unspecified types of non-Hodgkin lymphoma	TRUE	reported	textfile	ebi-a-GCST90016973	13	27018240	0.0564729	5.79e-06	14306	genus Butyricicoccusgenus Butyricicoccus|| id:ebi-a-GCST90016973	TRUE	reported	igd	2	TRUE	0.00686211	98.8338	39.7862	21.5578	0.05268
rs2017189	T	G	T	G	0.0506956	-0.00149763	0.528255	FALSE	FALSE	FALSE	finngen_R9_CD2_NONHODGKIN_NAS_EXALLC	7458426	0.972314	0.0431515	other and unspecified types of non-Hodgkin lymphoma	TRUE	reported	textfile	ebi-a-GCST90016973	4	7460153	0.011024	3.87e-06	14306	genus Butyricicoccusgenus Butyricicoccus|| id:ebi-a-GCST90016973	TRUE	reported	igd	2	TRUE	0.00125335	17.9504	39.7862	21.1477	0.4215
rs4962426	T	G	T	G	-0.0614216	0.0472895	0.804103	FALSE	FALSE	FALSE	finngen_R9_CD2_NONHODGKIN_NAS_EXALLC	125219639	0.385696	0.0545156	other and unspecified types of non-Hodgkin lymphoma	TRUE	reported	textfile	ebi-a-GCST90016973	10	126908208	0.0135979	7.38e-06	14306	genus Butyricicoccusgenus Butyricicoccus|| id:ebi-a-GCST90016973	TRUE	reported	igd	2	TRUE	0.00119724	17.1458	39.7862	20.4032	0.1978
rs56221232	T	C	T	C	0.0828027	-0.170457	0.100848	FALSE	FALSE	FALSE	finngen_R9_CD2_NONHODGKIN_NAS_EXALLC	152596896	0.0170169	0.0714301	other and unspecified types of non-Hodgkin lymphoma	TRUE	reported	textfile	ebi-a-GCST90016973	2	153453410	0.0167401	7.62e-07	14306	genus Butyricicoccusgenus Butyricicoccus|| id:ebi-a-GCST90016973	TRUE	reported	igd	2	TRUE	0.00132424	18.967	39.7862	24.4666	0.1083
rs62478070	T	G	T	G	0.224039	0.263164	0.0260531	FALSE	FALSE	FALSE	finngen_R9_CD2_NONHODGKIN_NAS_EXALLC	157895458	0.055734	0.137558	other and unspecified types of non-Hodgkin lymphoma	TRUE	reported	textfile	ebi-a-GCST90016973	7	157688150	0.0494959	5.94e-06	14306	genus Butyricicoccusgenus Butyricicoccus|| id:ebi-a-GCST90016973	TRUE	reported	igd	2	TRUE	0.00419887	60.3138	39.7862	20.4884	0.04374
rs7322368	C	T	C	T	-0.0815733	-0.102438	0.909464	FALSE	FALSE	FALSE	finngen_R9_CD2_NONHODGKIN_NAS_EXALLC	99561736	0.170859	0.0748025	other and unspecified types of non-Hodgkin lymphoma	TRUE	reported	textfile	ebi-a-GCST90016973	13	100213990	0.0183167	5.52e-06	14306	genus Butyricicoccusgenus Butyricicoccus|| id:ebi-a-GCST90016973	TRUE	reported	igd	2	TRUE	0.00102954	14.7416	39.7862	19.8336	0.0845
rs10090365	G	A	G	A	0.0834413	0.00290338	0.521549	FALSE	FALSE	FALSE	finngen_R9_CD2_NONHODGKIN_NAS_EXALLC	137625956	0.94626	0.0430739	other and unspecified types of non-Hodgkin lymphoma	TRUE	reported	textfile	ebi-a-GCST90016976	8	138638199	0.0180989	4.17e-06	14306	genus Candidatus Soleaferreagenus Candidatus Soleaferrea|| id:ebi-a-GCST90016976	TRUE	reported	igd	2	TRUE	0.00343341	49.2807	39.7862	21.2548	0.4414
rs10809135	C	T	C	T	-0.0834858	-0.0725286	0.555709	FALSE	FALSE	FALSE	finngen_R9_CD2_NONHODGKIN_NAS_EXALLC	10611282	0.0988212	0.0439409	other and unspecified types of non-Hodgkin lymphoma	TRUE	reported	textfile	ebi-a-GCST90016976	9	10611282	0.0182426	5.47e-06	14306	genus Candidatus Soleaferreagenus Candidatus Soleaferrea|| id:ebi-a-GCST90016976	TRUE	reported	igd	2	TRUE	0.00348384	50.007	39.7862	20.9436	0.4911
rs36155147	T	C	T	C	-0.104966	-0.0465171	0.660268	FALSE	FALSE	FALSE	finngen_R9_CD2_NONHODGKIN_NAS_EXALLC	312402	0.315554	0.0463485	other and unspecified types of non-Hodgkin lymphoma	TRUE	reported	textfile	ebi-a-GCST90016976	7	352368	0.0240995	5.41e-06	14306	genus Candidatus Soleaferreagenus Candidatus Soleaferrea|| id:ebi-a-GCST90016976	TRUE	reported	igd	2	TRUE	0.00508807	73.1519	39.7862	18.9706	0.3618
rs4294381	C	T	C	T	-0.112197	0.0443474	0.843041	FALSE	FALSE	FALSE	finngen_R9_CD2_NONHODGKIN_NAS_EXALLC	224500405	0.453921	0.0592171	other and unspecified types of non-Hodgkin lymphoma	TRUE	reported	textfile	ebi-a-GCST90016976	1	224688107	0.023186	1.37e-06	14306	genus Candidatus Soleaferreagenus Candidatus Soleaferrea|| id:ebi-a-GCST90016976	TRUE	reported	igd	2	TRUE	0.00371442	53.3291	39.7862	23.4159	0.1799
rs4678258	T	C	T	C	0.0986136	0.0755938	0.242205	FALSE	FALSE	FALSE	finngen_R9_CD2_NONHODGKIN_NAS_EXALLC	138226350	0.134197	0.0504715	other and unspecified types of non-Hodgkin lymphoma	TRUE	reported	textfile	ebi-a-GCST90016976	3	137945192	0.0215646	5.53e-06	14306	genus Candidatus Soleaferreagenus Candidatus Soleaferrea|| id:ebi-a-GCST90016976	TRUE	reported	igd	2	TRUE	0.00388905	55.8461	39.7862	20.9118	0.2763
rs6489992	A	G	A	G	-0.0840437	-0.0958017	0.370194	FALSE	FALSE	FALSE	finngen_R9_CD2_NONHODGKIN_NAS_EXALLC	114914964	0.0318911	0.0446468	other and unspecified types of non-Hodgkin lymphoma	TRUE	reported	textfile	ebi-a-GCST90016976	12	115352769	0.0187031	7.89e-06	14306	genus Candidatus Soleaferreagenus Candidatus Soleaferrea|| id:ebi-a-GCST90016976	TRUE	reported	igd	2	TRUE	0.00334387	47.9912	39.7862	20.1922	0.3847
rs6494306	A	G	A	G	-0.0969304	0.0549784	0.325286	FALSE	FALSE	FALSE	finngen_R9_CD2_NONHODGKIN_NAS_EXALLC	62102341	0.234873	0.046282	other and unspecified types of non-Hodgkin lymphoma	TRUE	reported	textfile	ebi-a-GCST90016976	15	62394540	0.0214221	5.8e-06	14306	genus Candidatus Soleaferreagenus Candidatus Soleaferrea|| id:ebi-a-GCST90016976	TRUE	reported	igd	2	TRUE	0.00297029	42.6136	39.7862	20.4737	0.1968
rs7400877	C	T	C	T	0.0951085	-0.0677697	0.787303	FALSE	FALSE	FALSE	finngen_R9_CD2_NONHODGKIN_NAS_EXALLC	75937199	0.199338	0.0528032	other and unspecified types of non-Hodgkin lymphoma	TRUE	reported	textfile	ebi-a-GCST90016976	14	76403542	0.0212799	9.29e-06	14306	genus Candidatus Soleaferreagenus Candidatus Soleaferrea|| id:ebi-a-GCST90016976	TRUE	reported	igd	2	TRUE	0.00339663	48.751	39.7862	19.9756	0.2505
rs9973954	G	A	G	A	-0.0892075	0.0136177	0.643313	FALSE	FALSE	FALSE	finngen_R9_CD2_NONHODGKIN_NAS_EXALLC	19686146	0.763913	0.04534	other and unspecified types of non-Hodgkin lymphoma	TRUE	reported	textfile	ebi-a-GCST90016976	2	19885907	0.0195401	5.95e-06	14306	genus Candidatus Soleaferreagenus Candidatus Soleaferrea|| id:ebi-a-GCST90016976	TRUE	reported	igd	2	TRUE	0.00338121	48.5289	39.7862	20.8425	0.3062
rs10093861	G	A	G	A	-0.0568869	0.0506474	0.407626	FALSE	FALSE	FALSE	finngen_R9_CD2_NONHODGKIN_NAS_EXALLC	120232167	0.248971	0.0439323	other and unspecified types of non-Hodgkin lymphoma	TRUE	reported	textfile	ebi-a-GCST90017021	8	121244406	0.0121152	3.06e-06	14306	genus Lachnospiraceae FCS020 groupgenus Lachnospiraceae FCS020 group|| id:ebi-a-GCST90017021	TRUE	reported	igd	2	TRUE	0.00161803	23.1819	39.7862	22.0477	0.498
rs1254846	A	G	A	G	-0.105963	0.0702644	0.855602	FALSE	FALSE	FALSE	finngen_R9_CD2_NONHODGKIN_NAS_EXALLC	43850646	0.256373	0.0619067	other and unspecified types of non-Hodgkin lymphoma	TRUE	reported	textfile	ebi-a-GCST90017021	10	44346094	0.0232501	5.6e-06	14306	genus Lachnospiraceae FCS020 groupgenus Lachnospiraceae FCS020 group|| id:ebi-a-GCST90017021	TRUE	reported	igd	2	TRUE	0.00186674	26.7518	39.7862	20.7711	0.0915
rs1363769	C	T	C	T	0.200628	-0.039921	0.968086	FALSE	FALSE	FALSE	finngen_R9_CD2_NONHODGKIN_NAS_EXALLC	17754496	0.741519	0.12103	other and unspecified types of non-Hodgkin lymphoma	TRUE	reported	textfile	ebi-a-GCST90017021	19	17865305	0.0449372	1.58e-06	14306	genus Lachnospiraceae FCS020 groupgenus Lachnospiraceae FCS020 group|| id:ebi-a-GCST90017021	TRUE	reported	igd	2	TRUE	0.0025539	36.6245	39.7862	19.9329	0.0328
rs2322265	C	T	C	T	-0.0666305	-0.0085402	0.266312	FALSE	FALSE	FALSE	finngen_R9_CD2_NONHODGKIN_NAS_EXALLC	165666933	0.862405	0.0492761	other and unspecified types of non-Hodgkin lymphoma	TRUE	reported	textfile	ebi-a-GCST90017021	4	166588085	0.0141577	5.21e-06	14306	genus Lachnospiraceae FCS020 groupgenus Lachnospiraceae FCS020 group|| id:ebi-a-GCST90017021	TRUE	reported	igd	2	TRUE	0.00168901	24.2004	39.7862	22.1493	0.2555
rs2862811	C	T	C	T	-0.0564927	-0.0112514	0.699538	FALSE	FALSE	FALSE	finngen_R9_CD2_NONHODGKIN_NAS_EXALLC	166278627	0.810528	0.0469306	other and unspecified types of non-Hodgkin lymphoma	TRUE	reported	textfile	ebi-a-GCST90017021	3	165996415	0.0121736	3.92e-06	14306	genus Lachnospiraceae FCS020 groupgenus Lachnospiraceae FCS020 group|| id:ebi-a-GCST90017021	TRUE	reported	igd	2	TRUE	0.00158238	22.6703	39.7862	21.5351	0.4543
rs35035870	T	C	T	C	-0.190615	0.0780252	0.0393235	FALSE	FALSE	FALSE	finngen_R9_CD2_NONHODGKIN_NAS_EXALLC	3227646	0.480308	0.110548	other and unspecified types of non-Hodgkin lymphoma	TRUE	reported	textfile	ebi-a-GCST90017021	11	3248876	0.0414403	2.62e-06	14306	genus Lachnospiraceae FCS020 groupgenus Lachnospiraceae FCS020 group|| id:ebi-a-GCST90017021	TRUE	reported	igd	2	TRUE	0.00250771	35.9605	39.7862	21.1577	0.03579
rs3999074	G	T	G	T	-0.0550587	-0.0353769	0.493189	FALSE	FALSE	FALSE	finngen_R9_CD2_NONHODGKIN_NAS_EXALLC	63803887	0.414497	0.0433538	other and unspecified types of non-Hodgkin lymphoma	TRUE	reported	textfile	ebi-a-GCST90017021	10	65563647	0.0121847	6.55e-06	14306	genus Lachnospiraceae FCS020 groupgenus Lachnospiraceae FCS020 group|| id:ebi-a-GCST90017021	TRUE	reported	igd	2	TRUE	0.00151282	21.6722	39.7862	20.4184	0.4781
rs4452603	T	G	T	G	0.0604208	-0.0259509	0.271989	FALSE	FALSE	FALSE	finngen_R9_CD2_NONHODGKIN_NAS_EXALLC	71256565	0.596427	0.0490059	other and unspecified types of non-Hodgkin lymphoma	TRUE	reported	textfile	ebi-a-GCST90017021	6	71966268	0.0135965	8.98e-06	14306	genus Lachnospiraceae FCS020 groupgenus Lachnospiraceae FCS020 group|| id:ebi-a-GCST90017021	TRUE	reported	igd	2	TRUE	0.0014919	21.372	39.7862	19.7478	0.2863
rs7249113	G	A	G	A	0.0679483	0.00580693	0.29811	FALSE	FALSE	FALSE	finngen_R9_CD2_NONHODGKIN_NAS_EXALLC	2571234	0.902469	0.047387	other and unspecified types of non-Hodgkin lymphoma	TRUE	reported	textfile	ebi-a-GCST90017021	19	2571232	0.0133496	3.72e-07	14306	genus Lachnospiraceae FCS020 groupgenus Lachnospiraceae FCS020 group|| id:ebi-a-GCST90017021	TRUE	reported	igd	2	TRUE	0.00186683	26.7531	39.7862	25.9072	0.2813
rs72793667	A	G	A	G	-0.116881	-0.0810864	0.0397913	FALSE	FALSE	FALSE	finngen_R9_CD2_NONHODGKIN_NAS_EXALLC	53719294	0.459272	0.10957	other and unspecified types of non-Hodgkin lymphoma	TRUE	reported	textfile	ebi-a-GCST90017021	2	53946431	0.0246589	1.63e-06	14306	genus Lachnospiraceae FCS020 groupgenus Lachnospiraceae FCS020 group|| id:ebi-a-GCST90017021	TRUE	reported	igd	2	TRUE	0.00209092	29.9711	39.7862	22.4668	0.0835
rs9308097	G	A	G	A	-0.055381	-0.0430676	0.506404	FALSE	FALSE	FALSE	finngen_R9_CD2_NONHODGKIN_NAS_EXALLC	164865326	0.317985	0.0431277	other and unspecified types of non-Hodgkin lymphoma	TRUE	reported	textfile	ebi-a-GCST90017021	4	165786478	0.0123659	7.47e-06	14306	genus Lachnospiraceae FCS020 groupgenus Lachnospiraceae FCS020 group|| id:ebi-a-GCST90017021	TRUE	reported	igd	2	TRUE	0.00151957	21.769	39.7862	20.0572	0.4523
rs9788306	C	T	C	T	-0.062804	-0.0450067	0.287107	FALSE	FALSE	FALSE	finngen_R9_CD2_NONHODGKIN_NAS_EXALLC	39845177	0.347612	0.0479187	other and unspecified types of non-Hodgkin lymphoma	TRUE	reported	textfile	ebi-a-GCST90017021	13	40419314	0.0130744	1.39e-06	14306	genus Lachnospiraceae FCS020 groupgenus Lachnospiraceae FCS020 group|| id:ebi-a-GCST90017021	TRUE	reported	igd	2	TRUE	0.00160514	22.9968	39.7862	23.0744	0.2843
rs10093869	A	G	A	G	-0.0577795	-0.0701384	0.423884	FALSE	FALSE	FALSE	finngen_R9_CD2_NONHODGKIN_NAS_EXALLC	1318658	0.109753	0.0438556	other and unspecified types of non-Hodgkin lymphoma	TRUE	reported	textfile	ebi-a-GCST90017034	8	1266824	0.0125389	3.67e-06	14306	genus Odoribactergenus Odoribacter|| id:ebi-a-GCST90017034	TRUE	reported	igd	2	TRUE	0.00156607	22.4362	39.7862	21.2338	0.3757
rs10423795	T	C	T	C	-0.0550695	-0.0242916	0.615734	FALSE	FALSE	FALSE	finngen_R9_CD2_NONHODGKIN_NAS_EXALLC	49019831	0.585162	0.0445015	other and unspecified types of non-Hodgkin lymphoma	TRUE	reported	textfile	ebi-a-GCST90017034	19	49523088	0.0121164	6.58e-06	14306	genus Odoribactergenus Odoribacter|| id:ebi-a-GCST90017034	TRUE	reported	igd	2	TRUE	0.00146341	20.9634	39.7862	20.6574	0.4066
rs28417404	A	G	A	G	-0.0726896	-0.0957437	0.0965167	FALSE	FALSE	FALSE	finngen_R9_CD2_NONHODGKIN_NAS_EXALLC	70477507	0.186531	0.0724831	other and unspecified types of non-Hodgkin lymphoma	TRUE	reported	textfile	ebi-a-GCST90017034	14	70944224	0.0161372	3.68e-06	14306	genus Odoribactergenus Odoribacter|| id:ebi-a-GCST90017034	TRUE	reported	igd	2	TRUE	0.0014841	21.2601	39.7862	20.2903	0.169
rs4793970	A	G	A	G	-0.0576329	0.00189387	0.363471	FALSE	FALSE	FALSE	finngen_R9_CD2_NONHODGKIN_NAS_EXALLC	48686600	0.966429	0.0449989	other and unspecified types of non-Hodgkin lymphoma	TRUE	reported	textfile	ebi-a-GCST90017034	17	46763962	0.0129154	6.03e-06	14306	genus Odoribactergenus Odoribacter|| id:ebi-a-GCST90017034	TRUE	reported	igd	2	TRUE	0.00139823	20.0283	39.7862	19.9125	0.3012
rs6856150	A	G	A	G	-0.0881922	-0.0394346	0.877048	FALSE	FALSE	FALSE	finngen_R9_CD2_NONHODGKIN_NAS_EXALLC	11905935	0.547726	0.0655961	other and unspecified types of non-Hodgkin lymphoma	TRUE	reported	textfile	ebi-a-GCST90017034	4	11907559	0.0194146	6.06e-06	14306	genus Odoribactergenus Odoribacter|| id:ebi-a-GCST90017034	TRUE	reported	igd	2	TRUE	0.00162254	23.2466	39.7862	20.635	0.1183
rs74553962	T	G	T	G	0.121449	-0.0236135	0.0760954	FALSE	FALSE	FALSE	finngen_R9_CD2_NONHODGKIN_NAS_EXALLC	68765245	0.774025	0.0822441	other and unspecified types of non-Hodgkin lymphoma	TRUE	reported	textfile	ebi-a-GCST90017034	8	69677480	0.0264106	9.49e-06	14306	genus Odoribactergenus Odoribacter|| id:ebi-a-GCST90017034	TRUE	reported	igd	2	TRUE	0.0017316	24.8117	39.7862	21.1462	0.06262
rs77779484	G	A	G	A	-0.133489	0.0671756	0.0610288	FALSE	FALSE	FALSE	finngen_R9_CD2_NONHODGKIN_NAS_EXALLC	67262163	0.459681	0.0908551	other and unspecified types of non-Hodgkin lymphoma	TRUE	reported	textfile	ebi-a-GCST90017034	12	67655943	0.0268526	6.56e-07	14306	genus Odoribactergenus Odoribacter|| id:ebi-a-GCST90017034	TRUE	reported	igd	2	TRUE	0.00196761	28.2002	39.7862	24.7126	0.05865
rs10098492	T	C	T	C	0.132323	-0.00463397	0.0573293	FALSE	FALSE	FALSE	finngen_R9_CD2_NONHODGKIN_NAS_EXALLC	112097527	0.959889	0.0921401	other and unspecified types of non-Hodgkin lymphoma	TRUE	reported	textfile	ebi-a-GCST90016992	8	113109756	0.0293688	6.41e-06	14306	genus Enterorhabdusgenus Enterorhabdus|| id:ebi-a-GCST90016992	TRUE	reported	igd	2	TRUE	0.00288124	41.3323	39.7862	20.3001	0.09046
rs114731706	T	G	T	G	0.182308	-0.0314443	0.03195	FALSE	FALSE	FALSE	finngen_R9_CD2_NONHODGKIN_NAS_EXALLC	19412192	0.797708	0.122679	other and unspecified types of non-Hodgkin lymphoma	TRUE	reported	textfile	ebi-a-GCST90016992	2	19611953	0.0382298	2.17e-06	14306	genus Enterorhabdusgenus Enterorhabdus|| id:ebi-a-GCST90016992	TRUE	reported	igd	2	TRUE	0.00508698	73.1363	39.7862	22.7409	0.0835
rs2051957	C	T	C	T	0.0843291	-0.00859331	0.20029	FALSE	FALSE	FALSE	finngen_R9_CD2_NONHODGKIN_NAS_EXALLC	90080569	0.874194	0.0542734	other and unspecified types of non-Hodgkin lymphoma	TRUE	reported	textfile	ebi-a-GCST90016992	7	89709883	0.0189864	8.9e-06	14306	genus Enterorhabdusgenus Enterorhabdus|| id:ebi-a-GCST90016992	TRUE	reported	igd	2	TRUE	0.00255389	36.6243	39.7862	19.7274	0.2346
rs3017103	G	A	G	A	-0.0980897	0.0113147	0.809499	FALSE	FALSE	FALSE	finngen_R9_CD2_NONHODGKIN_NAS_EXALLC	62406721	0.837574	0.0551942	other and unspecified types of non-Hodgkin lymphoma	TRUE	reported	textfile	ebi-a-GCST90016992	11	62174193	0.0208995	2.94e-06	14306	genus Enterorhabdusgenus Enterorhabdus|| id:ebi-a-GCST90016992	TRUE	reported	igd	2	TRUE	0.00296033	42.4703	39.7862	22.028	0.1899
rs73331712	T	C	T	C	0.26199	0.0278128	0.0412457	FALSE	FALSE	FALSE	finngen_R9_CD2_NONHODGKIN_NAS_EXALLC	69121322	0.796533	0.10787	other and unspecified types of non-Hodgkin lymphoma	TRUE	reported	textfile	ebi-a-GCST90016992	12	69515102	0.055123	4.85e-06	14306	genus Enterorhabdusgenus Enterorhabdus|| id:ebi-a-GCST90016992	TRUE	reported	igd	2	TRUE	0.00561648	80.7918	39.7862	22.5894	0.04274
rs77655283	G	A	G	A	0.132988	-0.000476789	0.0704711	FALSE	FALSE	FALSE	finngen_R9_CD2_NONHODGKIN_NAS_EXALLC	235531235	0.995507	0.0846786	other and unspecified types of non-Hodgkin lymphoma	TRUE	reported	textfile	ebi-a-GCST90016992	2	236439879	0.0298306	5.88e-06	14306	genus Enterorhabdusgenus Enterorhabdus|| id:ebi-a-GCST90016992	TRUE	reported	igd	2	TRUE	0.00225973	32.3964	39.7862	19.8747	0.06859
rs1010560	C	A	C	A	0.0580232	0.046384	0.2677	FALSE	FALSE	FALSE	finngen_R9_CD2_NONHODGKIN_NAS_EXALLC	29927454	0.341233	0.0487364	other and unspecified types of non-Hodgkin lymphoma	TRUE	reported	textfile	ebi-a-GCST90016983	1	30400301	0.0122722	1.96e-06	14306	genus Coprococcus1genus Coprococcus1|| id:ebi-a-GCST90016983	TRUE	reported	igd	2	TRUE	0.00140368	20.1064	39.7862	22.3542	0.2962
rs12794898	G	T	G	T	0.0903299	0.00089803	0.130955	FALSE	FALSE	FALSE	finngen_R9_CD2_NONHODGKIN_NAS_EXALLC	124684165	0.988965	0.0649328	other and unspecified types of non-Hodgkin lymphoma	TRUE	reported	textfile	ebi-a-GCST90016983	11	124554061	0.0197212	4.92e-06	14306	genus Coprococcus1genus Coprococcus1|| id:ebi-a-GCST90016983	TRUE	reported	igd	2	TRUE	0.00139548	19.9889	39.7862	20.9796	0.09443
rs1519491	T	C	T	C	0.0499197	0.0134098	0.397044	FALSE	FALSE	FALSE	finngen_R9_CD2_NONHODGKIN_NAS_EXALLC	21856898	0.761057	0.0440977	other and unspecified types of non-Hodgkin lymphoma	TRUE	reported	textfile	ebi-a-GCST90016983	2	22079770	0.0113558	8.95e-06	14306	genus Coprococcus1genus Coprococcus1|| id:ebi-a-GCST90016983	TRUE	reported	igd	2	TRUE	0.00120426	17.2465	39.7862	19.3245	0.4085
rs1576241	A	G	A	G	-0.0510343	-0.0882181	0.381265	FALSE	FALSE	FALSE	finngen_R9_CD2_NONHODGKIN_NAS_EXALLC	71819574	0.0469299	0.0443993	other and unspecified types of non-Hodgkin lymphoma	TRUE	reported	textfile	ebi-a-GCST90016983	6	72529277	0.0109535	3.33e-06	14306	genus Coprococcus1genus Coprococcus1|| id:ebi-a-GCST90016983	TRUE	reported	igd	2	TRUE	0.00128312	18.3773	39.7862	21.7079	0.4394
rs2907920	G	A	G	A	-0.0561173	0.118562	0.715156	FALSE	FALSE	FALSE	finngen_R9_CD2_NONHODGKIN_NAS_EXALLC	2600719	0.0139046	0.0482016	other and unspecified types of non-Hodgkin lymphoma	TRUE	reported	textfile	ebi-a-GCST90016983	19	2600717	0.0126824	7.65e-06	14306	genus Coprococcus1genus Coprococcus1|| id:ebi-a-GCST90016983	TRUE	reported	igd	2	TRUE	0.00129761	18.5852	39.7862	19.579	0.2903
rs4277593	G	A	G	A	-0.0585649	0.01793	0.409207	FALSE	FALSE	FALSE	finngen_R9_CD2_NONHODGKIN_NAS_EXALLC	4338773	0.682339	0.0438094	other and unspecified types of non-Hodgkin lymphoma	TRUE	reported	textfile	ebi-a-GCST90016983	20	4319420	0.0109914	1.14e-07	14306	genus Coprococcus1genus Coprococcus1|| id:ebi-a-GCST90016983	TRUE	reported	igd	2	TRUE	0.00171296	24.5443	39.7862	28.3902	0.4831
rs56405618	A	G	A	G	-0.08963	0.0869407	0.115974	FALSE	FALSE	FALSE	finngen_R9_CD2_NONHODGKIN_NAS_EXALLC	173547165	0.200322	0.0678888	other and unspecified types of non-Hodgkin lymphoma	TRUE	reported	textfile	ebi-a-GCST90016983	4	174468316	0.0186508	1.57e-06	14306	genus Coprococcus1genus Coprococcus1|| id:ebi-a-GCST90016983	TRUE	reported	igd	2	TRUE	0.00158923	22.7686	39.7862	23.0947	0.1113
rs73031725	T	C	T	C	0.167591	-0.0243575	0.0312779	FALSE	FALSE	FALSE	finngen_R9_CD2_NONHODGKIN_NAS_EXALLC	134752388	0.845458	0.124964	other and unspecified types of non-Hodgkin lymphoma	TRUE	reported	textfile	ebi-a-GCST90016983	11	134622282	0.0355224	1.98e-06	14306	genus Coprococcus1genus Coprococcus1|| id:ebi-a-GCST90016983	TRUE	reported	igd	2	TRUE	0.0031998	45.9168	39.7862	22.2585	0.06064
rs73167075	T	C	T	C	0.0573137	0.0144804	0.211184	FALSE	FALSE	FALSE	finngen_R9_CD2_NONHODGKIN_NAS_EXALLC	165975355	0.78344	0.0526872	other and unspecified types of non-Hodgkin lymphoma	TRUE	reported	textfile	ebi-a-GCST90016983	3	165693143	0.0127573	8.57e-06	14306	genus Coprococcus1genus Coprococcus1|| id:ebi-a-GCST90016983	TRUE	reported	igd	2	TRUE	0.00119695	17.1417	39.7862	20.1836	0.2396
rs74101919	T	C	T	C	-0.0718988	-1.41e-05	0.107968	FALSE	FALSE	FALSE	finngen_R9_CD2_NONHODGKIN_NAS_EXALLC	94958765	0.999837	0.0691101	other and unspecified types of non-Hodgkin lymphoma	TRUE	reported	textfile	ebi-a-GCST90016983	1	95424321	0.0144651	1.03e-06	14306	genus Coprococcus1genus Coprococcus1|| id:ebi-a-GCST90016983	TRUE	reported	igd	2	TRUE	0.00157118	22.5096	39.7862	24.7059	0.1869
rs946513	T	C	T	C	-0.205899	-0.121891	0.953844	FALSE	FALSE	FALSE	finngen_R9_CD2_NONHODGKIN_NAS_EXALLC	15871821	0.242378	0.104263	other and unspecified types of non-Hodgkin lymphoma	TRUE	reported	textfile	ebi-a-GCST90016983	10	15913820	0.0460018	8.62e-06	14306	genus Coprococcus1genus Coprococcus1|| id:ebi-a-GCST90016983	TRUE	reported	igd	2	TRUE	0.00438425	62.9885	39.7862	20.0336	0.0547
rs10131724	C	A	C	A	0.199832	-0.00969425	0.900417	FALSE	FALSE	FALSE	finngen_R9_CD2_NONHODGKIN_NAS_EXALLC	51752348	0.894696	0.0732394	other and unspecified types of non-Hodgkin lymphoma	TRUE	reported	textfile	ebi-a-GCST90017004	14	52219066	0.0414577	2.39e-06	14306	genus Eubacterium ruminantium groupgenus Eubacterium ruminantium group|| id:ebi-a-GCST90017004	TRUE	reported	igd	2	TRUE	0.0047564	68.3607	39.7862	23.2338	0.0636
rs10923018	G	A	G	A	0.0726438	-0.0409484	0.579666	FALSE	FALSE	FALSE	finngen_R9_CD2_NONHODGKIN_NAS_EXALLC	88057716	0.349157	0.0437378	other and unspecified types of non-Hodgkin lymphoma	TRUE	reported	textfile	ebi-a-GCST90017004	1	88523399	0.0160924	6.8e-06	14306	genus Eubacterium ruminantium groupgenus Eubacterium ruminantium group|| id:ebi-a-GCST90017004	TRUE	reported	igd	2	TRUE	0.0026304	37.7245	39.7862	20.3777	0.4722
rs11637981	T	G	T	G	0.073258	0.0280765	0.443759	FALSE	FALSE	FALSE	finngen_R9_CD2_NONHODGKIN_NAS_EXALLC	60997423	0.518016	0.0434347	other and unspecified types of non-Hodgkin lymphoma	TRUE	reported	textfile	ebi-a-GCST90017004	15	61289622	0.0160888	5.44e-06	14306	genus Eubacterium ruminantium groupgenus Eubacterium ruminantium group|| id:ebi-a-GCST90017004	TRUE	reported	igd	2	TRUE	0.00268065	38.4471	39.7862	20.733	0.4841
rs13025464	C	T	C	T	0.0737077	0.00700719	0.597208	FALSE	FALSE	FALSE	finngen_R9_CD2_NONHODGKIN_NAS_EXALLC	200745922	0.873829	0.044127	other and unspecified types of non-Hodgkin lymphoma	TRUE	reported	textfile	ebi-a-GCST90017004	2	201610645	0.0163786	6.97e-06	14306	genus Eubacterium ruminantium groupgenus Eubacterium ruminantium group|| id:ebi-a-GCST90017004	TRUE	reported	igd	2	TRUE	0.00256691	36.8116	39.7862	20.2522	0.3827
rs139749	C	T	C	T	-0.0845439	0.0145143	0.341259	FALSE	FALSE	FALSE	finngen_R9_CD2_NONHODGKIN_NAS_EXALLC	24907088	0.751344	0.0458056	other and unspecified types of non-Hodgkin lymphoma	TRUE	reported	textfile	ebi-a-GCST90017004	22	25303055	0.0171791	8.59e-07	14306	genus Eubacterium ruminantium groupgenus Eubacterium ruminantium group|| id:ebi-a-GCST90017004	TRUE	reported	igd	2	TRUE	0.00321651	46.1575	39.7862	24.2194	0.3419
rs16891896	G	A	G	A	-0.174787	-0.0131567	0.0852933	FALSE	FALSE	FALSE	finngen_R9_CD2_NONHODGKIN_NAS_EXALLC	33897484	0.864327	0.0769986	other and unspecified types of non-Hodgkin lymphoma	TRUE	reported	textfile	ebi-a-GCST90017004	5	33897589	0.0390573	2.38e-06	14306	genus Eubacterium ruminantium groupgenus Eubacterium ruminantium group|| id:ebi-a-GCST90017004	TRUE	reported	igd	2	TRUE	0.0033734	48.4164	39.7862	20.0269	0.05865
rs17519472	C	T	C	T	0.107804	-0.0855296	0.139129	FALSE	FALSE	FALSE	finngen_R9_CD2_NONHODGKIN_NAS_EXALLC	30208021	0.175032	0.0630652	other and unspecified types of non-Hodgkin lymphoma	TRUE	reported	textfile	ebi-a-GCST90017004	12	30360954	0.0233984	4.7e-06	14306	genus Eubacterium ruminantium groupgenus Eubacterium ruminantium group|| id:ebi-a-GCST90017004	TRUE	reported	igd	2	TRUE	0.00302985	43.4707	39.7862	21.2274	0.1541
rs209813	G	A	G	A	-0.103488	0.181404	0.145271	FALSE	FALSE	FALSE	finngen_R9_CD2_NONHODGKIN_NAS_EXALLC	11953400	0.00177705	0.0580461	other and unspecified types of non-Hodgkin lymphoma	TRUE	reported	textfile	ebi-a-GCST90017004	6	11953633	0.0236391	9.23e-06	14306	genus Eubacterium ruminantium groupgenus Eubacterium ruminantium group|| id:ebi-a-GCST90017004	TRUE	reported	igd	2	TRUE	0.00296541	42.5433	39.7862	19.1654	0.166
rs2116427	A	G	A	G	0.0911461	-0.0120106	0.255017	FALSE	FALSE	FALSE	finngen_R9_CD2_NONHODGKIN_NAS_EXALLC	121847301	0.808146	0.0494634	other and unspecified types of non-Hodgkin lymphoma	TRUE	reported	textfile	ebi-a-GCST90017004	5	121182996	0.0182353	4.67e-07	14306	genus Eubacterium ruminantium groupgenus Eubacterium ruminantium group|| id:ebi-a-GCST90017004	TRUE	reported	igd	2	TRUE	0.00316865	45.4685	39.7862	24.9833	0.2565
rs2229917	A	G	A	G	0.153538	-0.100632	0.0424576	FALSE	FALSE	FALSE	finngen_R9_CD2_NONHODGKIN_NAS_EXALLC	128218658	0.350556	0.107799	other and unspecified types of non-Hodgkin lymphoma	TRUE	reported	textfile	ebi-a-GCST90017004	9	130980937	0.0323922	2.16e-06	14306	genus Eubacterium ruminantium groupgenus Eubacterium ruminantium group|| id:ebi-a-GCST90017004	TRUE	reported	igd	2	TRUE	0.00293092	42.0471	39.7862	22.4673	0.0666
rs2418654	C	T	C	T	-0.0748879	-0.0421258	0.433164	FALSE	FALSE	FALSE	finngen_R9_CD2_NONHODGKIN_NAS_EXALLC	71020448	0.340796	0.0442221	other and unspecified types of non-Hodgkin lymphoma	TRUE	reported	textfile	ebi-a-GCST90017004	2	71247578	0.0165852	6.17e-06	14306	genus Eubacterium ruminantium groupgenus Eubacterium ruminantium group|| id:ebi-a-GCST90017004	TRUE	reported	igd	2	TRUE	0.00279872	40.1452	39.7862	20.3883	0.4781
rs2817174	C	T	C	T	-0.0734306	0.0347867	0.395929	FALSE	FALSE	FALSE	finngen_R9_CD2_NONHODGKIN_NAS_EXALLC	3127617	0.43055	0.0441316	other and unspecified types of non-Hodgkin lymphoma	TRUE	reported	textfile	ebi-a-GCST90017004	1	3044181	0.0163687	7.87e-06	14306	genus Eubacterium ruminantium groupgenus Eubacterium ruminantium group|| id:ebi-a-GCST90017004	TRUE	reported	igd	2	TRUE	0.00264227	37.8952	39.7862	20.1245	0.4294
rs57340348	T	C	T	C	-0.0979429	-0.0092496	0.202299	FALSE	FALSE	FALSE	finngen_R9_CD2_NONHODGKIN_NAS_EXALLC	129708969	0.864816	0.0543307	other and unspecified types of non-Hodgkin lymphoma	TRUE	reported	textfile	ebi-a-GCST90017004	6	130030114	0.0212166	4.93e-06	14306	genus Eubacterium ruminantium groupgenus Eubacterium ruminantium group|| id:ebi-a-GCST90017004	TRUE	reported	igd	2	TRUE	0.00323477	46.4203	39.7862	21.3105	0.2147
rs606117	G	A	G	A	-0.0833243	-0.0849633	0.727071	FALSE	FALSE	FALSE	finngen_R9_CD2_NONHODGKIN_NAS_EXALLC	2539358	0.0796489	0.048475	other and unspecified types of non-Hodgkin lymphoma	TRUE	reported	textfile	ebi-a-GCST90017004	9	2539358	0.018056	4.82e-06	14306	genus Eubacterium ruminantium groupgenus Eubacterium ruminantium group|| id:ebi-a-GCST90017004	TRUE	reported	igd	2	TRUE	0.00307955	44.186	39.7862	21.2961	0.332
rs6676699	T	G	T	G	0.0888124	0.0823179	0.700527	FALSE	FALSE	FALSE	finngen_R9_CD2_NONHODGKIN_NAS_EXALLC	198009151	0.0828972	0.0474696	other and unspecified types of non-Hodgkin lymphoma	TRUE	reported	textfile	ebi-a-GCST90017004	1	197978281	0.0196447	6.38e-06	14306	genus Eubacterium ruminantium groupgenus Eubacterium ruminantium group|| id:ebi-a-GCST90017004	TRUE	reported	igd	2	TRUE	0.00272201	39.0419	39.7862	20.4388	0.2217
rs7000472	G	A	G	A	0.0762282	-0.0658016	0.583985	FALSE	FALSE	FALSE	finngen_R9_CD2_NONHODGKIN_NAS_EXALLC	137614025	0.133703	0.0438777	other and unspecified types of non-Hodgkin lymphoma	TRUE	reported	textfile	ebi-a-GCST90017004	8	138626268	0.016523	4.07e-06	14306	genus Eubacterium ruminantium groupgenus Eubacterium ruminantium group|| id:ebi-a-GCST90017004	TRUE	reported	igd	2	TRUE	0.00268341	38.4867	39.7862	21.284	0.3618
rs72836424	C	T	C	T	-0.139825	-0.0329855	0.111534	FALSE	FALSE	FALSE	finngen_R9_CD2_NONHODGKIN_NAS_EXALLC	127239189	0.630827	0.0686393	other and unspecified types of non-Hodgkin lymphoma	TRUE	reported	textfile	ebi-a-GCST90017004	10	129037453	0.030069	2.62e-06	14306	genus Eubacterium ruminantium groupgenus Eubacterium ruminantium group|| id:ebi-a-GCST90017004	TRUE	reported	igd	2	TRUE	0.00337541	48.4454	39.7862	21.6238	0.09543
rs73139629	A	C	A	C	-0.115098	-0.0230197	0.0919224	FALSE	FALSE	FALSE	finngen_R9_CD2_NONHODGKIN_NAS_EXALLC	62912223	0.754969	0.0737586	other and unspecified types of non-Hodgkin lymphoma	TRUE	reported	textfile	ebi-a-GCST90017004	12	63306003	0.0247909	5.36e-06	14306	genus Eubacterium ruminantium groupgenus Eubacterium ruminantium group|| id:ebi-a-GCST90017004	TRUE	reported	igd	2	TRUE	0.0030396	43.611	39.7862	21.5551	0.1322
rs10138457	T	C	T	C	-0.113054	-0.0357958	0.0930269	FALSE	FALSE	FALSE	finngen_R9_CD2_NONHODGKIN_NAS_EXALLC	101991715	0.630472	0.0744099	other and unspecified types of non-Hodgkin lymphoma	TRUE	reported	textfile	ebi-a-GCST90016988	14	102458052	0.0261933	7.88e-06	14306	genus Dialistergenus Dialister|| id:ebi-a-GCST90016988	TRUE	reported	igd	2	TRUE	0.00169856	24.3376	39.7862	18.6291	0.07157
rs10938938	A	G	A	G	0.0773514	0.112219	0.842513	FALSE	FALSE	FALSE	finngen_R9_CD2_NONHODGKIN_NAS_EXALLC	23292736	0.0561604	0.0587599	other and unspecified types of non-Hodgkin lymphoma	TRUE	reported	textfile	ebi-a-GCST90016988	4	23294359	0.0170915	7.37e-06	14306	genus Dialistergenus Dialister|| id:ebi-a-GCST90016988	TRUE	reported	igd	2	TRUE	0.00186966	26.7937	39.7862	20.4822	0.1938
rs11071887	T	C	T	C	0.0662403	0.0048382	0.323416	FALSE	FALSE	FALSE	finngen_R9_CD2_NONHODGKIN_NAS_EXALLC	32662894	0.917026	0.0464406	other and unspecified types of non-Hodgkin lymphoma	TRUE	reported	textfile	ebi-a-GCST90016988	15	32955095	0.0146315	5.91e-06	14306	genus Dialistergenus Dialister|| id:ebi-a-GCST90016988	TRUE	reported	igd	2	TRUE	0.00170264	24.3961	39.7862	20.4959	0.2634
rs11166701	G	A	G	A	-0.0655301	0.0387741	0.510169	FALSE	FALSE	FALSE	finngen_R9_CD2_NONHODGKIN_NAS_EXALLC	137283482	0.369893	0.0432421	other and unspecified types of non-Hodgkin lymphoma	TRUE	reported	textfile	ebi-a-GCST90016988	8	138295725	0.013186	5.51e-07	14306	genus Dialistergenus Dialister|| id:ebi-a-GCST90016988	TRUE	reported	igd	2	TRUE	0.00214493	30.747	39.7862	24.6976	0.4841
rs2314294	T	C	T	C	0.0865932	0.0474857	0.135113	FALSE	FALSE	FALSE	finngen_R9_CD2_NONHODGKIN_NAS_EXALLC	9243005	0.453945	0.0634111	other and unspecified types of non-Hodgkin lymphoma	TRUE	reported	textfile	ebi-a-GCST90016988	16	9336862	0.0193719	8.08e-06	14306	genus Dialistergenus Dialister|| id:ebi-a-GCST90016988	TRUE	reported	igd	2	TRUE	0.00156424	22.4099	39.7862	19.9813	0.1183
rs2435610	A	C	A	C	0.0647132	-0.0684703	0.250748	FALSE	FALSE	FALSE	finngen_R9_CD2_NONHODGKIN_NAS_EXALLC	151192947	0.170946	0.0500085	other and unspecified types of non-Hodgkin lymphoma	TRUE	reported	textfile	ebi-a-GCST90016988	7	150890034	0.0143314	5.93e-06	14306	genus Dialistergenus Dialister|| id:ebi-a-GCST90016988	TRUE	reported	igd	2	TRUE	0.00161307	23.1107	39.7862	20.3896	0.2604
rs4747450	C	A	C	A	0.0668509	-0.0652746	0.224105	FALSE	FALSE	FALSE	finngen_R9_CD2_NONHODGKIN_NAS_EXALLC	22910724	0.208211	0.0518671	other and unspecified types of non-Hodgkin lymphoma	TRUE	reported	textfile	ebi-a-GCST90016988	10	23199653	0.0147685	5.84e-06	14306	genus Dialistergenus Dialister|| id:ebi-a-GCST90016988	TRUE	reported	igd	2	TRUE	0.00174678	25.0297	39.7862	20.49	0.2664
rs4753063	A	G	A	G	0.0596297	0.0829412	0.55321	FALSE	FALSE	FALSE	finngen_R9_CD2_NONHODGKIN_NAS_EXALLC	92533963	0.0559577	0.0433937	other and unspecified types of non-Hodgkin lymphoma	TRUE	reported	textfile	ebi-a-GCST90016988	11	92267129	0.0130052	4.86e-06	14306	genus Dialistergenus Dialister|| id:ebi-a-GCST90016988	TRUE	reported	igd	2	TRUE	0.00175343	25.1251	39.7862	21.0228	0.4414
rs75416973	A	G	A	G	0.0727223	0.000130501	0.223142	FALSE	FALSE	FALSE	finngen_R9_CD2_NONHODGKIN_NAS_EXALLC	172840493	0.998003	0.0521369	other and unspecified types of non-Hodgkin lymphoma	TRUE	reported	textfile	ebi-a-GCST90016988	1	172809633	0.016451	9.46e-06	14306	genus Dialistergenus Dialister|| id:ebi-a-GCST90016988	TRUE	reported	igd	2	TRUE	0.00184786	26.4808	39.7862	19.5412	0.2256
rs764177	C	A	C	A	-0.0601454	-0.0437016	0.365845	FALSE	FALSE	FALSE	finngen_R9_CD2_NONHODGKIN_NAS_EXALLC	45767957	0.331709	0.0450217	other and unspecified types of non-Hodgkin lymphoma	TRUE	reported	textfile	ebi-a-GCST90016988	3	45809449	0.0135366	9.61e-06	14306	genus Dialistergenus Dialister|| id:ebi-a-GCST90016988	TRUE	reported	igd	2	TRUE	0.00161886	23.1937	39.7862	19.7417	0.338
rs76680460	G	A	G	A	-0.161296	-0.0277792	0.0432965	FALSE	FALSE	FALSE	finngen_R9_CD2_NONHODGKIN_NAS_EXALLC	25447082	0.795193	0.107019	other and unspecified types of non-Hodgkin lymphoma	TRUE	reported	textfile	ebi-a-GCST90016988	9	25447080	0.0364332	8.19e-06	14306	genus Dialistergenus Dialister|| id:ebi-a-GCST90016988	TRUE	reported	igd	2	TRUE	0.00236405	33.8954	39.7862	19.5998	0.04771
rs10140184	A	C	A	C	0.0576795	0.0266374	0.474587	FALSE	FALSE	FALSE	finngen_R9_CD2_NONHODGKIN_NAS_EXALLC	72715075	0.544421	0.043946	other and unspecified types of non-Hodgkin lymphoma	TRUE	reported	textfile	ebi-a-GCST90017006	14	73181783	0.012599	4.96e-06	14306	genus Eubacterium xylanophilum groupgenus Eubacterium xylanophilum group|| id:ebi-a-GCST90017006	TRUE	reported	igd	2	TRUE	0.00161252	23.1027	39.7862	20.959	0.4125
rs10917203	A	C	A	C	0.0612633	-0.0215038	0.39336	FALSE	FALSE	FALSE	finngen_R9_CD2_NONHODGKIN_NAS_EXALLC	22300773	0.626975	0.0442474	other and unspecified types of non-Hodgkin lymphoma	TRUE	reported	textfile	ebi-a-GCST90017006	1	22627266	0.0130917	3.15e-06	14306	genus Eubacterium xylanophilum groupgenus Eubacterium xylanophilum group|| id:ebi-a-GCST90017006	TRUE	reported	igd	2	TRUE	0.00167223	23.9597	39.7862	21.8982	0.335
rs112176119	C	T	C	T	-0.113455	-0.051789	0.0938124	FALSE	FALSE	FALSE	finngen_R9_CD2_NONHODGKIN_NAS_EXALLC	73662872	0.484229	0.0740355	other and unspecified types of non-Hodgkin lymphoma	TRUE	reported	textfile	ebi-a-GCST90017006	16	73696771	0.0245762	3.33e-06	14306	genus Eubacterium xylanophilum groupgenus Eubacterium xylanophilum group|| id:ebi-a-GCST90017006	TRUE	reported	igd	2	TRUE	0.00155586	22.2897	39.7862	21.3117	0.06461
rs13239072	G	A	G	A	0.0687427	-0.0671015	0.27544	FALSE	FALSE	FALSE	finngen_R9_CD2_NONHODGKIN_NAS_EXALLC	43526745	0.165282	0.0483606	other and unspecified types of non-Hodgkin lymphoma	TRUE	reported	textfile	ebi-a-GCST90017006	7	43566344	0.0142728	1.82e-06	14306	genus Eubacterium xylanophilum groupgenus Eubacterium xylanophilum group|| id:ebi-a-GCST90017006	TRUE	reported	igd	2	TRUE	0.00188559	27.0225	39.7862	23.1972	0.2753
rs17830032	G	A	G	A	-0.160597	0.0491648	0.0818192	FALSE	FALSE	FALSE	finngen_R9_CD2_NONHODGKIN_NAS_EXALLC	59420451	0.540407	0.0803086	other and unspecified types of non-Hodgkin lymphoma	TRUE	reported	textfile	ebi-a-GCST90017006	20	57995506	0.0310515	2.39e-07	14306	genus Eubacterium xylanophilum groupgenus Eubacterium xylanophilum group|| id:ebi-a-GCST90017006	TRUE	reported	igd	2	TRUE	0.00262033	37.5796	39.7862	26.7491	0.05368
rs1999224	G	T	G	T	-0.0949051	-0.13485	0.09729	FALSE	FALSE	FALSE	finngen_R9_CD2_NONHODGKIN_NAS_EXALLC	127735841	0.0613734	0.0720818	other and unspecified types of non-Hodgkin lymphoma	TRUE	reported	textfile	ebi-a-GCST90017006	9	130498120	0.0203503	3.75e-06	14306	genus Eubacterium xylanophilum groupgenus Eubacterium xylanophilum group|| id:ebi-a-GCST90017006	TRUE	reported	igd	2	TRUE	0.0014527	20.8097	39.7862	21.7489	0.08847
rs2012708	G	A	G	A	-0.0573202	-0.0271391	0.656278	FALSE	FALSE	FALSE	finngen_R9_CD2_NONHODGKIN_NAS_EXALLC	84756953	0.550023	0.045404	other and unspecified types of non-Hodgkin lymphoma	TRUE	reported	textfile	ebi-a-GCST90017006	16	84790559	0.0126905	6.53e-06	14306	genus Eubacterium xylanophilum groupgenus Eubacterium xylanophilum group|| id:ebi-a-GCST90017006	TRUE	reported	igd	2	TRUE	0.0015209	21.7881	39.7862	20.4013	0.3638
rs2213117	T	G	T	G	0.0877797	-0.101258	0.162902	FALSE	FALSE	FALSE	finngen_R9_CD2_NONHODGKIN_NAS_EXALLC	131139765	0.0877364	0.0593037	other and unspecified types of non-Hodgkin lymphoma	TRUE	reported	textfile	ebi-a-GCST90017006	11	131009660	0.0189012	4.21e-06	14306	genus Eubacterium xylanophilum groupgenus Eubacterium xylanophilum group|| id:ebi-a-GCST90017006	TRUE	reported	igd	2	TRUE	0.00208164	29.8379	39.7862	21.568	0.161
rs75586835	A	G	A	G	-0.114498	-0.0348415	0.0706421	FALSE	FALSE	FALSE	finngen_R9_CD2_NONHODGKIN_NAS_EXALLC	86970786	0.681781	0.0849722	other and unspecified types of non-Hodgkin lymphoma	TRUE	reported	textfile	ebi-a-GCST90017006	4	87891938	0.0263455	9.39e-06	14306	genus Eubacterium xylanophilum groupgenus Eubacterium xylanophilum group|| id:ebi-a-GCST90017006	TRUE	reported	igd	2	TRUE	0.00162993	23.3525	39.7862	18.8879	0.0666
rs10147907	T	G	T	G	0.172263	-0.0523373	0.0776105	FALSE	FALSE	FALSE	finngen_R9_CD2_NONHODGKIN_NAS_EXALLC	89018029	0.524431	0.0822226	other and unspecified types of non-Hodgkin lymphoma	TRUE	reported	textfile	ebi-a-GCST90016999	14	89484373	0.039601	8.27e-06	14306	genus Eubacterium fissicatena groupgenus Eubacterium fissicatena group|| id:ebi-a-GCST90016999	TRUE	reported	igd	2	TRUE	0.00379154	54.4406	39.7862	18.9222	0.06859
rs11818408	G	A	G	A	0.10585	0.0374911	0.396319	FALSE	FALSE	FALSE	finngen_R9_CD2_NONHODGKIN_NAS_EXALLC	94998710	0.397421	0.0443034	other and unspecified types of non-Hodgkin lymphoma	TRUE	reported	textfile	ebi-a-GCST90016999	10	96758467	0.0237114	8.2e-06	14306	genus Eubacterium fissicatena groupgenus Eubacterium fissicatena group|| id:ebi-a-GCST90016999	TRUE	reported	igd	2	TRUE	0.00559036	80.4141	39.7862	19.9282	0.4771
rs11876297	T	C	T	C	0.131469	0.0105635	0.28212	FALSE	FALSE	FALSE	finngen_R9_CD2_NONHODGKIN_NAS_EXALLC	48226901	0.829261	0.0489846	other and unspecified types of non-Hodgkin lymphoma	TRUE	reported	textfile	ebi-a-GCST90016999	18	45753272	0.0281712	2.67e-06	14306	genus Eubacterium fissicatena groupgenus Eubacterium fissicatena group|| id:ebi-a-GCST90016999	TRUE	reported	igd	2	TRUE	0.00584802	84.1422	39.7862	21.7789	0.2157
rs151257695	A	G	A	G	0.20951	-0.00171872	0.0706884	FALSE	FALSE	FALSE	finngen_R9_CD2_NONHODGKIN_NAS_EXALLC	73629231	0.98363	0.0837653	other and unspecified types of non-Hodgkin lymphoma	TRUE	reported	textfile	ebi-a-GCST90016999	7	73043561	0.0454847	3.1e-06	14306	genus Eubacterium fissicatena groupgenus Eubacterium fissicatena group|| id:ebi-a-GCST90016999	TRUE	reported	igd	2	TRUE	0.00649958	93.5783	39.7862	21.2167	0.08052
rs1768152	C	T	C	T	-0.139489	0.0318893	0.894782	FALSE	FALSE	FALSE	finngen_R9_CD2_NONHODGKIN_NAS_EXALLC	39563463	0.64913	0.0700909	other and unspecified types of non-Hodgkin lymphoma	TRUE	reported	textfile	ebi-a-GCST90016999	3	39604954	0.0316186	8.7e-06	14306	genus Eubacterium fissicatena groupgenus Eubacterium fissicatena group|| id:ebi-a-GCST90016999	TRUE	reported	igd	2	TRUE	0.00460653	66.1968	39.7862	19.4623	0.1372
rs2733072	G	A	G	A	0.109644	-0.0228142	0.504227	FALSE	FALSE	FALSE	finngen_R9_CD2_NONHODGKIN_NAS_EXALLC	5576177	0.598558	0.0433339	other and unspecified types of non-Hodgkin lymphoma	TRUE	reported	textfile	ebi-a-GCST90016999	8	5433699	0.0228306	1.49e-06	14306	genus Eubacterium fissicatena groupgenus Eubacterium fissicatena group|| id:ebi-a-GCST90016999	TRUE	reported	igd	2	TRUE	0.00598179	86.0784	39.7862	23.064	0.4652
rs3771393	T	C	T	C	-0.130842	0.0460205	0.806442	FALSE	FALSE	FALSE	finngen_R9_CD2_NONHODGKIN_NAS_EXALLC	70918116	0.399762	0.0546533	other and unspecified types of non-Hodgkin lymphoma	TRUE	reported	textfile	ebi-a-GCST90016999	2	71145246	0.0266671	7.38e-07	14306	genus Eubacterium fissicatena groupgenus Eubacterium fissicatena group|| id:ebi-a-GCST90016999	TRUE	reported	igd	2	TRUE	0.00696678	100.352	39.7862	24.0737	0.2843
[truncated: 1,005 more rows]
