# Supplementary material for: Causal relationships between gut microbiota and lymphoma: a bidirectional Mendelian randomization study
Source: Front Cell Infect Microbiol. 2024 May 13;14:1374775. doi: 10.3389/fcimb.2024.1374775 (PMC11128559; doi:10.3389/fcimb.2024.1374775)
Supplement: Supplementary file 9 [file Table_7.xlsx]

## Sheet: Supplementary Table S7.
Supplementary Table S7. Full results of MR estimates for the association between gut microbiota and diffuse large B-cell lymphoma (DLBCL)
id.exposure	id.outcome	outcome	exposure	method	nsnp	b	se	pval	lo_ci	up_ci	or	or_lci95	or_uci95
ebi-a-GCST90017110	finngen_R9_C3_DLBCL_EXALLC	DLBCL	phylum Actinobacteriaphylum Actinobacteria|| id:ebi-a-GCST90017110	Inverse variance weighted	14	-0.32757	0.233472	0.160606	-0.785175	0.130036	0.720673	0.45604	1.13887
ebi-a-GCST90017110	finngen_R9_C3_DLBCL_EXALLC	DLBCL	phylum Actinobacteriaphylum Actinobacteria|| id:ebi-a-GCST90017110	MR Egger	14	0.847807	0.967014	0.397847	-1.04754	2.74315	2.33452	0.3508	15.5359
ebi-a-GCST90017110	finngen_R9_C3_DLBCL_EXALLC	DLBCL	phylum Actinobacteriaphylum Actinobacteria|| id:ebi-a-GCST90017110	Weighted median	14	-0.179492	0.335773	0.592951	-0.837607	0.478622	0.835694	0.432745	1.61385
ebi-a-GCST90017110	finngen_R9_C3_DLBCL_EXALLC	DLBCL	phylum Actinobacteriaphylum Actinobacteria|| id:ebi-a-GCST90017110	Weighted mode	14	-0.157825	0.475656	0.745324	-1.09011	0.77446	0.853999	0.336179	2.16942
ebi-a-GCST90017111	finngen_R9_C3_DLBCL_EXALLC	DLBCL	phylum Bacteroidetesphylum Bacteroidetes|| id:ebi-a-GCST90017111	Inverse variance weighted	10	-0.171952	0.278801	0.537397	-0.718403	0.374499	0.84202	0.48753	1.45426
ebi-a-GCST90017111	finngen_R9_C3_DLBCL_EXALLC	DLBCL	phylum Bacteroidetesphylum Bacteroidetes|| id:ebi-a-GCST90017111	MR Egger	10	-0.393196	0.618115	0.542464	-1.6047	0.818309	0.674896	0.20095	2.26666
ebi-a-GCST90017111	finngen_R9_C3_DLBCL_EXALLC	DLBCL	phylum Bacteroidetesphylum Bacteroidetes|| id:ebi-a-GCST90017111	Weighted median	10	-0.35265	0.362247	0.330301	-1.06265	0.357354	0.702823	0.345538	1.42954
ebi-a-GCST90017111	finngen_R9_C3_DLBCL_EXALLC	DLBCL	phylum Bacteroidetesphylum Bacteroidetes|| id:ebi-a-GCST90017111	Weighted mode	10	-0.520423	0.574998	0.389006	-1.64742	0.606573	0.594269	0.192546	1.83413
ebi-a-GCST90017112	finngen_R9_C3_DLBCL_EXALLC	DLBCL	phylum Cyanobacteriaphylum Cyanobacteria|| id:ebi-a-GCST90017112	Inverse variance weighted	8	-0.022691	0.198154	0.908832	-0.411073	0.365691	0.977564	0.662938	1.44151
ebi-a-GCST90017112	finngen_R9_C3_DLBCL_EXALLC	DLBCL	phylum Cyanobacteriaphylum Cyanobacteria|| id:ebi-a-GCST90017112	MR Egger	8	-0.973526	0.705247	0.216686	-2.35581	0.408758	0.377749	0.0948167	1.50495
ebi-a-GCST90017112	finngen_R9_C3_DLBCL_EXALLC	DLBCL	phylum Cyanobacteriaphylum Cyanobacteria|| id:ebi-a-GCST90017112	Weighted median	8	-0.0935006	0.252026	0.71064	-0.587471	0.40047	0.910737	0.555731	1.49253
ebi-a-GCST90017112	finngen_R9_C3_DLBCL_EXALLC	DLBCL	phylum Cyanobacteriaphylum Cyanobacteria|| id:ebi-a-GCST90017112	Weighted mode	8	-0.266737	0.389954	0.515958	-1.03105	0.497572	0.765874	0.356633	1.64472
ebi-a-GCST90017113	finngen_R9_C3_DLBCL_EXALLC	DLBCL	phylum Euryarchaeotaphylum Euryarchaeota|| id:ebi-a-GCST90017113	Inverse variance weighted	11	0.129059	0.125261	0.302859	-0.116453	0.374572	1.13776	0.890072	1.45437
ebi-a-GCST90017113	finngen_R9_C3_DLBCL_EXALLC	DLBCL	phylum Euryarchaeotaphylum Euryarchaeota|| id:ebi-a-GCST90017113	MR Egger	11	-0.0793676	0.554165	0.889272	-1.16553	1.0068	0.9237	0.311757	2.73682
ebi-a-GCST90017113	finngen_R9_C3_DLBCL_EXALLC	DLBCL	phylum Euryarchaeotaphylum Euryarchaeota|| id:ebi-a-GCST90017113	Weighted median	11	0.189495	0.166609	0.255386	-0.137059	0.516049	1.20864	0.871919	1.6754
ebi-a-GCST90017113	finngen_R9_C3_DLBCL_EXALLC	DLBCL	phylum Euryarchaeotaphylum Euryarchaeota|| id:ebi-a-GCST90017113	Weighted mode	11	0.312251	0.280812	0.292174	-0.238141	0.862644	1.3665	0.788092	2.36942
ebi-a-GCST90017114	finngen_R9_C3_DLBCL_EXALLC	DLBCL	phylum Firmicutesphylum Firmicutes|| id:ebi-a-GCST90017114	Inverse variance weighted	15	-0.0689678	0.209775	0.742329	-0.480126	0.34219	0.933357	0.618705	1.40803
ebi-a-GCST90017114	finngen_R9_C3_DLBCL_EXALLC	DLBCL	phylum Firmicutesphylum Firmicutes|| id:ebi-a-GCST90017114	MR Egger	15	0.186484	0.488227	0.708662	-0.770442	1.14341	1.205	0.462808	3.13745
ebi-a-GCST90017114	finngen_R9_C3_DLBCL_EXALLC	DLBCL	phylum Firmicutesphylum Firmicutes|| id:ebi-a-GCST90017114	Weighted median	15	-0.000285543	0.281479	0.999191	-0.551985	0.551414	0.999714	0.575806	1.7357
ebi-a-GCST90017114	finngen_R9_C3_DLBCL_EXALLC	DLBCL	phylum Firmicutesphylum Firmicutes|| id:ebi-a-GCST90017114	Weighted mode	15	0.0320733	0.406075	0.938163	-0.763833	0.827979	1.03259	0.465877	2.28869
ebi-a-GCST90017115	finngen_R9_C3_DLBCL_EXALLC	DLBCL	phylum Lentisphaeraephylum Lentisphaerae|| id:ebi-a-GCST90017115	Inverse variance weighted	9	-0.161785	0.206097	0.432456	-0.565735	0.242165	0.850624	0.567943	1.274
ebi-a-GCST90017115	finngen_R9_C3_DLBCL_EXALLC	DLBCL	phylum Lentisphaeraephylum Lentisphaerae|| id:ebi-a-GCST90017115	MR Egger	9	1.42524	0.585046	0.0450142	0.278554	2.57194	4.15888	1.32122	13.0911
ebi-a-GCST90017115	finngen_R9_C3_DLBCL_EXALLC	DLBCL	phylum Lentisphaeraephylum Lentisphaerae|| id:ebi-a-GCST90017115	Weighted median	9	0.0151657	0.220684	0.945211	-0.417375	0.447707	1.01528	0.658774	1.56472
ebi-a-GCST90017115	finngen_R9_C3_DLBCL_EXALLC	DLBCL	phylum Lentisphaeraephylum Lentisphaerae|| id:ebi-a-GCST90017115	Weighted mode	9	0.205737	0.355059	0.578237	-0.490178	0.901652	1.22843	0.612517	2.46367
ebi-a-GCST90017116	finngen_R9_C3_DLBCL_EXALLC	DLBCL	phylum Proteobacteriaphylum Proteobacteria|| id:ebi-a-GCST90017116	Inverse variance weighted	12	0.161899	0.24683	0.51188	-0.321888	0.645686	1.17574	0.724779	1.9073
ebi-a-GCST90017116	finngen_R9_C3_DLBCL_EXALLC	DLBCL	phylum Proteobacteriaphylum Proteobacteria|| id:ebi-a-GCST90017116	MR Egger	12	0.212721	0.689481	0.764016	-1.13866	1.5641	1.23704	0.320247	4.77839
ebi-a-GCST90017116	finngen_R9_C3_DLBCL_EXALLC	DLBCL	phylum Proteobacteriaphylum Proteobacteria|| id:ebi-a-GCST90017116	Weighted median	12	0.194227	0.346766	0.575405	-0.485435	0.873889	1.21437	0.615429	2.39621
ebi-a-GCST90017116	finngen_R9_C3_DLBCL_EXALLC	DLBCL	phylum Proteobacteriaphylum Proteobacteria|| id:ebi-a-GCST90017116	Weighted mode	12	0.129235	0.444725	0.776766	-0.742426	1.0009	1.13796	0.475958	2.72072
ebi-a-GCST90017117	finngen_R9_C3_DLBCL_EXALLC	DLBCL	phylum Tenericutesphylum Tenericutes|| id:ebi-a-GCST90017117	Inverse variance weighted	12	0.0261063	0.204491	0.898414	-0.374696	0.426909	1.02645	0.687498	1.53251
ebi-a-GCST90017117	finngen_R9_C3_DLBCL_EXALLC	DLBCL	phylum Tenericutesphylum Tenericutes|| id:ebi-a-GCST90017117	MR Egger	12	0.498013	0.701814	0.49416	-0.877543	1.87357	1.64545	0.415803	6.5115
ebi-a-GCST90017117	finngen_R9_C3_DLBCL_EXALLC	DLBCL	phylum Tenericutesphylum Tenericutes|| id:ebi-a-GCST90017117	Weighted median	12	-0.0915159	0.288213	0.750842	-0.656413	0.473381	0.912547	0.518709	1.60541
ebi-a-GCST90017117	finngen_R9_C3_DLBCL_EXALLC	DLBCL	phylum Tenericutesphylum Tenericutes|| id:ebi-a-GCST90017117	Weighted mode	12	0.00829631	0.470966	0.986261	-0.914797	0.93139	1.00833	0.400598	2.53803
ebi-a-GCST90017118	finngen_R9_C3_DLBCL_EXALLC	DLBCL	phylum Verrucomicrobiaphylum Verrucomicrobia|| id:ebi-a-GCST90017118	Inverse variance weighted	12	-0.132087	0.204722	0.518797	-0.533343	0.269169	0.876265	0.58664	1.30888
ebi-a-GCST90017118	finngen_R9_C3_DLBCL_EXALLC	DLBCL	phylum Verrucomicrobiaphylum Verrucomicrobia|| id:ebi-a-GCST90017118	MR Egger	12	-0.942381	0.538898	0.110911	-1.99862	0.113859	0.389699	0.135522	1.12059
ebi-a-GCST90017118	finngen_R9_C3_DLBCL_EXALLC	DLBCL	phylum Verrucomicrobiaphylum Verrucomicrobia|| id:ebi-a-GCST90017118	Weighted median	12	-0.384709	0.275372	0.162398	-0.924438	0.15502	0.680649	0.396754	1.16768
ebi-a-GCST90017118	finngen_R9_C3_DLBCL_EXALLC	DLBCL	phylum Verrucomicrobiaphylum Verrucomicrobia|| id:ebi-a-GCST90017118	Weighted mode	12	-0.505865	0.400697	0.232891	-1.29123	0.279501	0.602984	0.274932	1.32247
ebi-a-GCST90016908	finngen_R9_C3_DLBCL_EXALLC	DLBCL	class Actinobacteria|| id:ebi-a-GCST90016908	Inverse variance weighted	14	-0.168211	0.203449	0.408353	-0.566971	0.23055	0.845176	0.567241	1.25929
ebi-a-GCST90016908	finngen_R9_C3_DLBCL_EXALLC	DLBCL	class Actinobacteria|| id:ebi-a-GCST90016908	MR Egger	14	-0.595795	0.574174	0.319888	-1.72118	0.529585	0.551124	0.178856	1.69823
ebi-a-GCST90016908	finngen_R9_C3_DLBCL_EXALLC	DLBCL	class Actinobacteria|| id:ebi-a-GCST90016908	Weighted median	14	-0.186383	0.285783	0.514283	-0.746518	0.373752	0.829956	0.474014	1.45318
ebi-a-GCST90016908	finngen_R9_C3_DLBCL_EXALLC	DLBCL	class Actinobacteria|| id:ebi-a-GCST90016908	Weighted mode	14	-0.176616	0.345997	0.618289	-0.854769	0.501538	0.838102	0.425381	1.65126
ebi-a-GCST90016909	finngen_R9_C3_DLBCL_EXALLC	DLBCL	class Alphaproteobacteria|| id:ebi-a-GCST90016909	Inverse variance weighted	6	0.168411	0.259019	0.515571	-0.339267	0.676089	1.18342	0.712292	1.96617
ebi-a-GCST90016909	finngen_R9_C3_DLBCL_EXALLC	DLBCL	class Alphaproteobacteria|| id:ebi-a-GCST90016909	MR Egger	6	0.137769	1.01412	0.898501	-1.8499	2.12544	1.14771	0.157252	8.37661
ebi-a-GCST90016909	finngen_R9_C3_DLBCL_EXALLC	DLBCL	class Alphaproteobacteria|| id:ebi-a-GCST90016909	Weighted median	6	-0.0299926	0.32476	0.926417	-0.666523	0.606538	0.970453	0.513491	1.83407
ebi-a-GCST90016909	finngen_R9_C3_DLBCL_EXALLC	DLBCL	class Alphaproteobacteria|| id:ebi-a-GCST90016909	Weighted mode	6	-0.108273	0.439925	0.815375	-0.970527	0.75398	0.897382	0.378883	2.12544
ebi-a-GCST90016910	finngen_R9_C3_DLBCL_EXALLC	DLBCL	class Bacilli|| id:ebi-a-GCST90016910	Inverse variance weighted	18	-0.0746731	0.204194	0.714592	-0.474894	0.325547	0.928047	0.621951	1.38479
ebi-a-GCST90016910	finngen_R9_C3_DLBCL_EXALLC	DLBCL	class Bacilli|| id:ebi-a-GCST90016910	MR Egger	18	0.228762	0.574179	0.69559	-0.896629	1.35415	1.25704	0.407943	3.87348
ebi-a-GCST90016910	finngen_R9_C3_DLBCL_EXALLC	DLBCL	class Bacilli|| id:ebi-a-GCST90016910	Weighted median	18	0.244299	0.270499	0.366451	-0.285879	0.774476	1.27673	0.751354	2.16946
ebi-a-GCST90016910	finngen_R9_C3_DLBCL_EXALLC	DLBCL	class Bacilli|| id:ebi-a-GCST90016910	Weighted mode	18	0.262348	0.396837	0.51741	-0.515453	1.04015	1.29998	0.59723	2.82964
ebi-a-GCST90016911	finngen_R9_C3_DLBCL_EXALLC	DLBCL	class Bacteroidia|| id:ebi-a-GCST90016911	Inverse variance weighted	13	-0.342206	0.235165	0.145622	-0.80313	0.118718	0.710202	0.447925	1.12605
ebi-a-GCST90016911	finngen_R9_C3_DLBCL_EXALLC	DLBCL	class Bacteroidia|| id:ebi-a-GCST90016911	MR Egger	13	-0.752069	0.475104	0.141738	-1.68327	0.179136	0.47139	0.185765	1.19618
ebi-a-GCST90016911	finngen_R9_C3_DLBCL_EXALLC	DLBCL	class Bacteroidia|| id:ebi-a-GCST90016911	Weighted median	13	-0.453569	0.306902	0.139436	-1.0551	0.147959	0.635356	0.348158	1.15947
ebi-a-GCST90016911	finngen_R9_C3_DLBCL_EXALLC	DLBCL	class Bacteroidia|| id:ebi-a-GCST90016911	Weighted mode	13	-0.624237	0.497894	0.233807	-1.60011	0.351636	0.53567	0.201874	1.42139
ebi-a-GCST90016912	finngen_R9_C3_DLBCL_EXALLC	DLBCL	class Betaproteobacteria|| id:ebi-a-GCST90016912	Inverse variance weighted	10	0.11718	0.272268	0.666916	-0.416465	0.650825	1.12432	0.659373	1.91712
ebi-a-GCST90016912	finngen_R9_C3_DLBCL_EXALLC	DLBCL	class Betaproteobacteria|| id:ebi-a-GCST90016912	MR Egger	10	-0.245971	0.863659	0.78303	-1.93874	1.4468	0.781945	0.143885	4.2495
ebi-a-GCST90016912	finngen_R9_C3_DLBCL_EXALLC	DLBCL	class Betaproteobacteria|| id:ebi-a-GCST90016912	Weighted median	10	0.208431	0.355375	0.557532	-0.488104	0.904966	1.23174	0.613789	2.47185
ebi-a-GCST90016912	finngen_R9_C3_DLBCL_EXALLC	DLBCL	class Betaproteobacteria|| id:ebi-a-GCST90016912	Weighted mode	10	0.143388	0.482741	0.773185	-0.802783	1.08956	1.15418	0.44808	2.97296
ebi-a-GCST90016913	finngen_R9_C3_DLBCL_EXALLC	DLBCL	class Clostridia|| id:ebi-a-GCST90016913	Inverse variance weighted	11	0.0322703	0.247316	0.896185	-0.452468	0.517009	1.0328	0.636056	1.677
ebi-a-GCST90016913	finngen_R9_C3_DLBCL_EXALLC	DLBCL	class Clostridia|| id:ebi-a-GCST90016913	MR Egger	11	-0.318548	0.649528	0.635565	-1.59162	0.954527	0.727205	0.203595	2.59744
ebi-a-GCST90016913	finngen_R9_C3_DLBCL_EXALLC	DLBCL	class Clostridia|| id:ebi-a-GCST90016913	Weighted median	11	-0.0260069	0.337468	0.938572	-0.687443	0.63543	0.974328	0.50286	1.88783
ebi-a-GCST90016913	finngen_R9_C3_DLBCL_EXALLC	DLBCL	class Clostridia|| id:ebi-a-GCST90016913	Weighted mode	11	-0.343817	0.700773	0.634279	-1.71733	1.0297	0.709059	0.179544	2.80022
ebi-a-GCST90016914	finngen_R9_C3_DLBCL_EXALLC	DLBCL	class Coriobacteriia|| id:ebi-a-GCST90016914	Inverse variance weighted	14	-0.319141	0.238038	0.180013	-0.785695	0.147413	0.726773	0.455803	1.15883
ebi-a-GCST90016914	finngen_R9_C3_DLBCL_EXALLC	DLBCL	class Coriobacteriia|| id:ebi-a-GCST90016914	MR Egger	14	0.638564	0.9721	0.52365	-1.26675	2.54388	1.89376	0.281745	12.729
ebi-a-GCST90016914	finngen_R9_C3_DLBCL_EXALLC	DLBCL	class Coriobacteriia|| id:ebi-a-GCST90016914	Weighted median	14	-0.334456	0.328095	0.308018	-0.977522	0.308609	0.715727	0.376242	1.36153
ebi-a-GCST90016914	finngen_R9_C3_DLBCL_EXALLC	DLBCL	class Coriobacteriia|| id:ebi-a-GCST90016914	Weighted mode	14	-0.267709	0.560356	0.640763	-1.36601	0.830589	0.76513	0.255124	2.29467
ebi-a-GCST90016915	finngen_R9_C3_DLBCL_EXALLC	DLBCL	class Deltaproteobacteria|| id:ebi-a-GCST90016915	Inverse variance weighted	12	0.270691	0.264035	0.305265	-0.246818	0.788201	1.31087	0.781283	2.19944
ebi-a-GCST90016915	finngen_R9_C3_DLBCL_EXALLC	DLBCL	class Deltaproteobacteria|| id:ebi-a-GCST90016915	MR Egger	12	3.05758	1.12177	0.0213514	0.858908	5.25624	21.2759	2.36058	191.76
ebi-a-GCST90016915	finngen_R9_C3_DLBCL_EXALLC	DLBCL	class Deltaproteobacteria|| id:ebi-a-GCST90016915	Weighted median	12	0.319262	0.344206	0.35365	-0.355382	0.993906	1.37611	0.700906	2.70177
ebi-a-GCST90016915	finngen_R9_C3_DLBCL_EXALLC	DLBCL	class Deltaproteobacteria|| id:ebi-a-GCST90016915	Weighted mode	12	0.252656	0.57285	0.667719	-0.870129	1.37544	1.28744	0.418897	3.95682
ebi-a-GCST90016916	finngen_R9_C3_DLBCL_EXALLC	DLBCL	class Erysipelotrichia|| id:ebi-a-GCST90016916	Inverse variance weighted	13	-0.329355	0.257677	0.20119	-0.834402	0.175693	0.719388	0.434134	1.19207
ebi-a-GCST90016916	finngen_R9_C3_DLBCL_EXALLC	DLBCL	class Erysipelotrichia|| id:ebi-a-GCST90016916	MR Egger	13	1.21944	1.11507	0.297498	-0.966088	3.40497	3.3853	0.380569	30.1134
ebi-a-GCST90016916	finngen_R9_C3_DLBCL_EXALLC	DLBCL	class Erysipelotrichia|| id:ebi-a-GCST90016916	Weighted median	13	-0.0956173	0.338872	0.777818	-0.759807	0.568572	0.908812	0.467757	1.76574
ebi-a-GCST90016916	finngen_R9_C3_DLBCL_EXALLC	DLBCL	class Erysipelotrichia|| id:ebi-a-GCST90016916	Weighted mode	13	0.131272	0.58686	0.826765	-1.01897	1.28152	1.14028	0.360965	3.6021
ebi-a-GCST90016917	finngen_R9_C3_DLBCL_EXALLC	DLBCL	class Gammaproteobacteria|| id:ebi-a-GCST90016917	Inverse variance weighted (multiplicative random effects)	6	0.386048	0.644923	0.549442	-0.878001	1.6501	1.47116	0.415613	5.20749
ebi-a-GCST90016917	finngen_R9_C3_DLBCL_EXALLC	DLBCL	class Gammaproteobacteria|| id:ebi-a-GCST90016917	MR Egger	6	-0.991259	2.04777	0.653646	-5.00488	3.02236	0.371109	0.00670513	20.5398
ebi-a-GCST90016917	finngen_R9_C3_DLBCL_EXALLC	DLBCL	class Gammaproteobacteria|| id:ebi-a-GCST90016917	Weighted median	6	0.660431	0.504579	0.190577	-0.328544	1.64941	1.93563	0.719971	5.20389
ebi-a-GCST90016917	finngen_R9_C3_DLBCL_EXALLC	DLBCL	class Gammaproteobacteria|| id:ebi-a-GCST90016917	Weighted mode	6	0.95778	0.69857	0.228694	-0.411418	2.32698	2.60591	0.66271	10.2469
ebi-a-GCST90016918	finngen_R9_C3_DLBCL_EXALLC	DLBCL	class Lentisphaeria|| id:ebi-a-GCST90016918	Inverse variance weighted	8	-0.19861	0.231958	0.391869	-0.653247	0.256027	0.81987	0.520354	1.29179
ebi-a-GCST90016918	finngen_R9_C3_DLBCL_EXALLC	DLBCL	class Lentisphaeria|| id:ebi-a-GCST90016918	MR Egger	8	1.31404	0.61849	0.0777888	0.101796	2.52628	3.72116	1.10716	12.5068
ebi-a-GCST90016918	finngen_R9_C3_DLBCL_EXALLC	DLBCL	class Lentisphaeria|| id:ebi-a-GCST90016918	Weighted median	8	-0.100105	0.244367	0.682061	-0.579064	0.378853	0.904742	0.560423	1.46061
ebi-a-GCST90016918	finngen_R9_C3_DLBCL_EXALLC	DLBCL	class Lentisphaeria|| id:ebi-a-GCST90016918	Weighted mode	8	0.258552	0.403823	0.542384	-0.53294	1.05004	1.29505	0.586877	2.85778
ebi-a-GCST90016919	finngen_R9_C3_DLBCL_EXALLC	DLBCL	class Melainabacteria|| id:ebi-a-GCST90016919	Inverse variance weighted	10	0.232651	0.165431	0.159627	-0.091595	0.556896	1.26194	0.912475	1.74525
ebi-a-GCST90016919	finngen_R9_C3_DLBCL_EXALLC	DLBCL	class Melainabacteria|| id:ebi-a-GCST90016919	MR Egger	10	0.393165	0.501381	0.455533	-0.589542	1.37587	1.48166	0.554581	3.95853
ebi-a-GCST90016919	finngen_R9_C3_DLBCL_EXALLC	DLBCL	class Melainabacteria|| id:ebi-a-GCST90016919	Weighted median	10	0.226694	0.228661	0.321491	-0.221481	0.67487	1.25445	0.801331	1.96378
ebi-a-GCST90016919	finngen_R9_C3_DLBCL_EXALLC	DLBCL	class Melainabacteria|| id:ebi-a-GCST90016919	Weighted mode	10	0.628652	0.369747	0.123305	-0.0960522	1.35336	1.87508	0.908417	3.8704
ebi-a-GCST90016920	finngen_R9_C3_DLBCL_EXALLC	DLBCL	class Methanobacteria|| id:ebi-a-GCST90016920	Inverse variance weighted	9	-0.0329004	0.142198	0.817027	-0.311608	0.245807	0.967635	0.732269	1.27865
ebi-a-GCST90016920	finngen_R9_C3_DLBCL_EXALLC	DLBCL	class Methanobacteria|| id:ebi-a-GCST90016920	MR Egger	9	-0.232461	0.559677	0.690322	-1.32943	0.864506	0.792581	0.264628	2.37383
ebi-a-GCST90016920	finngen_R9_C3_DLBCL_EXALLC	DLBCL	class Methanobacteria|| id:ebi-a-GCST90016920	Weighted median	9	-0.0378126	0.174027	0.82799	-0.378905	0.30328	0.962893	0.684611	1.35429
ebi-a-GCST90016920	finngen_R9_C3_DLBCL_EXALLC	DLBCL	class Methanobacteria|| id:ebi-a-GCST90016920	Weighted mode	9	-0.055059	0.247032	0.829213	-0.539242	0.429124	0.946429	0.58319	1.53591
ebi-a-GCST90016921	finngen_R9_C3_DLBCL_EXALLC	DLBCL	class Mollicutes|| id:ebi-a-GCST90016921	Inverse variance weighted	12	0.0261063	0.204491	0.898414	-0.374696	0.426909	1.02645	0.687498	1.53251
ebi-a-GCST90016921	finngen_R9_C3_DLBCL_EXALLC	DLBCL	class Mollicutes|| id:ebi-a-GCST90016921	MR Egger	12	0.498013	0.701814	0.49416	-0.877543	1.87357	1.64545	0.415803	6.5115
ebi-a-GCST90016921	finngen_R9_C3_DLBCL_EXALLC	DLBCL	class Mollicutes|| id:ebi-a-GCST90016921	Weighted median	12	-0.0915159	0.282944	0.746361	-0.646086	0.463054	0.912547	0.524093	1.58892
ebi-a-GCST90016921	finngen_R9_C3_DLBCL_EXALLC	DLBCL	class Mollicutes|| id:ebi-a-GCST90016921	Weighted mode	12	0.00829631	0.472574	0.986308	-0.917949	0.934542	1.00833	0.399337	2.54605
ebi-a-GCST90016922	finngen_R9_C3_DLBCL_EXALLC	DLBCL	class Negativicutes|| id:ebi-a-GCST90016922	Inverse variance weighted	12	-0.0540377	0.25737	0.833698	-0.558483	0.450407	0.947396	0.572076	1.56895
ebi-a-GCST90016922	finngen_R9_C3_DLBCL_EXALLC	DLBCL	class Negativicutes|| id:ebi-a-GCST90016922	MR Egger	12	0.377374	0.913039	0.688098	-1.41218	2.16693	1.45845	0.243611	8.73145
ebi-a-GCST90016922	finngen_R9_C3_DLBCL_EXALLC	DLBCL	class Negativicutes|| id:ebi-a-GCST90016922	Weighted median	12	0.0239387	0.348452	0.945228	-0.659028	0.706905	1.02423	0.517354	2.02771
ebi-a-GCST90016922	finngen_R9_C3_DLBCL_EXALLC	DLBCL	class Negativicutes|| id:ebi-a-GCST90016922	Weighted mode	12	0.126543	0.636109	0.845944	-1.12023	1.37332	1.1349	0.326205	3.94843
ebi-a-GCST90016923	finngen_R9_C3_DLBCL_EXALLC	DLBCL	class Verrucomicrobiae|| id:ebi-a-GCST90016923	Inverse variance weighted	11	-0.0167891	0.21535	0.937858	-0.438876	0.405298	0.983351	0.644761	1.49975
ebi-a-GCST90016923	finngen_R9_C3_DLBCL_EXALLC	DLBCL	class Verrucomicrobiae|| id:ebi-a-GCST90016923	MR Egger	11	-0.549893	0.72818	0.469453	-1.97713	0.87734	0.577011	0.138467	2.4045
ebi-a-GCST90016923	finngen_R9_C3_DLBCL_EXALLC	DLBCL	class Verrucomicrobiae|| id:ebi-a-GCST90016923	Weighted median	11	-0.121331	0.274763	0.65879	-0.659866	0.417204	0.885741	0.516921	1.51771
ebi-a-GCST90016923	finngen_R9_C3_DLBCL_EXALLC	DLBCL	class Verrucomicrobiae|| id:ebi-a-GCST90016923	Weighted mode	11	-0.188219	0.471196	0.69796	-1.11176	0.735325	0.828433	0.328978	2.08616
ebi-a-GCST90017090	finngen_R9_C3_DLBCL_EXALLC	DLBCL	order Actinomycetales|| id:ebi-a-GCST90017090	Inverse variance weighted	4	-0.258557	0.28975	0.372208	-0.826467	0.309353	0.772165	0.437592	1.36254
ebi-a-GCST90017090	finngen_R9_C3_DLBCL_EXALLC	DLBCL	order Actinomycetales|| id:ebi-a-GCST90017090	MR Egger	4	0.596055	0.594141	0.421412	-0.568461	1.76057	1.81495	0.566396	5.81576
ebi-a-GCST90017090	finngen_R9_C3_DLBCL_EXALLC	DLBCL	order Actinomycetales|| id:ebi-a-GCST90017090	Weighted median	4	-0.0765817	0.34227	0.822955	-0.747431	0.594268	0.926277	0.473582	1.8117
ebi-a-GCST90017090	finngen_R9_C3_DLBCL_EXALLC	DLBCL	order Actinomycetales|| id:ebi-a-GCST90017090	Weighted mode	4	0.0347808	0.36721	0.930512	-0.68495	0.754512	1.03539	0.504115	2.12657
ebi-a-GCST90017091	finngen_R9_C3_DLBCL_EXALLC	DLBCL	order Bacillales|| id:ebi-a-GCST90017091	Inverse variance weighted	8	0.0352098	0.134817	0.793964	-0.229032	0.299451	1.03584	0.795303	1.34912
ebi-a-GCST90017091	finngen_R9_C3_DLBCL_EXALLC	DLBCL	order Bacillales|| id:ebi-a-GCST90017091	MR Egger	8	0.732503	0.5442	0.226924	-0.334128	1.79913	2.08028	0.715962	6.04442
ebi-a-GCST90017091	finngen_R9_C3_DLBCL_EXALLC	DLBCL	order Bacillales|| id:ebi-a-GCST90017091	Weighted median	8	0.0552148	0.176864	0.754897	-0.291438	0.401867	1.05677	0.747189	1.49461
ebi-a-GCST90017091	finngen_R9_C3_DLBCL_EXALLC	DLBCL	order Bacillales|| id:ebi-a-GCST90017091	Weighted mode	8	0.111067	0.266597	0.689442	-0.411464	0.633597	1.11747	0.662679	1.88438
ebi-a-GCST90017092	finngen_R9_C3_DLBCL_EXALLC	DLBCL	order Bacteroidales|| id:ebi-a-GCST90017092	Inverse variance weighted	13	-0.342206	0.235165	0.145622	-0.80313	0.118718	0.710202	0.447925	1.12605
ebi-a-GCST90017092	finngen_R9_C3_DLBCL_EXALLC	DLBCL	order Bacteroidales|| id:ebi-a-GCST90017092	MR Egger	13	-0.752069	0.475104	0.141738	-1.68327	0.179136	0.47139	0.185765	1.19618
ebi-a-GCST90017092	finngen_R9_C3_DLBCL_EXALLC	DLBCL	order Bacteroidales|| id:ebi-a-GCST90017092	Weighted median	13	-0.453569	0.326683	0.165013	-1.09387	0.18673	0.635356	0.334918	1.2053
ebi-a-GCST90017092	finngen_R9_C3_DLBCL_EXALLC	DLBCL	order Bacteroidales|| id:ebi-a-GCST90017092	Weighted mode	13	-0.624237	0.495467	0.231658	-1.59535	0.346878	0.53567	0.202837	1.41464
ebi-a-GCST90017093	finngen_R9_C3_DLBCL_EXALLC	DLBCL	order Bifidobacteriales|| id:ebi-a-GCST90017093	Inverse variance weighted	11	-0.133743	0.246277	0.587088	-0.616446	0.348959	0.874815	0.53986	1.41759
ebi-a-GCST90017093	finngen_R9_C3_DLBCL_EXALLC	DLBCL	order Bifidobacteriales|| id:ebi-a-GCST90017093	MR Egger	11	-0.0759123	0.846876	0.930538	-1.73579	1.58397	0.926898	0.176261	4.87425
ebi-a-GCST90017093	finngen_R9_C3_DLBCL_EXALLC	DLBCL	order Bifidobacteriales|| id:ebi-a-GCST90017093	Weighted median	11	-0.147008	0.294942	0.618182	-0.725094	0.431079	0.863287	0.484279	1.53892
ebi-a-GCST90017093	finngen_R9_C3_DLBCL_EXALLC	DLBCL	order Bifidobacteriales|| id:ebi-a-GCST90017093	Weighted mode	11	-0.147057	0.310426	0.645868	-0.755491	0.461378	0.863245	0.46978	1.58626
ebi-a-GCST90017094	finngen_R9_C3_DLBCL_EXALLC	DLBCL	order Burkholderiales|| id:ebi-a-GCST90017094	Inverse variance weighted	10	0.0333213	0.268716	0.901314	-0.493362	0.560004	1.03388	0.61057	1.75068
ebi-a-GCST90017094	finngen_R9_C3_DLBCL_EXALLC	DLBCL	order Burkholderiales|| id:ebi-a-GCST90017094	MR Egger	10	-0.218913	0.84942	0.803128	-1.88378	1.44595	0.803391	0.152015	4.24588
ebi-a-GCST90017094	finngen_R9_C3_DLBCL_EXALLC	DLBCL	order Burkholderiales|| id:ebi-a-GCST90017094	Weighted median	10	0.135244	0.348786	0.698197	-0.548377	0.818864	1.14482	0.577887	2.26792
ebi-a-GCST90017094	finngen_R9_C3_DLBCL_EXALLC	DLBCL	order Burkholderiales|| id:ebi-a-GCST90017094	Weighted mode	10	0.152127	0.485243	0.76104	-0.79895	1.1032	1.16431	0.449801	3.01381
ebi-a-GCST90017095	finngen_R9_C3_DLBCL_EXALLC	DLBCL	order Clostridiales|| id:ebi-a-GCST90017095	Inverse variance weighted	12	0.0866619	0.241977	0.720237	-0.387612	0.560936	1.09053	0.678675	1.75231
ebi-a-GCST90017095	finngen_R9_C3_DLBCL_EXALLC	DLBCL	order Clostridiales|| id:ebi-a-GCST90017095	MR Egger	12	-0.427338	0.638854	0.518694	-1.67949	0.824815	0.652243	0.186469	2.28146
ebi-a-GCST90017095	finngen_R9_C3_DLBCL_EXALLC	DLBCL	order Clostridiales|| id:ebi-a-GCST90017095	Weighted median	12	0.010206	0.339761	0.976036	-0.655725	0.676137	1.01026	0.519066	1.96627
ebi-a-GCST90017095	finngen_R9_C3_DLBCL_EXALLC	DLBCL	order Clostridiales|| id:ebi-a-GCST90017095	Weighted mode	12	-0.216063	0.626847	0.736833	-1.44468	1.01256	0.805685	0.235821	2.75263
ebi-a-GCST90017096	finngen_R9_C3_DLBCL_EXALLC	DLBCL	order Coriobacteriales|| id:ebi-a-GCST90017096	Inverse variance weighted	14	-0.319141	0.238038	0.180013	-0.785695	0.147413	0.726773	0.455803	1.15883
ebi-a-GCST90017096	finngen_R9_C3_DLBCL_EXALLC	DLBCL	order Coriobacteriales|| id:ebi-a-GCST90017096	MR Egger	14	0.638564	0.9721	0.52365	-1.26675	2.54388	1.89376	0.281745	12.729
ebi-a-GCST90017096	finngen_R9_C3_DLBCL_EXALLC	DLBCL	order Coriobacteriales|| id:ebi-a-GCST90017096	Weighted median	14	-0.334456	0.329667	0.310331	-0.980604	0.311691	0.715727	0.375085	1.36573
ebi-a-GCST90017096	finngen_R9_C3_DLBCL_EXALLC	DLBCL	order Coriobacteriales|| id:ebi-a-GCST90017096	Weighted mode	14	-0.267709	0.566002	0.644069	-1.37707	0.841654	0.76513	0.252316	2.3202
ebi-a-GCST90017097	finngen_R9_C3_DLBCL_EXALLC	DLBCL	order Desulfovibrionales|| id:ebi-a-GCST90017097	Inverse variance weighted	11	0.475957	0.315041	0.130845	-0.141523	1.09344	1.60955	0.868035	2.98451
ebi-a-GCST90017097	finngen_R9_C3_DLBCL_EXALLC	DLBCL	order Desulfovibrionales|| id:ebi-a-GCST90017097	MR Egger	11	2.37453	1.26364	0.0929383	-0.102217	4.85127	10.7459	0.902833	127.903
ebi-a-GCST90017097	finngen_R9_C3_DLBCL_EXALLC	DLBCL	order Desulfovibrionales|| id:ebi-a-GCST90017097	Weighted median	11	0.452141	0.393654	0.250731	-0.31942	1.2237	1.57167	0.72657	3.39975
ebi-a-GCST90017097	finngen_R9_C3_DLBCL_EXALLC	DLBCL	order Desulfovibrionales|| id:ebi-a-GCST90017097	Weighted mode	11	0.423569	0.632713	0.518366	-0.816548	1.66369	1.5274	0.441955	5.27873
ebi-a-GCST90017098	finngen_R9_C3_DLBCL_EXALLC	DLBCL	order Enterobacteriales|| id:ebi-a-GCST90017098	Inverse variance weighted	7	0.411526	0.309421	0.183522	-0.194939	1.01799	1.50912	0.822885	2.76763
ebi-a-GCST90017098	finngen_R9_C3_DLBCL_EXALLC	DLBCL	order Enterobacteriales|| id:ebi-a-GCST90017098	MR Egger	7	1.83669	1.85019	0.366434	-1.78968	5.46306	6.27573	0.167014	235.817
ebi-a-GCST90017098	finngen_R9_C3_DLBCL_EXALLC	DLBCL	order Enterobacteriales|| id:ebi-a-GCST90017098	Weighted median	7	0.174806	0.409525	0.669488	-0.627863	0.977475	1.19102	0.533731	2.65774
ebi-a-GCST90017098	finngen_R9_C3_DLBCL_EXALLC	DLBCL	order Enterobacteriales|| id:ebi-a-GCST90017098	Weighted mode	7	0.0868304	0.5668	0.883267	-1.0241	1.19776	1.09071	0.359121	3.31268
ebi-a-GCST90017099	finngen_R9_C3_DLBCL_EXALLC	DLBCL	order Erysipelotrichales|| id:ebi-a-GCST90017099	Inverse variance weighted	13	-0.329355	0.257677	0.20119	-0.834402	0.175693	0.719388	0.434134	1.19207
ebi-a-GCST90017099	finngen_R9_C3_DLBCL_EXALLC	DLBCL	order Erysipelotrichales|| id:ebi-a-GCST90017099	MR Egger	13	1.21944	1.11507	0.297498	-0.966088	3.40497	3.3853	0.380569	30.1134
ebi-a-GCST90017099	finngen_R9_C3_DLBCL_EXALLC	DLBCL	order Erysipelotrichales|| id:ebi-a-GCST90017099	Weighted median	13	-0.0956173	0.364176	0.792892	-0.809403	0.618169	0.908812	0.445124	1.85553
ebi-a-GCST90017099	finngen_R9_C3_DLBCL_EXALLC	DLBCL	order Erysipelotrichales|| id:ebi-a-GCST90017099	Weighted mode	13	0.131272	0.571715	0.822262	-0.98929	1.25183	1.14028	0.371841	3.49675
ebi-a-GCST90017100	finngen_R9_C3_DLBCL_EXALLC	DLBCL	order Gastranaerophilales|| id:ebi-a-GCST90017100	Inverse variance weighted	9	0.22824	0.173709	0.188872	-0.112229	0.568709	1.25639	0.893839	1.76599
ebi-a-GCST90017100	finngen_R9_C3_DLBCL_EXALLC	DLBCL	order Gastranaerophilales|| id:ebi-a-GCST90017100	MR Egger	9	0.37787	0.518538	0.489827	-0.638464	1.3942	1.45917	0.528103	4.03177
ebi-a-GCST90017100	finngen_R9_C3_DLBCL_EXALLC	DLBCL	order Gastranaerophilales|| id:ebi-a-GCST90017100	Weighted median	9	0.239694	0.234633	0.306984	-0.220187	0.699574	1.27086	0.802369	2.0129
ebi-a-GCST90017100	finngen_R9_C3_DLBCL_EXALLC	DLBCL	order Gastranaerophilales|| id:ebi-a-GCST90017100	Weighted mode	9	0.556397	0.393311	0.194893	-0.214493	1.32729	1.74438	0.80695	3.7708
ebi-a-GCST90017101	finngen_R9_C3_DLBCL_EXALLC	DLBCL	order Lactobacillales|| id:ebi-a-GCST90017101	Inverse variance weighted	15	-0.141005	0.252815	0.577023	-0.636522	0.354513	0.868485	0.52913	1.42549
ebi-a-GCST90017101	finngen_R9_C3_DLBCL_EXALLC	DLBCL	order Lactobacillales|| id:ebi-a-GCST90017101	MR Egger	15	0.57115	0.645851	0.392577	-0.694718	1.83702	1.7703	0.499215	6.27779
ebi-a-GCST90017101	finngen_R9_C3_DLBCL_EXALLC	DLBCL	order Lactobacillales|| id:ebi-a-GCST90017101	Weighted median	15	0.254134	0.31468	0.419324	-0.362639	0.870907	1.28934	0.695838	2.38908
ebi-a-GCST90017101	finngen_R9_C3_DLBCL_EXALLC	DLBCL	order Lactobacillales|| id:ebi-a-GCST90017101	Weighted mode	15	0.297659	0.444879	0.514328	-0.574304	1.16962	1.3467	0.563096	3.22078
ebi-a-GCST90017102	finngen_R9_C3_DLBCL_EXALLC	DLBCL	order Methanobacteriales|| id:ebi-a-GCST90017102	Inverse variance weighted	9	-0.0329004	0.142198	0.817027	-0.311608	0.245807	0.967635	0.732269	1.27865
ebi-a-GCST90017102	finngen_R9_C3_DLBCL_EXALLC	DLBCL	order Methanobacteriales|| id:ebi-a-GCST90017102	MR Egger	9	-0.232461	0.559677	0.690322	-1.32943	0.864506	0.792581	0.264628	2.37383
ebi-a-GCST90017102	finngen_R9_C3_DLBCL_EXALLC	DLBCL	order Methanobacteriales|| id:ebi-a-GCST90017102	Weighted median	9	-0.0378126	0.172623	0.826613	-0.376153	0.300528	0.962893	0.686497	1.35057
ebi-a-GCST90017102	finngen_R9_C3_DLBCL_EXALLC	DLBCL	order Methanobacteriales|| id:ebi-a-GCST90017102	Weighted mode	9	-0.055059	0.249164	0.830648	-0.543421	0.433303	0.946429	0.580758	1.54234
ebi-a-GCST90017103	finngen_R9_C3_DLBCL_EXALLC	DLBCL	order Mollicutes RF9|| id:ebi-a-GCST90017103	Inverse variance weighted	12	-0.000832904	0.195514	0.996601	-0.38404	0.382374	0.999167	0.681104	1.46576
ebi-a-GCST90017103	finngen_R9_C3_DLBCL_EXALLC	DLBCL	order Mollicutes RF9|| id:ebi-a-GCST90017103	MR Egger	12	0.678274	0.601317	0.285664	-0.500307	1.85686	1.97047	0.606344	6.40357
ebi-a-GCST90017103	finngen_R9_C3_DLBCL_EXALLC	DLBCL	order Mollicutes RF9|| id:ebi-a-GCST90017103	Weighted median	12	-0.0166093	0.284544	0.953453	-0.574316	0.541097	0.983528	0.56309	1.71789
ebi-a-GCST90017103	finngen_R9_C3_DLBCL_EXALLC	DLBCL	order Mollicutes RF9|| id:ebi-a-GCST90017103	Weighted mode	12	-0.120967	0.441365	0.789105	-0.986042	0.744108	0.886063	0.37305	2.10456
ebi-a-GCST90017104	finngen_R9_C3_DLBCL_EXALLC	DLBCL	order NB1n|| id:ebi-a-GCST90017104	Inverse variance weighted	12	-0.138447	0.181928	0.446658	-0.495026	0.218132	0.870709	0.609555	1.24375
ebi-a-GCST90017104	finngen_R9_C3_DLBCL_EXALLC	DLBCL	order NB1n|| id:ebi-a-GCST90017104	MR Egger	12	1.63199	0.558632	0.0152636	0.537073	2.72691	5.11405	1.71099	15.2856
ebi-a-GCST90017104	finngen_R9_C3_DLBCL_EXALLC	DLBCL	order NB1n|| id:ebi-a-GCST90017104	Weighted median	12	0.00450208	0.198545	0.981909	-0.384647	0.393651	1.00451	0.680691	1.48238
ebi-a-GCST90017104	finngen_R9_C3_DLBCL_EXALLC	DLBCL	order NB1n|| id:ebi-a-GCST90017104	Weighted mode	12	0.0944101	0.366391	0.801414	-0.623717	0.812537	1.09901	0.535949	2.25362
ebi-a-GCST90017105	finngen_R9_C3_DLBCL_EXALLC	DLBCL	order Pasteurellales|| id:ebi-a-GCST90017105	Inverse variance weighted	13	-0.0289374	0.165124	0.860886	-0.352581	0.294706	0.971477	0.702872	1.34273
ebi-a-GCST90017105	finngen_R9_C3_DLBCL_EXALLC	DLBCL	order Pasteurellales|| id:ebi-a-GCST90017105	MR Egger	13	-0.117158	0.369398	0.757061	-0.841178	0.606863	0.889445	0.431202	1.83467
ebi-a-GCST90017105	finngen_R9_C3_DLBCL_EXALLC	DLBCL	order Pasteurellales|| id:ebi-a-GCST90017105	Weighted median	13	0.0108753	0.209529	0.958606	-0.399801	0.421552	1.01093	0.670453	1.52433
ebi-a-GCST90017105	finngen_R9_C3_DLBCL_EXALLC	DLBCL	order Pasteurellales|| id:ebi-a-GCST90017105	Weighted mode	13	-0.0176035	0.261105	0.947358	-0.529369	0.494162	0.982551	0.588977	1.63912
ebi-a-GCST90017106	finngen_R9_C3_DLBCL_EXALLC	DLBCL	order Rhodospirillales|| id:ebi-a-GCST90017106	Inverse variance weighted	13	0.0841951	0.165662	0.61129	-0.240503	0.408894	1.08784	0.786232	1.50515
ebi-a-GCST90017106	finngen_R9_C3_DLBCL_EXALLC	DLBCL	order Rhodospirillales|| id:ebi-a-GCST90017106	MR Egger	13	-0.663646	0.648482	0.328106	-1.93467	0.607378	0.51497	0.144472	1.83561
ebi-a-GCST90017106	finngen_R9_C3_DLBCL_EXALLC	DLBCL	order Rhodospirillales|| id:ebi-a-GCST90017106	Weighted median	13	0.026893	0.229731	0.90681	-0.423379	0.477165	1.02726	0.65483	1.6115
ebi-a-GCST90017106	finngen_R9_C3_DLBCL_EXALLC	DLBCL	order Rhodospirillales|| id:ebi-a-GCST90017106	Weighted mode	13	-0.314181	0.369002	0.411198	-1.03743	0.409064	0.730387	0.354366	1.50541
ebi-a-GCST90017107	finngen_R9_C3_DLBCL_EXALLC	DLBCL	order Selenomonadales|| id:ebi-a-GCST90017107	Inverse variance weighted	12	-0.0540377	0.25737	0.833698	-0.558483	0.450407	0.947396	0.572076	1.56895
ebi-a-GCST90017107	finngen_R9_C3_DLBCL_EXALLC	DLBCL	order Selenomonadales|| id:ebi-a-GCST90017107	MR Egger	12	0.377374	0.913039	0.688098	-1.41218	2.16693	1.45845	0.243611	8.73145
ebi-a-GCST90017107	finngen_R9_C3_DLBCL_EXALLC	DLBCL	order Selenomonadales|| id:ebi-a-GCST90017107	Weighted median	12	0.0239387	0.357244	0.946574	-0.676259	0.724137	1.02423	0.508516	2.06295
ebi-a-GCST90017107	finngen_R9_C3_DLBCL_EXALLC	DLBCL	order Selenomonadales|| id:ebi-a-GCST90017107	Weighted mode	12	0.126543	0.626736	0.843674	-1.10186	1.35495	1.1349	0.332252	3.87655
ebi-a-GCST90017108	finngen_R9_C3_DLBCL_EXALLC	DLBCL	order Verrucomicrobiales|| id:ebi-a-GCST90017108	Inverse variance weighted	11	-0.0167891	0.21535	0.937858	-0.438876	0.405298	0.983351	0.644761	1.49975
ebi-a-GCST90017108	finngen_R9_C3_DLBCL_EXALLC	DLBCL	order Verrucomicrobiales|| id:ebi-a-GCST90017108	MR Egger	11	-0.549893	0.72818	0.469453	-1.97713	0.87734	0.577011	0.138467	2.4045
ebi-a-GCST90017108	finngen_R9_C3_DLBCL_EXALLC	DLBCL	order Verrucomicrobiales|| id:ebi-a-GCST90017108	Weighted median	11	-0.121331	0.278029	0.662549	-0.666268	0.423606	0.885741	0.513622	1.52746
ebi-a-GCST90017108	finngen_R9_C3_DLBCL_EXALLC	DLBCL	order Verrucomicrobiales|| id:ebi-a-GCST90017108	Weighted mode	11	-0.188219	0.458734	0.690237	-1.08734	0.7109	0.828433	0.337113	2.03582
ebi-a-GCST90017109	finngen_R9_C3_DLBCL_EXALLC	DLBCL	order Victivallales|| id:ebi-a-GCST90017109	Inverse variance weighted	8	-0.19861	0.231958	0.391869	-0.653247	0.256027	0.81987	0.520354	1.29179
ebi-a-GCST90017109	finngen_R9_C3_DLBCL_EXALLC	DLBCL	order Victivallales|| id:ebi-a-GCST90017109	MR Egger	8	1.31404	0.61849	0.0777888	0.101796	2.52628	3.72116	1.10716	12.5068
ebi-a-GCST90017109	finngen_R9_C3_DLBCL_EXALLC	DLBCL	order Victivallales|| id:ebi-a-GCST90017109	Weighted median	8	-0.100105	0.25782	0.697812	-0.605432	0.405222	0.904742	0.545838	1.49964
ebi-a-GCST90017109	finngen_R9_C3_DLBCL_EXALLC	DLBCL	order Victivallales|| id:ebi-a-GCST90017109	Weighted mode	8	0.258552	0.409448	0.547794	-0.543966	1.06107	1.29505	0.580442	2.88946
ebi-a-GCST90016924	finngen_R9_C3_DLBCL_EXALLC	DLBCL	family Acidaminococcaceae|| id:ebi-a-GCST90016924	Inverse variance weighted	7	-0.193778	0.258682	0.4538	-0.700794	0.313239	0.823841	0.496191	1.36785
ebi-a-GCST90016924	finngen_R9_C3_DLBCL_EXALLC	DLBCL	family Acidaminococcaceae|| id:ebi-a-GCST90016924	MR Egger	7	-0.730467	0.819696	0.413675	-2.33707	0.876138	0.481684	0.0966101	2.40161
ebi-a-GCST90016924	finngen_R9_C3_DLBCL_EXALLC	DLBCL	family Acidaminococcaceae|| id:ebi-a-GCST90016924	Weighted median	7	-0.0375259	0.330872	0.909702	-0.686035	0.610983	0.96317	0.503569	1.84224
ebi-a-GCST90016924	finngen_R9_C3_DLBCL_EXALLC	DLBCL	family Acidaminococcaceae|| id:ebi-a-GCST90016924	Weighted mode	7	0.208287	0.468261	0.672053	-0.709504	1.12608	1.23157	0.491888	3.08354
ebi-a-GCST90016925	finngen_R9_C3_DLBCL_EXALLC	DLBCL	family Actinomycetaceae|| id:ebi-a-GCST90016925	Inverse variance weighted	4	-0.257703	0.289751	0.373792	-0.825616	0.31021	0.772825	0.437965	1.36371
ebi-a-GCST90016925	finngen_R9_C3_DLBCL_EXALLC	DLBCL	family Actinomycetaceae|| id:ebi-a-GCST90016925	MR Egger	4	0.596172	0.592779	0.420453	-0.565675	1.75802	1.81516	0.567977	5.80094
ebi-a-GCST90016925	finngen_R9_C3_DLBCL_EXALLC	DLBCL	family Actinomycetaceae|| id:ebi-a-GCST90016925	Weighted median	4	-0.0756956	0.324611	0.815615	-0.711932	0.560541	0.927098	0.490695	1.75162
ebi-a-GCST90016925	finngen_R9_C3_DLBCL_EXALLC	DLBCL	family Actinomycetaceae|| id:ebi-a-GCST90016925	Weighted mode	4	0.0326527	0.35341	0.93221	-0.660032	0.725337	1.03319	0.516835	2.06543
ebi-a-GCST90016926	finngen_R9_C3_DLBCL_EXALLC	DLBCL	family Alcaligenaceae|| id:ebi-a-GCST90016926	Inverse variance weighted	11	-0.389532	0.26904	0.147656	-0.91685	0.137786	0.677374	0.399776	1.14773
ebi-a-GCST90016926	finngen_R9_C3_DLBCL_EXALLC	DLBCL	family Alcaligenaceae|| id:ebi-a-GCST90016926	MR Egger	11	-0.917831	1.23448	0.476141	-3.33741	1.50175	0.399384	0.035529	4.48952
ebi-a-GCST90016926	finngen_R9_C3_DLBCL_EXALLC	DLBCL	family Alcaligenaceae|| id:ebi-a-GCST90016926	Weighted median	11	-0.427232	0.337542	0.205615	-1.08881	0.23435	0.652312	0.336615	1.26409
ebi-a-GCST90016926	finngen_R9_C3_DLBCL_EXALLC	DLBCL	family Alcaligenaceae|| id:ebi-a-GCST90016926	Weighted mode	11	-0.483554	0.506938	0.362636	-1.47715	0.510043	0.616588	0.228287	1.66536
ebi-a-GCST90016927	finngen_R9_C3_DLBCL_EXALLC	DLBCL	family Bacteroidaceae|| id:ebi-a-GCST90016927	Inverse variance weighted	8	0.166337	0.301882	0.581633	-0.425351	0.758025	1.18097	0.653541	2.13406
ebi-a-GCST90016927	finngen_R9_C3_DLBCL_EXALLC	DLBCL	family Bacteroidaceae|| id:ebi-a-GCST90016927	MR Egger	8	1.71437	1.59825	0.324661	-1.4182	4.84694	5.55319	0.242151	127.35
ebi-a-GCST90016927	finngen_R9_C3_DLBCL_EXALLC	DLBCL	family Bacteroidaceae|| id:ebi-a-GCST90016927	Weighted median	8	0.296017	0.380986	0.437173	-0.450715	1.04275	1.34449	0.637172	2.837
ebi-a-GCST90016927	finngen_R9_C3_DLBCL_EXALLC	DLBCL	family Bacteroidaceae|| id:ebi-a-GCST90016927	Weighted mode	8	0.404491	0.530826	0.470948	-0.635929	1.44491	1.49854	0.529444	4.24147
ebi-a-GCST90016928	finngen_R9_C3_DLBCL_EXALLC	DLBCL	family Bacteroidales S24 7group|| id:ebi-a-GCST90016928	Inverse variance weighted	8	0.130632	0.200975	0.515697	-0.263279	0.524543	1.13955	0.768527	1.68969
ebi-a-GCST90016928	finngen_R9_C3_DLBCL_EXALLC	DLBCL	family Bacteroidales S24 7group|| id:ebi-a-GCST90016928	MR Egger	8	0.292615	0.832492	0.737232	-1.33907	1.9243	1.33993	0.26209	6.85034
ebi-a-GCST90016928	finngen_R9_C3_DLBCL_EXALLC	DLBCL	family Bacteroidales S24 7group|| id:ebi-a-GCST90016928	Weighted median	8	0.146762	0.269333	0.585815	-0.38113	0.674655	1.15808	0.683089	1.96335
ebi-a-GCST90016928	finngen_R9_C3_DLBCL_EXALLC	DLBCL	family Bacteroidales S24 7group|| id:ebi-a-GCST90016928	Weighted mode	8	0.151588	0.37521	0.698265	-0.583824	0.886999	1.16368	0.557761	2.42783
ebi-a-GCST90016929	finngen_R9_C3_DLBCL_EXALLC	DLBCL	family Bifidobacteriaceae|| id:ebi-a-GCST90016929	Inverse variance weighted	11	-0.133743	0.246277	0.587088	-0.616446	0.348959	0.874815	0.53986	1.41759
ebi-a-GCST90016929	finngen_R9_C3_DLBCL_EXALLC	DLBCL	family Bifidobacteriaceae|| id:ebi-a-GCST90016929	MR Egger	11	-0.0759123	0.846876	0.930538	-1.73579	1.58397	0.926898	0.176261	4.87425
ebi-a-GCST90016929	finngen_R9_C3_DLBCL_EXALLC	DLBCL	family Bifidobacteriaceae|| id:ebi-a-GCST90016929	Weighted median	11	-0.147008	0.302293	0.626748	-0.739501	0.445486	0.863287	0.477352	1.56125
ebi-a-GCST90016929	finngen_R9_C3_DLBCL_EXALLC	DLBCL	family Bifidobacteriaceae|| id:ebi-a-GCST90016929	Weighted mode	11	-0.147057	0.325852	0.661403	-0.785726	0.491613	0.863245	0.455788	1.63495
ebi-a-GCST90016931	finngen_R9_C3_DLBCL_EXALLC	DLBCL	family Clostridiaceae1|| id:ebi-a-GCST90016931	Inverse variance weighted	10	-0.470169	0.296406	0.112687	-1.05113	0.110787	0.624897	0.349544	1.11716
ebi-a-GCST90016931	finngen_R9_C3_DLBCL_EXALLC	DLBCL	family Clostridiaceae1|| id:ebi-a-GCST90016931	MR Egger	10	-1.02286	0.894303	0.285793	-2.7757	0.72997	0.359564	0.0623059	2.07502
ebi-a-GCST90016931	finngen_R9_C3_DLBCL_EXALLC	DLBCL	family Clostridiaceae1|| id:ebi-a-GCST90016931	Weighted median	10	-0.55749	0.358189	0.11961	-1.25954	0.14456	0.572645	0.283785	1.15553
ebi-a-GCST90016931	finngen_R9_C3_DLBCL_EXALLC	DLBCL	family Clostridiaceae1|| id:ebi-a-GCST90016931	Weighted mode	10	-1.07822	0.71894	0.167917	-2.48735	0.330901	0.3402	0.0831303	1.39222
ebi-a-GCST90016932	finngen_R9_C3_DLBCL_EXALLC	DLBCL	family Clostridiales vadin BB60 group|| id:ebi-a-GCST90016932	Inverse variance weighted	15	0.139018	0.172302	0.419765	-0.198694	0.47673	1.14914	0.819801	1.6108
ebi-a-GCST90016932	finngen_R9_C3_DLBCL_EXALLC	DLBCL	family Clostridiales vadin BB60 group|| id:ebi-a-GCST90016932	MR Egger	15	0.0262461	0.472065	0.956507	-0.899001	0.951493	1.02659	0.406976	2.58957
ebi-a-GCST90016932	finngen_R9_C3_DLBCL_EXALLC	DLBCL	family Clostridiales vadin BB60 group|| id:ebi-a-GCST90016932	Weighted median	15	0.0394156	0.226101	0.861608	-0.403742	0.482573	1.0402	0.667817	1.62024
ebi-a-GCST90016932	finngen_R9_C3_DLBCL_EXALLC	DLBCL	family Clostridiales vadin BB60 group|| id:ebi-a-GCST90016932	Weighted mode	15	-0.0369011	0.312999	0.907825	-0.65038	0.576578	0.963771	0.521847	1.77994
ebi-a-GCST90016933	finngen_R9_C3_DLBCL_EXALLC	DLBCL	family Coriobacteriaceae|| id:ebi-a-GCST90016933	Inverse variance weighted	14	-0.319141	0.238038	0.180013	-0.785695	0.147413	0.726773	0.455803	1.15883
ebi-a-GCST90016933	finngen_R9_C3_DLBCL_EXALLC	DLBCL	family Coriobacteriaceae|| id:ebi-a-GCST90016933	MR Egger	14	0.638564	0.9721	0.52365	-1.26675	2.54388	1.89376	0.281745	12.729
ebi-a-GCST90016933	finngen_R9_C3_DLBCL_EXALLC	DLBCL	family Coriobacteriaceae|| id:ebi-a-GCST90016933	Weighted median	14	-0.334456	0.307426	0.276628	-0.937011	0.268099	0.715727	0.391797	1.30748
ebi-a-GCST90016933	finngen_R9_C3_DLBCL_EXALLC	DLBCL	family Coriobacteriaceae|| id:ebi-a-GCST90016933	Weighted mode	14	-0.267709	0.548275	0.633488	-1.34233	0.806911	0.76513	0.261237	2.24097
ebi-a-GCST90016934	finngen_R9_C3_DLBCL_EXALLC	DLBCL	family Defluviitaleaceae|| id:ebi-a-GCST90016934	Inverse variance weighted	11	0.0278945	0.19059	0.883638	-0.345662	0.401451	1.02829	0.707752	1.49399
ebi-a-GCST90016934	finngen_R9_C3_DLBCL_EXALLC	DLBCL	family Defluviitaleaceae|| id:ebi-a-GCST90016934	MR Egger	11	0.65916	0.650503	0.337379	-0.615826	1.93415	1.93317	0.540194	6.91813
ebi-a-GCST90016934	finngen_R9_C3_DLBCL_EXALLC	DLBCL	family Defluviitaleaceae|| id:ebi-a-GCST90016934	Weighted median	11	-0.105115	0.260619	0.686707	-0.615927	0.405697	0.900221	0.54014	1.50035
ebi-a-GCST90016934	finngen_R9_C3_DLBCL_EXALLC	DLBCL	family Defluviitaleaceae|| id:ebi-a-GCST90016934	Weighted mode	11	-0.201623	0.407898	0.631774	-1.0011	0.597857	0.817403	0.367474	1.81822
ebi-a-GCST90016935	finngen_R9_C3_DLBCL_EXALLC	DLBCL	family Desulfovibrionaceae|| id:ebi-a-GCST90016935	Inverse variance weighted	9	0.478357	0.282567	0.0904747	-0.0754739	1.03219	1.61342	0.927304	2.8072
ebi-a-GCST90016935	finngen_R9_C3_DLBCL_EXALLC	DLBCL	family Desulfovibrionaceae|| id:ebi-a-GCST90016935	MR Egger	9	2.87309	1.14594	0.0405628	0.627055	5.11913	17.6916	1.87209	167.189
ebi-a-GCST90016935	finngen_R9_C3_DLBCL_EXALLC	DLBCL	family Desulfovibrionaceae|| id:ebi-a-GCST90016935	Weighted median	9	0.448708	0.394814	0.255746	-0.325128	1.22254	1.56629	0.722435	3.39582
ebi-a-GCST90016935	finngen_R9_C3_DLBCL_EXALLC	DLBCL	family Desulfovibrionaceae|| id:ebi-a-GCST90016935	Weighted mode	9	0.391571	0.645898	0.561158	-0.874389	1.65753	1.4793	0.417117	5.24634
ebi-a-GCST90016936	finngen_R9_C3_DLBCL_EXALLC	DLBCL	family Enterobacteriaceae|| id:ebi-a-GCST90016936	Inverse variance weighted	7	0.411526	0.309421	0.183522	-0.194939	1.01799	1.50912	0.822885	2.76763
ebi-a-GCST90016936	finngen_R9_C3_DLBCL_EXALLC	DLBCL	family Enterobacteriaceae|| id:ebi-a-GCST90016936	MR Egger	7	1.83669	1.85019	0.366434	-1.78968	5.46306	6.27573	0.167014	235.817
ebi-a-GCST90016936	finngen_R9_C3_DLBCL_EXALLC	DLBCL	family Enterobacteriaceae|| id:ebi-a-GCST90016936	Weighted median	7	0.174806	0.397277	0.65993	-0.603858	0.95347	1.19102	0.546699	2.5947
ebi-a-GCST90016936	finngen_R9_C3_DLBCL_EXALLC	DLBCL	family Enterobacteriaceae|| id:ebi-a-GCST90016936	Weighted mode	7	0.0868304	0.590375	0.887889	-1.0703	1.24397	1.09071	0.342904	3.46934
ebi-a-GCST90016937	finngen_R9_C3_DLBCL_EXALLC	DLBCL	family Erysipelotrichaceae|| id:ebi-a-GCST90016937	Inverse variance weighted	13	-0.329355	0.257677	0.20119	-0.834402	0.175693	0.719388	0.434134	1.19207
ebi-a-GCST90016937	finngen_R9_C3_DLBCL_EXALLC	DLBCL	family Erysipelotrichaceae|| id:ebi-a-GCST90016937	MR Egger	13	1.21944	1.11507	0.297498	-0.966088	3.40497	3.3853	0.380569	30.1134
ebi-a-GCST90016937	finngen_R9_C3_DLBCL_EXALLC	DLBCL	family Erysipelotrichaceae|| id:ebi-a-GCST90016937	Weighted median	13	-0.0956173	0.3439	0.780983	-0.769662	0.578427	0.908812	0.46317	1.78323
ebi-a-GCST90016937	finngen_R9_C3_DLBCL_EXALLC	DLBCL	family Erysipelotrichaceae|| id:ebi-a-GCST90016937	Weighted mode	13	0.131272	0.589772	0.827606	-1.02468	1.28723	1.14028	0.358911	3.62272
ebi-a-GCST90016938	finngen_R9_C3_DLBCL_EXALLC	DLBCL	family Family XI|| id:ebi-a-GCST90016938	Inverse variance weighted	8	0.173982	0.134155	0.194676	-0.0889622	0.436925	1.19003	0.91488	1.54794
ebi-a-GCST90016938	finngen_R9_C3_DLBCL_EXALLC	DLBCL	family Family XI|| id:ebi-a-GCST90016938	MR Egger	8	-0.290374	0.903342	0.758777	-2.06092	1.48018	0.747984	0.127336	4.39372
ebi-a-GCST90016938	finngen_R9_C3_DLBCL_EXALLC	DLBCL	family Family XI|| id:ebi-a-GCST90016938	Weighted median	8	0.212312	0.177281	0.231071	-0.135158	0.559782	1.23653	0.873578	1.75029
ebi-a-GCST90016938	finngen_R9_C3_DLBCL_EXALLC	DLBCL	family Family XI|| id:ebi-a-GCST90016938	Weighted mode	8	0.332476	0.316191	0.327966	-0.287259	0.952211	1.39442	0.750318	2.59143
ebi-a-GCST90016939	finngen_R9_C3_DLBCL_EXALLC	DLBCL	family Family XIII|| id:ebi-a-GCST90016939	Inverse variance weighted	7	0.192043	0.43234	0.656902	-0.655343	1.03943	1.21172	0.519264	2.8276
ebi-a-GCST90016939	finngen_R9_C3_DLBCL_EXALLC	DLBCL	family Family XIII|| id:ebi-a-GCST90016939	MR Egger	7	-0.782012	1.7014	0.665076	-4.11675	2.55273	0.457484	0.0162974	12.8421
ebi-a-GCST90016939	finngen_R9_C3_DLBCL_EXALLC	DLBCL	family Family XIII|| id:ebi-a-GCST90016939	Weighted median	7	-0.0669147	0.492335	0.89189	-1.03189	0.898063	0.935275	0.356332	2.45484
ebi-a-GCST90016939	finngen_R9_C3_DLBCL_EXALLC	DLBCL	family Family XIII|| id:ebi-a-GCST90016939	Weighted mode	7	-0.13224	0.782582	0.871366	-1.6661	1.40162	0.876131	0.188982	4.06178
ebi-a-GCST90016940	finngen_R9_C3_DLBCL_EXALLC	DLBCL	family Lachnospiraceae|| id:ebi-a-GCST90016940	Inverse variance weighted	16	0.158054	0.234806	0.500866	-0.302165	0.618274	1.17123	0.739216	1.85572
ebi-a-GCST90016940	finngen_R9_C3_DLBCL_EXALLC	DLBCL	family Lachnospiraceae|| id:ebi-a-GCST90016940	MR Egger	16	-0.0614048	0.815072	0.941013	-1.65895	1.53614	0.940442	0.190339	4.6466
ebi-a-GCST90016940	finngen_R9_C3_DLBCL_EXALLC	DLBCL	family Lachnospiraceae|| id:ebi-a-GCST90016940	Weighted median	16	0.104243	0.324265	0.747852	-0.531317	0.739803	1.10987	0.58783	2.09552
ebi-a-GCST90016940	finngen_R9_C3_DLBCL_EXALLC	DLBCL	family Lachnospiraceae|| id:ebi-a-GCST90016940	Weighted mode	16	-0.0538757	0.595084	0.92906	-1.22024	1.11249	0.94755	0.295159	3.04192
ebi-a-GCST90016941	finngen_R9_C3_DLBCL_EXALLC	DLBCL	family Lactobacillaceae|| id:ebi-a-GCST90016941	Inverse variance weighted	8	-0.0320852	0.193198	0.868099	-0.410753	0.346583	0.968424	0.663151	1.41423
ebi-a-GCST90016941	finngen_R9_C3_DLBCL_EXALLC	DLBCL	family Lactobacillaceae|| id:ebi-a-GCST90016941	MR Egger	8	-0.37496	0.499142	0.480942	-1.35328	0.603359	0.687316	0.258391	1.82825
ebi-a-GCST90016941	finngen_R9_C3_DLBCL_EXALLC	DLBCL	family Lactobacillaceae|| id:ebi-a-GCST90016941	Weighted median	8	-0.0106972	0.242509	0.964816	-0.486015	0.464621	0.98936	0.615073	1.59141
ebi-a-GCST90016941	finngen_R9_C3_DLBCL_EXALLC	DLBCL	family Lactobacillaceae|| id:ebi-a-GCST90016941	Weighted mode	8	0.0148447	0.291387	0.960793	-0.556274	0.585963	1.01496	0.573341	1.79672
ebi-a-GCST90016942	finngen_R9_C3_DLBCL_EXALLC	DLBCL	family Methanobacteriaceae|| id:ebi-a-GCST90016942	Inverse variance weighted	9	-0.0329004	0.142198	0.817027	-0.311608	0.245807	0.967635	0.732269	1.27865
ebi-a-GCST90016942	finngen_R9_C3_DLBCL_EXALLC	DLBCL	family Methanobacteriaceae|| id:ebi-a-GCST90016942	MR Egger	9	-0.232461	0.559677	0.690322	-1.32943	0.864506	0.792581	0.264628	2.37383
ebi-a-GCST90016942	finngen_R9_C3_DLBCL_EXALLC	DLBCL	family Methanobacteriaceae|| id:ebi-a-GCST90016942	Weighted median	9	-0.0378126	0.178103	0.831867	-0.386895	0.31127	0.962893	0.679162	1.36516
ebi-a-GCST90016942	finngen_R9_C3_DLBCL_EXALLC	DLBCL	family Methanobacteriaceae|| id:ebi-a-GCST90016942	Weighted mode	9	-0.055059	0.244023	0.827146	-0.533344	0.423226	0.946429	0.58664	1.52688
ebi-a-GCST90016943	finngen_R9_C3_DLBCL_EXALLC	DLBCL	family Oxalobacteraceae|| id:ebi-a-GCST90016943	Inverse variance weighted	14	-0.0183309	0.124868	0.883288	-0.263072	0.226411	0.981836	0.768686	1.25409
ebi-a-GCST90016943	finngen_R9_C3_DLBCL_EXALLC	DLBCL	family Oxalobacteraceae|| id:ebi-a-GCST90016943	MR Egger	14	0.447823	0.48275	0.371872	-0.498367	1.39401	1.5649	0.607522	4.03099
ebi-a-GCST90016943	finngen_R9_C3_DLBCL_EXALLC	DLBCL	family Oxalobacteraceae|| id:ebi-a-GCST90016943	Weighted median	14	-0.0196703	0.175922	0.910972	-0.364478	0.325138	0.980522	0.694559	1.38422
ebi-a-GCST90016943	finngen_R9_C3_DLBCL_EXALLC	DLBCL	family Oxalobacteraceae|| id:ebi-a-GCST90016943	Weighted mode	14	0.236193	0.30572	0.45359	-0.363019	0.835404	1.26642	0.695573	2.30575
ebi-a-GCST90016944	finngen_R9_C3_DLBCL_EXALLC	DLBCL	family Pasteurellaceae|| id:ebi-a-GCST90016944	Inverse variance weighted	13	-0.0289374	0.165124	0.860886	-0.352581	0.294706	0.971477	0.702872	1.34273
ebi-a-GCST90016944	finngen_R9_C3_DLBCL_EXALLC	DLBCL	family Pasteurellaceae|| id:ebi-a-GCST90016944	MR Egger	13	-0.117158	0.369398	0.757061	-0.841178	0.606863	0.889445	0.431202	1.83467
ebi-a-GCST90016944	finngen_R9_C3_DLBCL_EXALLC	DLBCL	family Pasteurellaceae|| id:ebi-a-GCST90016944	Weighted median	13	0.0108753	0.21482	0.959624	-0.410171	0.431922	1.01093	0.663537	1.54021
ebi-a-GCST90016944	finngen_R9_C3_DLBCL_EXALLC	DLBCL	family Pasteurellaceae|| id:ebi-a-GCST90016944	Weighted mode	13	-0.0176035	0.2575	0.946623	-0.522304	0.487097	0.982551	0.593153	1.62758
ebi-a-GCST90016945	finngen_R9_C3_DLBCL_EXALLC	DLBCL	family Peptococcaceae|| id:ebi-a-GCST90016945	Inverse variance weighted	9	-0.0719228	0.21464	0.737561	-0.492618	0.348772	0.930603	0.611025	1.41733
ebi-a-GCST90016945	finngen_R9_C3_DLBCL_EXALLC	DLBCL	family Peptococcaceae|| id:ebi-a-GCST90016945	MR Egger	9	-0.430155	0.594851	0.493048	-1.59606	0.735753	0.650408	0.202693	2.08705
ebi-a-GCST90016945	finngen_R9_C3_DLBCL_EXALLC	DLBCL	family Peptococcaceae|| id:ebi-a-GCST90016945	Weighted median	9	-0.128132	0.279689	0.646863	-0.676323	0.420058	0.879737	0.508483	1.52205
ebi-a-GCST90016945	finngen_R9_C3_DLBCL_EXALLC	DLBCL	family Peptococcaceae|| id:ebi-a-GCST90016945	Weighted mode	9	-0.306666	0.416882	0.48297	-1.12376	0.510423	0.735896	0.325057	1.666
ebi-a-GCST90016946	finngen_R9_C3_DLBCL_EXALLC	DLBCL	family Peptostreptococcaceae|| id:ebi-a-GCST90016946	Inverse variance weighted	13	0.0961562	0.23104	0.677273	-0.356683	0.548995	1.10093	0.699994	1.73151
ebi-a-GCST90016946	finngen_R9_C3_DLBCL_EXALLC	DLBCL	family Peptostreptococcaceae|| id:ebi-a-GCST90016946	MR Egger	13	0.519808	0.529964	0.347754	-0.518922	1.55854	1.6817	0.595162	4.75187
ebi-a-GCST90016946	finngen_R9_C3_DLBCL_EXALLC	DLBCL	family Peptostreptococcaceae|| id:ebi-a-GCST90016946	Weighted median	13	0.0240422	0.295201	0.935089	-0.554552	0.602637	1.02433	0.574329	1.82693
ebi-a-GCST90016946	finngen_R9_C3_DLBCL_EXALLC	DLBCL	family Peptostreptococcaceae|| id:ebi-a-GCST90016946	Weighted mode	13	0.152128	0.495299	0.764	-0.818659	1.12291	1.16431	0.441023	3.0738
ebi-a-GCST90016947	finngen_R9_C3_DLBCL_EXALLC	DLBCL	family Porphyromonadaceae|| id:ebi-a-GCST90016947	Inverse variance weighted	9	0.0176394	0.356228	0.960507	-0.680567	0.715846	1.0178	0.50633	2.04592
ebi-a-GCST90016947	finngen_R9_C3_DLBCL_EXALLC	DLBCL	family Porphyromonadaceae|| id:ebi-a-GCST90016947	MR Egger	9	-0.565637	1.67462	0.74544	-3.8479	2.71662	0.567998	0.0213245	15.1291
ebi-a-GCST90016947	finngen_R9_C3_DLBCL_EXALLC	DLBCL	family Porphyromonadaceae|| id:ebi-a-GCST90016947	Weighted median	9	0.622289	0.447405	0.16426	-0.254624	1.4992	1.86319	0.775208	4.47812
ebi-a-GCST90016947	finngen_R9_C3_DLBCL_EXALLC	DLBCL	family Porphyromonadaceae|| id:ebi-a-GCST90016947	Weighted mode	9	0.862433	0.840171	0.334691	-0.784303	2.50917	2.36892	0.456438	12.2947
ebi-a-GCST90016948	finngen_R9_C3_DLBCL_EXALLC	DLBCL	family Prevotellaceae|| id:ebi-a-GCST90016948	Inverse variance weighted (multiplicative random effects)	16	0.0733977	0.284613	0.796495	-0.484444	0.63124	1.07616	0.616039	1.87994
ebi-a-GCST90016948	finngen_R9_C3_DLBCL_EXALLC	DLBCL	family Prevotellaceae|| id:ebi-a-GCST90016948	MR Egger	16	0.0227487	1.06631	0.98328	-2.06721	2.11271	1.02301	0.126538	8.2706
ebi-a-GCST90016948	finngen_R9_C3_DLBCL_EXALLC	DLBCL	family Prevotellaceae|| id:ebi-a-GCST90016948	Weighted median	16	0.429008	0.304625	0.159038	-0.168057	1.02607	1.53573	0.845305	2.79009
ebi-a-GCST90016948	finngen_R9_C3_DLBCL_EXALLC	DLBCL	family Prevotellaceae|| id:ebi-a-GCST90016948	Weighted mode	16	0.830039	0.582721	0.174797	-0.312094	1.97217	2.29341	0.731913	7.18627
ebi-a-GCST90016949	finngen_R9_C3_DLBCL_EXALLC	DLBCL	family Rhodospirillaceae|| id:ebi-a-GCST90016949	Inverse variance weighted	14	-0.110018	0.161882	0.496745	-0.427307	0.20727	0.895818	0.652263	1.23031
ebi-a-GCST90016949	finngen_R9_C3_DLBCL_EXALLC	DLBCL	family Rhodospirillaceae|| id:ebi-a-GCST90016949	MR Egger	14	-0.71594	0.661374	0.300302	-2.01223	0.580353	0.488733	0.13369	1.78667
ebi-a-GCST90016949	finngen_R9_C3_DLBCL_EXALLC	DLBCL	family Rhodospirillaceae|| id:ebi-a-GCST90016949	Weighted median	14	-0.18782	0.221963	0.397454	-0.622866	0.247227	0.828764	0.536405	1.28047
ebi-a-GCST90016949	finngen_R9_C3_DLBCL_EXALLC	DLBCL	family Rhodospirillaceae|| id:ebi-a-GCST90016949	Weighted mode	14	-0.263221	0.340984	0.453951	-0.93155	0.405107	0.768572	0.393943	1.49946
ebi-a-GCST90016950	finngen_R9_C3_DLBCL_EXALLC	DLBCL	family Rikenellaceae|| id:ebi-a-GCST90016950	Inverse variance weighted	16	0.322121	0.265252	0.224596	-0.197772	0.842014	1.38005	0.820557	2.32104
ebi-a-GCST90016950	finngen_R9_C3_DLBCL_EXALLC	DLBCL	family Rikenellaceae|| id:ebi-a-GCST90016950	MR Egger	16	-0.0402092	0.837918	0.962404	-1.68253	1.60211	0.960588	0.185903	4.96349
ebi-a-GCST90016950	finngen_R9_C3_DLBCL_EXALLC	DLBCL	family Rikenellaceae|| id:ebi-a-GCST90016950	Weighted median	16	0.428858	0.313633	0.171504	-0.185863	1.04358	1.5355	0.830387	2.83936
ebi-a-GCST90016950	finngen_R9_C3_DLBCL_EXALLC	DLBCL	family Rikenellaceae|| id:ebi-a-GCST90016950	Weighted mode	16	0.58288	0.540562	0.297942	-0.476622	1.64238	1.79119	0.620877	5.16747
ebi-a-GCST90016951	finngen_R9_C3_DLBCL_EXALLC	DLBCL	family Ruminococcaceae|| id:ebi-a-GCST90016951	Inverse variance weighted	10	-0.0934904	0.327278	0.775138	-0.734954	0.547974	0.910747	0.479527	1.72974
ebi-a-GCST90016951	finngen_R9_C3_DLBCL_EXALLC	DLBCL	family Ruminococcaceae|| id:ebi-a-GCST90016951	MR Egger	10	0.712817	0.675385	0.322061	-0.610939	2.03657	2.03973	0.542841	7.66429
ebi-a-GCST90016951	finngen_R9_C3_DLBCL_EXALLC	DLBCL	family Ruminococcaceae|| id:ebi-a-GCST90016951	Weighted median	10	0.00575144	0.332619	0.986204	-0.646183	0.657686	1.00577	0.524042	1.93032
ebi-a-GCST90016951	finngen_R9_C3_DLBCL_EXALLC	DLBCL	family Ruminococcaceae|| id:ebi-a-GCST90016951	Weighted mode	10	0.104888	0.391751	0.794933	-0.662944	0.87272	1.11059	0.515332	2.39341
ebi-a-GCST90016952	finngen_R9_C3_DLBCL_EXALLC	DLBCL	family Streptococcaceae|| id:ebi-a-GCST90016952	Inverse variance weighted	11	-0.1004	0.2607	0.700149	-0.611371	0.410571	0.904475	0.542606	1.50768
ebi-a-GCST90016952	finngen_R9_C3_DLBCL_EXALLC	DLBCL	family Streptococcaceae|| id:ebi-a-GCST90016952	MR Egger	11	0.177169	1.07411	0.872632	-1.92809	2.28242	1.19383	0.145426	9.80041
ebi-a-GCST90016952	finngen_R9_C3_DLBCL_EXALLC	DLBCL	family Streptococcaceae|| id:ebi-a-GCST90016952	Weighted median	11	0.187898	0.335506	0.575449	-0.469694	0.84549	1.20671	0.625194	2.32912
ebi-a-GCST90016952	finngen_R9_C3_DLBCL_EXALLC	DLBCL	family Streptococcaceae|| id:ebi-a-GCST90016952	Weighted mode	11	0.217273	0.495788	0.670529	-0.754471	1.18902	1.24268	0.470259	3.28385
ebi-a-GCST90016956	finngen_R9_C3_DLBCL_EXALLC	DLBCL	family Veillonellaceae|| id:ebi-a-GCST90016956	Inverse variance weighted	18	0.000329406	0.17946	0.998535	-0.351412	0.352071	1.00033	0.703694	1.42201
ebi-a-GCST90016956	finngen_R9_C3_DLBCL_EXALLC	DLBCL	family Veillonellaceae|| id:ebi-a-GCST90016956	MR Egger	18	-0.0925148	0.370211	0.805847	-0.818127	0.633098	0.911636	0.441257	1.88344
ebi-a-GCST90016956	finngen_R9_C3_DLBCL_EXALLC	DLBCL	family Veillonellaceae|| id:ebi-a-GCST90016956	Weighted median	18	0.0818465	0.246324	0.739684	-0.400948	0.564641	1.08529	0.669685	1.75882
ebi-a-GCST90016956	finngen_R9_C3_DLBCL_EXALLC	DLBCL	family Veillonellaceae|| id:ebi-a-GCST90016956	Weighted mode	18	0.0211507	0.279073	0.940472	-0.525833	0.568134	1.02138	0.591063	1.76497
ebi-a-GCST90016957	finngen_R9_C3_DLBCL_EXALLC	DLBCL	family Verrucomicrobiaceae|| id:ebi-a-GCST90016957	Inverse variance weighted	11	-0.0165871	0.215403	0.93862	-0.438777	0.405603	0.98355	0.644825	1.50021
ebi-a-GCST90016957	finngen_R9_C3_DLBCL_EXALLC	DLBCL	family Verrucomicrobiaceae|| id:ebi-a-GCST90016957	MR Egger	11	-0.547326	0.728136	0.471442	-1.97447	0.879821	0.578495	0.138834	2.41047
ebi-a-GCST90016957	finngen_R9_C3_DLBCL_EXALLC	DLBCL	family Verrucomicrobiaceae|| id:ebi-a-GCST90016957	Weighted median	11	-0.12088	0.297274	0.684281	-0.703537	0.461777	0.88614	0.494832	1.58689
ebi-a-GCST90016957	finngen_R9_C3_DLBCL_EXALLC	DLBCL	family Verrucomicrobiaceae|| id:ebi-a-GCST90016957	Weighted mode	11	-0.189527	0.418679	0.660443	-1.01014	0.631085	0.82735	0.364169	1.87965
ebi-a-GCST90016958	finngen_R9_C3_DLBCL_EXALLC	DLBCL	family Victivallaceae|| id:ebi-a-GCST90016958	Inverse variance weighted (multiplicative random effects)	11	-0.171542	0.169664	0.311985	-0.504084	0.161	0.842365	0.604059	1.17469
ebi-a-GCST90016958	finngen_R9_C3_DLBCL_EXALLC	DLBCL	family Victivallaceae|| id:ebi-a-GCST90016958	MR Egger	11	0.0172761	0.827265	0.983794	-1.60416	1.63872	1.01743	0.201058	5.14856
ebi-a-GCST90016958	finngen_R9_C3_DLBCL_EXALLC	DLBCL	family Victivallaceae|| id:ebi-a-GCST90016958	Weighted median	11	-0.244147	0.190035	0.198882	-0.616616	0.128322	0.783373	0.539768	1.13692
ebi-a-GCST90016958	finngen_R9_C3_DLBCL_EXALLC	DLBCL	family Victivallaceae|| id:ebi-a-GCST90016958	Weighted mode	11	-0.599786	0.402292	0.166836	-1.38828	0.188707	0.548929	0.249504	1.20769
ebi-a-GCST90016959	finngen_R9_C3_DLBCL_EXALLC	DLBCL	genus Actinomycesgenus Actinomyces|| id:ebi-a-GCST90016959	Inverse variance weighted	7	-0.206588	0.209455	0.323981	-0.61712	0.203944	0.813355	0.539496	1.22623
ebi-a-GCST90016959	finngen_R9_C3_DLBCL_EXALLC	DLBCL	genus Actinomycesgenus Actinomyces|| id:ebi-a-GCST90016959	MR Egger	7	-0.0422673	0.527333	0.939225	-1.07584	0.991306	0.958613	0.341011	2.69475
ebi-a-GCST90016959	finngen_R9_C3_DLBCL_EXALLC	DLBCL	genus Actinomycesgenus Actinomyces|| id:ebi-a-GCST90016959	Weighted median	7	-0.0779377	0.273947	0.776028	-0.614874	0.458999	0.925022	0.540709	1.58249
ebi-a-GCST90016959	finngen_R9_C3_DLBCL_EXALLC	DLBCL	genus Actinomycesgenus Actinomyces|| id:ebi-a-GCST90016959	Weighted mode	7	-0.00487791	0.39146	0.990462	-0.772139	0.762384	0.995134	0.462024	2.14338
ebi-a-GCST90016960	finngen_R9_C3_DLBCL_EXALLC	DLBCL	genus Adlercreutziagenus Adlercreutzia|| id:ebi-a-GCST90016960	Inverse variance weighted	8	0.0876973	0.223195	0.69438	-0.349765	0.52516	1.09166	0.704854	1.69073
ebi-a-GCST90016960	finngen_R9_C3_DLBCL_EXALLC	DLBCL	genus Adlercreutziagenus Adlercreutzia|| id:ebi-a-GCST90016960	MR Egger	8	1.02688	0.997739	0.343075	-0.928693	2.98245	2.79233	0.39507	19.736
ebi-a-GCST90016960	finngen_R9_C3_DLBCL_EXALLC	DLBCL	genus Adlercreutziagenus Adlercreutzia|| id:ebi-a-GCST90016960	Weighted median	8	0.183942	0.277953	0.508117	-0.360847	0.72873	1.20195	0.697086	2.07245
ebi-a-GCST90016960	finngen_R9_C3_DLBCL_EXALLC	DLBCL	genus Adlercreutziagenus Adlercreutzia|| id:ebi-a-GCST90016960	Weighted mode	8	0.292921	0.414414	0.502515	-0.519331	1.10517	1.34034	0.594918	3.01975
ebi-a-GCST90016961	finngen_R9_C3_DLBCL_EXALLC	DLBCL	genus Akkermansiagenus Akkermansia|| id:ebi-a-GCST90016961	Inverse variance weighted	11	-0.0161713	0.215324	0.940133	-0.438206	0.405863	0.983959	0.645193	1.5006
ebi-a-GCST90016961	finngen_R9_C3_DLBCL_EXALLC	DLBCL	genus Akkermansiagenus Akkermansia|| id:ebi-a-GCST90016961	MR Egger	11	-0.54216	0.727684	0.475247	-1.96842	0.8841	0.581491	0.139677	2.42081
ebi-a-GCST90016961	finngen_R9_C3_DLBCL_EXALLC	DLBCL	genus Akkermansiagenus Akkermansia|| id:ebi-a-GCST90016961	Weighted median	11	-0.119347	0.307632	0.69805	-0.722307	0.483612	0.887499	0.485631	1.62192
ebi-a-GCST90016961	finngen_R9_C3_DLBCL_EXALLC	DLBCL	genus Akkermansiagenus Akkermansia|| id:ebi-a-GCST90016961	Weighted mode	11	-0.190651	0.443134	0.676151	-1.05919	0.677892	0.826421	0.346735	1.96972
ebi-a-GCST90016962	finngen_R9_C3_DLBCL_EXALLC	DLBCL	genus Alistipesgenus Alistipes|| id:ebi-a-GCST90016962	Inverse variance weighted	12	-0.565887	0.279577	0.0429618	-1.11386	-0.0179155	0.567856	0.32829	0.982244
ebi-a-GCST90016962	finngen_R9_C3_DLBCL_EXALLC	DLBCL	genus Alistipesgenus Alistipes|| id:ebi-a-GCST90016962	MR Egger	12	1.23512	1.33216	0.375682	-1.37592	3.84615	3.43878	0.252608	46.8125
ebi-a-GCST90016962	finngen_R9_C3_DLBCL_EXALLC	DLBCL	genus Alistipesgenus Alistipes|| id:ebi-a-GCST90016962	Weighted median	12	-0.545176	0.375892	0.14696	-1.28193	0.191573	0.57974	0.277503	1.21115
ebi-a-GCST90016962	finngen_R9_C3_DLBCL_EXALLC	DLBCL	genus Alistipesgenus Alistipes|| id:ebi-a-GCST90016962	Weighted mode	12	-0.447877	0.572054	0.450197	-1.5691	0.673349	0.638983	0.208232	1.96079
ebi-a-GCST90016963	finngen_R9_C3_DLBCL_EXALLC	DLBCL	genus Allisonellagenus Allisonella|| id:ebi-a-GCST90016963	Inverse variance weighted	8	-0.0750861	0.131481	0.567947	-0.33279	0.182618	0.927664	0.716921	1.20036
ebi-a-GCST90016963	finngen_R9_C3_DLBCL_EXALLC	DLBCL	genus Allisonellagenus Allisonella|| id:ebi-a-GCST90016963	MR Egger	8	0.801992	0.890485	0.402489	-0.943359	2.54734	2.22998	0.389318	12.7731
ebi-a-GCST90016963	finngen_R9_C3_DLBCL_EXALLC	DLBCL	genus Allisonellagenus Allisonella|| id:ebi-a-GCST90016963	Weighted median	8	0.0380896	0.161242	0.813257	-0.277945	0.354124	1.03882	0.757339	1.42493
ebi-a-GCST90016963	finngen_R9_C3_DLBCL_EXALLC	DLBCL	genus Allisonellagenus Allisonella|| id:ebi-a-GCST90016963	Weighted mode	8	0.0557452	0.224632	0.811131	-0.384533	0.496024	1.05733	0.680768	1.64218
ebi-a-GCST90016964	finngen_R9_C3_DLBCL_EXALLC	DLBCL	genus Alloprevotellagenus Alloprevotella|| id:ebi-a-GCST90016964	Inverse variance weighted (multiplicative random effects)	5	-0.0163078	0.315473	0.958773	-0.634634	0.602018	0.983824	0.53013	1.8258
ebi-a-GCST90016964	finngen_R9_C3_DLBCL_EXALLC	DLBCL	genus Alloprevotellagenus Alloprevotella|| id:ebi-a-GCST90016964	MR Egger	5	-0.259084	3.16132	0.939845	-6.45528	5.93711	0.771758	0.0015722	378.838
ebi-a-GCST90016964	finngen_R9_C3_DLBCL_EXALLC	DLBCL	genus Alloprevotellagenus Alloprevotella|| id:ebi-a-GCST90016964	Weighted median	5	0.0655263	0.27647	0.812649	-0.476355	0.607408	1.06772	0.621043	1.83567
ebi-a-GCST90016964	finngen_R9_C3_DLBCL_EXALLC	DLBCL	genus Alloprevotellagenus Alloprevotella|| id:ebi-a-GCST90016964	Weighted mode	5	0.104492	0.417945	0.814891	-0.71468	0.923664	1.11015	0.489349	2.5185
ebi-a-GCST90016965	finngen_R9_C3_DLBCL_EXALLC	DLBCL	genus Anaerofilumgenus Anaerofilum|| id:ebi-a-GCST90016965	Inverse variance weighted	10	0.141842	0.168108	0.398805	-0.187649	0.471333	1.15239	0.828906	1.60213
ebi-a-GCST90016965	finngen_R9_C3_DLBCL_EXALLC	DLBCL	genus Anaerofilumgenus Anaerofilum|| id:ebi-a-GCST90016965	MR Egger	10	-1.30791	0.825407	0.151725	-2.92571	0.309889	0.270385	0.0536267	1.36327
ebi-a-GCST90016965	finngen_R9_C3_DLBCL_EXALLC	DLBCL	genus Anaerofilumgenus Anaerofilum|| id:ebi-a-GCST90016965	Weighted median	10	0.0901127	0.215579	0.675945	-0.332422	0.512647	1.0943	0.717185	1.66971
ebi-a-GCST90016965	finngen_R9_C3_DLBCL_EXALLC	DLBCL	genus Anaerofilumgenus Anaerofilum|| id:ebi-a-GCST90016965	Weighted mode	10	0.100565	0.322005	0.761921	-0.530565	0.731695	1.1058	0.588272	2.0786
ebi-a-GCST90016966	finngen_R9_C3_DLBCL_EXALLC	DLBCL	genus Anaerostipesgenus Anaerostipes|| id:ebi-a-GCST90016966	Inverse variance weighted	13	0.0309077	0.24978	0.901521	-0.45866	0.520476	1.03139	0.63213	1.68283
ebi-a-GCST90016966	finngen_R9_C3_DLBCL_EXALLC	DLBCL	genus Anaerostipesgenus Anaerostipes|| id:ebi-a-GCST90016966	MR Egger	13	-2.11548	0.905954	0.039513	-3.89115	-0.339814	0.120575	0.0204218	0.711903
ebi-a-GCST90016966	finngen_R9_C3_DLBCL_EXALLC	DLBCL	genus Anaerostipesgenus Anaerostipes|| id:ebi-a-GCST90016966	Weighted median	13	0.0988145	0.349398	0.77732	-0.586005	0.783634	1.10386	0.556546	2.18941
ebi-a-GCST90016966	finngen_R9_C3_DLBCL_EXALLC	DLBCL	genus Anaerostipesgenus Anaerostipes|| id:ebi-a-GCST90016966	Weighted mode	13	0.248767	0.582909	0.677104	-0.893735	1.39127	1.28244	0.409125	4.01995
ebi-a-GCST90016967	finngen_R9_C3_DLBCL_EXALLC	DLBCL	genus Anaerotruncusgenus Anaerotruncus|| id:ebi-a-GCST90016967	Inverse variance weighted	13	-0.104381	0.240064	0.663704	-0.574907	0.366145	0.900882	0.562757	1.44216
ebi-a-GCST90016967	finngen_R9_C3_DLBCL_EXALLC	DLBCL	genus Anaerotruncusgenus Anaerotruncus|| id:ebi-a-GCST90016967	MR Egger	13	0.690928	0.703049	0.346848	-0.687049	2.0689	1.99557	0.503058	7.91615
ebi-a-GCST90016967	finngen_R9_C3_DLBCL_EXALLC	DLBCL	genus Anaerotruncusgenus Anaerotruncus|| id:ebi-a-GCST90016967	Weighted median	13	-0.0901449	0.323212	0.780319	-0.72364	0.54335	0.913799	0.484984	1.72177
ebi-a-GCST90016967	finngen_R9_C3_DLBCL_EXALLC	DLBCL	genus Anaerotruncusgenus Anaerotruncus|| id:ebi-a-GCST90016967	Weighted mode	13	0.0723599	0.483973	0.883633	-0.876227	1.02095	1.07504	0.416351	2.77582
ebi-a-GCST90016968	finngen_R9_C3_DLBCL_EXALLC	DLBCL	genus Bacteroidesgenus Bacteroides|| id:ebi-a-GCST90016968	Inverse variance weighted	8	0.166337	0.301882	0.581633	-0.425351	0.758025	1.18097	0.653541	2.13406
ebi-a-GCST90016968	finngen_R9_C3_DLBCL_EXALLC	DLBCL	genus Bacteroidesgenus Bacteroides|| id:ebi-a-GCST90016968	MR Egger	8	1.71437	1.59825	0.324661	-1.4182	4.84694	5.55319	0.242151	127.35
ebi-a-GCST90016968	finngen_R9_C3_DLBCL_EXALLC	DLBCL	genus Bacteroidesgenus Bacteroides|| id:ebi-a-GCST90016968	Weighted median	8	0.296017	0.364593	0.416844	-0.418586	1.01062	1.34449	0.657977	2.7473
ebi-a-GCST90016968	finngen_R9_C3_DLBCL_EXALLC	DLBCL	genus Bacteroidesgenus Bacteroides|| id:ebi-a-GCST90016968	Weighted mode	8	0.404491	0.494663	0.440464	-0.565048	1.37403	1.49854	0.568333	3.95125
ebi-a-GCST90016969	finngen_R9_C3_DLBCL_EXALLC	DLBCL	genus Barnesiellagenus Barnesiella|| id:ebi-a-GCST90016969	Inverse variance weighted	12	0.258816	0.233246	0.267161	-0.198347	0.715978	1.2954	0.820085	2.04619
ebi-a-GCST90016969	finngen_R9_C3_DLBCL_EXALLC	DLBCL	genus Barnesiellagenus Barnesiella|| id:ebi-a-GCST90016969	MR Egger	12	0.471764	0.956685	0.632574	-1.40334	2.34687	1.60282	0.245775	10.4528
ebi-a-GCST90016969	finngen_R9_C3_DLBCL_EXALLC	DLBCL	genus Barnesiellagenus Barnesiella|| id:ebi-a-GCST90016969	Weighted median	12	0.247565	0.321802	0.44171	-0.383167	0.878298	1.2809	0.681699	2.4068
ebi-a-GCST90016969	finngen_R9_C3_DLBCL_EXALLC	DLBCL	genus Barnesiellagenus Barnesiella|| id:ebi-a-GCST90016969	Weighted mode	12	0.329028	0.492566	0.517911	-0.6364	1.29446	1.38962	0.529194	3.64901
ebi-a-GCST90016970	finngen_R9_C3_DLBCL_EXALLC	DLBCL	genus Bifidobacteriumgenus Bifidobacterium|| id:ebi-a-GCST90016970	Inverse variance weighted	12	0.0378169	0.19788	0.848439	-0.350027	0.425661	1.03854	0.704669	1.5306
ebi-a-GCST90016970	finngen_R9_C3_DLBCL_EXALLC	DLBCL	genus Bifidobacteriumgenus Bifidobacterium|| id:ebi-a-GCST90016970	MR Egger	12	-0.0319821	0.483562	0.948571	-0.979764	0.9158	0.968524	0.3754	2.49877
ebi-a-GCST90016970	finngen_R9_C3_DLBCL_EXALLC	DLBCL	genus Bifidobacteriumgenus Bifidobacterium|| id:ebi-a-GCST90016970	Weighted median	12	-0.0874324	0.257971	0.734667	-0.593055	0.418191	0.916281	0.552636	1.51921
ebi-a-GCST90016970	finngen_R9_C3_DLBCL_EXALLC	DLBCL	genus Bifidobacteriumgenus Bifidobacterium|| id:ebi-a-GCST90016970	Weighted mode	12	-0.0895633	0.325785	0.788476	-0.728102	0.548975	0.91433	0.482825	1.73148
ebi-a-GCST90016971	finngen_R9_C3_DLBCL_EXALLC	DLBCL	genus Bilophilagenus Bilophila|| id:ebi-a-GCST90016971	Inverse variance weighted (multiplicative random effects)	13	0.467331	0.296105	0.114505	-0.113034	1.0477	1.59573	0.89312	2.85108
ebi-a-GCST90016971	finngen_R9_C3_DLBCL_EXALLC	DLBCL	genus Bilophilagenus Bilophila|| id:ebi-a-GCST90016971	MR Egger	13	1.09623	1.51249	0.483716	-1.86825	4.06071	2.99286	0.154394	58.0154
ebi-a-GCST90016971	finngen_R9_C3_DLBCL_EXALLC	DLBCL	genus Bilophilagenus Bilophila|| id:ebi-a-GCST90016971	Weighted median	13	0.462371	0.340592	0.174606	-0.205189	1.12993	1.58783	0.814494	3.09544
ebi-a-GCST90016971	finngen_R9_C3_DLBCL_EXALLC	DLBCL	genus Bilophilagenus Bilophila|| id:ebi-a-GCST90016971	Weighted mode	13	0.799059	0.660602	0.249726	-0.495721	2.09384	2.22345	0.609132	8.11602
ebi-a-GCST90016973	finngen_R9_C3_DLBCL_EXALLC	DLBCL	genus Butyricicoccusgenus Butyricicoccus|| id:ebi-a-GCST90016973	Inverse variance weighted	8	-0.0643184	0.273283	0.813933	-0.599953	0.471316	0.937706	0.548837	1.6021
ebi-a-GCST90016973	finngen_R9_C3_DLBCL_EXALLC	DLBCL	genus Butyricicoccusgenus Butyricicoccus|| id:ebi-a-GCST90016973	MR Egger	8	-0.211412	0.536574	0.7072	-1.2631	0.840273	0.809441	0.282777	2.317
ebi-a-GCST90016973	finngen_R9_C3_DLBCL_EXALLC	DLBCL	genus Butyricicoccusgenus Butyricicoccus|| id:ebi-a-GCST90016973	Weighted median	8	-0.217787	0.355191	0.539774	-0.913963	0.478388	0.804296	0.400932	1.61347
ebi-a-GCST90016973	finngen_R9_C3_DLBCL_EXALLC	DLBCL	genus Butyricicoccusgenus Butyricicoccus|| id:ebi-a-GCST90016973	Weighted mode	8	-0.192312	0.440824	0.67579	-1.05633	0.671704	0.82505	0.347731	1.95757
ebi-a-GCST90016974	finngen_R9_C3_DLBCL_EXALLC	DLBCL	genus Butyricimonasgenus Butyricimonas|| id:ebi-a-GCST90016974	Inverse variance weighted	13	0.143349	0.241605	0.552968	-0.330197	0.616894	1.15413	0.718782	1.85316
ebi-a-GCST90016974	finngen_R9_C3_DLBCL_EXALLC	DLBCL	genus Butyricimonasgenus Butyricimonas|| id:ebi-a-GCST90016974	MR Egger	13	-0.0398021	0.895752	0.965355	-1.79548	1.71587	0.96098	0.166048	5.56153
ebi-a-GCST90016974	finngen_R9_C3_DLBCL_EXALLC	DLBCL	genus Butyricimonasgenus Butyricimonas|| id:ebi-a-GCST90016974	Weighted median	13	0.189993	0.280524	0.49823	-0.359835	0.73982	1.20924	0.697792	2.09556
ebi-a-GCST90016974	finngen_R9_C3_DLBCL_EXALLC	DLBCL	genus Butyricimonasgenus Butyricimonas|| id:ebi-a-GCST90016974	Weighted mode	13	0.0832818	0.458524	0.858905	-0.815425	0.981989	1.08685	0.442451	2.66976
ebi-a-GCST90016975	finngen_R9_C3_DLBCL_EXALLC	DLBCL	genus Butyrivibriogenus Butyrivibrio|| id:ebi-a-GCST90016975	Inverse variance weighted (multiplicative random effects)	15	0.00366601	0.137367	0.978709	-0.265573	0.272905	1.00367	0.766767	1.31378
ebi-a-GCST90016975	finngen_R9_C3_DLBCL_EXALLC	DLBCL	genus Butyrivibriogenus Butyrivibrio|| id:ebi-a-GCST90016975	MR Egger	15	0.10144	0.613805	0.871279	-1.10162	1.3045	1.10676	0.332333	3.68583
ebi-a-GCST90016975	finngen_R9_C3_DLBCL_EXALLC	DLBCL	genus Butyrivibriogenus Butyrivibrio|| id:ebi-a-GCST90016975	Weighted median	15	0.0742644	0.147451	0.614505	-0.21474	0.363269	1.07709	0.806751	1.43802
ebi-a-GCST90016975	finngen_R9_C3_DLBCL_EXALLC	DLBCL	genus Butyrivibriogenus Butyrivibrio|| id:ebi-a-GCST90016975	Weighted mode	15	0.156207	0.214057	0.47758	-0.263345	0.57576	1.16907	0.768476	1.77848
ebi-a-GCST90016976	finngen_R9_C3_DLBCL_EXALLC	DLBCL	genus Candidatus Soleaferreagenus Candidatus Soleaferrea|| id:ebi-a-GCST90016976	Inverse variance weighted	9	-0.0496627	0.17563	0.777354	-0.393898	0.294572	0.95155	0.674423	1.34255
ebi-a-GCST90016976	finngen_R9_C3_DLBCL_EXALLC	DLBCL	genus Candidatus Soleaferreagenus Candidatus Soleaferrea|| id:ebi-a-GCST90016976	MR Egger	9	-2.09348	1.79023	0.280519	-5.60233	1.41537	0.123258	0.00368926	4.11802
ebi-a-GCST90016976	finngen_R9_C3_DLBCL_EXALLC	DLBCL	genus Candidatus Soleaferreagenus Candidatus Soleaferrea|| id:ebi-a-GCST90016976	Weighted median	9	-0.148708	0.22487	0.508417	-0.589452	0.292037	0.861821	0.554631	1.33915
ebi-a-GCST90016976	finngen_R9_C3_DLBCL_EXALLC	DLBCL	genus Candidatus Soleaferreagenus Candidatus Soleaferrea|| id:ebi-a-GCST90016976	Weighted mode	9	-0.261802	0.349078	0.474742	-0.945994	0.422391	0.769664	0.388293	1.5256
ebi-a-GCST90016977	finngen_R9_C3_DLBCL_EXALLC	DLBCL	genus Catenibacteriumgenus Catenibacterium|| id:ebi-a-GCST90016977	Inverse variance weighted	4	-0.091051	0.198332	0.646173	-0.479781	0.297679	0.912971	0.618919	1.34673
ebi-a-GCST90016977	finngen_R9_C3_DLBCL_EXALLC	DLBCL	genus Catenibacteriumgenus Catenibacterium|| id:ebi-a-GCST90016977	MR Egger	4	1.30154	2.48362	0.65253	-3.56635	6.16943	3.67495	0.0282587	477.914
ebi-a-GCST90016977	finngen_R9_C3_DLBCL_EXALLC	DLBCL	genus Catenibacteriumgenus Catenibacterium|| id:ebi-a-GCST90016977	Weighted median	4	-0.159381	0.228842	0.486135	-0.607911	0.289149	0.852671	0.544487	1.33529
ebi-a-GCST90016977	finngen_R9_C3_DLBCL_EXALLC	DLBCL	genus Catenibacteriumgenus Catenibacterium|| id:ebi-a-GCST90016977	Weighted mode	4	-0.181287	0.324456	0.615333	-0.817219	0.454646	0.834196	0.441658	1.57562
ebi-a-GCST90016978	finngen_R9_C3_DLBCL_EXALLC	DLBCL	genus Christensenellaceae R 7groupgenus Christensenellaceae R 7group|| id:ebi-a-GCST90016978	Inverse variance weighted	8	-0.137621	0.355966	0.699042	-0.835314	0.560072	0.871429	0.433738	1.7508
ebi-a-GCST90016978	finngen_R9_C3_DLBCL_EXALLC	DLBCL	genus Christensenellaceae R 7groupgenus Christensenellaceae R 7group|| id:ebi-a-GCST90016978	MR Egger	8	-2.00417	1.12834	0.126036	-4.21572	0.207374	0.134772	0.0147617	1.23044
ebi-a-GCST90016978	finngen_R9_C3_DLBCL_EXALLC	DLBCL	genus Christensenellaceae R 7groupgenus Christensenellaceae R 7group|| id:ebi-a-GCST90016978	Weighted median	8	-0.0161298	0.441878	0.970881	-0.882211	0.849951	0.984	0.413867	2.33953
ebi-a-GCST90016978	finngen_R9_C3_DLBCL_EXALLC	DLBCL	genus Christensenellaceae R 7groupgenus Christensenellaceae R 7group|| id:ebi-a-GCST90016978	Weighted mode	8	0.441081	0.760318	0.580014	-1.04914	1.9313	1.55439	0.350238	6.8985
ebi-a-GCST90016979	finngen_R9_C3_DLBCL_EXALLC	DLBCL	genus Clostridium innocuum groupgenus Clostridium innocuum group|| id:ebi-a-GCST90016979	Inverse variance weighted	8	0.0857654	0.162332	0.597268	-0.232405	0.403936	1.08955	0.792625	1.49771
ebi-a-GCST90016979	finngen_R9_C3_DLBCL_EXALLC	DLBCL	genus Clostridium innocuum groupgenus Clostridium innocuum group|| id:ebi-a-GCST90016979	MR Egger	8	-1.00042	0.755088	0.233423	-2.4804	0.479551	0.367724	0.0837101	1.61535
ebi-a-GCST90016979	finngen_R9_C3_DLBCL_EXALLC	DLBCL	genus Clostridium innocuum groupgenus Clostridium innocuum group|| id:ebi-a-GCST90016979	Weighted median	8	0.104429	0.215398	0.627803	-0.31775	0.526609	1.11008	0.727785	1.69318
ebi-a-GCST90016979	finngen_R9_C3_DLBCL_EXALLC	DLBCL	genus Clostridium innocuum groupgenus Clostridium innocuum group|| id:ebi-a-GCST90016979	Weighted mode	8	0.12327	0.315414	0.707554	-0.494942	0.741481	1.13119	0.609606	2.09904
ebi-a-GCST90016980	finngen_R9_C3_DLBCL_EXALLC	DLBCL	genus Clostridium sensustricto1genus Clostridium sensustricto1|| id:ebi-a-GCST90016980	Inverse variance weighted	6	0.070534	0.38475	0.854544	-0.683576	0.824644	1.07308	0.504808	2.28107
ebi-a-GCST90016980	finngen_R9_C3_DLBCL_EXALLC	DLBCL	genus Clostridium sensustricto1genus Clostridium sensustricto1|| id:ebi-a-GCST90016980	MR Egger	6	-1.09718	0.98422	0.327406	-3.02625	0.831891	0.333811	0.0484971	2.29766
ebi-a-GCST90016980	finngen_R9_C3_DLBCL_EXALLC	DLBCL	genus Clostridium sensustricto1genus Clostridium sensustricto1|| id:ebi-a-GCST90016980	Weighted median	6	0.262853	0.410021	0.521476	-0.540789	1.06649	1.30064	0.582289	2.90518
ebi-a-GCST90016980	finngen_R9_C3_DLBCL_EXALLC	DLBCL	genus Clostridium sensustricto1genus Clostridium sensustricto1|| id:ebi-a-GCST90016980	Weighted mode	6	0.61299	0.687329	0.413334	-0.734176	1.96016	1.84594	0.479901	7.10043
ebi-a-GCST90016981	finngen_R9_C3_DLBCL_EXALLC	DLBCL	genus Collinsellagenus Collinsella|| id:ebi-a-GCST90016981	Inverse variance weighted	9	0.0654673	0.290231	0.821536	-0.503386	0.63432	1.06766	0.60448	1.88574
ebi-a-GCST90016981	finngen_R9_C3_DLBCL_EXALLC	DLBCL	genus Collinsellagenus Collinsella|| id:ebi-a-GCST90016981	MR Egger	9	0.0485654	1.08279	0.965478	-2.0737	2.17083	1.04976	0.12572	8.76558
ebi-a-GCST90016981	finngen_R9_C3_DLBCL_EXALLC	DLBCL	genus Collinsellagenus Collinsella|| id:ebi-a-GCST90016981	Weighted median	9	-0.0203614	0.378417	0.957089	-0.762058	0.721335	0.979844	0.466705	2.05718
ebi-a-GCST90016981	finngen_R9_C3_DLBCL_EXALLC	DLBCL	genus Collinsellagenus Collinsella|| id:ebi-a-GCST90016981	Weighted mode	9	-0.0511896	0.564621	0.92999	-1.15785	1.05547	0.950098	0.314162	2.87332
ebi-a-GCST90016982	finngen_R9_C3_DLBCL_EXALLC	DLBCL	genus Coprobactergenus Coprobacter|| id:ebi-a-GCST90016982	Inverse variance weighted	11	0.341306	0.170007	0.0446856	0.0080927	0.674519	1.40678	1.00813	1.96309
ebi-a-GCST90016982	finngen_R9_C3_DLBCL_EXALLC	DLBCL	genus Coprobactergenus Coprobacter|| id:ebi-a-GCST90016982	MR Egger	11	0.619951	0.691207	0.393126	-0.734814	1.97472	1.85884	0.479594	7.20457
ebi-a-GCST90016982	finngen_R9_C3_DLBCL_EXALLC	DLBCL	genus Coprobactergenus Coprobacter|| id:ebi-a-GCST90016982	Weighted median	11	0.387692	0.229803	0.0915916	-0.0627223	0.838106	1.47358	0.939204	2.31198
ebi-a-GCST90016982	finngen_R9_C3_DLBCL_EXALLC	DLBCL	genus Coprobactergenus Coprobacter|| id:ebi-a-GCST90016982	Weighted mode	11	0.340034	0.359569	0.366606	-0.364722	1.04479	1.405	0.69439	2.8428
ebi-a-GCST90016983	finngen_R9_C3_DLBCL_EXALLC	DLBCL	genus Coprococcus1genus Coprococcus1|| id:ebi-a-GCST90016983	Inverse variance weighted	11	-0.282456	0.239359	0.23798	-0.751599	0.186688	0.75393	0.471612	1.20525
ebi-a-GCST90016983	finngen_R9_C3_DLBCL_EXALLC	DLBCL	genus Coprococcus1genus Coprococcus1|| id:ebi-a-GCST90016983	MR Egger	11	-0.357667	0.589251	0.558859	-1.5126	0.797264	0.699306	0.220337	2.21946
ebi-a-GCST90016983	finngen_R9_C3_DLBCL_EXALLC	DLBCL	genus Coprococcus1genus Coprococcus1|| id:ebi-a-GCST90016983	Weighted median	11	-0.079357	0.316945	0.802293	-0.700569	0.541855	0.92371	0.496303	1.71919
ebi-a-GCST90016983	finngen_R9_C3_DLBCL_EXALLC	DLBCL	genus Coprococcus1genus Coprococcus1|| id:ebi-a-GCST90016983	Weighted mode	11	-0.103199	0.422733	0.812071	-0.931755	0.725357	0.901948	0.393862	2.06547
ebi-a-GCST90016984	finngen_R9_C3_DLBCL_EXALLC	DLBCL	genus Coprococcus2genus Coprococcus2|| id:ebi-a-GCST90016984	Inverse variance weighted (multiplicative random effects)	8	-0.433166	0.466854	0.35349	-1.3482	0.481868	0.648453	0.259707	1.6191
ebi-a-GCST90016984	finngen_R9_C3_DLBCL_EXALLC	DLBCL	genus Coprococcus2genus Coprococcus2|| id:ebi-a-GCST90016984	MR Egger	8	-3.6744	3.73102	0.362741	-10.9872	3.63839	0.0253647	1.69e-05	38.0307
ebi-a-GCST90016984	finngen_R9_C3_DLBCL_EXALLC	DLBCL	genus Coprococcus2genus Coprococcus2|| id:ebi-a-GCST90016984	Weighted median	8	-0.234257	0.391924	0.550034	-1.00243	0.533914	0.791159	0.366988	1.7056
ebi-a-GCST90016984	finngen_R9_C3_DLBCL_EXALLC	DLBCL	genus Coprococcus2genus Coprococcus2|| id:ebi-a-GCST90016984	Weighted mode	8	-0.101079	0.599249	0.870822	-1.27561	1.07345	0.903861	0.279261	2.92545
ebi-a-GCST90016985	finngen_R9_C3_DLBCL_EXALLC	DLBCL	genus Coprococcus3genus Coprococcus3|| id:ebi-a-GCST90016985	Inverse variance weighted	8	-0.114761	0.314161	0.714892	-0.730516	0.500994	0.891579	0.48166	1.65036
ebi-a-GCST90016985	finngen_R9_C3_DLBCL_EXALLC	DLBCL	genus Coprococcus3genus Coprococcus3|| id:ebi-a-GCST90016985	MR Egger	8	-2.9625	1.73515	0.138627	-6.36339	0.438394	0.0516896	0.00172351	1.55021
ebi-a-GCST90016985	finngen_R9_C3_DLBCL_EXALLC	DLBCL	genus Coprococcus3genus Coprococcus3|| id:ebi-a-GCST90016985	Weighted median	8	-0.170948	0.39683	0.666626	-0.948735	0.606839	0.842866	0.387231	1.83462
ebi-a-GCST90016985	finngen_R9_C3_DLBCL_EXALLC	DLBCL	genus Coprococcus3genus Coprococcus3|| id:ebi-a-GCST90016985	Weighted mode	8	-0.531224	0.66043	0.447641	-1.82567	0.763219	0.587885	0.16111	2.14517
ebi-a-GCST90016986	finngen_R9_C3_DLBCL_EXALLC	DLBCL	genus Defluviitaleaceae UCG011genus Defluviitaleaceae UCG011|| id:ebi-a-GCST90016986	Inverse variance weighted	9	-0.16787	0.213315	0.431309	-0.585968	0.250229	0.845464	0.556567	1.28432
ebi-a-GCST90016986	finngen_R9_C3_DLBCL_EXALLC	DLBCL	genus Defluviitaleaceae UCG011genus Defluviitaleaceae UCG011|| id:ebi-a-GCST90016986	MR Egger	9	0.0251993	0.76952	0.974791	-1.48306	1.53346	1.02552	0.226942	4.63417
ebi-a-GCST90016986	finngen_R9_C3_DLBCL_EXALLC	DLBCL	genus Defluviitaleaceae UCG011genus Defluviitaleaceae UCG011|| id:ebi-a-GCST90016986	Weighted median	9	-0.135205	0.257247	0.599177	-0.639408	0.368999	0.873537	0.527605	1.44629
ebi-a-GCST90016986	finngen_R9_C3_DLBCL_EXALLC	DLBCL	genus Defluviitaleaceae UCG011genus Defluviitaleaceae UCG011|| id:ebi-a-GCST90016986	Weighted mode	9	-0.213182	0.444854	0.644609	-1.0851	0.658732	0.808009	0.337869	1.93234
ebi-a-GCST90016987	finngen_R9_C3_DLBCL_EXALLC	DLBCL	genus Desulfovibriogenus Desulfovibrio|| id:ebi-a-GCST90016987	Inverse variance weighted	9	-0.0995908	0.220583	0.651637	-0.531933	0.332751	0.905208	0.587468	1.3948
ebi-a-GCST90016987	finngen_R9_C3_DLBCL_EXALLC	DLBCL	genus Desulfovibriogenus Desulfovibrio|| id:ebi-a-GCST90016987	MR Egger	9	-0.265435	0.699943	0.715763	-1.63732	1.10645	0.766872	0.1945	3.02362
ebi-a-GCST90016987	finngen_R9_C3_DLBCL_EXALLC	DLBCL	genus Desulfovibriogenus Desulfovibrio|| id:ebi-a-GCST90016987	Weighted median	9	-0.245977	0.301165	0.414071	-0.83626	0.344306	0.78194	0.433328	1.41101
ebi-a-GCST90016987	finngen_R9_C3_DLBCL_EXALLC	DLBCL	genus Desulfovibriogenus Desulfovibrio|| id:ebi-a-GCST90016987	Weighted mode	9	-0.394443	0.500979	0.453773	-1.37636	0.587477	0.674056	0.252495	1.79944
ebi-a-GCST90016988	finngen_R9_C3_DLBCL_EXALLC	DLBCL	genus Dialistergenus Dialister|| id:ebi-a-GCST90016988	Inverse variance weighted	11	0.196996	0.224366	0.379936	-0.242761	0.636753	1.21774	0.784459	1.89033
ebi-a-GCST90016988	finngen_R9_C3_DLBCL_EXALLC	DLBCL	genus Dialistergenus Dialister|| id:ebi-a-GCST90016988	MR Egger	11	1.6609	0.917222	0.103605	-0.13686	3.45865	5.26402	0.872092	31.7741
ebi-a-GCST90016988	finngen_R9_C3_DLBCL_EXALLC	DLBCL	genus Dialistergenus Dialister|| id:ebi-a-GCST90016988	Weighted median	11	0.0686038	0.327509	0.83408	-0.573313	0.710521	1.07101	0.563655	2.03505
ebi-a-GCST90016988	finngen_R9_C3_DLBCL_EXALLC	DLBCL	genus Dialistergenus Dialister|| id:ebi-a-GCST90016988	Weighted mode	11	-0.0543243	0.530781	0.920504	-1.09466	0.986007	0.947125	0.334655	2.68051
ebi-a-GCST90016989	finngen_R9_C3_DLBCL_EXALLC	DLBCL	genus Doreagenus Dorea|| id:ebi-a-GCST90016989	Inverse variance weighted	10	0.0827565	0.286545	0.772728	-0.478872	0.644385	1.08628	0.619482	1.90482
ebi-a-GCST90016989	finngen_R9_C3_DLBCL_EXALLC	DLBCL	genus Doreagenus Dorea|| id:ebi-a-GCST90016989	MR Egger	10	-1.1492	0.794716	0.186175	-2.70684	0.408442	0.31689	0.0667471	1.50447
ebi-a-GCST90016989	finngen_R9_C3_DLBCL_EXALLC	DLBCL	genus Doreagenus Dorea|| id:ebi-a-GCST90016989	Weighted median	10	-0.111037	0.398601	0.780577	-0.892295	0.670221	0.894905	0.409714	1.95467
ebi-a-GCST90016989	finngen_R9_C3_DLBCL_EXALLC	DLBCL	genus Doreagenus Dorea|| id:ebi-a-GCST90016989	Weighted mode	10	-0.33004	0.686296	0.642063	-1.67518	1.0151	0.718895	0.187274	2.75964
ebi-a-GCST90016990	finngen_R9_C3_DLBCL_EXALLC	DLBCL	genus Eggerthellagenus Eggerthella|| id:ebi-a-GCST90016990	Inverse variance weighted	9	0.140794	0.163804	0.390049	-0.180262	0.46185	1.15119	0.835052	1.58701
ebi-a-GCST90016990	finngen_R9_C3_DLBCL_EXALLC	DLBCL	genus Eggerthellagenus Eggerthella|| id:ebi-a-GCST90016990	MR Egger	9	0.298843	0.738209	0.697694	-1.14805	1.74573	1.3483	0.317256	5.7301
ebi-a-GCST90016990	finngen_R9_C3_DLBCL_EXALLC	DLBCL	genus Eggerthellagenus Eggerthella|| id:ebi-a-GCST90016990	Weighted median	9	0.0787092	0.213716	0.712658	-0.340175	0.497593	1.08189	0.711646	1.64476
ebi-a-GCST90016990	finngen_R9_C3_DLBCL_EXALLC	DLBCL	genus Eggerthellagenus Eggerthella|| id:ebi-a-GCST90016990	Weighted mode	9	-0.0430602	0.340863	0.90259	-0.711151	0.62503	0.957854	0.491079	1.8683
ebi-a-GCST90016991	finngen_R9_C3_DLBCL_EXALLC	DLBCL	genus Eisenbergiellagenus Eisenbergiella|| id:ebi-a-GCST90016991	Inverse variance weighted	11	0.149337	0.153228	0.329754	-0.150989	0.449664	1.16106	0.859857	1.56779
ebi-a-GCST90016991	finngen_R9_C3_DLBCL_EXALLC	DLBCL	genus Eisenbergiellagenus Eisenbergiella|| id:ebi-a-GCST90016991	MR Egger	11	0.0790945	1.13394	0.945916	-2.14343	2.30162	1.08231	0.117252	9.99031
ebi-a-GCST90016991	finngen_R9_C3_DLBCL_EXALLC	DLBCL	genus Eisenbergiellagenus Eisenbergiella|| id:ebi-a-GCST90016991	Weighted median	11	0.0671912	0.204625	0.742638	-0.333874	0.468257	1.0695	0.716144	1.59721
ebi-a-GCST90016991	finngen_R9_C3_DLBCL_EXALLC	DLBCL	genus Eisenbergiellagenus Eisenbergiella|| id:ebi-a-GCST90016991	Weighted mode	11	0.0484489	0.324323	0.88422	-0.587225	0.684122	1.04964	0.555868	1.98203
ebi-a-GCST90016992	finngen_R9_C3_DLBCL_EXALLC	DLBCL	genus Enterorhabdusgenus Enterorhabdus|| id:ebi-a-GCST90016992	Inverse variance weighted	6	-0.159673	0.25036	0.523619	-0.650378	0.331032	0.852422	0.521848	1.3924
ebi-a-GCST90016992	finngen_R9_C3_DLBCL_EXALLC	DLBCL	genus Enterorhabdusgenus Enterorhabdus|| id:ebi-a-GCST90016992	MR Egger	6	0.171379	0.714119	0.822137	-1.22829	1.57105	1.18694	0.292792	4.81171
ebi-a-GCST90016992	finngen_R9_C3_DLBCL_EXALLC	DLBCL	genus Enterorhabdusgenus Enterorhabdus|| id:ebi-a-GCST90016992	Weighted median	6	-0.0908798	0.326999	0.781073	-0.731798	0.550038	0.913127	0.481043	1.73332
ebi-a-GCST90016992	finngen_R9_C3_DLBCL_EXALLC	DLBCL	genus Enterorhabdusgenus Enterorhabdus|| id:ebi-a-GCST90016992	Weighted mode	6	0.016294	0.425287	0.970921	-0.817268	0.849856	1.01643	0.441636	2.33931
ebi-a-GCST90016993	finngen_R9_C3_DLBCL_EXALLC	DLBCL	genus Erysipelatoclostridiumgenus Erysipelatoclostridium|| id:ebi-a-GCST90016993	Inverse variance weighted	15	-0.169179	0.169973	0.319576	-0.502326	0.163968	0.844358	0.605122	1.17818
ebi-a-GCST90016993	finngen_R9_C3_DLBCL_EXALLC	DLBCL	genus Erysipelatoclostridiumgenus Erysipelatoclostridium|| id:ebi-a-GCST90016993	MR Egger	15	-0.0892615	0.667244	0.895628	-1.39706	1.21854	0.914606	0.247323	3.38223
ebi-a-GCST90016993	finngen_R9_C3_DLBCL_EXALLC	DLBCL	genus Erysipelatoclostridiumgenus Erysipelatoclostridium|| id:ebi-a-GCST90016993	Weighted median	15	-0.246422	0.229764	0.283495	-0.696759	0.203915	0.781592	0.498197	1.22619
ebi-a-GCST90016993	finngen_R9_C3_DLBCL_EXALLC	DLBCL	genus Erysipelatoclostridiumgenus Erysipelatoclostridium|| id:ebi-a-GCST90016993	Weighted mode	15	-0.262856	0.371852	0.491237	-0.991687	0.465974	0.768852	0.370951	1.59357
ebi-a-GCST90016995	finngen_R9_C3_DLBCL_EXALLC	DLBCL	genus Escherichia Shigellagenus Escherichia Shigella|| id:ebi-a-GCST90016995	Inverse variance weighted	10	-0.0875074	0.247513	0.723679	-0.572633	0.397618	0.916212	0.564039	1.48828
ebi-a-GCST90016995	finngen_R9_C3_DLBCL_EXALLC	DLBCL	genus Escherichia Shigellagenus Escherichia Shigella|| id:ebi-a-GCST90016995	MR Egger	10	0.0647343	0.767262	0.934835	-1.4391	1.56857	1.06688	0.237141	4.79977
ebi-a-GCST90016995	finngen_R9_C3_DLBCL_EXALLC	DLBCL	genus Escherichia Shigellagenus Escherichia Shigella|| id:ebi-a-GCST90016995	Weighted median	10	-0.108052	0.321397	0.736723	-0.737991	0.521886	0.89758	0.478073	1.6852
ebi-a-GCST90016995	finngen_R9_C3_DLBCL_EXALLC	DLBCL	genus Escherichia Shigellagenus Escherichia Shigella|| id:ebi-a-GCST90016995	Weighted mode	10	-0.15334	0.462965	0.748065	-1.06075	0.754072	0.857838	0.346195	2.12564
ebi-a-GCST90016996	finngen_R9_C3_DLBCL_EXALLC	DLBCL	genus Eubacterium brachy groupgenus Eubacterium brachy group|| id:ebi-a-GCST90016996	Inverse variance weighted	10	-0.0133033	0.166563	0.936341	-0.339766	0.31316	0.986785	0.711937	1.36774
ebi-a-GCST90016996	finngen_R9_C3_DLBCL_EXALLC	DLBCL	genus Eubacterium brachy groupgenus Eubacterium brachy group|| id:ebi-a-GCST90016996	MR Egger	10	0.765823	0.653116	0.2747	-0.514285	2.04593	2.15076	0.597928	7.73636
ebi-a-GCST90016996	finngen_R9_C3_DLBCL_EXALLC	DLBCL	genus Eubacterium brachy groupgenus Eubacterium brachy group|| id:ebi-a-GCST90016996	Weighted median	10	0.12958	0.189993	0.495224	-0.242807	0.501966	1.13835	0.784423	1.65197
ebi-a-GCST90016996	finngen_R9_C3_DLBCL_EXALLC	DLBCL	genus Eubacterium brachy groupgenus Eubacterium brachy group|| id:ebi-a-GCST90016996	Weighted mode	10	0.385352	0.34194	0.288909	-0.28485	1.05556	1.47013	0.752127	2.87357
ebi-a-GCST90016997	finngen_R9_C3_DLBCL_EXALLC	DLBCL	genus Eubacterium coprostanoligenes groupgenus Eubacterium coprostanoligenes group|| id:ebi-a-GCST90016997	Inverse variance weighted	12	-0.21711	0.26235	0.40792	-0.731316	0.297095	0.804841	0.481275	1.34594
ebi-a-GCST90016997	finngen_R9_C3_DLBCL_EXALLC	DLBCL	genus Eubacterium coprostanoligenes groupgenus Eubacterium coprostanoligenes group|| id:ebi-a-GCST90016997	MR Egger	12	-0.969508	1.00285	0.356467	-2.9351	0.996083	0.37927	0.0531255	2.70765
ebi-a-GCST90016997	finngen_R9_C3_DLBCL_EXALLC	DLBCL	genus Eubacterium coprostanoligenes groupgenus Eubacterium coprostanoligenes group|| id:ebi-a-GCST90016997	Weighted median	12	-0.414193	0.363952	0.255102	-1.12754	0.299153	0.660873	0.323829	1.34872
ebi-a-GCST90016997	finngen_R9_C3_DLBCL_EXALLC	DLBCL	genus Eubacterium coprostanoligenes groupgenus Eubacterium coprostanoligenes group|| id:ebi-a-GCST90016997	Weighted mode	12	-0.58265	0.59701	0.350065	-1.75279	0.587489	0.558417	0.17329	1.79946
ebi-a-GCST90016998	finngen_R9_C3_DLBCL_EXALLC	DLBCL	genus Eubacterium eligens groupgenus Eubacterium eligens group|| id:ebi-a-GCST90016998	Inverse variance weighted	6	0.417185	0.332135	0.20909	-0.233799	1.06817	1.51768	0.791521	2.91004
ebi-a-GCST90016998	finngen_R9_C3_DLBCL_EXALLC	DLBCL	genus Eubacterium eligens groupgenus Eubacterium eligens group|| id:ebi-a-GCST90016998	MR Egger	6	-1.37587	1.23711	0.328401	-3.8006	1.04886	0.25262	0.0223574	2.8544
ebi-a-GCST90016998	finngen_R9_C3_DLBCL_EXALLC	DLBCL	genus Eubacterium eligens groupgenus Eubacterium eligens group|| id:ebi-a-GCST90016998	Weighted median	6	0.0546176	0.449917	0.903378	-0.82722	0.936456	1.05614	0.437263	2.55092
ebi-a-GCST90016998	finngen_R9_C3_DLBCL_EXALLC	DLBCL	genus Eubacterium eligens groupgenus Eubacterium eligens group|| id:ebi-a-GCST90016998	Weighted mode	6	-0.0586222	0.581492	0.923616	-1.19835	1.0811	0.943063	0.301693	2.94793
ebi-a-GCST90016999	finngen_R9_C3_DLBCL_EXALLC	DLBCL	genus Eubacterium fissicatena groupgenus Eubacterium fissicatena group|| id:ebi-a-GCST90016999	Inverse variance weighted	9	-0.211774	0.163769	0.195968	-0.532761	0.109214	0.809148	0.586982	1.1154
ebi-a-GCST90016999	finngen_R9_C3_DLBCL_EXALLC	DLBCL	genus Eubacterium fissicatena groupgenus Eubacterium fissicatena group|| id:ebi-a-GCST90016999	MR Egger	9	-1.55537	0.763026	0.0809009	-3.0509	-0.0598391	0.211111	0.0473164	0.941916
ebi-a-GCST90016999	finngen_R9_C3_DLBCL_EXALLC	DLBCL	genus Eubacterium fissicatena groupgenus Eubacterium fissicatena group|| id:ebi-a-GCST90016999	Weighted median	9	-0.222281	0.219041	0.310207	-0.651601	0.20704	0.800691	0.521211	1.23003
ebi-a-GCST90016999	finngen_R9_C3_DLBCL_EXALLC	DLBCL	genus Eubacterium fissicatena groupgenus Eubacterium fissicatena group|| id:ebi-a-GCST90016999	Weighted mode	9	0.0789273	0.352156	0.828277	-0.611299	0.769154	1.08213	0.542645	2.15794
ebi-a-GCST90017000	finngen_R9_C3_DLBCL_EXALLC	DLBCL	genus Eubacterium hallii groupgenus Eubacterium hallii group|| id:ebi-a-GCST90017000	Inverse variance weighted	14	0.0819454	0.226157	0.717099	-0.361322	0.525213	1.0854	0.696754	1.69082
ebi-a-GCST90017000	finngen_R9_C3_DLBCL_EXALLC	DLBCL	genus Eubacterium hallii groupgenus Eubacterium hallii group|| id:ebi-a-GCST90017000	MR Egger	14	-0.296637	0.47378	0.542971	-1.22524	0.631971	0.743314	0.293686	1.88132
ebi-a-GCST90017000	finngen_R9_C3_DLBCL_EXALLC	DLBCL	genus Eubacterium hallii groupgenus Eubacterium hallii group|| id:ebi-a-GCST90017000	Weighted median	14	0.204549	0.288024	0.477593	-0.359979	0.769076	1.22697	0.697691	2.15777
ebi-a-GCST90017000	finngen_R9_C3_DLBCL_EXALLC	DLBCL	genus Eubacterium hallii groupgenus Eubacterium hallii group|| id:ebi-a-GCST90017000	Weighted mode	14	0.406833	0.426099	0.357105	-0.428322	1.24199	1.50205	0.651602	3.46249
ebi-a-GCST90017001	finngen_R9_C3_DLBCL_EXALLC	DLBCL	genus Eubacterium nodatum groupgenus Eubacterium nodatum group|| id:ebi-a-GCST90017001	Inverse variance weighted	11	0.138327	0.133941	0.301724	-0.124198	0.400852	1.14835	0.883205	1.4931
ebi-a-GCST90017001	finngen_R9_C3_DLBCL_EXALLC	DLBCL	genus Eubacterium nodatum groupgenus Eubacterium nodatum group|| id:ebi-a-GCST90017001	MR Egger	11	1.34248	0.536783	0.0338076	0.290387	2.39457	3.82853	1.33694	10.9635
ebi-a-GCST90017001	finngen_R9_C3_DLBCL_EXALLC	DLBCL	genus Eubacterium nodatum groupgenus Eubacterium nodatum group|| id:ebi-a-GCST90017001	Weighted median	11	0.105182	0.170698	0.537772	-0.229386	0.43975	1.11091	0.795021	1.55232
ebi-a-GCST90017001	finngen_R9_C3_DLBCL_EXALLC	DLBCL	genus Eubacterium nodatum groupgenus Eubacterium nodatum group|| id:ebi-a-GCST90017001	Weighted mode	11	0.21598	0.282689	0.462501	-0.33809	0.77005	1.24108	0.713131	2.15987
ebi-a-GCST90017002	finngen_R9_C3_DLBCL_EXALLC	DLBCL	genus Eubacterium oxidoreducens groupgenus Eubacterium oxidoreducens group|| id:ebi-a-GCST90017002	Inverse variance weighted	5	-0.212531	0.219624	0.333192	-0.642995	0.217932	0.808535	0.525716	1.2435
ebi-a-GCST90017002	finngen_R9_C3_DLBCL_EXALLC	DLBCL	genus Eubacterium oxidoreducens groupgenus Eubacterium oxidoreducens group|| id:ebi-a-GCST90017002	MR Egger	5	0.168108	0.812355	0.849307	-1.42411	1.76032	1.18306	0.240723	5.81432
ebi-a-GCST90017002	finngen_R9_C3_DLBCL_EXALLC	DLBCL	genus Eubacterium oxidoreducens groupgenus Eubacterium oxidoreducens group|| id:ebi-a-GCST90017002	Weighted median	5	-0.271257	0.287394	0.345247	-0.834549	0.292036	0.762421	0.43407	1.33915
ebi-a-GCST90017002	finngen_R9_C3_DLBCL_EXALLC	DLBCL	genus Eubacterium oxidoreducens groupgenus Eubacterium oxidoreducens group|| id:ebi-a-GCST90017002	Weighted mode	5	-0.285701	0.390702	0.505157	-1.05148	0.480075	0.751487	0.349421	1.6162
ebi-a-GCST90017003	finngen_R9_C3_DLBCL_EXALLC	DLBCL	genus Eubacterium rectale groupgenus Eubacterium rectale group|| id:ebi-a-GCST90017003	Inverse variance weighted	8	0.443884	0.305087	0.145685	-0.154087	1.04186	1.55875	0.857198	2.83447
ebi-a-GCST90017003	finngen_R9_C3_DLBCL_EXALLC	DLBCL	genus Eubacterium rectale groupgenus Eubacterium rectale group|| id:ebi-a-GCST90017003	MR Egger	8	-0.272038	1.13311	0.81826	-2.49293	1.94886	0.761825	0.0826671	7.02066
ebi-a-GCST90017003	finngen_R9_C3_DLBCL_EXALLC	DLBCL	genus Eubacterium rectale groupgenus Eubacterium rectale group|| id:ebi-a-GCST90017003	Weighted median	8	0.0998309	0.428407	0.815739	-0.739846	0.939508	1.10498	0.477187	2.55872
ebi-a-GCST90017003	finngen_R9_C3_DLBCL_EXALLC	DLBCL	genus Eubacterium rectale groupgenus Eubacterium rectale group|| id:ebi-a-GCST90017003	Weighted mode	8	-0.0222646	0.590325	0.970967	-1.1793	1.13477	0.977981	0.307494	3.11046
ebi-a-GCST90017004	finngen_R9_C3_DLBCL_EXALLC	DLBCL	genus Eubacterium ruminantium groupgenus Eubacterium ruminantium group|| id:ebi-a-GCST90017004	Inverse variance weighted (multiplicative random effects)	18	-0.0378304	0.170465	0.824372	-0.371942	0.296281	0.962876	0.689394	1.34485
ebi-a-GCST90017004	finngen_R9_C3_DLBCL_EXALLC	DLBCL	genus Eubacterium ruminantium groupgenus Eubacterium ruminantium group|| id:ebi-a-GCST90017004	MR Egger	18	-0.132942	0.587189	0.823755	-1.28383	1.01795	0.875516	0.276974	2.76751
ebi-a-GCST90017004	finngen_R9_C3_DLBCL_EXALLC	DLBCL	genus Eubacterium ruminantium groupgenus Eubacterium ruminantium group|| id:ebi-a-GCST90017004	Weighted median	18	0.210521	0.195203	0.280821	-0.172075	0.593118	1.23432	0.841916	1.80962
ebi-a-GCST90017004	finngen_R9_C3_DLBCL_EXALLC	DLBCL	genus Eubacterium ruminantium groupgenus Eubacterium ruminantium group|| id:ebi-a-GCST90017004	Weighted mode	18	0.377996	0.290673	0.210812	-0.191723	0.947715	1.45936	0.825536	2.57981
ebi-a-GCST90017005	finngen_R9_C3_DLBCL_EXALLC	DLBCL	genus Eubacterium ventriosum groupgenus Eubacterium ventriosum group|| id:ebi-a-GCST90017005	Inverse variance weighted	15	0.0621409	0.233413	0.790064	-0.395349	0.519631	1.06411	0.673445	1.68141
ebi-a-GCST90017005	finngen_R9_C3_DLBCL_EXALLC	DLBCL	genus Eubacterium ventriosum groupgenus Eubacterium ventriosum group|| id:ebi-a-GCST90017005	MR Egger	15	0.047176	1.0795	0.965806	-2.06865	2.163	1.04831	0.126356	8.69721
ebi-a-GCST90017005	finngen_R9_C3_DLBCL_EXALLC	DLBCL	genus Eubacterium ventriosum groupgenus Eubacterium ventriosum group|| id:ebi-a-GCST90017005	Weighted median	15	0.251913	0.311285	0.418359	-0.358204	0.862031	1.28648	0.69893	2.36797
ebi-a-GCST90017005	finngen_R9_C3_DLBCL_EXALLC	DLBCL	genus Eubacterium ventriosum groupgenus Eubacterium ventriosum group|| id:ebi-a-GCST90017005	Weighted mode	15	0.611237	0.529329	0.267528	-0.426248	1.64872	1.84271	0.652954	5.20033
ebi-a-GCST90017006	finngen_R9_C3_DLBCL_EXALLC	DLBCL	genus Eubacterium xylanophilum groupgenus Eubacterium xylanophilum group|| id:ebi-a-GCST90017006	Inverse variance weighted (multiplicative random effects)	9	0.180775	0.3397	0.594614	-0.485037	0.846587	1.19815	0.615675	2.33168
ebi-a-GCST90017006	finngen_R9_C3_DLBCL_EXALLC	DLBCL	genus Eubacterium xylanophilum groupgenus Eubacterium xylanophilum group|| id:ebi-a-GCST90017006	MR Egger	9	-0.616175	1.04156	0.572729	-2.65764	1.42529	0.540006	0.0701137	4.15906
ebi-a-GCST90017006	finngen_R9_C3_DLBCL_EXALLC	DLBCL	genus Eubacterium xylanophilum groupgenus Eubacterium xylanophilum group|| id:ebi-a-GCST90017006	Weighted median	9	0.13192	0.35384	0.70928	-0.561607	0.825447	1.14102	0.570292	2.2829
ebi-a-GCST90017006	finngen_R9_C3_DLBCL_EXALLC	DLBCL	genus Eubacterium xylanophilum groupgenus Eubacterium xylanophilum group|| id:ebi-a-GCST90017006	Weighted mode	9	0.0814208	0.551776	0.88634	-1.00006	1.1629	1.08483	0.367858	3.1992
ebi-a-GCST90017007	finngen_R9_C3_DLBCL_EXALLC	DLBCL	genus Faecalibacteriumgenus Faecalibacterium|| id:ebi-a-GCST90017007	Inverse variance weighted	10	0.0796079	0.218553	0.715671	-0.348755	0.507971	1.08286	0.705566	1.66192
ebi-a-GCST90017007	finngen_R9_C3_DLBCL_EXALLC	DLBCL	genus Faecalibacteriumgenus Faecalibacterium|| id:ebi-a-GCST90017007	MR Egger	10	-0.312986	0.426551	0.484041	-1.14902	0.523053	0.73126	0.316946	1.68717
ebi-a-GCST90017007	finngen_R9_C3_DLBCL_EXALLC	DLBCL	genus Faecalibacteriumgenus Faecalibacterium|| id:ebi-a-GCST90017007	Weighted median	10	-0.0812088	0.274817	0.767611	-0.61985	0.457432	0.922001	0.538025	1.58001
ebi-a-GCST90017007	finngen_R9_C3_DLBCL_EXALLC	DLBCL	genus Faecalibacteriumgenus Faecalibacterium|| id:ebi-a-GCST90017007	Weighted mode	10	-0.0903943	0.302165	0.771614	-0.682638	0.501849	0.913571	0.505282	1.65177
ebi-a-GCST90017008	finngen_R9_C3_DLBCL_EXALLC	DLBCL	genus Family XIII AD3011 groupgenus Family XIII AD3011 group|| id:ebi-a-GCST90017008	Inverse variance weighted (multiplicative random effects)	13	-0.000139388	0.297836	0.999627	-0.583898	0.583619	0.999861	0.55772	1.79251
ebi-a-GCST90017008	finngen_R9_C3_DLBCL_EXALLC	DLBCL	genus Family XIII AD3011 groupgenus Family XIII AD3011 group|| id:ebi-a-GCST90017008	MR Egger	13	-0.944231	1.44411	0.52664	-3.77468	1.88622	0.388979	0.0229444	6.59439
ebi-a-GCST90017008	finngen_R9_C3_DLBCL_EXALLC	DLBCL	genus Family XIII AD3011 groupgenus Family XIII AD3011 group|| id:ebi-a-GCST90017008	Weighted median	13	-0.121519	0.335564	0.717253	-0.779225	0.536187	0.885574	0.458762	1.70948
ebi-a-GCST90017008	finngen_R9_C3_DLBCL_EXALLC	DLBCL	genus Family XIII AD3011 groupgenus Family XIII AD3011 group|| id:ebi-a-GCST90017008	Weighted mode	13	-0.431318	0.568594	0.46275	-1.54576	0.683126	0.649652	0.213149	1.98006
ebi-a-GCST90017009	finngen_R9_C3_DLBCL_EXALLC	DLBCL	genus Family XIII UCG001genus Family XIII UCG001|| id:ebi-a-GCST90017009	Inverse variance weighted	8	-0.218723	0.260326	0.400804	-0.728962	0.291517	0.803545	0.482409	1.33846
ebi-a-GCST90017009	finngen_R9_C3_DLBCL_EXALLC	DLBCL	genus Family XIII UCG001genus Family XIII UCG001|| id:ebi-a-GCST90017009	MR Egger	8	0.492048	0.798817	0.56054	-1.07363	2.05773	1.63566	0.341765	7.82817
ebi-a-GCST90017009	finngen_R9_C3_DLBCL_EXALLC	DLBCL	genus Family XIII UCG001genus Family XIII UCG001|| id:ebi-a-GCST90017009	Weighted median	8	-0.143141	0.347166	0.680109	-0.823586	0.537303	0.866632	0.438855	1.71139
ebi-a-GCST90017009	finngen_R9_C3_DLBCL_EXALLC	DLBCL	genus Family XIII UCG001genus Family XIII UCG001|| id:ebi-a-GCST90017009	Weighted mode	8	-0.209739	0.518655	0.697997	-1.2263	0.806825	0.810796	0.293375	2.24078
ebi-a-GCST90017010	finngen_R9_C3_DLBCL_EXALLC	DLBCL	genus Flavonifractorgenus Flavonifractor|| id:ebi-a-GCST90017010	Inverse variance weighted (multiplicative random effects)	5	0.0911855	0.473523	0.847297	-0.83692	1.01929	1.09547	0.433042	2.77123
ebi-a-GCST90017010	finngen_R9_C3_DLBCL_EXALLC	DLBCL	genus Flavonifractorgenus Flavonifractor|| id:ebi-a-GCST90017010	MR Egger	5	-2.73228	1.38923	0.1439	-5.45517	-0.00939831	0.0650706	0.00427416	0.990646
ebi-a-GCST90017010	finngen_R9_C3_DLBCL_EXALLC	DLBCL	genus Flavonifractorgenus Flavonifractor|| id:ebi-a-GCST90017010	Weighted median	5	-0.281892	0.454328	0.534955	-1.17238	0.608591	0.754355	0.30963	1.83784
ebi-a-GCST90017010	finngen_R9_C3_DLBCL_EXALLC	DLBCL	genus Flavonifractorgenus Flavonifractor|| id:ebi-a-GCST90017010	Weighted mode	5	-0.466557	0.593068	0.475458	-1.62897	0.695856	0.627158	0.196132	2.00543
ebi-a-GCST90017011	finngen_R9_C3_DLBCL_EXALLC	DLBCL	genus Fusicatenibactergenus Fusicatenibacter|| id:ebi-a-GCST90017011	Inverse variance weighted	18	0.0103479	0.211784	0.96103	-0.404748	0.425444	1.0104	0.667145	1.53027
ebi-a-GCST90017011	finngen_R9_C3_DLBCL_EXALLC	DLBCL	genus Fusicatenibactergenus Fusicatenibacter|| id:ebi-a-GCST90017011	MR Egger	18	-0.631495	0.792538	0.437231	-2.18487	0.921879	0.531796	0.112493	2.51401
ebi-a-GCST90017011	finngen_R9_C3_DLBCL_EXALLC	DLBCL	genus Fusicatenibactergenus Fusicatenibacter|| id:ebi-a-GCST90017011	Weighted median	18	0.114512	0.290013	0.692954	-0.453914	0.682937	1.12133	0.635137	1.97968
ebi-a-GCST90017011	finngen_R9_C3_DLBCL_EXALLC	DLBCL	genus Fusicatenibactergenus Fusicatenibacter|| id:ebi-a-GCST90017011	Weighted mode	18	0.100283	0.533624	0.853158	-0.94562	1.14619	1.10548	0.388438	3.14617
ebi-a-GCST90017012	finngen_R9_C3_DLBCL_EXALLC	DLBCL	genus Gordonibactergenus Gordonibacter|| id:ebi-a-GCST90017012	Inverse variance weighted	11	-0.11973	0.124922	0.337842	-0.364577	0.125117	0.88716	0.69449	1.13328
ebi-a-GCST90017012	finngen_R9_C3_DLBCL_EXALLC	DLBCL	genus Gordonibactergenus Gordonibacter|| id:ebi-a-GCST90017012	MR Egger	11	-0.269287	0.528923	0.622913	-1.30598	0.767403	0.763924	0.270908	2.15416
ebi-a-GCST90017012	finngen_R9_C3_DLBCL_EXALLC	DLBCL	genus Gordonibactergenus Gordonibacter|| id:ebi-a-GCST90017012	Weighted median	11	-0.108949	0.162718	0.503141	-0.427876	0.209978	0.896776	0.651892	1.23365
ebi-a-GCST90017012	finngen_R9_C3_DLBCL_EXALLC	DLBCL	genus Gordonibactergenus Gordonibacter|| id:ebi-a-GCST90017012	Weighted mode	11	-0.152437	0.261099	0.572268	-0.664191	0.359317	0.858613	0.51469	1.43235
ebi-a-GCST90017013	finngen_R9_C3_DLBCL_EXALLC	DLBCL	genus Haemophilusgenus Haemophilus|| id:ebi-a-GCST90017013	Inverse variance weighted	9	-0.0155843	0.226652	0.945182	-0.459823	0.428655	0.984537	0.631395	1.53519
ebi-a-GCST90017013	finngen_R9_C3_DLBCL_EXALLC	DLBCL	genus Haemophilusgenus Haemophilus|| id:ebi-a-GCST90017013	MR Egger	9	-0.289031	0.531559	0.603498	-1.33089	0.752826	0.748989	0.264243	2.12299
ebi-a-GCST90017013	finngen_R9_C3_DLBCL_EXALLC	DLBCL	genus Haemophilusgenus Haemophilus|| id:ebi-a-GCST90017013	Weighted median	9	0.0511766	0.259824	0.843854	-0.458078	0.560431	1.05251	0.632498	1.75143
ebi-a-GCST90017013	finngen_R9_C3_DLBCL_EXALLC	DLBCL	genus Haemophilusgenus Haemophilus|| id:ebi-a-GCST90017013	Weighted mode	9	0.01969	0.30775	0.950555	-0.583499	0.622879	1.01989	0.557943	1.86429
ebi-a-GCST90017014	finngen_R9_C3_DLBCL_EXALLC	DLBCL	genus Holdemanellagenus Holdemanella|| id:ebi-a-GCST90017014	Inverse variance weighted	11	-0.109407	0.160043	0.494222	-0.423092	0.204278	0.896365	0.655018	1.22664
ebi-a-GCST90017014	finngen_R9_C3_DLBCL_EXALLC	DLBCL	genus Holdemanellagenus Holdemanella|| id:ebi-a-GCST90017014	MR Egger	11	0.151921	0.462172	0.749893	-0.753935	1.05778	1.16407	0.470511	2.87996
ebi-a-GCST90017014	finngen_R9_C3_DLBCL_EXALLC	DLBCL	genus Holdemanellagenus Holdemanella|| id:ebi-a-GCST90017014	Weighted median	11	-0.312889	0.224122	0.162695	-0.752168	0.12639	0.731331	0.471344	1.13472
ebi-a-GCST90017014	finngen_R9_C3_DLBCL_EXALLC	DLBCL	genus Holdemanellagenus Holdemanella|| id:ebi-a-GCST90017014	Weighted mode	11	-0.490224	0.348799	0.190182	-1.17387	0.193422	0.612489	0.309168	1.21339
ebi-a-GCST90017015	finngen_R9_C3_DLBCL_EXALLC	DLBCL	genus Holdemaniagenus Holdemania|| id:ebi-a-GCST90017015	Inverse variance weighted	14	0.2667	0.216106	0.217159	-0.156868	0.690267	1.30565	0.854817	1.99425
ebi-a-GCST90017015	finngen_R9_C3_DLBCL_EXALLC	DLBCL	genus Holdemaniagenus Holdemania|| id:ebi-a-GCST90017015	MR Egger	14	-0.0402626	0.656164	0.952082	-1.32634	1.24582	0.960537	0.265446	3.47578
ebi-a-GCST90017015	finngen_R9_C3_DLBCL_EXALLC	DLBCL	genus Holdemaniagenus Holdemania|| id:ebi-a-GCST90017015	Weighted median	14	0.0874165	0.270776	0.746819	-0.443305	0.618138	1.09135	0.641911	1.85547
ebi-a-GCST90017015	finngen_R9_C3_DLBCL_EXALLC	DLBCL	genus Holdemaniagenus Holdemania|| id:ebi-a-GCST90017015	Weighted mode	14	-0.379642	0.470673	0.434409	-1.30216	0.542877	0.684106	0.271943	1.72095
ebi-a-GCST90017016	finngen_R9_C3_DLBCL_EXALLC	DLBCL	genus Howardellagenus Howardella|| id:ebi-a-GCST90017016	Inverse variance weighted	9	-0.0297256	0.129737	0.818774	-0.28401	0.224559	0.970712	0.752759	1.25177
ebi-a-GCST90017016	finngen_R9_C3_DLBCL_EXALLC	DLBCL	genus Howardellagenus Howardella|| id:ebi-a-GCST90017016	MR Egger	9	0.547856	0.515356	0.323046	-0.462243	1.55795	1.72954	0.62987	4.7491
ebi-a-GCST90017016	finngen_R9_C3_DLBCL_EXALLC	DLBCL	genus Howardellagenus Howardella|| id:ebi-a-GCST90017016	Weighted median	9	0.0726921	0.170932	0.67064	-0.262334	0.407718	1.0754	0.769254	1.50338
ebi-a-GCST90017016	finngen_R9_C3_DLBCL_EXALLC	DLBCL	genus Howardellagenus Howardella|| id:ebi-a-GCST90017016	Weighted mode	9	0.137775	0.24033	0.58221	-0.333271	0.608821	1.14772	0.716576	1.83826
ebi-a-GCST90017017	finngen_R9_C3_DLBCL_EXALLC	DLBCL	genus Hungatellagenus Hungatella|| id:ebi-a-GCST90017017	Inverse variance weighted	5	0.196802	0.197967	0.320166	-0.191213	0.584818	1.2175	0.825957	1.79466
ebi-a-GCST90017017	finngen_R9_C3_DLBCL_EXALLC	DLBCL	genus Hungatellagenus Hungatella|| id:ebi-a-GCST90017017	MR Egger	5	0.412379	1.20046	0.753874	-1.94052	2.76528	1.51041	0.14363	15.8834
ebi-a-GCST90017017	finngen_R9_C3_DLBCL_EXALLC	DLBCL	genus Hungatellagenus Hungatella|| id:ebi-a-GCST90017017	Weighted median	5	0.257827	0.240021	0.282739	-0.212614	0.728268	1.29412	0.808468	2.07149
ebi-a-GCST90017017	finngen_R9_C3_DLBCL_EXALLC	DLBCL	genus Hungatellagenus Hungatella|| id:ebi-a-GCST90017017	Weighted mode	5	0.268202	0.314946	0.442427	-0.349092	0.885496	1.30761	0.705328	2.42419
ebi-a-GCST90017018	finngen_R9_C3_DLBCL_EXALLC	DLBCL	genus Intestinibactergenus Intestinibacter|| id:ebi-a-GCST90017018	Inverse variance weighted	15	-0.132097	0.188374	0.48315	-0.50131	0.237117	0.876256	0.605737	1.26759
ebi-a-GCST90017018	finngen_R9_C3_DLBCL_EXALLC	DLBCL	genus Intestinibactergenus Intestinibacter|| id:ebi-a-GCST90017018	MR Egger	15	-0.372738	0.612228	0.553133	-1.5727	0.827229	0.688846	0.207483	2.28697
ebi-a-GCST90017018	finngen_R9_C3_DLBCL_EXALLC	DLBCL	genus Intestinibactergenus Intestinibacter|| id:ebi-a-GCST90017018	Weighted median	15	-0.0671159	0.257369	0.794264	-0.571559	0.437327	0.935087	0.564645	1.54856
ebi-a-GCST90017018	finngen_R9_C3_DLBCL_EXALLC	DLBCL	genus Intestinibactergenus Intestinibacter|| id:ebi-a-GCST90017018	Weighted mode	15	-0.00673885	0.398465	0.986745	-0.787731	0.774253	0.993284	0.454876	2.16897
ebi-a-GCST90017019	finngen_R9_C3_DLBCL_EXALLC	DLBCL	genus Intestinimonasgenus Intestinimonas|| id:ebi-a-GCST90017019	Inverse variance weighted	16	-0.0134167	0.184406	0.942	-0.374852	0.348018	0.986673	0.687391	1.41626
ebi-a-GCST90017019	finngen_R9_C3_DLBCL_EXALLC	DLBCL	genus Intestinimonasgenus Intestinimonas|| id:ebi-a-GCST90017019	MR Egger	16	-0.195624	0.527571	0.716336	-1.22966	0.838415	0.822321	0.292391	2.3127
ebi-a-GCST90017019	finngen_R9_C3_DLBCL_EXALLC	DLBCL	genus Intestinimonasgenus Intestinimonas|| id:ebi-a-GCST90017019	Weighted median	16	-0.129349	0.266555	0.627491	-0.651797	0.393099	0.878667	0.521109	1.48157
ebi-a-GCST90017019	finngen_R9_C3_DLBCL_EXALLC	DLBCL	genus Intestinimonasgenus Intestinimonas|| id:ebi-a-GCST90017019	Weighted mode	16	-0.298389	0.498824	0.558641	-1.27609	0.679307	0.742013	0.279128	1.97251
ebi-a-GCST90017020	finngen_R9_C3_DLBCL_EXALLC	DLBCL	genus Lachnoclostridiumgenus Lachnoclostridium|| id:ebi-a-GCST90017020	Inverse variance weighted	13	-0.211066	0.24935	0.397295	-0.699792	0.27766	0.809721	0.496689	1.32004
ebi-a-GCST90017020	finngen_R9_C3_DLBCL_EXALLC	DLBCL	genus Lachnoclostridiumgenus Lachnoclostridium|| id:ebi-a-GCST90017020	MR Egger	13	-0.776669	0.868592	0.390375	-2.47911	0.92577	0.459935	0.0838179	2.52381
ebi-a-GCST90017020	finngen_R9_C3_DLBCL_EXALLC	DLBCL	genus Lachnoclostridiumgenus Lachnoclostridium|| id:ebi-a-GCST90017020	Weighted median	13	-0.276421	0.338878	0.414674	-0.940623	0.38778	0.758493	0.390385	1.47371
ebi-a-GCST90017020	finngen_R9_C3_DLBCL_EXALLC	DLBCL	genus Lachnoclostridiumgenus Lachnoclostridium|| id:ebi-a-GCST90017020	Weighted mode	13	-0.424264	0.505829	0.418005	-1.41569	0.567161	0.654251	0.242758	1.76325
ebi-a-GCST90017021	finngen_R9_C3_DLBCL_EXALLC	DLBCL	genus Lachnospiraceae FCS020 groupgenus Lachnospiraceae FCS020 group|| id:ebi-a-GCST90017021	Inverse variance weighted	12	0.137404	0.214928	0.522627	-0.283856	0.558664	1.14729	0.752875	1.74833
ebi-a-GCST90017021	finngen_R9_C3_DLBCL_EXALLC	DLBCL	genus Lachnospiraceae FCS020 groupgenus Lachnospiraceae FCS020 group|| id:ebi-a-GCST90017021	MR Egger	12	-0.199158	0.568841	0.733517	-1.31409	0.91577	0.819421	0.26872	2.4987
ebi-a-GCST90017021	finngen_R9_C3_DLBCL_EXALLC	DLBCL	genus Lachnospiraceae FCS020 groupgenus Lachnospiraceae FCS020 group|| id:ebi-a-GCST90017021	Weighted median	12	0.172658	0.29447	0.55765	-0.404503	0.74982	1.18846	0.667308	2.11662
ebi-a-GCST90017021	finngen_R9_C3_DLBCL_EXALLC	DLBCL	genus Lachnospiraceae FCS020 groupgenus Lachnospiraceae FCS020 group|| id:ebi-a-GCST90017021	Weighted mode	12	0.301594	0.45648	0.522405	-0.593107	1.19629	1.35201	0.552607	3.30784
ebi-a-GCST90017022	finngen_R9_C3_DLBCL_EXALLC	DLBCL	genus Lachnospiraceae NC2004 groupgenus Lachnospiraceae NC2004 group|| id:ebi-a-GCST90017022	Inverse variance weighted	9	-0.0546698	0.177939	0.758662	-0.403431	0.294091	0.946798	0.668024	1.34191
ebi-a-GCST90017022	finngen_R9_C3_DLBCL_EXALLC	DLBCL	genus Lachnospiraceae NC2004 groupgenus Lachnospiraceae NC2004 group|| id:ebi-a-GCST90017022	MR Egger	9	-0.507096	0.723079	0.505753	-1.92433	0.910138	0.602242	0.145974	2.48467
ebi-a-GCST90017022	finngen_R9_C3_DLBCL_EXALLC	DLBCL	genus Lachnospiraceae NC2004 groupgenus Lachnospiraceae NC2004 group|| id:ebi-a-GCST90017022	Weighted median	9	-0.0760653	0.239848	0.751137	-0.546167	0.394036	0.926756	0.579166	1.48295
ebi-a-GCST90017022	finngen_R9_C3_DLBCL_EXALLC	DLBCL	genus Lachnospiraceae NC2004 groupgenus Lachnospiraceae NC2004 group|| id:ebi-a-GCST90017022	Weighted mode	9	-0.141966	0.380581	0.71882	-0.887904	0.603972	0.867651	0.411517	1.82937
ebi-a-GCST90017023	finngen_R9_C3_DLBCL_EXALLC	DLBCL	genus Lachnospiraceae ND3007 groupgenus Lachnospiraceae ND3007 group|| id:ebi-a-GCST90017023	Inverse variance weighted	3	-0.335304	0.582326	0.564749	-1.47666	0.806054	0.71512	0.228399	2.23905
ebi-a-GCST90017023	finngen_R9_C3_DLBCL_EXALLC	DLBCL	genus Lachnospiraceae ND3007 groupgenus Lachnospiraceae ND3007 group|| id:ebi-a-GCST90017023	MR Egger	3	3.68891	13.3311	0.828138	-22.44	29.8178	40.0013	1.8e-10	8906690000000
ebi-a-GCST90017023	finngen_R9_C3_DLBCL_EXALLC	DLBCL	genus Lachnospiraceae ND3007 groupgenus Lachnospiraceae ND3007 group|| id:ebi-a-GCST90017023	Weighted median	3	-0.118246	0.695764	0.865048	-1.48194	1.24545	0.888477	0.227196	3.4745
ebi-a-GCST90017023	finngen_R9_C3_DLBCL_EXALLC	DLBCL	genus Lachnospiraceae ND3007 groupgenus Lachnospiraceae ND3007 group|| id:ebi-a-GCST90017023	Weighted mode	3	0.126463	0.822822	0.891958	-1.48627	1.73919	1.13481	0.226215	5.69275
ebi-a-GCST90017024	finngen_R9_C3_DLBCL_EXALLC	DLBCL	genus Lachnospiraceae NK4A136 groupgenus Lachnospiraceae NK4A136 group|| id:ebi-a-GCST90017024	Inverse variance weighted	15	0.214041	0.191143	0.2628	-0.160599	0.588681	1.23867	0.851634	1.80161
ebi-a-GCST90017024	finngen_R9_C3_DLBCL_EXALLC	DLBCL	genus Lachnospiraceae NK4A136 groupgenus Lachnospiraceae NK4A136 group|| id:ebi-a-GCST90017024	MR Egger	15	0.284627	0.381148	0.468498	-0.462423	1.03168	1.32927	0.629756	2.80577
ebi-a-GCST90017024	finngen_R9_C3_DLBCL_EXALLC	DLBCL	genus Lachnospiraceae NK4A136 groupgenus Lachnospiraceae NK4A136 group|| id:ebi-a-GCST90017024	Weighted median	15	0.110437	0.271303	0.683961	-0.421316	0.642191	1.11677	0.656183	1.90064
ebi-a-GCST90017024	finngen_R9_C3_DLBCL_EXALLC	DLBCL	genus Lachnospiraceae NK4A136 groupgenus Lachnospiraceae NK4A136 group|| id:ebi-a-GCST90017024	Weighted mode	15	0.0891033	0.290509	0.763575	-0.480295	0.658501	1.09319	0.618601	1.93189
ebi-a-GCST90017025	finngen_R9_C3_DLBCL_EXALLC	DLBCL	genus Lachnospiraceae UCG001genus Lachnospiraceae UCG001|| id:ebi-a-GCST90017025	Inverse variance weighted	13	0.266189	0.186363	0.153195	-0.0990829	0.631462	1.30498	0.905668	1.88036
ebi-a-GCST90017025	finngen_R9_C3_DLBCL_EXALLC	DLBCL	genus Lachnospiraceae UCG001genus Lachnospiraceae UCG001|| id:ebi-a-GCST90017025	MR Egger	13	0.124005	0.841683	0.885538	-1.52569	1.7737	1.13202	0.21747	5.89264
ebi-a-GCST90017025	finngen_R9_C3_DLBCL_EXALLC	DLBCL	genus Lachnospiraceae UCG001genus Lachnospiraceae UCG001|| id:ebi-a-GCST90017025	Weighted median	13	0.222666	0.259524	0.390903	-0.286	0.731333	1.2494	0.751262	2.07785
ebi-a-GCST90017025	finngen_R9_C3_DLBCL_EXALLC	DLBCL	genus Lachnospiraceae UCG001genus Lachnospiraceae UCG001|| id:ebi-a-GCST90017025	Weighted mode	13	0.359401	0.470625	0.459816	-0.563023	1.28183	1.43247	0.569485	3.60321
ebi-a-GCST90017026	finngen_R9_C3_DLBCL_EXALLC	DLBCL	genus Lachnospiraceae UCG004genus Lachnospiraceae UCG004|| id:ebi-a-GCST90017026	Inverse variance weighted	12	-0.00952834	0.240913	0.968451	-0.481717	0.462661	0.990517	0.617722	1.58829
ebi-a-GCST90017026	finngen_R9_C3_DLBCL_EXALLC	DLBCL	genus Lachnospiraceae UCG004genus Lachnospiraceae UCG004|| id:ebi-a-GCST90017026	MR Egger	12	-0.787425	0.994773	0.446985	-2.73718	1.16233	0.455015	0.0647527	3.19738
ebi-a-GCST90017026	finngen_R9_C3_DLBCL_EXALLC	DLBCL	genus Lachnospiraceae UCG004genus Lachnospiraceae UCG004|| id:ebi-a-GCST90017026	Weighted median	12	0.284525	0.326755	0.383886	-0.355915	0.924966	1.32913	0.700532	2.52178
ebi-a-GCST90017026	finngen_R9_C3_DLBCL_EXALLC	DLBCL	genus Lachnospiraceae UCG004genus Lachnospiraceae UCG004|| id:ebi-a-GCST90017026	Weighted mode	12	0.43344	0.553243	0.449901	-0.650916	1.5178	1.54255	0.521568	4.56216
ebi-a-GCST90017027	finngen_R9_C3_DLBCL_EXALLC	DLBCL	genus Lachnospiraceae UCG008genus Lachnospiraceae UCG008|| id:ebi-a-GCST90017027	Inverse variance weighted	10	-0.155978	0.169493	0.357436	-0.488184	0.176229	0.855578	0.61374	1.19271
ebi-a-GCST90017027	finngen_R9_C3_DLBCL_EXALLC	DLBCL	genus Lachnospiraceae UCG008genus Lachnospiraceae UCG008|| id:ebi-a-GCST90017027	MR Egger	10	-0.242284	0.860417	0.785405	-1.9287	1.44413	0.784833	0.145337	4.23818
ebi-a-GCST90017027	finngen_R9_C3_DLBCL_EXALLC	DLBCL	genus Lachnospiraceae UCG008genus Lachnospiraceae UCG008|| id:ebi-a-GCST90017027	Weighted median	10	-0.202141	0.214098	0.345093	-0.621773	0.217492	0.81698	0.536991	1.24296
ebi-a-GCST90017027	finngen_R9_C3_DLBCL_EXALLC	DLBCL	genus Lachnospiraceae UCG008genus Lachnospiraceae UCG008|| id:ebi-a-GCST90017027	Weighted mode	10	-0.212378	0.317658	0.520545	-0.834987	0.410232	0.808659	0.43388	1.50717
ebi-a-GCST90017028	finngen_R9_C3_DLBCL_EXALLC	DLBCL	genus Lachnospiraceae UCG010genus Lachnospiraceae UCG010|| id:ebi-a-GCST90017028	Inverse variance weighted	10	0.134276	0.251708	0.593715	-0.359072	0.627624	1.14371	0.698324	1.87316
ebi-a-GCST90017028	finngen_R9_C3_DLBCL_EXALLC	DLBCL	genus Lachnospiraceae UCG010genus Lachnospiraceae UCG010|| id:ebi-a-GCST90017028	MR Egger	10	0.216472	0.768203	0.785257	-1.28921	1.72215	1.24169	0.275489	5.59655
ebi-a-GCST90017028	finngen_R9_C3_DLBCL_EXALLC	DLBCL	genus Lachnospiraceae UCG010genus Lachnospiraceae UCG010|| id:ebi-a-GCST90017028	Weighted median	10	0.0938391	0.327837	0.774697	-0.548722	0.7364	1.09838	0.577688	2.0884
ebi-a-GCST90017028	finngen_R9_C3_DLBCL_EXALLC	DLBCL	genus Lachnospiraceae UCG010genus Lachnospiraceae UCG010|| id:ebi-a-GCST90017028	Weighted mode	10	-0.0540397	0.512951	0.918408	-1.05942	0.951345	0.947394	0.346655	2.58919
ebi-a-GCST90017030	finngen_R9_C3_DLBCL_EXALLC	DLBCL	genus Lactobacillusgenus Lactobacillus|| id:ebi-a-GCST90017030	Inverse variance weighted	8	-0.138532	0.173694	0.425124	-0.478973	0.201909	0.870635	0.619419	1.22374
ebi-a-GCST90017030	finngen_R9_C3_DLBCL_EXALLC	DLBCL	genus Lactobacillusgenus Lactobacillus|| id:ebi-a-GCST90017030	MR Egger	8	-0.4999	0.454714	0.313749	-1.39114	0.39134	0.606592	0.248792	1.47896
ebi-a-GCST90017030	finngen_R9_C3_DLBCL_EXALLC	DLBCL	genus Lactobacillusgenus Lactobacillus|| id:ebi-a-GCST90017030	Weighted median	8	0.00977928	0.237947	0.967217	-0.456597	0.476155	1.00983	0.633436	1.60987
ebi-a-GCST90017030	finngen_R9_C3_DLBCL_EXALLC	DLBCL	genus Lactobacillusgenus Lactobacillus|| id:ebi-a-GCST90017030	Weighted mode	8	0.0730902	0.283294	0.803826	-0.482165	0.628346	1.07583	0.617445	1.87451
ebi-a-GCST90017031	finngen_R9_C3_DLBCL_EXALLC	DLBCL	genus Lactococcusgenus Lactococcus|| id:ebi-a-GCST90017031	Inverse variance weighted	8	-0.131942	0.208774	0.527396	-0.54114	0.277256	0.876391	0.582084	1.3195
ebi-a-GCST90017031	finngen_R9_C3_DLBCL_EXALLC	DLBCL	genus Lactococcusgenus Lactococcus|| id:ebi-a-GCST90017031	MR Egger	8	-0.787878	0.998319	0.460032	-2.74458	1.16883	0.454809	0.0642751	3.21822
ebi-a-GCST90017031	finngen_R9_C3_DLBCL_EXALLC	DLBCL	genus Lactococcusgenus Lactococcus|| id:ebi-a-GCST90017031	Weighted median	8	-0.078959	0.226242	0.727087	-0.522393	0.364475	0.924078	0.593099	1.43976
ebi-a-GCST90017031	finngen_R9_C3_DLBCL_EXALLC	DLBCL	genus Lactococcusgenus Lactococcus|| id:ebi-a-GCST90017031	Weighted mode	8	0.0130499	0.358096	0.971947	-0.688817	0.714917	1.01314	0.50217	2.04402
ebi-a-GCST90017032	finngen_R9_C3_DLBCL_EXALLC	DLBCL	genus Marvinbryantiagenus Marvinbryantia|| id:ebi-a-GCST90017032	Inverse variance weighted	10	0.159173	0.246475	0.51841	-0.323918	0.642265	1.17254	0.723309	1.90078
ebi-a-GCST90017032	finngen_R9_C3_DLBCL_EXALLC	DLBCL	genus Marvinbryantiagenus Marvinbryantia|| id:ebi-a-GCST90017032	MR Egger	10	1.01676	0.976906	0.3284	-0.897976	2.93149	2.76422	0.407393	18.7556
ebi-a-GCST90017032	finngen_R9_C3_DLBCL_EXALLC	DLBCL	genus Marvinbryantiagenus Marvinbryantia|| id:ebi-a-GCST90017032	Weighted median	10	0.458904	0.317956	0.148937	-0.164289	1.0821	1.58234	0.848497	2.95086
ebi-a-GCST90017032	finngen_R9_C3_DLBCL_EXALLC	DLBCL	genus Marvinbryantiagenus Marvinbryantia|| id:ebi-a-GCST90017032	Weighted mode	10	0.531623	0.397962	0.214388	-0.248383	1.31163	1.70169	0.780061	3.71222
ebi-a-GCST90017033	finngen_R9_C3_DLBCL_EXALLC	DLBCL	genus Methanobrevibactergenus Methanobrevibacter|| id:ebi-a-GCST90017033	Inverse variance weighted	6	-0.0957381	0.178831	0.592404	-0.446246	0.25477	0.908702	0.640026	1.29017
ebi-a-GCST90017033	finngen_R9_C3_DLBCL_EXALLC	DLBCL	genus Methanobrevibactergenus Methanobrevibacter|| id:ebi-a-GCST90017033	MR Egger	6	-0.626667	0.667526	0.40099	-1.93502	0.681685	0.53437	0.144421	1.97721
ebi-a-GCST90017033	finngen_R9_C3_DLBCL_EXALLC	DLBCL	genus Methanobrevibactergenus Methanobrevibacter|| id:ebi-a-GCST90017033	Weighted median	6	-0.172041	0.230321	0.455086	-0.623471	0.279388	0.841944	0.536081	1.32232
ebi-a-GCST90017033	finngen_R9_C3_DLBCL_EXALLC	DLBCL	genus Methanobrevibactergenus Methanobrevibacter|| id:ebi-a-GCST90017033	Weighted mode	6	-0.196901	0.285329	0.520858	-0.756146	0.362345	0.821272	0.469472	1.43669
ebi-a-GCST90017034	finngen_R9_C3_DLBCL_EXALLC	DLBCL	genus Odoribactergenus Odoribacter|| id:ebi-a-GCST90017034	Inverse variance weighted	7	0.254177	0.40377	0.529016	-0.537212	1.04557	1.2894	0.584375	2.84501
ebi-a-GCST90017034	finngen_R9_C3_DLBCL_EXALLC	DLBCL	genus Odoribactergenus Odoribacter|| id:ebi-a-GCST90017034	MR Egger	7	1.45779	1.26689	0.301902	-1.02531	3.9409	4.29647	0.358684	51.465
ebi-a-GCST90017034	finngen_R9_C3_DLBCL_EXALLC	DLBCL	genus Odoribactergenus Odoribacter|| id:ebi-a-GCST90017034	Weighted median	7	0.154707	0.427697	0.71756	-0.683578	0.992992	1.16732	0.504807	2.6993
ebi-a-GCST90017034	finngen_R9_C3_DLBCL_EXALLC	DLBCL	genus Odoribactergenus Odoribacter|| id:ebi-a-GCST90017034	Weighted mode	7	-0.326764	0.856415	0.715943	-2.00534	1.35181	0.721254	0.134615	3.86441
ebi-a-GCST90017035	finngen_R9_C3_DLBCL_EXALLC	DLBCL	genus Olsenellagenus Olsenella|| id:ebi-a-GCST90017035	Inverse variance weighted	10	-0.211635	0.126454	0.094206	-0.459485	0.0362143	0.80926	0.631609	1.03688
ebi-a-GCST90017035	finngen_R9_C3_DLBCL_EXALLC	DLBCL	genus Olsenellagenus Olsenella|| id:ebi-a-GCST90017035	MR Egger	10	-0.830315	0.405332	0.0746841	-1.62477	-0.035864	0.435912	0.196958	0.964771
ebi-a-GCST90017035	finngen_R9_C3_DLBCL_EXALLC	DLBCL	genus Olsenellagenus Olsenella|| id:ebi-a-GCST90017035	Weighted median	10	-0.158728	0.171165	0.35375	-0.494211	0.176755	0.853229	0.610052	1.19334
ebi-a-GCST90017035	finngen_R9_C3_DLBCL_EXALLC	DLBCL	genus Olsenellagenus Olsenella|| id:ebi-a-GCST90017035	Weighted mode	10	-0.205595	0.231554	0.397707	-0.659442	0.248251	0.814163	0.51714	1.28178
ebi-a-GCST90017036	finngen_R9_C3_DLBCL_EXALLC	DLBCL	genus Oscillibactergenus Oscillibacter|| id:ebi-a-GCST90017036	Inverse variance weighted	13	0.26778	0.171073	0.117513	-0.0675228	0.603082	1.30706	0.934706	1.82774
ebi-a-GCST90017036	finngen_R9_C3_DLBCL_EXALLC	DLBCL	genus Oscillibactergenus Oscillibacter|| id:ebi-a-GCST90017036	MR Egger	13	0.236231	0.654782	0.725098	-1.04714	1.5196	1.26647	0.350939	4.57041
ebi-a-GCST90017036	finngen_R9_C3_DLBCL_EXALLC	DLBCL	genus Oscillibactergenus Oscillibacter|| id:ebi-a-GCST90017036	Weighted median	13	0.303483	0.227044	0.181329	-0.141522	0.748489	1.35457	0.868036	2.1138
ebi-a-GCST90017036	finngen_R9_C3_DLBCL_EXALLC	DLBCL	genus Oscillibactergenus Oscillibacter|| id:ebi-a-GCST90017036	Weighted mode	13	0.454916	0.35755	0.227362	-0.245881	1.15571	1.57604	0.782015	3.17629
ebi-a-GCST90017037	finngen_R9_C3_DLBCL_EXALLC	DLBCL	genus Oscillospiragenus Oscillospira|| id:ebi-a-GCST90017037	Inverse variance weighted	8	0.0571942	0.288654	0.842935	-0.508567	0.622956	1.05886	0.601356	1.86443
ebi-a-GCST90017037	finngen_R9_C3_DLBCL_EXALLC	DLBCL	genus Oscillospiragenus Oscillospira|| id:ebi-a-GCST90017037	MR Egger	8	2.04179	1.02125	0.0925155	0.0401394	4.04344	7.70438	1.04096	57.0222
ebi-a-GCST90017037	finngen_R9_C3_DLBCL_EXALLC	DLBCL	genus Oscillospiragenus Oscillospira|| id:ebi-a-GCST90017037	Weighted median	8	0.240628	0.32493	0.458964	-0.396235	0.87749	1.27205	0.672849	2.40486
ebi-a-GCST90017037	finngen_R9_C3_DLBCL_EXALLC	DLBCL	genus Oscillospiragenus Oscillospira|| id:ebi-a-GCST90017037	Weighted mode	8	0.282657	0.479761	0.574266	-0.657674	1.22299	1.32665	0.518055	3.39732
ebi-a-GCST90017038	finngen_R9_C3_DLBCL_EXALLC	DLBCL	genus Oxalobactergenus Oxalobacter|| id:ebi-a-GCST90017038	Inverse variance weighted	11	-0.0363	0.132594	0.784263	-0.296184	0.223584	0.964351	0.743651	1.25055
ebi-a-GCST90017038	finngen_R9_C3_DLBCL_EXALLC	DLBCL	genus Oxalobactergenus Oxalobacter|| id:ebi-a-GCST90017038	MR Egger	11	-0.364096	0.624592	0.574252	-1.5883	0.860104	0.694825	0.204274	2.36341
ebi-a-GCST90017038	finngen_R9_C3_DLBCL_EXALLC	DLBCL	genus Oxalobactergenus Oxalobacter|| id:ebi-a-GCST90017038	Weighted median	11	-0.211813	0.168757	0.209429	-0.542577	0.11895	0.809116	0.581248	1.12631
ebi-a-GCST90017038	finngen_R9_C3_DLBCL_EXALLC	DLBCL	genus Oxalobactergenus Oxalobacter|| id:ebi-a-GCST90017038	Weighted mode	11	-0.297768	0.273658	0.302078	-0.834137	0.238601	0.742474	0.434249	1.26947
ebi-a-GCST90017039	finngen_R9_C3_DLBCL_EXALLC	DLBCL	genus Parabacteroidesgenus Parabacteroides|| id:ebi-a-GCST90017039	Inverse variance weighted	5	0.37245	0.373834	0.319106	-0.360265	1.10516	1.45129	0.697491	3.01972
ebi-a-GCST90017039	finngen_R9_C3_DLBCL_EXALLC	DLBCL	genus Parabacteroidesgenus Parabacteroides|| id:ebi-a-GCST90017039	MR Egger	5	-2.74988	2.32668	0.322398	-7.31017	1.8104	0.0639353	0.000668704	6.11289
ebi-a-GCST90017039	finngen_R9_C3_DLBCL_EXALLC	DLBCL	genus Parabacteroidesgenus Parabacteroides|| id:ebi-a-GCST90017039	Weighted median	5	0.486275	0.467845	0.298622	-0.430701	1.40325	1.62625	0.650053	4.0684
ebi-a-GCST90017039	finngen_R9_C3_DLBCL_EXALLC	DLBCL	genus Parabacteroidesgenus Parabacteroides|| id:ebi-a-GCST90017039	Weighted mode	5	0.697832	0.797181	0.430787	-0.864643	2.26031	2.00939	0.421202	9.58603
ebi-a-GCST90017040	finngen_R9_C3_DLBCL_EXALLC	DLBCL	genus Paraprevotellagenus Paraprevotella|| id:ebi-a-GCST90017040	Inverse variance weighted	13	-0.117715	0.147124	0.423649	-0.406078	0.170648	0.888949	0.666258	1.18607
ebi-a-GCST90017040	finngen_R9_C3_DLBCL_EXALLC	DLBCL	genus Paraprevotellagenus Paraprevotella|| id:ebi-a-GCST90017040	MR Egger	13	0.567226	0.55493	0.328661	-0.520438	1.65489	1.76337	0.59426	5.2325
ebi-a-GCST90017040	finngen_R9_C3_DLBCL_EXALLC	DLBCL	genus Paraprevotellagenus Paraprevotella|| id:ebi-a-GCST90017040	Weighted median	13	-0.0581244	0.200128	0.771483	-0.450375	0.334126	0.943533	0.637389	1.39672
ebi-a-GCST90017040	finngen_R9_C3_DLBCL_EXALLC	DLBCL	genus Paraprevotellagenus Paraprevotella|| id:ebi-a-GCST90017040	Weighted mode	13	0.160083	0.321126	0.62714	-0.469325	0.78949	1.17361	0.625425	2.20227
ebi-a-GCST90017041	finngen_R9_C3_DLBCL_EXALLC	DLBCL	genus Parasutterellagenus Parasutterella|| id:ebi-a-GCST90017041	Inverse variance weighted	14	0.047936	0.175842	0.785154	-0.296714	0.392586	1.0491	0.743256	1.48081
ebi-a-GCST90017041	finngen_R9_C3_DLBCL_EXALLC	DLBCL	genus Parasutterellagenus Parasutterella|| id:ebi-a-GCST90017041	MR Egger	14	0.26075	0.489565	0.604022	-0.698797	1.2203	1.2979	0.497183	3.38819
ebi-a-GCST90017041	finngen_R9_C3_DLBCL_EXALLC	DLBCL	genus Parasutterellagenus Parasutterella|| id:ebi-a-GCST90017041	Weighted median	14	-0.104042	0.239017	0.66335	-0.572515	0.364431	0.901187	0.564105	1.43969
ebi-a-GCST90017041	finngen_R9_C3_DLBCL_EXALLC	DLBCL	genus Parasutterellagenus Parasutterella|| id:ebi-a-GCST90017041	Weighted mode	14	-0.118862	0.341062	0.733041	-0.787344	0.549621	0.887931	0.455052	1.7326
ebi-a-GCST90017042	finngen_R9_C3_DLBCL_EXALLC	DLBCL	genus Peptococcusgenus Peptococcus|| id:ebi-a-GCST90017042	Inverse variance weighted	12	0.0228991	0.167263	0.891106	-0.304937	0.350735	1.02316	0.73717	1.42011
ebi-a-GCST90017042	finngen_R9_C3_DLBCL_EXALLC	DLBCL	genus Peptococcusgenus Peptococcus|| id:ebi-a-GCST90017042	MR Egger	12	0.244545	0.671314	0.723234	-1.07123	1.56032	1.27704	0.342587	4.76035
ebi-a-GCST90017042	finngen_R9_C3_DLBCL_EXALLC	DLBCL	genus Peptococcusgenus Peptococcus|| id:ebi-a-GCST90017042	Weighted median	12	-0.0552935	0.209963	0.792282	-0.466822	0.356235	0.946207	0.626992	1.42794
ebi-a-GCST90017042	finngen_R9_C3_DLBCL_EXALLC	DLBCL	genus Peptococcusgenus Peptococcus|| id:ebi-a-GCST90017042	Weighted mode	12	-0.288492	0.449692	0.534316	-1.16989	0.592905	0.749393	0.310402	1.80924
ebi-a-GCST90017043	finngen_R9_C3_DLBCL_EXALLC	DLBCL	genus Phascolarctobacteriumgenus Phascolarctobacterium|| id:ebi-a-GCST90017043	Inverse variance weighted	7	0.300083	0.359053	0.403287	-0.40366	1.00383	1.34997	0.667871	2.7287
ebi-a-GCST90017043	finngen_R9_C3_DLBCL_EXALLC	DLBCL	genus Phascolarctobacteriumgenus Phascolarctobacterium|| id:ebi-a-GCST90017043	MR Egger	7	-0.333114	1.87878	0.866229	-4.01552	3.34929	0.716688	0.0180336	28.4825
ebi-a-GCST90017043	finngen_R9_C3_DLBCL_EXALLC	DLBCL	genus Phascolarctobacteriumgenus Phascolarctobacterium|| id:ebi-a-GCST90017043	Weighted median	7	0.617635	0.369844	0.0949216	-0.107259	1.34253	1.85454	0.898293	3.82871
ebi-a-GCST90017043	finngen_R9_C3_DLBCL_EXALLC	DLBCL	genus Phascolarctobacteriumgenus Phascolarctobacterium|| id:ebi-a-GCST90017043	Weighted mode	7	0.705023	0.473941	0.187425	-0.223901	1.63395	2.02389	0.799394	5.12406
ebi-a-GCST90017044	finngen_R9_C3_DLBCL_EXALLC	DLBCL	genus Prevotella7genus Prevotella7|| id:ebi-a-GCST90017044	Inverse variance weighted	11	0.0072356	0.167459	0.965535	-0.320983	0.335455	1.00726	0.725435	1.39858
ebi-a-GCST90017044	finngen_R9_C3_DLBCL_EXALLC	DLBCL	genus Prevotella7genus Prevotella7|| id:ebi-a-GCST90017044	MR Egger	11	-0.459133	1.01574	0.661954	-2.44999	1.53172	0.631831	0.0862945	4.62614
ebi-a-GCST90017044	finngen_R9_C3_DLBCL_EXALLC	DLBCL	genus Prevotella7genus Prevotella7|| id:ebi-a-GCST90017044	Weighted median	11	0.20316	0.182973	0.26686	-0.155468	0.561788	1.22527	0.856014	1.75381
ebi-a-GCST90017044	finngen_R9_C3_DLBCL_EXALLC	DLBCL	genus Prevotella7genus Prevotella7|| id:ebi-a-GCST90017044	Weighted mode	11	0.209134	0.265661	0.449407	-0.311561	0.729829	1.23261	0.732303	2.07473
ebi-a-GCST90017045	finngen_R9_C3_DLBCL_EXALLC	DLBCL	genus Prevotella9genus Prevotella9|| id:ebi-a-GCST90017045	Inverse variance weighted	15	0.0359766	0.160823	0.822989	-0.279237	0.351191	1.03663	0.75636	1.42076
ebi-a-GCST90017045	finngen_R9_C3_DLBCL_EXALLC	DLBCL	genus Prevotella9genus Prevotella9|| id:ebi-a-GCST90017045	MR Egger	15	-0.128456	0.468004	0.788033	-1.04574	0.788833	0.879453	0.35143	2.20083
ebi-a-GCST90017045	finngen_R9_C3_DLBCL_EXALLC	DLBCL	genus Prevotella9genus Prevotella9|| id:ebi-a-GCST90017045	Weighted median	15	0.104796	0.226231	0.643201	-0.338616	0.548209	1.11048	0.712756	1.73015
ebi-a-GCST90017045	finngen_R9_C3_DLBCL_EXALLC	DLBCL	genus Prevotella9genus Prevotella9|| id:ebi-a-GCST90017045	Weighted mode	15	0.121154	0.309879	0.701703	-0.486209	0.728517	1.1288	0.614953	2.072
ebi-a-GCST90017046	finngen_R9_C3_DLBCL_EXALLC	DLBCL	genus Rikenellaceae RC9 gut groupgenus Rikenellaceae RC9 gut group|| id:ebi-a-GCST90017046	Inverse variance weighted	11	-0.0547541	0.122819	0.655733	-0.295479	0.185971	0.946718	0.744175	1.20439
ebi-a-GCST90017046	finngen_R9_C3_DLBCL_EXALLC	DLBCL	genus Rikenellaceae RC9 gut groupgenus Rikenellaceae RC9 gut group|| id:ebi-a-GCST90017046	MR Egger	11	0.414714	0.79074	0.612627	-1.13513	1.96456	1.51394	0.321379	7.1318
ebi-a-GCST90017046	finngen_R9_C3_DLBCL_EXALLC	DLBCL	genus Rikenellaceae RC9 gut groupgenus Rikenellaceae RC9 gut group|| id:ebi-a-GCST90017046	Weighted median	11	-0.115821	0.167016	0.488013	-0.443172	0.21153	0.890635	0.641997	1.23557
ebi-a-GCST90017046	finngen_R9_C3_DLBCL_EXALLC	DLBCL	genus Rikenellaceae RC9 gut groupgenus Rikenellaceae RC9 gut group|| id:ebi-a-GCST90017046	Weighted mode	11	-0.242169	0.26982	0.390539	-0.771017	0.286679	0.784924	0.462543	1.332
ebi-a-GCST90017047	finngen_R9_C3_DLBCL_EXALLC	DLBCL	genus Romboutsiagenus Romboutsia|| id:ebi-a-GCST90017047	Inverse variance weighted	13	-0.0799812	0.216672	0.712027	-0.504658	0.344696	0.923134	0.603712	1.41156
ebi-a-GCST90017047	finngen_R9_C3_DLBCL_EXALLC	DLBCL	genus Romboutsiagenus Romboutsia|| id:ebi-a-GCST90017047	MR Egger	13	0.581264	0.627257	0.373979	-0.648159	1.81069	1.7883	0.523008	6.11465
ebi-a-GCST90017047	finngen_R9_C3_DLBCL_EXALLC	DLBCL	genus Romboutsiagenus Romboutsia|| id:ebi-a-GCST90017047	Weighted median	13	0.142655	0.305913	0.640982	-0.456934	0.742245	1.15333	0.633222	2.10065
ebi-a-GCST90017047	finngen_R9_C3_DLBCL_EXALLC	DLBCL	genus Romboutsiagenus Romboutsia|| id:ebi-a-GCST90017047	Weighted mode	13	0.227171	0.529986	0.675782	-0.811602	1.26594	1.25504	0.444146	3.54644
ebi-a-GCST90017048	finngen_R9_C3_DLBCL_EXALLC	DLBCL	genus Roseburiagenus Roseburia|| id:ebi-a-GCST90017048	Inverse variance weighted	13	-0.283327	0.247019	0.251388	-0.767484	0.20083	0.753273	0.464179	1.22242
ebi-a-GCST90017048	finngen_R9_C3_DLBCL_EXALLC	DLBCL	genus Roseburiagenus Roseburia|| id:ebi-a-GCST90017048	MR Egger	13	-1.47359	0.743258	0.0729425	-2.93038	-0.0168083	0.229101	0.0533767	0.983332
ebi-a-GCST90017048	finngen_R9_C3_DLBCL_EXALLC	DLBCL	genus Roseburiagenus Roseburia|| id:ebi-a-GCST90017048	Weighted median	13	-0.315238	0.337283	0.349974	-0.976312	0.345837	0.729615	0.376698	1.41317
ebi-a-GCST90017048	finngen_R9_C3_DLBCL_EXALLC	DLBCL	genus Roseburiagenus Roseburia|| id:ebi-a-GCST90017048	Weighted mode	13	-0.33349	0.52898	0.540227	-1.37029	0.703311	0.716419	0.254033	2.02043
ebi-a-GCST90017049	finngen_R9_C3_DLBCL_EXALLC	DLBCL	genus Ruminiclostridium5genus Ruminiclostridium5|| id:ebi-a-GCST90017049	Inverse variance weighted	11	-0.200777	0.266063	0.450475	-0.72226	0.320706	0.818095	0.485653	1.3781
ebi-a-GCST90017049	finngen_R9_C3_DLBCL_EXALLC	DLBCL	genus Ruminiclostridium5genus Ruminiclostridium5|| id:ebi-a-GCST90017049	MR Egger	11	1.22599	1.11122	0.29853	-0.952005	3.40398	3.40753	0.385966	30.0837
ebi-a-GCST90017049	finngen_R9_C3_DLBCL_EXALLC	DLBCL	genus Ruminiclostridium5genus Ruminiclostridium5|| id:ebi-a-GCST90017049	Weighted median	11	-0.324212	0.345697	0.348321	-1.00178	0.353354	0.723097	0.367226	1.42383
ebi-a-GCST90017049	finngen_R9_C3_DLBCL_EXALLC	DLBCL	genus Ruminiclostridium5genus Ruminiclostridium5|| id:ebi-a-GCST90017049	Weighted mode	11	-0.305797	0.613741	0.629082	-1.50873	0.897135	0.736536	0.221191	2.45257
ebi-a-GCST90017050	finngen_R9_C3_DLBCL_EXALLC	DLBCL	genus Ruminiclostridium6genus Ruminiclostridium6|| id:ebi-a-GCST90017050	Inverse variance weighted	15	0.0645999	0.205704	0.753489	-0.338581	0.46778	1.06673	0.712781	1.59645
ebi-a-GCST90017050	finngen_R9_C3_DLBCL_EXALLC	DLBCL	genus Ruminiclostridium6genus Ruminiclostridium6|| id:ebi-a-GCST90017050	MR Egger	15	-0.216077	0.510684	0.679128	-1.21702	0.784864	0.805673	0.296112	2.19211
ebi-a-GCST90017050	finngen_R9_C3_DLBCL_EXALLC	DLBCL	genus Ruminiclostridium6genus Ruminiclostridium6|| id:ebi-a-GCST90017050	Weighted median	15	-0.0761348	0.289008	0.792216	-0.642591	0.490321	0.926691	0.525928	1.63284
ebi-a-GCST90017050	finngen_R9_C3_DLBCL_EXALLC	DLBCL	genus Ruminiclostridium6genus Ruminiclostridium6|| id:ebi-a-GCST90017050	Weighted mode	15	-0.221274	0.455743	0.634815	-1.11453	0.671982	0.801497	0.32807	1.95811
ebi-a-GCST90017051	finngen_R9_C3_DLBCL_EXALLC	DLBCL	genus Ruminiclostridium9genus Ruminiclostridium9|| id:ebi-a-GCST90017051	Inverse variance weighted	8	0.567013	0.325111	0.0811484	-0.070204	1.20423	1.76299	0.932204	3.33419
ebi-a-GCST90017051	finngen_R9_C3_DLBCL_EXALLC	DLBCL	genus Ruminiclostridium9genus Ruminiclostridium9|| id:ebi-a-GCST90017051	MR Egger	8	2.16106	1.54366	0.211054	-0.864518	5.18663	8.6803	0.421255	178.865
ebi-a-GCST90017051	finngen_R9_C3_DLBCL_EXALLC	DLBCL	genus Ruminiclostridium9genus Ruminiclostridium9|| id:ebi-a-GCST90017051	Weighted median	8	0.680941	0.416425	0.102006	-0.135252	1.49713	1.97574	0.873496	4.46886
ebi-a-GCST90017051	finngen_R9_C3_DLBCL_EXALLC	DLBCL	genus Ruminiclostridium9genus Ruminiclostridium9|| id:ebi-a-GCST90017051	Weighted mode	8	0.769301	0.645199	0.271973	-0.49529	2.03389	2.15826	0.609394	7.64377
ebi-a-GCST90017052	finngen_R9_C3_DLBCL_EXALLC	DLBCL	genus Ruminococcaceae NK4A214 groupgenus Ruminococcaceae NK4A214 group|| id:ebi-a-GCST90017052	Inverse variance weighted	13	0.158943	0.299495	0.595624	-0.428067	0.745952	1.17227	0.651768	2.10845
ebi-a-GCST90017052	finngen_R9_C3_DLBCL_EXALLC	DLBCL	genus Ruminococcaceae NK4A214 groupgenus Ruminococcaceae NK4A214 group|| id:ebi-a-GCST90017052	MR Egger	13	0.0725212	1.04537	0.945937	-1.97641	2.12145	1.07522	0.138566	8.34326
ebi-a-GCST90017052	finngen_R9_C3_DLBCL_EXALLC	DLBCL	genus Ruminococcaceae NK4A214 groupgenus Ruminococcaceae NK4A214 group|| id:ebi-a-GCST90017052	Weighted median	13	-0.0392552	0.351248	0.911014	-0.727701	0.64919	0.961505	0.483018	1.91399
ebi-a-GCST90017052	finngen_R9_C3_DLBCL_EXALLC	DLBCL	genus Ruminococcaceae NK4A214 groupgenus Ruminococcaceae NK4A214 group|| id:ebi-a-GCST90017052	Weighted mode	13	-0.107785	0.681811	0.877017	-1.44414	1.22856	0.89782	0.23595	3.41632
ebi-a-GCST90017053	finngen_R9_C3_DLBCL_EXALLC	DLBCL	genus Ruminococcaceae UCG002genus Ruminococcaceae UCG002|| id:ebi-a-GCST90017053	Inverse variance weighted	20	0.355899	0.175774	0.0428926	0.011382	0.700416	1.42746	1.01145	2.01459
ebi-a-GCST90017053	finngen_R9_C3_DLBCL_EXALLC	DLBCL	genus Ruminococcaceae UCG002genus Ruminococcaceae UCG002|| id:ebi-a-GCST90017053	MR Egger	20	0.5027	0.456375	0.285188	-0.391795	1.3972	1.65318	0.675843	4.04384
ebi-a-GCST90017053	finngen_R9_C3_DLBCL_EXALLC	DLBCL	genus Ruminococcaceae UCG002genus Ruminococcaceae UCG002|| id:ebi-a-GCST90017053	Weighted median	20	0.35796	0.237482	0.13173	-0.107504	0.823423	1.43041	0.898073	2.27829
ebi-a-GCST90017053	finngen_R9_C3_DLBCL_EXALLC	DLBCL	genus Ruminococcaceae UCG002genus Ruminococcaceae UCG002|| id:ebi-a-GCST90017053	Weighted mode	20	0.429076	0.347452	0.231913	-0.251929	1.11008	1.53584	0.7773	3.0346
ebi-a-GCST90017054	finngen_R9_C3_DLBCL_EXALLC	DLBCL	genus Ruminococcaceae UCG003genus Ruminococcaceae UCG003|| id:ebi-a-GCST90017054	Inverse variance weighted	12	0.140237	0.24432	0.565976	-0.33863	0.619104	1.15055	0.712746	1.85726
ebi-a-GCST90017054	finngen_R9_C3_DLBCL_EXALLC	DLBCL	genus Ruminococcaceae UCG003genus Ruminococcaceae UCG003|| id:ebi-a-GCST90017054	MR Egger	12	-0.988834	0.750449	0.217007	-2.45971	0.482046	0.37201	0.0854594	1.61938
ebi-a-GCST90017054	finngen_R9_C3_DLBCL_EXALLC	DLBCL	genus Ruminococcaceae UCG003genus Ruminococcaceae UCG003|| id:ebi-a-GCST90017054	Weighted median	12	0.0548231	0.308157	0.858797	-0.549165	0.658812	1.05635	0.577432	1.93249
ebi-a-GCST90017054	finngen_R9_C3_DLBCL_EXALLC	DLBCL	genus Ruminococcaceae UCG003genus Ruminococcaceae UCG003|| id:ebi-a-GCST90017054	Weighted mode	12	0.166692	0.492928	0.741604	-0.799446	1.13283	1.18139	0.449578	3.10443
ebi-a-GCST90017055	finngen_R9_C3_DLBCL_EXALLC	DLBCL	genus Ruminococcaceae UCG004genus Ruminococcaceae UCG004|| id:ebi-a-GCST90017055	Inverse variance weighted	11	-0.328605	0.259683	0.205726	-0.837584	0.180375	0.719928	0.432755	1.19767
ebi-a-GCST90017055	finngen_R9_C3_DLBCL_EXALLC	DLBCL	genus Ruminococcaceae UCG004genus Ruminococcaceae UCG004|| id:ebi-a-GCST90017055	MR Egger	11	0.107729	1.51122	0.944729	-2.85427	3.06972	1.11375	0.0575981	21.536
ebi-a-GCST90017055	finngen_R9_C3_DLBCL_EXALLC	DLBCL	genus Ruminococcaceae UCG004genus Ruminococcaceae UCG004|| id:ebi-a-GCST90017055	Weighted median	11	-0.474053	0.297671	0.111263	-1.05749	0.109382	0.622474	0.347327	1.11559
ebi-a-GCST90017055	finngen_R9_C3_DLBCL_EXALLC	DLBCL	genus Ruminococcaceae UCG004genus Ruminococcaceae UCG004|| id:ebi-a-GCST90017055	Weighted mode	11	-0.424855	0.494087	0.409997	-1.39326	0.543555	0.653865	0.248264	1.72212
ebi-a-GCST90017056	finngen_R9_C3_DLBCL_EXALLC	DLBCL	genus Ruminococcaceae UCG005genus Ruminococcaceae UCG005|| id:ebi-a-GCST90017056	Inverse variance weighted	14	-0.0678582	0.203299	0.738542	-0.466325	0.330608	0.934393	0.627304	1.39181
ebi-a-GCST90017056	finngen_R9_C3_DLBCL_EXALLC	DLBCL	genus Ruminococcaceae UCG005genus Ruminococcaceae UCG005|| id:ebi-a-GCST90017056	MR Egger	14	-0.063107	0.553976	0.911188	-1.1489	1.02269	0.938843	0.316986	2.78065
ebi-a-GCST90017056	finngen_R9_C3_DLBCL_EXALLC	DLBCL	genus Ruminococcaceae UCG005genus Ruminococcaceae UCG005|| id:ebi-a-GCST90017056	Weighted median	14	-0.140754	0.282689	0.618547	-0.694824	0.413316	0.868703	0.499162	1.51182
ebi-a-GCST90017056	finngen_R9_C3_DLBCL_EXALLC	DLBCL	genus Ruminococcaceae UCG005genus Ruminococcaceae UCG005|| id:ebi-a-GCST90017056	Weighted mode	14	-0.283552	0.416208	0.507653	-1.09932	0.532216	0.753104	0.333097	1.7027
ebi-a-GCST90017057	finngen_R9_C3_DLBCL_EXALLC	DLBCL	genus Ruminococcaceae UCG009genus Ruminococcaceae UCG009|| id:ebi-a-GCST90017057	Inverse variance weighted	11	0.237391	0.218408	0.277075	-0.190689	0.665472	1.26794	0.826389	1.94541
ebi-a-GCST90017057	finngen_R9_C3_DLBCL_EXALLC	DLBCL	genus Ruminococcaceae UCG009genus Ruminococcaceae UCG009|| id:ebi-a-GCST90017057	MR Egger	11	-0.565304	0.837985	0.516883	-2.20775	1.07715	0.568187	0.109947	2.93629
ebi-a-GCST90017057	finngen_R9_C3_DLBCL_EXALLC	DLBCL	genus Ruminococcaceae UCG009genus Ruminococcaceae UCG009|| id:ebi-a-GCST90017057	Weighted median	11	0.0619542	0.236872	0.793667	-0.402314	0.526223	1.06391	0.668771	1.69253
ebi-a-GCST90017057	finngen_R9_C3_DLBCL_EXALLC	DLBCL	genus Ruminococcaceae UCG009genus Ruminococcaceae UCG009|| id:ebi-a-GCST90017057	Weighted mode	11	0.0388184	0.351477	0.914243	-0.650076	0.727712	1.03958	0.522006	2.07034
ebi-a-GCST90017058	finngen_R9_C3_DLBCL_EXALLC	DLBCL	genus Ruminococcaceae UCG010genus Ruminococcaceae UCG010|| id:ebi-a-GCST90017058	Inverse variance weighted	6	-0.148355	0.285727	0.603607	-0.708381	0.41167	0.862125	0.492441	1.50934
ebi-a-GCST90017058	finngen_R9_C3_DLBCL_EXALLC	DLBCL	genus Ruminococcaceae UCG010genus Ruminococcaceae UCG010|| id:ebi-a-GCST90017058	MR Egger	6	0.817117	0.780902	0.354449	-0.713451	2.34769	2.26396	0.48995	10.4613
ebi-a-GCST90017058	finngen_R9_C3_DLBCL_EXALLC	DLBCL	genus Ruminococcaceae UCG010genus Ruminococcaceae UCG010|| id:ebi-a-GCST90017058	Weighted median	6	-0.137827	0.362911	0.704107	-0.849133	0.573478	0.871249	0.427786	1.77443
ebi-a-GCST90017058	finngen_R9_C3_DLBCL_EXALLC	DLBCL	genus Ruminococcaceae UCG010genus Ruminococcaceae UCG010|| id:ebi-a-GCST90017058	Weighted mode	6	-0.219587	0.47712	0.66467	-1.15474	0.715568	0.802851	0.315139	2.04535
ebi-a-GCST90017059	finngen_R9_C3_DLBCL_EXALLC	DLBCL	genus Ruminococcaceae UCG011genus Ruminococcaceae UCG011|| id:ebi-a-GCST90017059	Inverse variance weighted	8	-0.248002	0.138482	0.0733157	-0.519426	0.0234228	0.780359	0.594862	1.0237
ebi-a-GCST90017059	finngen_R9_C3_DLBCL_EXALLC	DLBCL	genus Ruminococcaceae UCG011genus Ruminococcaceae UCG011|| id:ebi-a-GCST90017059	MR Egger	8	-0.816526	0.693045	0.283335	-2.17489	0.541843	0.441964	0.11362	1.71917
ebi-a-GCST90017059	finngen_R9_C3_DLBCL_EXALLC	DLBCL	genus Ruminococcaceae UCG011genus Ruminococcaceae UCG011|| id:ebi-a-GCST90017059	Weighted median	8	-0.221022	0.172044	0.198903	-0.558227	0.116184	0.801699	0.572223	1.1232
ebi-a-GCST90017059	finngen_R9_C3_DLBCL_EXALLC	DLBCL	genus Ruminococcaceae UCG011genus Ruminococcaceae UCG011|| id:ebi-a-GCST90017059	Weighted mode	8	-0.206974	0.249089	0.43344	-0.695189	0.281241	0.813041	0.49898	1.32477
ebi-a-GCST90017060	finngen_R9_C3_DLBCL_EXALLC	DLBCL	genus Ruminococcaceae UCG013genus Ruminococcaceae UCG013|| id:ebi-a-GCST90017060	Inverse variance weighted	11	0.215074	0.246739	0.383389	-0.268533	0.698682	1.23995	0.7645	2.0111
ebi-a-GCST90017060	finngen_R9_C3_DLBCL_EXALLC	DLBCL	genus Ruminococcaceae UCG013genus Ruminococcaceae UCG013|| id:ebi-a-GCST90017060	MR Egger	11	0.379831	0.710236	0.605749	-1.01223	1.77189	1.46204	0.363407	5.88199
ebi-a-GCST90017060	finngen_R9_C3_DLBCL_EXALLC	DLBCL	genus Ruminococcaceae UCG013genus Ruminococcaceae UCG013|| id:ebi-a-GCST90017060	Weighted median	11	0.0963605	0.330606	0.770694	-0.551626	0.744347	1.10116	0.576012	2.10507
ebi-a-GCST90017060	finngen_R9_C3_DLBCL_EXALLC	DLBCL	genus Ruminococcaceae UCG013genus Ruminococcaceae UCG013|| id:ebi-a-GCST90017060	Weighted mode	11	0.0485399	0.501	0.924731	-0.933419	1.0305	1.04974	0.393207	2.80246
ebi-a-GCST90017061	finngen_R9_C3_DLBCL_EXALLC	DLBCL	genus Ruminococcaceae UCG014genus Ruminococcaceae UCG014|| id:ebi-a-GCST90017061	Inverse variance weighted	10	0.216762	0.224896	0.33513	-0.224034	0.657558	1.24205	0.799288	1.93007
ebi-a-GCST90017061	finngen_R9_C3_DLBCL_EXALLC	DLBCL	genus Ruminococcaceae UCG014genus Ruminococcaceae UCG014|| id:ebi-a-GCST90017061	MR Egger	10	0.164575	0.520251	0.759843	-0.855116	1.18427	1.17889	0.425234	3.26829
ebi-a-GCST90017061	finngen_R9_C3_DLBCL_EXALLC	DLBCL	genus Ruminococcaceae UCG014genus Ruminococcaceae UCG014|| id:ebi-a-GCST90017061	Weighted median	10	0.268872	0.300885	0.371534	-0.320863	0.858607	1.30849	0.725523	2.35987
ebi-a-GCST90017061	finngen_R9_C3_DLBCL_EXALLC	DLBCL	genus Ruminococcaceae UCG014genus Ruminococcaceae UCG014|| id:ebi-a-GCST90017061	Weighted mode	10	0.288176	0.379523	0.467088	-0.45569	1.03204	1.33399	0.63401	2.80679
ebi-a-GCST90017062	finngen_R9_C3_DLBCL_EXALLC	DLBCL	genus Ruminococcus1genus Ruminococcus1|| id:ebi-a-GCST90017062	Inverse variance weighted	10	0.413254	0.278961	0.138499	-0.133509	0.960016	1.51173	0.875019	2.61174
ebi-a-GCST90017062	finngen_R9_C3_DLBCL_EXALLC	DLBCL	genus Ruminococcus1genus Ruminococcus1|| id:ebi-a-GCST90017062	MR Egger	10	-0.489519	0.707498	0.508578	-1.87621	0.897176	0.612921	0.153169	2.45267
ebi-a-GCST90017062	finngen_R9_C3_DLBCL_EXALLC	DLBCL	genus Ruminococcus1genus Ruminococcus1|| id:ebi-a-GCST90017062	Weighted median	10	0.125989	0.357404	0.724454	-0.574522	0.8265	1.13427	0.562974	2.28531
ebi-a-GCST90017062	finngen_R9_C3_DLBCL_EXALLC	DLBCL	genus Ruminococcus1genus Ruminococcus1|| id:ebi-a-GCST90017062	Weighted mode	10	-0.0413267	0.556201	0.942396	-1.13148	1.04883	0.959516	0.322555	2.8543
ebi-a-GCST90017063	finngen_R9_C3_DLBCL_EXALLC	DLBCL	genus Ruminococcus2genus Ruminococcus2|| id:ebi-a-GCST90017063	Inverse variance weighted	15	-0.169532	0.188517	0.368498	-0.539026	0.199962	0.84406	0.583316	1.22136
ebi-a-GCST90017063	finngen_R9_C3_DLBCL_EXALLC	DLBCL	genus Ruminococcus2genus Ruminococcus2|| id:ebi-a-GCST90017063	MR Egger	15	-0.244561	0.45397	0.599187	-1.13434	0.64522	0.783048	0.321634	1.90641
ebi-a-GCST90017063	finngen_R9_C3_DLBCL_EXALLC	DLBCL	genus Ruminococcus2genus Ruminococcus2|| id:ebi-a-GCST90017063	Weighted median	15	-0.101504	0.262992	0.699528	-0.616969	0.413961	0.903478	0.539577	1.5128
ebi-a-GCST90017063	finngen_R9_C3_DLBCL_EXALLC	DLBCL	genus Ruminococcus2genus Ruminococcus2|| id:ebi-a-GCST90017063	Weighted mode	15	-0.155332	0.360836	0.673401	-0.86257	0.551906	0.856131	0.422076	1.73656
ebi-a-GCST90017064	finngen_R9_C3_DLBCL_EXALLC	DLBCL	genus Ruminococcus gauvreauii groupgenus Ruminococcus gauvreauii group|| id:ebi-a-GCST90017064	Inverse variance weighted	11	0.0239914	0.228069	0.916222	-0.423025	0.471008	1.02428	0.655062	1.60161
ebi-a-GCST90017064	finngen_R9_C3_DLBCL_EXALLC	DLBCL	genus Ruminococcus gauvreauii groupgenus Ruminococcus gauvreauii group|| id:ebi-a-GCST90017064	MR Egger	11	-0.132748	0.933899	0.890097	-1.96319	1.69769	0.875685	0.14041	5.46133
ebi-a-GCST90017064	finngen_R9_C3_DLBCL_EXALLC	DLBCL	genus Ruminococcus gauvreauii groupgenus Ruminococcus gauvreauii group|| id:ebi-a-GCST90017064	Weighted median	11	-0.0622	0.293535	0.832185	-0.637528	0.513128	0.939695	0.528597	1.67051
ebi-a-GCST90017064	finngen_R9_C3_DLBCL_EXALLC	DLBCL	genus Ruminococcus gauvreauii groupgenus Ruminococcus gauvreauii group|| id:ebi-a-GCST90017064	Weighted mode	11	-0.0245198	0.44674	0.95731	-0.900131	0.851092	0.975778	0.406516	2.3422
ebi-a-GCST90017065	finngen_R9_C3_DLBCL_EXALLC	DLBCL	genus Ruminococcus gnavus groupgenus Ruminococcus gnavus group|| id:ebi-a-GCST90017065	Inverse variance weighted	11	-0.110313	0.216088	0.609702	-0.533845	0.31322	0.895554	0.586346	1.36782
ebi-a-GCST90017065	finngen_R9_C3_DLBCL_EXALLC	DLBCL	genus Ruminococcus gnavus groupgenus Ruminococcus gnavus group|| id:ebi-a-GCST90017065	MR Egger	11	0.87674	1.03597	0.419318	-1.15376	2.90724	2.40305	0.315448	18.3062
ebi-a-GCST90017065	finngen_R9_C3_DLBCL_EXALLC	DLBCL	genus Ruminococcus gnavus groupgenus Ruminococcus gnavus group|| id:ebi-a-GCST90017065	Weighted median	11	0.136135	0.23048	0.554749	-0.315606	0.587876	1.14584	0.729347	1.80016
ebi-a-GCST90017065	finngen_R9_C3_DLBCL_EXALLC	DLBCL	genus Ruminococcus gnavus groupgenus Ruminococcus gnavus group|| id:ebi-a-GCST90017065	Weighted mode	11	0.213743	0.296501	0.48749	-0.367398	0.794884	1.2383	0.692534	2.21418
ebi-a-GCST90017066	finngen_R9_C3_DLBCL_EXALLC	DLBCL	genus Ruminococcus torques groupgenus Ruminococcus torques group|| id:ebi-a-GCST90017066	Inverse variance weighted	7	0.394725	0.356713	0.268483	-0.304432	1.09388	1.48398	0.737543	2.98584
ebi-a-GCST90017066	finngen_R9_C3_DLBCL_EXALLC	DLBCL	genus Ruminococcus torques groupgenus Ruminococcus torques group|| id:ebi-a-GCST90017066	MR Egger	7	-0.686707	1.09009	0.556387	-2.82328	1.44987	0.503231	0.0594106	4.26256
ebi-a-GCST90017066	finngen_R9_C3_DLBCL_EXALLC	DLBCL	genus Ruminococcus torques groupgenus Ruminococcus torques group|| id:ebi-a-GCST90017066	Weighted median	7	0.421463	0.466568	0.366353	-0.493011	1.33594	1.52419	0.610785	3.80356
ebi-a-GCST90017066	finngen_R9_C3_DLBCL_EXALLC	DLBCL	genus Ruminococcus torques groupgenus Ruminococcus torques group|| id:ebi-a-GCST90017066	Weighted mode	7	0.364911	0.697121	0.61942	-1.00145	1.73127	1.44039	0.367348	5.64781
ebi-a-GCST90017067	finngen_R9_C3_DLBCL_EXALLC	DLBCL	genus Sellimonasgenus Sellimonas|| id:ebi-a-GCST90017067	Inverse variance weighted	9	0.068206	0.122282	0.576997	-0.171466	0.307878	1.07059	0.842429	1.36054
ebi-a-GCST90017067	finngen_R9_C3_DLBCL_EXALLC	DLBCL	genus Sellimonasgenus Sellimonas|| id:ebi-a-GCST90017067	MR Egger	9	0.0643912	0.71382	0.93065	-1.3347	1.46348	1.06651	0.263238	4.32096
ebi-a-GCST90017067	finngen_R9_C3_DLBCL_EXALLC	DLBCL	genus Sellimonasgenus Sellimonas|| id:ebi-a-GCST90017067	Weighted median	9	0.0889677	0.154682	0.56518	-0.21421	0.392145	1.09305	0.807179	1.48015
ebi-a-GCST90017067	finngen_R9_C3_DLBCL_EXALLC	DLBCL	genus Sellimonasgenus Sellimonas|| id:ebi-a-GCST90017067	Weighted mode	9	0.120724	0.225228	0.60653	-0.320723	0.562171	1.12831	0.725624	1.75448
ebi-a-GCST90017068	finngen_R9_C3_DLBCL_EXALLC	DLBCL	genus Senegalimassiliagenus Senegalimassilia|| id:ebi-a-GCST90017068	Inverse variance weighted	5	-0.187101	0.273105	0.493289	-0.722386	0.348185	0.82936	0.485592	1.41649
ebi-a-GCST90017068	finngen_R9_C3_DLBCL_EXALLC	DLBCL	genus Senegalimassiliagenus Senegalimassilia|| id:ebi-a-GCST90017068	MR Egger	5	-0.345251	1.05076	0.764079	-2.40475	1.71425	0.708043	0.0902884	5.55248
ebi-a-GCST90017068	finngen_R9_C3_DLBCL_EXALLC	DLBCL	genus Senegalimassiliagenus Senegalimassilia|| id:ebi-a-GCST90017068	Weighted median	5	-0.183088	0.320189	0.567449	-0.810658	0.444482	0.832695	0.444565	1.55968
ebi-a-GCST90017068	finngen_R9_C3_DLBCL_EXALLC	DLBCL	genus Senegalimassiliagenus Senegalimassilia|| id:ebi-a-GCST90017068	Weighted mode	5	-0.240558	0.41003	0.58893	-1.04422	0.563101	0.786189	0.351967	1.75611
ebi-a-GCST90017069	finngen_R9_C3_DLBCL_EXALLC	DLBCL	genus Slackiagenus Slackia|| id:ebi-a-GCST90017069	Inverse variance weighted	6	-0.374243	0.225664	0.0972347	-0.816544	0.0680579	0.68781	0.441956	1.07043
ebi-a-GCST90017069	finngen_R9_C3_DLBCL_EXALLC	DLBCL	genus Slackiagenus Slackia|| id:ebi-a-GCST90017069	MR Egger	6	0.527845	1.46337	0.736562	-2.34036	3.39605	1.69528	0.0962926	29.8461
ebi-a-GCST90017069	finngen_R9_C3_DLBCL_EXALLC	DLBCL	genus Slackiagenus Slackia|| id:ebi-a-GCST90017069	Weighted median	6	-0.424392	0.280756	0.130634	-0.974673	0.125889	0.654168	0.377316	1.13416
ebi-a-GCST90017069	finngen_R9_C3_DLBCL_EXALLC	DLBCL	genus Slackiagenus Slackia|| id:ebi-a-GCST90017069	Weighted mode	6	-0.559674	0.419775	0.239958	-1.38243	0.263086	0.571395	0.250967	1.30094
ebi-a-GCST90017070	finngen_R9_C3_DLBCL_EXALLC	DLBCL	genus Streptococcusgenus Streptococcus|| id:ebi-a-GCST90017070	Inverse variance weighted	12	0.142209	0.266507	0.593615	-0.380144	0.664563	1.15282	0.683763	1.94364
ebi-a-GCST90017070	finngen_R9_C3_DLBCL_EXALLC	DLBCL	genus Streptococcusgenus Streptococcus|| id:ebi-a-GCST90017070	MR Egger	12	1.42045	0.944454	0.163492	-0.430677	3.27158	4.139	0.650069	26.353
ebi-a-GCST90017070	finngen_R9_C3_DLBCL_EXALLC	DLBCL	genus Streptococcusgenus Streptococcus|| id:ebi-a-GCST90017070	Weighted median	12	0.241956	0.34383	0.481615	-0.431951	0.915862	1.27374	0.649241	2.49893
ebi-a-GCST90017070	finngen_R9_C3_DLBCL_EXALLC	DLBCL	genus Streptococcusgenus Streptococcus|| id:ebi-a-GCST90017070	Weighted mode	12	0.2443	0.454393	0.601533	-0.646311	1.13491	1.27673	0.523975	3.1109
ebi-a-GCST90017071	finngen_R9_C3_DLBCL_EXALLC	DLBCL	genus Subdoligranulumgenus Subdoligranulum|| id:ebi-a-GCST90017071	Inverse variance weighted	10	-0.206932	0.252807	0.41305	-0.702433	0.288569	0.813075	0.495378	1.33452
ebi-a-GCST90017071	finngen_R9_C3_DLBCL_EXALLC	DLBCL	genus Subdoligranulumgenus Subdoligranulum|| id:ebi-a-GCST90017071	MR Egger	10	-1.22503	0.644276	0.0937648	-2.48781	0.0377518	0.293749	0.0830916	1.03847
ebi-a-GCST90017071	finngen_R9_C3_DLBCL_EXALLC	DLBCL	genus Subdoligranulumgenus Subdoligranulum|| id:ebi-a-GCST90017071	Weighted median	10	-0.340918	0.332087	0.304613	-0.991809	0.309974	0.711117	0.370905	1.36339
ebi-a-GCST90017071	finngen_R9_C3_DLBCL_EXALLC	DLBCL	genus Subdoligranulumgenus Subdoligranulum|| id:ebi-a-GCST90017071	Weighted mode	10	-0.377954	0.464497	0.436824	-1.28837	0.532461	0.685262	0.27572	1.70312
ebi-a-GCST90017072	finngen_R9_C3_DLBCL_EXALLC	DLBCL	genus Sutterellagenus Sutterella|| id:ebi-a-GCST90017072	Inverse variance weighted	12	0.0231092	0.232553	0.920843	-0.432694	0.478913	1.02338	0.648759	1.61432
ebi-a-GCST90017072	finngen_R9_C3_DLBCL_EXALLC	DLBCL	genus Sutterellagenus Sutterella|| id:ebi-a-GCST90017072	MR Egger	12	0.41115	1.04848	0.703184	-1.64388	2.46618	1.50855	0.193229	11.7774
ebi-a-GCST90017072	finngen_R9_C3_DLBCL_EXALLC	DLBCL	genus Sutterellagenus Sutterella|| id:ebi-a-GCST90017072	Weighted median	12	0.0691638	0.304376	0.820244	-0.527414	0.665741	1.07161	0.590129	1.94593
ebi-a-GCST90017072	finngen_R9_C3_DLBCL_EXALLC	DLBCL	genus Sutterellagenus Sutterella|| id:ebi-a-GCST90017072	Weighted mode	12	0.287527	0.570474	0.624194	-0.830602	1.40566	1.33313	0.435787	4.0782
ebi-a-GCST90017073	finngen_R9_C3_DLBCL_EXALLC	DLBCL	genus Terrisporobactergenus Terrisporobacter|| id:ebi-a-GCST90017073	Inverse variance weighted	5	0.268347	0.302119	0.374424	-0.323806	0.8605	1.3078	0.723391	2.36434
ebi-a-GCST90017073	finngen_R9_C3_DLBCL_EXALLC	DLBCL	genus Terrisporobactergenus Terrisporobacter|| id:ebi-a-GCST90017073	MR Egger	5	-0.732448	0.860069	0.45701	-2.41818	0.953288	0.480731	0.0890833	2.59422
ebi-a-GCST90017073	finngen_R9_C3_DLBCL_EXALLC	DLBCL	genus Terrisporobactergenus Terrisporobacter|| id:ebi-a-GCST90017073	Weighted median	5	0.412806	0.357414	0.248099	-0.287726	1.11334	1.51105	0.749967	3.0445
ebi-a-GCST90017073	finngen_R9_C3_DLBCL_EXALLC	DLBCL	genus Terrisporobactergenus Terrisporobacter|| id:ebi-a-GCST90017073	Weighted mode	5	0.492254	0.528817	0.404619	-0.544226	1.52874	1.636	0.580291	4.61234
ebi-a-GCST90017074	finngen_R9_C3_DLBCL_EXALLC	DLBCL	genus Turicibactergenus Turicibacter|| id:ebi-a-GCST90017074	Inverse variance weighted	9	-0.503526	0.237939	0.0343277	-0.969886	-0.0371662	0.604396	0.379126	0.963516
ebi-a-GCST90017074	finngen_R9_C3_DLBCL_EXALLC	DLBCL	genus Turicibactergenus Turicibacter|| id:ebi-a-GCST90017074	MR Egger	9	-0.359308	1.03069	0.737633	-2.37946	1.66085	0.698159	0.0926004	5.26376
ebi-a-GCST90017074	finngen_R9_C3_DLBCL_EXALLC	DLBCL	genus Turicibactergenus Turicibacter|| id:ebi-a-GCST90017074	Weighted median	9	-0.51567	0.286133	0.0715132	-1.07649	0.0451505	0.5971	0.340789	1.04619
ebi-a-GCST90017074	finngen_R9_C3_DLBCL_EXALLC	DLBCL	genus Turicibactergenus Turicibacter|| id:ebi-a-GCST90017074	Weighted mode	9	-0.432296	0.477877	0.392095	-1.36893	0.504343	0.649017	0.254378	1.6559
ebi-a-GCST90017075	finngen_R9_C3_DLBCL_EXALLC	DLBCL	genus Tyzzerella3genus Tyzzerella3|| id:ebi-a-GCST90017075	Inverse variance weighted	12	-0.0688348	0.143308	0.630994	-0.349718	0.212048	0.933481	0.704887	1.23621
ebi-a-GCST90017075	finngen_R9_C3_DLBCL_EXALLC	DLBCL	genus Tyzzerella3genus Tyzzerella3|| id:ebi-a-GCST90017075	MR Egger	12	0.0530513	0.796294	0.948195	-1.50768	1.61379	1.05448	0.221422	5.02179
ebi-a-GCST90017075	finngen_R9_C3_DLBCL_EXALLC	DLBCL	genus Tyzzerella3genus Tyzzerella3|| id:ebi-a-GCST90017075	Weighted median	12	0.00742172	0.190424	0.96891	-0.365809	0.380652	1.00745	0.693635	1.46324
ebi-a-GCST90017075	finngen_R9_C3_DLBCL_EXALLC	DLBCL	genus Tyzzerella3genus Tyzzerella3|| id:ebi-a-GCST90017075	Weighted mode	12	0.142941	0.296857	0.639587	-0.438899	0.724781	1.15366	0.644746	2.06428
ebi-a-GCST90017088	finngen_R9_C3_DLBCL_EXALLC	DLBCL	genus Veillonellagenus Veillonella|| id:ebi-a-GCST90017088	Inverse variance weighted	5	-0.0399955	0.39842	0.920038	-0.820899	0.740908	0.960794	0.440036	2.09784
ebi-a-GCST90017088	finngen_R9_C3_DLBCL_EXALLC	DLBCL	genus Veillonellagenus Veillonella|| id:ebi-a-GCST90017088	MR Egger	5	-10.7739	8.6634	0.301966	-27.7542	6.20633	2.09e-05	8.84e-13	495.88
ebi-a-GCST90017088	finngen_R9_C3_DLBCL_EXALLC	DLBCL	genus Veillonellagenus Veillonella|| id:ebi-a-GCST90017088	Weighted median	5	-0.321285	0.408472	0.431544	-1.12189	0.47932	0.725217	0.325664	1.61498
ebi-a-GCST90017088	finngen_R9_C3_DLBCL_EXALLC	DLBCL	genus Veillonellagenus Veillonella|| id:ebi-a-GCST90017088	Weighted mode	5	-0.346445	0.599124	0.594089	-1.52073	0.827839	0.707198	0.218553	2.28837
ebi-a-GCST90017089	finngen_R9_C3_DLBCL_EXALLC	DLBCL	genus Victivallisgenus Victivallis|| id:ebi-a-GCST90017089	Inverse variance weighted	10	0.0052783	0.128759	0.967301	-0.24709	0.257646	1.00529	0.781071	1.29388
ebi-a-GCST90017089	finngen_R9_C3_DLBCL_EXALLC	DLBCL	genus Victivallisgenus Victivallis|| id:ebi-a-GCST90017089	MR Egger	10	1.28784	0.984525	0.227179	-0.641834	3.21751	3.62493	0.526326	24.9658
ebi-a-GCST90017089	finngen_R9_C3_DLBCL_EXALLC	DLBCL	genus Victivallisgenus Victivallis|| id:ebi-a-GCST90017089	Weighted median	10	-0.104159	0.165587	0.529329	-0.42871	0.220391	0.901082	0.651349	1.24656
ebi-a-GCST90017089	finngen_R9_C3_DLBCL_EXALLC	DLBCL	genus Victivallisgenus Victivallis|| id:ebi-a-GCST90017089	Weighted mode	10	-0.153934	0.247889	0.550014	-0.639797	0.331929	0.857329	0.5274	1.39365
ebi-a-GCST90016994	finngen_R9_C3_DLBCL_EXALLC	DLBCL	genus ErysipelotrichaceaeUCG003genus ErysipelotrichaceaeUCG003|| id:ebi-a-GCST90016994	Inverse variance weighted	16	-0.247013	0.193809	0.20248	-0.626878	0.132852	0.781131	0.534257	1.14208
ebi-a-GCST90016994	finngen_R9_C3_DLBCL_EXALLC	DLBCL	genus ErysipelotrichaceaeUCG003genus ErysipelotrichaceaeUCG003|| id:ebi-a-GCST90016994	MR Egger	16	0.018869	0.529939	0.972099	-1.01981	1.05755	1.01905	0.360663	2.87931
ebi-a-GCST90016994	finngen_R9_C3_DLBCL_EXALLC	DLBCL	genus ErysipelotrichaceaeUCG003genus ErysipelotrichaceaeUCG003|| id:ebi-a-GCST90016994	Weighted median	16	-0.180369	0.262214	0.491536	-0.694309	0.333571	0.834962	0.499419	1.39594
ebi-a-GCST90016994	finngen_R9_C3_DLBCL_EXALLC	DLBCL	genus ErysipelotrichaceaeUCG003genus ErysipelotrichaceaeUCG003|| id:ebi-a-GCST90016994	Weighted mode	16	-0.147048	0.439742	0.742711	-1.00894	0.714847	0.863253	0.364604	2.04387
ebi-a-GCST90016930	finngen_R9_C3_DLBCL_EXALLC	DLBCL	family Christensenellaceaefamily Christensenellaceae|| id:ebi-a-GCST90016930	Inverse variance weighted	11	0.156318	0.231399	0.499335	-0.297223	0.609859	1.1692	0.742878	1.84017
ebi-a-GCST90016930	finngen_R9_C3_DLBCL_EXALLC	DLBCL	family Christensenellaceaefamily Christensenellaceae|| id:ebi-a-GCST90016930	MR Egger	11	-0.197453	0.45301	0.6732	-1.08535	0.690448	0.820819	0.337782	1.99461
ebi-a-GCST90016930	finngen_R9_C3_DLBCL_EXALLC	DLBCL	family Christensenellaceaefamily Christensenellaceae|| id:ebi-a-GCST90016930	Weighted median	11	0.252379	0.30341	0.405517	-0.342304	0.847061	1.28708	0.710132	2.33278
ebi-a-GCST90016930	finngen_R9_C3_DLBCL_EXALLC	DLBCL	family Christensenellaceaefamily Christensenellaceae|| id:ebi-a-GCST90016930	Weighted mode	11	0.0812858	0.397503	0.842072	-0.69782	0.860392	1.08468	0.497669	2.36409
ebi-a-GCST90016972	finngen_R9_C3_DLBCL_EXALLC	DLBCL	genus Blautiagenus Blautia || id:ebi-a-GCST90016972	Inverse variance weighted	12	0.255829	0.26156	0.32803	-0.256828	0.768486	1.29153	0.773501	2.1565
ebi-a-GCST90016972	finngen_R9_C3_DLBCL_EXALLC	DLBCL	genus Blautiagenus Blautia || id:ebi-a-GCST90016972	MR Egger	12	-0.167817	0.671187	0.807626	-1.48334	1.14771	0.845509	0.226878	3.15097
ebi-a-GCST90016972	finngen_R9_C3_DLBCL_EXALLC	DLBCL	genus Blautiagenus Blautia || id:ebi-a-GCST90016972	Weighted median	12	0.230572	0.339819	0.497446	-0.435474	0.896617	1.25932	0.646958	2.4513
ebi-a-GCST90016972	finngen_R9_C3_DLBCL_EXALLC	DLBCL	genus Blautiagenus Blautia || id:ebi-a-GCST90016972	Weighted mode	12	0.37192	0.537692	0.503466	-0.681957	1.4258	1.45052	0.505627	4.16117
ebi-a-GCST90017029	finngen_R9_C3_DLBCL_EXALLC	DLBCL	genus Lachnospiragenus Lachnospira || id: ebi-a-GCST90017029	Inverse variance weighted	6	0.160738	0.522811	0.758501	-0.863972	1.18545	1.17438	0.421485	3.27215
ebi-a-GCST90017029	finngen_R9_C3_DLBCL_EXALLC	DLBCL	genus Lachnospiragenus Lachnospira || id: ebi-a-GCST90017029	MR Egger	6	1.46228	3.3844	0.687966	-5.17114	8.09569	4.31577	0.00567808	3280.31
ebi-a-GCST90017029	finngen_R9_C3_DLBCL_EXALLC	DLBCL	genus Lachnospiragenus Lachnospira || id: ebi-a-GCST90017029	Weighted median	6	-0.190075	0.561288	0.73488	-1.2902	0.910049	0.826897	0.275216	2.48444
ebi-a-GCST90017029	finngen_R9_C3_DLBCL_EXALLC	DLBCL	genus Lachnospiragenus Lachnospira || id: ebi-a-GCST90017029	Weighted mode	6	-0.372827	0.895785	0.694524	-2.12857	1.38291	0.688784	0.119008	3.98649
