# Supplementary material for: Causal relationships between gut microbiota and lymphoma: a bidirectional Mendelian randomization study
Source: Front Cell Infect Microbiol. 2024 May 13;14:1374775. doi: 10.3389/fcimb.2024.1374775 (PMC11128559; doi:10.3389/fcimb.2024.1374775)
Supplement: Supplementary file 10 [file Table_8.xlsx]

## Sheet: Supplementary Table S8.
Supplementary Table S8. Full results of MR estimates for the association between gut microbiota and follicular lymphoma (FL)
id.exposure	id.outcome	exposure	method	nsnp	b	se	pval	lo_ci	up_ci	or	or_lci95	or_uci95
ebi-a-GCST90017110	finngen_R9_CD2_FOLLICULAR_LYMPHOMA_EXALLC	phylum Actinobacteriaphylum Actinobacteria|| id:ebi-a-GCST90017110	Inverse variance weighted	14	-0.171003	0.283327	0.546141	-0.726323	0.384318	0.842819	0.483684	1.46861
ebi-a-GCST90017111	finngen_R9_CD2_FOLLICULAR_LYMPHOMA_EXALLC	phylum Bacteroidetesphylum Bacteroidetes|| id:ebi-a-GCST90017111	Inverse variance weighted	10	-0.191534	0.269235	0.476836	-0.719235	0.336167	0.825691	0.487125	1.39957
ebi-a-GCST90017112	finngen_R9_CD2_FOLLICULAR_LYMPHOMA_EXALLC	phylum Cyanobacteriaphylum Cyanobacteria|| id:ebi-a-GCST90017112	Inverse variance weighted	8	0.170912	0.191114	0.371167	-0.203673	0.545496	1.18639	0.815729	1.72546
ebi-a-GCST90017113	finngen_R9_CD2_FOLLICULAR_LYMPHOMA_EXALLC	phylum Euryarchaeotaphylum Euryarchaeota|| id:ebi-a-GCST90017113	Inverse variance weighted	11	-0.0278072	0.132586	0.833879	-0.287676	0.232062	0.972576	0.750005	1.2612
ebi-a-GCST90017114	finngen_R9_CD2_FOLLICULAR_LYMPHOMA_EXALLC	phylum Firmicutesphylum Firmicutes|| id:ebi-a-GCST90017114	Inverse variance weighted	15	0.16036	0.260635	0.538378	-0.350484	0.671205	1.17393	0.704347	1.95659
ebi-a-GCST90017115	finngen_R9_CD2_FOLLICULAR_LYMPHOMA_EXALLC	phylum Lentisphaeraephylum Lentisphaerae|| id:ebi-a-GCST90017115	Inverse variance weighted	9	-0.0632058	0.16876	0.70801	-0.393976	0.267564	0.93875	0.67437	1.30678
ebi-a-GCST90017116	finngen_R9_CD2_FOLLICULAR_LYMPHOMA_EXALLC	phylum Proteobacteriaphylum Proteobacteria|| id:ebi-a-GCST90017116	Inverse variance weighted	12	0.361689	0.300649	0.228966	-0.227583	0.950961	1.43575	0.796456	2.5882
ebi-a-GCST90017117	finngen_R9_CD2_FOLLICULAR_LYMPHOMA_EXALLC	phylum Tenericutesphylum Tenericutes|| id:ebi-a-GCST90017117	Inverse variance weighted	12	0.304166	0.197088	0.122758	-0.0821267	0.690459	1.35549	0.921155	1.99463
ebi-a-GCST90016908	finngen_R9_CD2_FOLLICULAR_LYMPHOMA_EXALLC	class Actinobacteria|| id:ebi-a-GCST90016908	Inverse variance weighted	14	0.129864	0.248832	0.601746	-0.357848	0.617575	1.13867	0.699179	1.85443
ebi-a-GCST90016909	finngen_R9_CD2_FOLLICULAR_LYMPHOMA_EXALLC	class Alphaproteobacteria|| id:ebi-a-GCST90016909	Inverse variance weighted	6	0.080749	0.285033	0.776949	-0.477915	0.639413	1.0841	0.620075	1.89537
ebi-a-GCST90016910	finngen_R9_CD2_FOLLICULAR_LYMPHOMA_EXALLC	class Bacilli|| id:ebi-a-GCST90016910	Inverse variance weighted	18	-0.18669	0.192758	0.332784	-0.564496	0.191115	0.829701	0.568647	1.2106
ebi-a-GCST90016911	finngen_R9_CD2_FOLLICULAR_LYMPHOMA_EXALLC	class Bacteroidia|| id:ebi-a-GCST90016911	Inverse variance weighted	13	-0.149332	0.226879	0.51041	-0.594014	0.295351	0.861283	0.552106	1.3436
ebi-a-GCST90016912	finngen_R9_CD2_FOLLICULAR_LYMPHOMA_EXALLC	class Betaproteobacteria|| id:ebi-a-GCST90016912	Inverse variance weighted	10	-0.3285	0.262894	0.211462	-0.843772	0.186772	0.720003	0.430085	1.20535
ebi-a-GCST90016913	finngen_R9_CD2_FOLLICULAR_LYMPHOMA_EXALLC	class Clostridia|| id:ebi-a-GCST90016913	Inverse variance weighted	11	0.345152	0.239468	0.149492	-0.124205	0.81451	1.41221	0.883199	2.25807
ebi-a-GCST90016914	finngen_R9_CD2_FOLLICULAR_LYMPHOMA_EXALLC	class Coriobacteriia|| id:ebi-a-GCST90016914	Inverse variance weighted	14	-0.233637	0.235499	0.321154	-0.695215	0.227942	0.791649	0.498967	1.25601
ebi-a-GCST90016915	finngen_R9_CD2_FOLLICULAR_LYMPHOMA_EXALLC	class Deltaproteobacteria|| id:ebi-a-GCST90016915	Inverse variance weighted	12	-0.0147286	0.23902	0.950865	-0.483207	0.45375	0.985379	0.616802	1.5742
ebi-a-GCST90016916	finngen_R9_CD2_FOLLICULAR_LYMPHOMA_EXALLC	class Erysipelotrichia|| id:ebi-a-GCST90016916	Inverse variance weighted	13	0.107762	0.249037	0.665224	-0.380352	0.595875	1.11378	0.683621	1.81462
ebi-a-GCST90016917	finngen_R9_CD2_FOLLICULAR_LYMPHOMA_EXALLC	class Gammaproteobacteria|| id:ebi-a-GCST90016917	Inverse variance weighted	6	-0.0120256	0.366673	0.973837	-0.730705	0.706653	0.988046	0.48157	2.0272
ebi-a-GCST90016918	finngen_R9_CD2_FOLLICULAR_LYMPHOMA_EXALLC	class Lentisphaeria|| id:ebi-a-GCST90016918	Inverse variance weighted	8	-0.109198	0.186124	0.557407	-0.474001	0.255605	0.896552	0.622506	1.29124
ebi-a-GCST90016919	finngen_R9_CD2_FOLLICULAR_LYMPHOMA_EXALLC	class Melainabacteria|| id:ebi-a-GCST90016919	Inverse variance weighted	10	0.169309	0.159911	0.289702	-0.144115	0.482734	1.18449	0.865788	1.6205
ebi-a-GCST90016920	finngen_R9_CD2_FOLLICULAR_LYMPHOMA_EXALLC	class Methanobacteria|| id:ebi-a-GCST90016920	Inverse variance weighted	9	-0.252643	0.137952	0.0670426	-0.523028	0.0177422	0.776745	0.592723	1.0179
ebi-a-GCST90016921	finngen_R9_CD2_FOLLICULAR_LYMPHOMA_EXALLC	class Mollicutes|| id:ebi-a-GCST90016921	Inverse variance weighted	12	0.304166	0.197088	0.122758	-0.0821267	0.690459	1.35549	0.921155	1.99463
ebi-a-GCST90016922	finngen_R9_CD2_FOLLICULAR_LYMPHOMA_EXALLC	class Negativicutes|| id:ebi-a-GCST90016922	Inverse variance weighted	12	-0.124802	0.285288	0.661779	-0.683966	0.434363	0.882672	0.504612	1.54398
ebi-a-GCST90016923	finngen_R9_CD2_FOLLICULAR_LYMPHOMA_EXALLC	class Verrucomicrobiae|| id:ebi-a-GCST90016923	Inverse variance weighted	11	-0.0649711	0.252629	0.79704	-0.560123	0.430181	0.937095	0.571139	1.53754
ebi-a-GCST90017090	finngen_R9_CD2_FOLLICULAR_LYMPHOMA_EXALLC	order Actinomycetales|| id:ebi-a-GCST90017090	Inverse variance weighted	4	-0.449531	0.261928	0.0861179	-0.962909	0.0638471	0.637927	0.381781	1.06593
ebi-a-GCST90017091	finngen_R9_CD2_FOLLICULAR_LYMPHOMA_EXALLC	order Bacillales|| id:ebi-a-GCST90017091	Inverse variance weighted	8	0.282934	0.136401	0.0380539	0.0155871	0.55028	1.32702	1.01571	1.73374
ebi-a-GCST90017092	finngen_R9_CD2_FOLLICULAR_LYMPHOMA_EXALLC	order Bacteroidales|| id:ebi-a-GCST90017092	Inverse variance weighted	13	-0.149332	0.226879	0.51041	-0.594014	0.295351	0.861283	0.552106	1.3436
ebi-a-GCST90017093	finngen_R9_CD2_FOLLICULAR_LYMPHOMA_EXALLC	order Bifidobacteriales|| id:ebi-a-GCST90017093	Inverse variance weighted	11	-0.293791	0.226325	0.194255	-0.737388	0.149806	0.745432	0.478362	1.16161
ebi-a-GCST90017094	finngen_R9_CD2_FOLLICULAR_LYMPHOMA_EXALLC	order Burkholderiales|| id:ebi-a-GCST90017094	Inverse variance weighted	10	-0.308709	0.278601	0.267832	-0.854767	0.237349	0.734394	0.425382	1.26788
ebi-a-GCST90017095	finngen_R9_CD2_FOLLICULAR_LYMPHOMA_EXALLC	order Clostridiales|| id:ebi-a-GCST90017095	Inverse variance weighted	12	0.281717	0.236201	0.232986	-0.181236	0.744671	1.3254	0.834238	2.10575
ebi-a-GCST90017096	finngen_R9_CD2_FOLLICULAR_LYMPHOMA_EXALLC	order Coriobacteriales|| id:ebi-a-GCST90017096	Inverse variance weighted	14	-0.233637	0.235499	0.321154	-0.695215	0.227942	0.791649	0.498967	1.25601
ebi-a-GCST90017097	finngen_R9_CD2_FOLLICULAR_LYMPHOMA_EXALLC	order Desulfovibrionales|| id:ebi-a-GCST90017097	Inverse variance weighted	11	0.0681965	0.247857	0.783205	-0.417603	0.553996	1.07058	0.658624	1.74019
ebi-a-GCST90017098	finngen_R9_CD2_FOLLICULAR_LYMPHOMA_EXALLC	order Enterobacteriales|| id:ebi-a-GCST90017098	Inverse variance weighted	7	0.0114095	0.395253	0.976971	-0.763287	0.786106	1.01147	0.466132	2.19483
ebi-a-GCST90017099	finngen_R9_CD2_FOLLICULAR_LYMPHOMA_EXALLC	order Erysipelotrichales|| id:ebi-a-GCST90017099	Inverse variance weighted	13	0.107762	0.249037	0.665224	-0.380352	0.595875	1.11378	0.683621	1.81462
ebi-a-GCST90017100	finngen_R9_CD2_FOLLICULAR_LYMPHOMA_EXALLC	order Gastranaerophilales|| id:ebi-a-GCST90017100	Inverse variance weighted	9	0.175735	0.167896	0.295245	-0.153342	0.504812	1.19212	0.857836	1.65667
ebi-a-GCST90017101	finngen_R9_CD2_FOLLICULAR_LYMPHOMA_EXALLC	order Lactobacillales|| id:ebi-a-GCST90017101	Inverse variance weighted	15	-0.234399	0.213407	0.272043	-0.652676	0.183878	0.791046	0.520651	1.20187
ebi-a-GCST90017102	finngen_R9_CD2_FOLLICULAR_LYMPHOMA_EXALLC	order Methanobacteriales|| id:ebi-a-GCST90017102	Inverse variance weighted	9	-0.252643	0.137952	0.0670426	-0.523028	0.0177422	0.776745	0.592723	1.0179
ebi-a-GCST90017103	finngen_R9_CD2_FOLLICULAR_LYMPHOMA_EXALLC	order Mollicutes RF9|| id:ebi-a-GCST90017103	Inverse variance weighted	12	0.0811853	0.188596	0.666852	-0.288462	0.450833	1.08457	0.749415	1.56962
ebi-a-GCST90017105	finngen_R9_CD2_FOLLICULAR_LYMPHOMA_EXALLC	order Pasteurellales|| id:ebi-a-GCST90017105	Inverse variance weighted	13	-0.287109	0.151225	0.0576231	-0.58351	0.00929211	0.75043	0.557936	1.00934
ebi-a-GCST90017106	finngen_R9_CD2_FOLLICULAR_LYMPHOMA_EXALLC	order Rhodospirillales|| id:ebi-a-GCST90017106	Inverse variance weighted	13	-0.245857	0.159806	0.123933	-0.559076	0.0673622	0.782034	0.571737	1.06968
ebi-a-GCST90017107	finngen_R9_CD2_FOLLICULAR_LYMPHOMA_EXALLC	order Selenomonadales|| id:ebi-a-GCST90017107	Inverse variance weighted	12	-0.124802	0.285288	0.661779	-0.683966	0.434363	0.882672	0.504612	1.54398
ebi-a-GCST90017108	finngen_R9_CD2_FOLLICULAR_LYMPHOMA_EXALLC	order Verrucomicrobiales|| id:ebi-a-GCST90017108	Inverse variance weighted	11	-0.0649711	0.252629	0.79704	-0.560123	0.430181	0.937095	0.571139	1.53754
ebi-a-GCST90017109	finngen_R9_CD2_FOLLICULAR_LYMPHOMA_EXALLC	order Victivallales|| id:ebi-a-GCST90017109	Inverse variance weighted	8	-0.109198	0.186124	0.557407	-0.474001	0.255605	0.896552	0.622506	1.29124
ebi-a-GCST90016924	finngen_R9_CD2_FOLLICULAR_LYMPHOMA_EXALLC	family Acidaminococcaceae|| id:ebi-a-GCST90016924	Inverse variance weighted	7	-0.0140949	0.240921	0.953347	-0.486299	0.458109	0.986004	0.614898	1.58108
ebi-a-GCST90016925	finngen_R9_CD2_FOLLICULAR_LYMPHOMA_EXALLC	family Actinomycetaceae|| id:ebi-a-GCST90016925	Inverse variance weighted	4	-0.449064	0.261747	0.0862271	-0.962088	0.0639593	0.638225	0.382094	1.06605
ebi-a-GCST90016926	finngen_R9_CD2_FOLLICULAR_LYMPHOMA_EXALLC	family Alcaligenaceae|| id:ebi-a-GCST90016926	Inverse variance weighted	11	0.187474	0.260131	0.471099	-0.322382	0.69733	1.2062	0.724421	2.00838
ebi-a-GCST90016927	finngen_R9_CD2_FOLLICULAR_LYMPHOMA_EXALLC	family Bacteroidaceae|| id:ebi-a-GCST90016927	Inverse variance weighted	8	-0.0805198	0.291453	0.78234	-0.651768	0.490728	0.922637	0.521124	1.6335
ebi-a-GCST90016928	finngen_R9_CD2_FOLLICULAR_LYMPHOMA_EXALLC	family Bacteroidales S24 7group|| id:ebi-a-GCST90016928	Inverse variance weighted	8	0.406975	0.194086	0.0360042	0.0265665	0.787383	1.50227	1.02692	2.19764
ebi-a-GCST90016929	finngen_R9_CD2_FOLLICULAR_LYMPHOMA_EXALLC	family Bifidobacteriaceae|| id:ebi-a-GCST90016929	Inverse variance weighted	11	-0.293791	0.226325	0.194255	-0.737388	0.149806	0.745432	0.478362	1.16161
ebi-a-GCST90016931	finngen_R9_CD2_FOLLICULAR_LYMPHOMA_EXALLC	family Clostridiaceae1|| id:ebi-a-GCST90016931	Inverse variance weighted	10	0.233484	0.23803	0.326641	-0.233054	0.700023	1.26299	0.79211	2.0138
ebi-a-GCST90016932	finngen_R9_CD2_FOLLICULAR_LYMPHOMA_EXALLC	family Clostridiales vadin BB60 group|| id:ebi-a-GCST90016932	Inverse variance weighted	15	-0.211023	0.186237	0.257178	-0.576048	0.154002	0.809755	0.562115	1.16649
ebi-a-GCST90016933	finngen_R9_CD2_FOLLICULAR_LYMPHOMA_EXALLC	family Coriobacteriaceae|| id:ebi-a-GCST90016933	Inverse variance weighted	14	-0.233637	0.235499	0.321154	-0.695215	0.227942	0.791649	0.498967	1.25601
ebi-a-GCST90016934	finngen_R9_CD2_FOLLICULAR_LYMPHOMA_EXALLC	family Defluviitaleaceae|| id:ebi-a-GCST90016934	Inverse variance weighted	11	0.135916	0.230843	0.55601	-0.316538	0.588369	1.14559	0.728668	1.80105
ebi-a-GCST90016935	finngen_R9_CD2_FOLLICULAR_LYMPHOMA_EXALLC	family Desulfovibrionaceae|| id:ebi-a-GCST90016935	Inverse variance weighted	9	0.112992	0.268972	0.674423	-0.414194	0.640177	1.11962	0.660873	1.89682
ebi-a-GCST90016936	finngen_R9_CD2_FOLLICULAR_LYMPHOMA_EXALLC	family Enterobacteriaceae|| id:ebi-a-GCST90016936	Inverse variance weighted	7	0.0114095	0.395253	0.976971	-0.763287	0.786106	1.01147	0.466132	2.19483
ebi-a-GCST90016937	finngen_R9_CD2_FOLLICULAR_LYMPHOMA_EXALLC	family Erysipelotrichaceae|| id:ebi-a-GCST90016937	Inverse variance weighted	13	0.107762	0.249037	0.665224	-0.380352	0.595875	1.11378	0.683621	1.81462
ebi-a-GCST90016938	finngen_R9_CD2_FOLLICULAR_LYMPHOMA_EXALLC	family Family XI|| id:ebi-a-GCST90016938	Inverse variance weighted	8	0.0291812	0.127629	0.819148	-0.220972	0.279334	1.02961	0.80174	1.32225
ebi-a-GCST90016939	finngen_R9_CD2_FOLLICULAR_LYMPHOMA_EXALLC	family Family XIII|| id:ebi-a-GCST90016939	Inverse variance weighted	7	0.686369	0.335553	0.0408072	0.0286844	1.34405	1.98649	1.0291	3.83456
ebi-a-GCST90016940	finngen_R9_CD2_FOLLICULAR_LYMPHOMA_EXALLC	family Lachnospiraceae|| id:ebi-a-GCST90016940	Inverse variance weighted	16	0.149861	0.227288	0.509674	-0.295623	0.595346	1.16167	0.744068	1.81366
ebi-a-GCST90016941	finngen_R9_CD2_FOLLICULAR_LYMPHOMA_EXALLC	family Lactobacillaceae|| id:ebi-a-GCST90016941	Inverse variance weighted	8	0.0845078	0.172661	0.624528	-0.253908	0.422923	1.08818	0.775763	1.52642
ebi-a-GCST90016942	finngen_R9_CD2_FOLLICULAR_LYMPHOMA_EXALLC	family Methanobacteriaceae|| id:ebi-a-GCST90016942	Inverse variance weighted	9	-0.252643	0.137952	0.0670426	-0.523028	0.0177422	0.776745	0.592723	1.0179
ebi-a-GCST90016943	finngen_R9_CD2_FOLLICULAR_LYMPHOMA_EXALLC	family Oxalobacteraceae|| id:ebi-a-GCST90016943	Inverse variance weighted	14	0.00526663	0.128708	0.96736	-0.247002	0.257535	1.00528	0.781139	1.29374
ebi-a-GCST90016944	finngen_R9_CD2_FOLLICULAR_LYMPHOMA_EXALLC	family Pasteurellaceae|| id:ebi-a-GCST90016944	Inverse variance weighted	13	-0.287109	0.151225	0.0576231	-0.58351	0.00929211	0.75043	0.557936	1.00934
ebi-a-GCST90016945	finngen_R9_CD2_FOLLICULAR_LYMPHOMA_EXALLC	family Peptococcaceae|| id:ebi-a-GCST90016945	Inverse variance weighted	9	-0.307987	0.206951	0.136695	-0.713612	0.0976373	0.734925	0.489872	1.10256
ebi-a-GCST90016946	finngen_R9_CD2_FOLLICULAR_LYMPHOMA_EXALLC	family Peptostreptococcaceae|| id:ebi-a-GCST90016946	Inverse variance weighted	13	-0.46086	0.195692	0.0185212	-0.844416	-0.077304	0.630741	0.429808	0.925608
ebi-a-GCST90016947	finngen_R9_CD2_FOLLICULAR_LYMPHOMA_EXALLC	family Porphyromonadaceae|| id:ebi-a-GCST90016947	Inverse variance weighted	9	0.0440014	0.309758	0.88704	-0.563125	0.651127	1.04498	0.569427	1.9177
ebi-a-GCST90016948	finngen_R9_CD2_FOLLICULAR_LYMPHOMA_EXALLC	family Prevotellaceae|| id:ebi-a-GCST90016948	Inverse variance weighted	16	0.15524	0.229855	0.499434	-0.295277	0.605756	1.16794	0.744326	1.83264
ebi-a-GCST90016949	finngen_R9_CD2_FOLLICULAR_LYMPHOMA_EXALLC	family Rhodospirillaceae|| id:ebi-a-GCST90016949	Inverse variance weighted	14	-0.255994	0.156165	0.101159	-0.562077	0.0500883	0.774146	0.570024	1.05136
ebi-a-GCST90016950	finngen_R9_CD2_FOLLICULAR_LYMPHOMA_EXALLC	family Rikenellaceae|| id:ebi-a-GCST90016950	Inverse variance weighted	16	-0.163432	0.20782	0.431626	-0.57076	0.243895	0.849224	0.565096	1.27621
ebi-a-GCST90016951	finngen_R9_CD2_FOLLICULAR_LYMPHOMA_EXALLC	family Ruminococcaceae|| id:ebi-a-GCST90016951	Inverse variance weighted	10	0.18084	0.276489	0.513074	-0.361078	0.722758	1.19822	0.696924	2.06011
ebi-a-GCST90016952	finngen_R9_CD2_FOLLICULAR_LYMPHOMA_EXALLC	family Streptococcaceae|| id:ebi-a-GCST90016952	Inverse variance weighted	11	-0.103878	0.251717	0.679842	-0.597244	0.389487	0.901335	0.550326	1.47622
ebi-a-GCST90016956	finngen_R9_CD2_FOLLICULAR_LYMPHOMA_EXALLC	family Veillonellaceae|| id:ebi-a-GCST90016956	Inverse variance weighted	18	-0.292238	0.16719	0.0804749	-0.619931	0.0354549	0.746591	0.537981	1.03609
ebi-a-GCST90016957	finngen_R9_CD2_FOLLICULAR_LYMPHOMA_EXALLC	family Verrucomicrobiaceae|| id:ebi-a-GCST90016957	Inverse variance weighted	11	-0.065118	0.252687	0.796637	-0.560384	0.430149	0.936957	0.570989	1.53749
ebi-a-GCST90016958	finngen_R9_CD2_FOLLICULAR_LYMPHOMA_EXALLC	family Victivallaceae|| id:ebi-a-GCST90016958	Inverse variance weighted	11	0.142149	0.118283	0.229454	-0.0896864	0.373985	1.15275	0.914218	1.45351
ebi-a-GCST90016959	finngen_R9_CD2_FOLLICULAR_LYMPHOMA_EXALLC	genus Actinomycesgenus Actinomyces|| id:ebi-a-GCST90016959	Inverse variance weighted	7	-0.165108	0.272677	0.544841	-0.699555	0.369339	0.847802	0.496806	1.44678
ebi-a-GCST90016960	finngen_R9_CD2_FOLLICULAR_LYMPHOMA_EXALLC	genus Adlercreutziagenus Adlercreutzia|| id:ebi-a-GCST90016960	Inverse variance weighted	8	0.164794	0.215502	0.444453	-0.257591	0.587178	1.17915	0.772912	1.79891
ebi-a-GCST90016961	finngen_R9_CD2_FOLLICULAR_LYMPHOMA_EXALLC	genus Akkermansiagenus Akkermansia|| id:ebi-a-GCST90016961	Inverse variance weighted	11	-0.0658978	0.252572	0.794164	-0.560939	0.429143	0.936227	0.570673	1.53594
ebi-a-GCST90016962	finngen_R9_CD2_FOLLICULAR_LYMPHOMA_EXALLC	genus Alistipesgenus Alistipes|| id:ebi-a-GCST90016962	Inverse variance weighted	12	-0.542847	0.293269	0.0641668	-1.11765	0.0319608	0.581092	0.327046	1.03248
ebi-a-GCST90016963	finngen_R9_CD2_FOLLICULAR_LYMPHOMA_EXALLC	genus Allisonellagenus Allisonella|| id:ebi-a-GCST90016963	Inverse variance weighted	8	0.175578	0.131887	0.183098	-0.0829202	0.434075	1.19193	0.920425	1.54354
ebi-a-GCST90016965	finngen_R9_CD2_FOLLICULAR_LYMPHOMA_EXALLC	genus Anaerofilumgenus Anaerofilum|| id:ebi-a-GCST90016965	Inverse variance weighted	10	-0.13406	0.146996	0.36177	-0.422173	0.154052	0.874537	0.655621	1.16655
ebi-a-GCST90016966	finngen_R9_CD2_FOLLICULAR_LYMPHOMA_EXALLC	genus Anaerostipesgenus Anaerostipes|| id:ebi-a-GCST90016966	Inverse variance weighted	13	-0.142318	0.241382	0.555462	-0.615427	0.330791	0.867346	0.54041	1.39207
ebi-a-GCST90016967	finngen_R9_CD2_FOLLICULAR_LYMPHOMA_EXALLC	genus Anaerotruncusgenus Anaerotruncus|| id:ebi-a-GCST90016967	Inverse variance weighted	13	-0.0972725	0.231676	0.674584	-0.551357	0.356812	0.907309	0.576168	1.42877
ebi-a-GCST90016968	finngen_R9_CD2_FOLLICULAR_LYMPHOMA_EXALLC	genus Bacteroidesgenus Bacteroides|| id:ebi-a-GCST90016968	Inverse variance weighted	8	-0.0805198	0.291453	0.78234	-0.651768	0.490728	0.922637	0.521124	1.6335
ebi-a-GCST90016969	finngen_R9_CD2_FOLLICULAR_LYMPHOMA_EXALLC	genus Barnesiellagenus Barnesiella|| id:ebi-a-GCST90016969	Inverse variance weighted	12	-0.118331	0.237246	0.61794	-0.583333	0.34667	0.888402	0.558035	1.41435
ebi-a-GCST90016970	finngen_R9_CD2_FOLLICULAR_LYMPHOMA_EXALLC	genus Bifidobacteriumgenus Bifidobacterium|| id:ebi-a-GCST90016970	Inverse variance weighted	12	-0.0373941	0.191533	0.845208	-0.412799	0.338011	0.963296	0.661795	1.40216
ebi-a-GCST90016971	finngen_R9_CD2_FOLLICULAR_LYMPHOMA_EXALLC	genus Bilophilagenus Bilophila|| id:ebi-a-GCST90016971	Inverse variance weighted	13	0.19551	0.282756	0.489287	-0.358692	0.749711	1.21593	0.69859	2.11639
ebi-a-GCST90016973	finngen_R9_CD2_FOLLICULAR_LYMPHOMA_EXALLC	genus Butyricicoccusgenus Butyricicoccus|| id:ebi-a-GCST90016973	Inverse variance weighted	8	0.0535324	0.263511	0.839017	-0.462949	0.570014	1.05499	0.629425	1.76829
ebi-a-GCST90016976	finngen_R9_CD2_FOLLICULAR_LYMPHOMA_EXALLC	genus Candidatus Soleaferreagenus Candidatus Soleaferrea|| id:ebi-a-GCST90016976	Inverse variance weighted	9	-0.0362413	0.194922	0.852502	-0.418288	0.345806	0.964408	0.658172	1.41313
ebi-a-GCST90016977	finngen_R9_CD2_FOLLICULAR_LYMPHOMA_EXALLC	genus Catenibacteriumgenus Catenibacterium|| id:ebi-a-GCST90016977	Inverse variance weighted	4	0.352378	0.191689	0.0660205	-0.0233315	0.728088	1.42245	0.976939	2.07112
ebi-a-GCST90016978	finngen_R9_CD2_FOLLICULAR_LYMPHOMA_EXALLC	genus Christensenellaceae R 7groupgenus Christensenellaceae R 7group|| id:ebi-a-GCST90016978	Inverse variance weighted	8	-0.275934	0.327611	0.399643	-0.918052	0.366185	0.758863	0.399296	1.44222
ebi-a-GCST90016979	finngen_R9_CD2_FOLLICULAR_LYMPHOMA_EXALLC	genus Clostridium innocuum groupgenus Clostridium innocuum group|| id:ebi-a-GCST90016979	Inverse variance weighted	8	0.156579	0.152704	0.305185	-0.14272	0.455879	1.1695	0.866997	1.57756
ebi-a-GCST90016980	finngen_R9_CD2_FOLLICULAR_LYMPHOMA_EXALLC	genus Clostridium sensustricto1genus Clostridium sensustricto1|| id:ebi-a-GCST90016980	Inverse variance weighted	6	-0.143232	0.258098	0.578928	-0.649105	0.362641	0.866553	0.522513	1.43712
ebi-a-GCST90016981	finngen_R9_CD2_FOLLICULAR_LYMPHOMA_EXALLC	genus Collinsellagenus Collinsella|| id:ebi-a-GCST90016981	Inverse variance weighted	9	-0.2562	0.280538	0.361113	-0.806054	0.293654	0.773987	0.446617	1.34132
ebi-a-GCST90016982	finngen_R9_CD2_FOLLICULAR_LYMPHOMA_EXALLC	genus Coprobactergenus Coprobacter|| id:ebi-a-GCST90016982	Inverse variance weighted	11	-0.239175	0.161749	0.139227	-0.556203	0.0778541	0.787277	0.573382	1.08096
ebi-a-GCST90016983	finngen_R9_CD2_FOLLICULAR_LYMPHOMA_EXALLC	genus Coprococcus1genus Coprococcus1|| id:ebi-a-GCST90016983	Inverse variance weighted	11	0.14438	0.231132	0.532192	-0.308639	0.597398	1.15532	0.734446	1.81738
ebi-a-GCST90016984	finngen_R9_CD2_FOLLICULAR_LYMPHOMA_EXALLC	genus Coprococcus2genus Coprococcus2|| id:ebi-a-GCST90016984	Inverse variance weighted	8	0.319185	0.316351	0.312995	-0.300863	0.939232	1.37601	0.740179	2.55802
ebi-a-GCST90016985	finngen_R9_CD2_FOLLICULAR_LYMPHOMA_EXALLC	genus Coprococcus3genus Coprococcus3|| id:ebi-a-GCST90016985	Inverse variance weighted	8	-0.15019	0.303758	0.620996	-0.745555	0.445176	0.860545	0.474471	1.56076
ebi-a-GCST90016986	finngen_R9_CD2_FOLLICULAR_LYMPHOMA_EXALLC	genus Defluviitaleaceae UCG011genus Defluviitaleaceae UCG011|| id:ebi-a-GCST90016986	Inverse variance weighted	9	0.0845904	0.272915	0.756598	-0.450324	0.619505	1.08827	0.637422	1.85801
ebi-a-GCST90016987	finngen_R9_CD2_FOLLICULAR_LYMPHOMA_EXALLC	genus Desulfovibriogenus Desulfovibrio|| id:ebi-a-GCST90016987	Inverse variance weighted	9	0.0539871	0.211388	0.798419	-0.360333	0.468307	1.05547	0.697444	1.59729
ebi-a-GCST90016988	finngen_R9_CD2_FOLLICULAR_LYMPHOMA_EXALLC	genus Dialistergenus Dialister|| id:ebi-a-GCST90016988	Inverse variance weighted	11	0.0095807	0.216379	0.964683	-0.414521	0.433683	1.00963	0.660656	1.54293
ebi-a-GCST90016989	finngen_R9_CD2_FOLLICULAR_LYMPHOMA_EXALLC	genus Doreagenus Dorea|| id:ebi-a-GCST90016989	Inverse variance weighted	10	0.0643514	0.284001	0.820744	-0.492292	0.620994	1.06647	0.611224	1.86078
ebi-a-GCST90016990	finngen_R9_CD2_FOLLICULAR_LYMPHOMA_EXALLC	genus Eggerthellagenus Eggerthella|| id:ebi-a-GCST90016990	Inverse variance weighted	9	0.0364287	0.179396	0.839086	-0.315188	0.388045	1.0371	0.729652	1.4741
ebi-a-GCST90016991	finngen_R9_CD2_FOLLICULAR_LYMPHOMA_EXALLC	genus Eisenbergiellagenus Eisenbergiella|| id:ebi-a-GCST90016991	Inverse variance weighted	11	0.121953	0.175618	0.487417	-0.222258	0.466164	1.1297	0.800709	1.59387
ebi-a-GCST90016992	finngen_R9_CD2_FOLLICULAR_LYMPHOMA_EXALLC	genus Enterorhabdusgenus Enterorhabdus|| id:ebi-a-GCST90016992	Inverse variance weighted	6	0.274747	0.323803	0.396159	-0.359907	0.909402	1.3162	0.697741	2.48284
ebi-a-GCST90016993	finngen_R9_CD2_FOLLICULAR_LYMPHOMA_EXALLC	genus Erysipelatoclostridiumgenus Erysipelatoclostridium|| id:ebi-a-GCST90016993	Inverse variance weighted	15	0.0882539	0.16407	0.590644	-0.233324	0.409832	1.09227	0.791897	1.50656
ebi-a-GCST90016995	finngen_R9_CD2_FOLLICULAR_LYMPHOMA_EXALLC	genus Escherichia Shigellagenus Escherichia Shigella|| id:ebi-a-GCST90016995	Inverse variance weighted	10	0.174408	0.303697	0.565778	-0.420839	0.769654	1.19054	0.656496	2.15902
ebi-a-GCST90016996	finngen_R9_CD2_FOLLICULAR_LYMPHOMA_EXALLC	genus Eubacterium brachy groupgenus Eubacterium brachy group|| id:ebi-a-GCST90016996	Inverse variance weighted	10	0.0283898	0.157666	0.857103	-0.280635	0.337415	1.0288	0.755304	1.40132
ebi-a-GCST90016997	finngen_R9_CD2_FOLLICULAR_LYMPHOMA_EXALLC	genus Eubacterium coprostanoligenes groupgenus Eubacterium coprostanoligenes group|| id:ebi-a-GCST90016997	Inverse variance weighted	12	-0.329632	0.253503	0.193495	-0.826498	0.167234	0.719188	0.437579	1.18203
ebi-a-GCST90016998	finngen_R9_CD2_FOLLICULAR_LYMPHOMA_EXALLC	genus Eubacterium eligens groupgenus Eubacterium eligens group|| id:ebi-a-GCST90016998	Inverse variance weighted	6	-0.0643231	0.347687	0.853227	-0.745789	0.617143	0.937702	0.47436	1.85362
ebi-a-GCST90016999	finngen_R9_CD2_FOLLICULAR_LYMPHOMA_EXALLC	genus Eubacterium fissicatena groupgenus Eubacterium fissicatena group|| id:ebi-a-GCST90016999	Inverse variance weighted	9	0.117022	0.149887	0.434956	-0.176755	0.4108	1.12414	0.837985	1.50802
ebi-a-GCST90017000	finngen_R9_CD2_FOLLICULAR_LYMPHOMA_EXALLC	genus Eubacterium hallii groupgenus Eubacterium hallii group|| id:ebi-a-GCST90017000	Inverse variance weighted	14	-0.077982	0.205675	0.704576	-0.481105	0.325142	0.924981	0.6181	1.38423
ebi-a-GCST90017001	finngen_R9_CD2_FOLLICULAR_LYMPHOMA_EXALLC	genus Eubacterium nodatum groupgenus Eubacterium nodatum group|| id:ebi-a-GCST90017001	Inverse variance weighted	11	-0.0677465	0.120242	0.573148	-0.30342	0.167927	0.934497	0.738289	1.18285
ebi-a-GCST90017002	finngen_R9_CD2_FOLLICULAR_LYMPHOMA_EXALLC	genus Eubacterium oxidoreducens groupgenus Eubacterium oxidoreducens group|| id:ebi-a-GCST90017002	Inverse variance weighted	5	0.167073	0.212344	0.431395	-0.249121	0.583268	1.18184	0.779486	1.79188
ebi-a-GCST90017003	finngen_R9_CD2_FOLLICULAR_LYMPHOMA_EXALLC	genus Eubacterium rectale groupgenus Eubacterium rectale group|| id:ebi-a-GCST90017003	Inverse variance weighted	8	0.360587	0.384867	0.348803	-0.393752	1.11493	1.43417	0.674521	3.04934
ebi-a-GCST90017004	finngen_R9_CD2_FOLLICULAR_LYMPHOMA_EXALLC	genus Eubacterium ruminantium groupgenus Eubacterium ruminantium group|| id:ebi-a-GCST90017004	Inverse variance weighted	18	0.0958511	0.131844	0.467224	-0.162563	0.354266	1.1006	0.849962	1.42513
ebi-a-GCST90017005	finngen_R9_CD2_FOLLICULAR_LYMPHOMA_EXALLC	genus Eubacterium ventriosum groupgenus Eubacterium ventriosum group|| id:ebi-a-GCST90017005	Inverse variance weighted	15	0.42407	0.206562	0.040074	0.0192074	0.828932	1.52817	1.01939	2.29087
ebi-a-GCST90017006	finngen_R9_CD2_FOLLICULAR_LYMPHOMA_EXALLC	genus Eubacterium xylanophilum groupgenus Eubacterium xylanophilum group|| id:ebi-a-GCST90017006	Inverse variance weighted	9	0.0423077	0.227993	0.852785	-0.404558	0.489173	1.04322	0.667272	1.63097
ebi-a-GCST90017007	finngen_R9_CD2_FOLLICULAR_LYMPHOMA_EXALLC	genus Faecalibacteriumgenus Faecalibacterium|| id:ebi-a-GCST90017007	Inverse variance weighted	10	0.0775532	0.211115	0.713358	-0.336233	0.491339	1.08064	0.714457	1.6345
ebi-a-GCST90017008	finngen_R9_CD2_FOLLICULAR_LYMPHOMA_EXALLC	genus Family XIII AD3011 groupgenus Family XIII AD3011 group|| id:ebi-a-GCST90017008	Inverse variance weighted	13	0.0296927	0.257494	0.908196	-0.474996	0.534382	1.03014	0.621887	1.70639
ebi-a-GCST90017010	finngen_R9_CD2_FOLLICULAR_LYMPHOMA_EXALLC	genus Flavonifractorgenus Flavonifractor|| id:ebi-a-GCST90017010	Inverse variance weighted	5	-0.498988	0.295685	0.0914942	-1.07853	0.080554	0.607145	0.340095	1.08389
ebi-a-GCST90017011	finngen_R9_CD2_FOLLICULAR_LYMPHOMA_EXALLC	genus Fusicatenibactergenus Fusicatenibacter|| id:ebi-a-GCST90017011	Inverse variance weighted	18	-0.101638	0.204513	0.619206	-0.502483	0.299207	0.903356	0.605027	1.34879
ebi-a-GCST90017012	finngen_R9_CD2_FOLLICULAR_LYMPHOMA_EXALLC	genus Gordonibactergenus Gordonibacter|| id:ebi-a-GCST90017012	Inverse variance weighted	11	0.127683	0.147525	0.386765	-0.161466	0.416832	1.13619	0.850895	1.51715
ebi-a-GCST90017013	finngen_R9_CD2_FOLLICULAR_LYMPHOMA_EXALLC	genus Haemophilusgenus Haemophilus|| id:ebi-a-GCST90017013	Inverse variance weighted	9	-0.363037	0.179136	0.0427037	-0.714144	-0.0119298	0.695561	0.489611	0.988141
ebi-a-GCST90017014	finngen_R9_CD2_FOLLICULAR_LYMPHOMA_EXALLC	genus Holdemanellagenus Holdemanella|| id:ebi-a-GCST90017014	Inverse variance weighted	11	-0.026872	0.154684	0.862084	-0.330054	0.276309	0.973486	0.718885	1.31826
ebi-a-GCST90017015	finngen_R9_CD2_FOLLICULAR_LYMPHOMA_EXALLC	genus Holdemaniagenus Holdemania|| id:ebi-a-GCST90017015	Inverse variance weighted	14	-0.0946258	0.190306	0.619027	-0.467626	0.278375	0.909713	0.626488	1.32098
ebi-a-GCST90017016	finngen_R9_CD2_FOLLICULAR_LYMPHOMA_EXALLC	genus Howardellagenus Howardella|| id:ebi-a-GCST90017016	Inverse variance weighted	9	-0.0127837	0.169641	0.93993	-0.34528	0.319712	0.987298	0.708022	1.37673
ebi-a-GCST90017017	finngen_R9_CD2_FOLLICULAR_LYMPHOMA_EXALLC	genus Hungatellagenus Hungatella|| id:ebi-a-GCST90017017	Inverse variance weighted	5	-0.0738262	0.191154	0.699339	-0.448488	0.300836	0.928833	0.638593	1.35099
ebi-a-GCST90017018	finngen_R9_CD2_FOLLICULAR_LYMPHOMA_EXALLC	genus Intestinibactergenus Intestinibacter|| id:ebi-a-GCST90017018	Inverse variance weighted	15	-0.0605133	0.181687	0.739086	-0.416619	0.295592	0.941281	0.659272	1.34392
ebi-a-GCST90017019	finngen_R9_CD2_FOLLICULAR_LYMPHOMA_EXALLC	genus Intestinimonasgenus Intestinimonas|| id:ebi-a-GCST90017019	Inverse variance weighted	16	-0.152948	0.173946	0.379248	-0.493883	0.187987	0.858174	0.610252	1.20682
ebi-a-GCST90017020	finngen_R9_CD2_FOLLICULAR_LYMPHOMA_EXALLC	genus Lachnoclostridiumgenus Lachnoclostridium|| id:ebi-a-GCST90017020	Inverse variance weighted	13	-0.179631	0.234826	0.444299	-0.63989	0.280628	0.835578	0.527351	1.32396
ebi-a-GCST90017022	finngen_R9_CD2_FOLLICULAR_LYMPHOMA_EXALLC	genus Lachnospiraceae NC2004 groupgenus Lachnospiraceae NC2004 group|| id:ebi-a-GCST90017022	Inverse variance weighted	9	0.262947	0.174514	0.131879	-0.0791017	0.604995	1.30076	0.923946	1.83124
ebi-a-GCST90017023	finngen_R9_CD2_FOLLICULAR_LYMPHOMA_EXALLC	genus Lachnospiraceae ND3007 groupgenus Lachnospiraceae ND3007 group|| id:ebi-a-GCST90017023	Inverse variance weighted	3	-0.0759083	0.762792	0.92073	-1.57098	1.41916	0.926901	0.207841	4.13367
ebi-a-GCST90017024	finngen_R9_CD2_FOLLICULAR_LYMPHOMA_EXALLC	genus Lachnospiraceae NK4A136 groupgenus Lachnospiraceae NK4A136 group|| id:ebi-a-GCST90017024	Inverse variance weighted	15	0.193904	0.199692	0.331542	-0.197493	0.5853	1.21398	0.820786	1.79553
ebi-a-GCST90017025	finngen_R9_CD2_FOLLICULAR_LYMPHOMA_EXALLC	genus Lachnospiraceae UCG001genus Lachnospiraceae UCG001|| id:ebi-a-GCST90017025	Inverse variance weighted	13	0.236441	0.172215	0.169771	-0.101101	0.573983	1.26673	0.903842	1.77532
ebi-a-GCST90017026	finngen_R9_CD2_FOLLICULAR_LYMPHOMA_EXALLC	genus Lachnospiraceae UCG004genus Lachnospiraceae UCG004|| id:ebi-a-GCST90017026	Inverse variance weighted	12	0.221503	0.232893	0.341556	-0.234967	0.677973	1.24795	0.790597	1.96988
ebi-a-GCST90017027	finngen_R9_CD2_FOLLICULAR_LYMPHOMA_EXALLC	genus Lachnospiraceae UCG008genus Lachnospiraceae UCG008|| id:ebi-a-GCST90017027	Inverse variance weighted	10	0.084348	0.163621	0.606198	-0.236349	0.405045	1.08801	0.789505	1.49937
ebi-a-GCST90017028	finngen_R9_CD2_FOLLICULAR_LYMPHOMA_EXALLC	genus Lachnospiraceae UCG010genus Lachnospiraceae UCG010|| id:ebi-a-GCST90017028	Inverse variance weighted	10	0.317302	0.313577	0.311596	-0.297309	0.931912	1.37342	0.742815	2.53936
ebi-a-GCST90017030	finngen_R9_CD2_FOLLICULAR_LYMPHOMA_EXALLC	genus Lactobacillusgenus Lactobacillus|| id:ebi-a-GCST90017030	Inverse variance weighted	8	-0.0223497	0.166564	0.893259	-0.348815	0.304116	0.977898	0.705524	1.35543
ebi-a-GCST90017031	finngen_R9_CD2_FOLLICULAR_LYMPHOMA_EXALLC	genus Lactococcusgenus Lactococcus|| id:ebi-a-GCST90017031	Inverse variance weighted	8	-0.11793	0.150933	0.434603	-0.413759	0.177899	0.888758	0.66116	1.1947
ebi-a-GCST90017032	finngen_R9_CD2_FOLLICULAR_LYMPHOMA_EXALLC	genus Marvinbryantiagenus Marvinbryantia|| id:ebi-a-GCST90017032	Inverse variance weighted	10	0.165717	0.252083	0.510928	-0.328365	0.6598	1.18024	0.7201	1.93441
ebi-a-GCST90017033	finngen_R9_CD2_FOLLICULAR_LYMPHOMA_EXALLC	genus Methanobrevibactergenus Methanobrevibacter|| id:ebi-a-GCST90017033	Inverse variance weighted	6	-0.0680415	0.173197	0.694426	-0.407508	0.271425	0.934222	0.665306	1.31183
ebi-a-GCST90017034	finngen_R9_CD2_FOLLICULAR_LYMPHOMA_EXALLC	genus Odoribactergenus Odoribacter|| id:ebi-a-GCST90017034	Inverse variance weighted	7	0.0784291	0.288988	0.786089	-0.487988	0.644846	1.08159	0.61386	1.90569
ebi-a-GCST90017035	finngen_R9_CD2_FOLLICULAR_LYMPHOMA_EXALLC	genus Olsenellagenus Olsenella|| id:ebi-a-GCST90017035	Inverse variance weighted	10	0.0423394	0.122276	0.729146	-0.197321	0.281999	1.04325	0.820927	1.32578
ebi-a-GCST90017036	finngen_R9_CD2_FOLLICULAR_LYMPHOMA_EXALLC	genus Oscillibactergenus Oscillibacter|| id:ebi-a-GCST90017036	Inverse variance weighted	13	-0.217067	0.165343	0.189242	-0.54114	0.107006	0.804876	0.582084	1.11294
ebi-a-GCST90017037	finngen_R9_CD2_FOLLICULAR_LYMPHOMA_EXALLC	genus Oscillospiragenus Oscillospira|| id:ebi-a-GCST90017037	Inverse variance weighted	8	-0.0358929	0.255728	0.888379	-0.53712	0.465334	0.964744	0.584429	1.59255
ebi-a-GCST90017038	finngen_R9_CD2_FOLLICULAR_LYMPHOMA_EXALLC	genus Oxalobactergenus Oxalobacter|| id:ebi-a-GCST90017038	Inverse variance weighted	11	-0.224427	0.156251	0.15091	-0.530678	0.0818246	0.798974	0.588206	1.08527
ebi-a-GCST90017040	finngen_R9_CD2_FOLLICULAR_LYMPHOMA_EXALLC	genus Paraprevotellagenus Paraprevotella|| id:ebi-a-GCST90017040	Inverse variance weighted	13	0.0591547	0.183812	0.747587	-0.301116	0.419425	1.06094	0.739992	1.52109
ebi-a-GCST90017041	finngen_R9_CD2_FOLLICULAR_LYMPHOMA_EXALLC	genus Parasutterellagenus Parasutterella|| id:ebi-a-GCST90017041	Inverse variance weighted	14	0.149052	0.169664	0.379664	-0.183488	0.481593	1.16073	0.832361	1.61865
ebi-a-GCST90017042	finngen_R9_CD2_FOLLICULAR_LYMPHOMA_EXALLC	genus Peptococcusgenus Peptococcus|| id:ebi-a-GCST90017042	Inverse variance weighted	12	0.0283259	0.135441	0.83434	-0.237139	0.293791	1.02873	0.788882	1.3415
ebi-a-GCST90017043	finngen_R9_CD2_FOLLICULAR_LYMPHOMA_EXALLC	genus Phascolarctobacteriumgenus Phascolarctobacterium|| id:ebi-a-GCST90017043	Inverse variance weighted	7	0.228058	0.252031	0.365527	-0.265922	0.722039	1.25616	0.766499	2.05863
ebi-a-GCST90017044	finngen_R9_CD2_FOLLICULAR_LYMPHOMA_EXALLC	genus Prevotella7genus Prevotella7|| id:ebi-a-GCST90017044	Inverse variance weighted	11	-0.0611893	0.120588	0.611856	-0.297541	0.175163	0.940645	0.742642	1.19144
ebi-a-GCST90017045	finngen_R9_CD2_FOLLICULAR_LYMPHOMA_EXALLC	genus Prevotella9genus Prevotella9|| id:ebi-a-GCST90017045	Inverse variance weighted	15	-0.162789	0.155281	0.294475	-0.467139	0.141561	0.84977	0.626793	1.15207
ebi-a-GCST90017046	finngen_R9_CD2_FOLLICULAR_LYMPHOMA_EXALLC	genus Rikenellaceae RC9 gut groupgenus Rikenellaceae RC9 gut group|| id:ebi-a-GCST90017046	Inverse variance weighted	11	-0.00715698	0.116231	0.950901	-0.234969	0.220655	0.992869	0.790595	1.24689
ebi-a-GCST90017047	finngen_R9_CD2_FOLLICULAR_LYMPHOMA_EXALLC	genus Romboutsiagenus Romboutsia|| id:ebi-a-GCST90017047	Inverse variance weighted	13	-0.132127	0.209476	0.528204	-0.542701	0.278447	0.876229	0.581176	1.32108
ebi-a-GCST90017048	finngen_R9_CD2_FOLLICULAR_LYMPHOMA_EXALLC	genus Roseburiagenus Roseburia|| id:ebi-a-GCST90017048	Inverse variance weighted	13	0.114558	0.238595	0.63113	-0.353088	0.582205	1.12138	0.702515	1.78998
ebi-a-GCST90017049	finngen_R9_CD2_FOLLICULAR_LYMPHOMA_EXALLC	genus Ruminiclostridium5genus Ruminiclostridium5|| id:ebi-a-GCST90017049	Inverse variance weighted	11	-0.185299	0.256865	0.470671	-0.688754	0.318156	0.830856	0.502201	1.37459
ebi-a-GCST90017050	finngen_R9_CD2_FOLLICULAR_LYMPHOMA_EXALLC	genus Ruminiclostridium6genus Ruminiclostridium6|| id:ebi-a-GCST90017050	Inverse variance weighted	15	-0.264582	0.198566	0.182708	-0.653771	0.124607	0.767527	0.520081	1.1327
ebi-a-GCST90017051	finngen_R9_CD2_FOLLICULAR_LYMPHOMA_EXALLC	genus Ruminiclostridium9genus Ruminiclostridium9|| id:ebi-a-GCST90017051	Inverse variance weighted	8	0.601582	0.305185	0.0487004	0.00341974	1.19974	1.825	1.00343	3.31927
ebi-a-GCST90017052	finngen_R9_CD2_FOLLICULAR_LYMPHOMA_EXALLC	genus Ruminococcaceae NK4A214 groupgenus Ruminococcaceae NK4A214 group|| id:ebi-a-GCST90017052	Inverse variance weighted	13	-0.60007	0.2691	0.025753	-1.12751	-0.0726343	0.548773	0.32384	0.929941
ebi-a-GCST90017053	finngen_R9_CD2_FOLLICULAR_LYMPHOMA_EXALLC	genus Ruminococcaceae UCG002genus Ruminococcaceae UCG002|| id:ebi-a-GCST90017053	Inverse variance weighted	20	0.0308272	0.172795	0.858406	-0.307851	0.369505	1.03131	0.735025	1.44702
ebi-a-GCST90017054	finngen_R9_CD2_FOLLICULAR_LYMPHOMA_EXALLC	genus Ruminococcaceae UCG003genus Ruminococcaceae UCG003|| id:ebi-a-GCST90017054	Inverse variance weighted	12	-0.348042	0.264999	0.189058	-0.867441	0.171356	0.706069	0.420025	1.18691
ebi-a-GCST90017055	finngen_R9_CD2_FOLLICULAR_LYMPHOMA_EXALLC	genus Ruminococcaceae UCG004genus Ruminococcaceae UCG004|| id:ebi-a-GCST90017055	Inverse variance weighted	11	0.305013	0.238328	0.200614	-0.162109	0.772135	1.35664	0.850348	2.16438
ebi-a-GCST90017057	finngen_R9_CD2_FOLLICULAR_LYMPHOMA_EXALLC	genus Ruminococcaceae UCG009genus Ruminococcaceae UCG009|| id:ebi-a-GCST90017057	Inverse variance weighted	11	0.303819	0.19034	0.110447	-0.0692483	0.676886	1.35502	0.933095	1.96774
ebi-a-GCST90017058	finngen_R9_CD2_FOLLICULAR_LYMPHOMA_EXALLC	genus Ruminococcaceae UCG010genus Ruminococcaceae UCG010|| id:ebi-a-GCST90017058	Inverse variance weighted	6	0.228596	0.276833	0.408942	-0.313996	0.771188	1.25683	0.730522	2.16233
ebi-a-GCST90017059	finngen_R9_CD2_FOLLICULAR_LYMPHOMA_EXALLC	genus Ruminococcaceae UCG011genus Ruminococcaceae UCG011|| id:ebi-a-GCST90017059	Inverse variance weighted	8	-0.0570329	0.171232	0.739078	-0.392647	0.278581	0.944563	0.675267	1.32125
ebi-a-GCST90017060	finngen_R9_CD2_FOLLICULAR_LYMPHOMA_EXALLC	genus Ruminococcaceae UCG013genus Ruminococcaceae UCG013|| id:ebi-a-GCST90017060	Inverse variance weighted	11	-0.0738618	0.238101	0.756399	-0.540539	0.392816	0.9288	0.582434	1.48115
ebi-a-GCST90017061	finngen_R9_CD2_FOLLICULAR_LYMPHOMA_EXALLC	genus Ruminococcaceae UCG014genus Ruminococcaceae UCG014|| id:ebi-a-GCST90017061	Inverse variance weighted	10	-0.226011	0.238011	0.342324	-0.692512	0.24049	0.797709	0.500318	1.27187
ebi-a-GCST90017062	finngen_R9_CD2_FOLLICULAR_LYMPHOMA_EXALLC	genus Ruminococcus1genus Ruminococcus1|| id:ebi-a-GCST90017062	Inverse variance weighted	10	0.158652	0.291166	0.585832	-0.412034	0.729338	1.17193	0.662302	2.07371
ebi-a-GCST90017063	finngen_R9_CD2_FOLLICULAR_LYMPHOMA_EXALLC	genus Ruminococcus2genus Ruminococcus2|| id:ebi-a-GCST90017063	Inverse variance weighted	15	0.0224827	0.182376	0.901888	-0.334974	0.379939	1.02274	0.715357	1.4622
ebi-a-GCST90017064	finngen_R9_CD2_FOLLICULAR_LYMPHOMA_EXALLC	genus Ruminococcus gauvreauii groupgenus Ruminococcus gauvreauii group|| id:ebi-a-GCST90017064	Inverse variance weighted	11	0.169696	0.220082	0.440671	-0.261664	0.601056	1.18494	0.76977	1.82404
ebi-a-GCST90017065	finngen_R9_CD2_FOLLICULAR_LYMPHOMA_EXALLC	genus Ruminococcus gnavus groupgenus Ruminococcus gnavus group|| id:ebi-a-GCST90017065	Inverse variance weighted	11	-0.13519	0.155764	0.38544	-0.440488	0.170107	0.87355	0.643722	1.18543
ebi-a-GCST90017066	finngen_R9_CD2_FOLLICULAR_LYMPHOMA_EXALLC	genus Ruminococcus torques groupgenus Ruminococcus torques group|| id:ebi-a-GCST90017066	Inverse variance weighted	7	0.127786	0.345038	0.711118	-0.548487	0.80406	1.13631	0.577823	2.23459
ebi-a-GCST90017067	finngen_R9_CD2_FOLLICULAR_LYMPHOMA_EXALLC	genus Sellimonasgenus Sellimonas|| id:ebi-a-GCST90017067	Inverse variance weighted	9	-0.0356708	0.118052	0.762528	-0.267052	0.195711	0.964958	0.765633	1.21617
ebi-a-GCST90017068	finngen_R9_CD2_FOLLICULAR_LYMPHOMA_EXALLC	genus Senegalimassiliagenus Senegalimassilia|| id:ebi-a-GCST90017068	Inverse variance weighted	5	0.103309	0.263868	0.695415	-0.413872	0.62049	1.10883	0.661085	1.85984
ebi-a-GCST90017070	finngen_R9_CD2_FOLLICULAR_LYMPHOMA_EXALLC	genus Streptococcusgenus Streptococcus|| id:ebi-a-GCST90017070	Inverse variance weighted	12	0.178314	0.242369	0.461906	-0.29673	0.653358	1.1952	0.743245	1.92198
ebi-a-GCST90017071	finngen_R9_CD2_FOLLICULAR_LYMPHOMA_EXALLC	genus Subdoligranulumgenus Subdoligranulum|| id:ebi-a-GCST90017071	Inverse variance weighted	10	-0.173113	0.244363	0.478681	-0.652064	0.305838	0.841043	0.52097	1.35776
ebi-a-GCST90017072	finngen_R9_CD2_FOLLICULAR_LYMPHOMA_EXALLC	genus Sutterellagenus Sutterella|| id:ebi-a-GCST90017072	Inverse variance weighted	12	0.207644	0.229	0.364543	-0.241196	0.656485	1.23078	0.785688	1.928
ebi-a-GCST90017073	finngen_R9_CD2_FOLLICULAR_LYMPHOMA_EXALLC	genus Terrisporobactergenus Terrisporobacter|| id:ebi-a-GCST90017073	Inverse variance weighted	5	-0.0367456	0.24836	0.88238	-0.523532	0.450041	0.963921	0.592424	1.56838
ebi-a-GCST90017074	finngen_R9_CD2_FOLLICULAR_LYMPHOMA_EXALLC	genus Turicibactergenus Turicibacter|| id:ebi-a-GCST90017074	Inverse variance weighted	9	0.134825	0.202076	0.504645	-0.261244	0.530893	1.14434	0.770093	1.70045
ebi-a-GCST90017075	finngen_R9_CD2_FOLLICULAR_LYMPHOMA_EXALLC	genus Tyzzerella3genus Tyzzerella3|| id:ebi-a-GCST90017075	Inverse variance weighted	12	-0.148974	0.156666	0.341655	-0.45604	0.158092	0.861591	0.633789	1.17127
ebi-a-GCST90017088	finngen_R9_CD2_FOLLICULAR_LYMPHOMA_EXALLC	genus Veillonellagenus Veillonella|| id:ebi-a-GCST90017088	Inverse variance weighted	5	0.366966	0.351175	0.296039	-0.321337	1.05527	1.44335	0.725179	2.87275
ebi-a-GCST90017089	finngen_R9_CD2_FOLLICULAR_LYMPHOMA_EXALLC	genus Victivallisgenus Victivallis|| id:ebi-a-GCST90017089	Inverse variance weighted	10	-0.0127952	0.124465	0.91812	-0.256746	0.231156	0.987286	0.773564	1.26006
ebi-a-GCST90017118	finngen_R9_CD2_FOLLICULAR_LYMPHOMA_EXALLC	phylum Verrucomicrobiaphylum Verrucomicrobia|| id:ebi-a-GCST90017118	Inverse variance weighted (multiplicative random effects)	12	-0.00377525	0.278914	0.989201	-0.550447	0.542896	0.996232	0.576692	1.72098
ebi-a-GCST90017104	finngen_R9_CD2_FOLLICULAR_LYMPHOMA_EXALLC	order NB1n|| id:ebi-a-GCST90017104	Inverse variance weighted (multiplicative random effects)	12	0.106084	0.179683	0.554926	-0.246095	0.458263	1.11192	0.781848	1.58132
ebi-a-GCST90016964	finngen_R9_CD2_FOLLICULAR_LYMPHOMA_EXALLC	genus Alloprevotellagenus Alloprevotella|| id:ebi-a-GCST90016964	Inverse variance weighted (multiplicative random effects)	5	-0.00235377	0.254919	0.992633	-0.501995	0.497287	0.997649	0.605322	1.64425
ebi-a-GCST90016974	finngen_R9_CD2_FOLLICULAR_LYMPHOMA_EXALLC	genus Butyricimonasgenus Butyricimonas|| id:ebi-a-GCST90016974	Inverse variance weighted (multiplicative random effects)	13	0.0207141	0.288731	0.942807	-0.545198	0.586626	1.02093	0.579727	1.79791
ebi-a-GCST90016975	finngen_R9_CD2_FOLLICULAR_LYMPHOMA_EXALLC	genus Butyrivibriogenus Butyrivibrio|| id:ebi-a-GCST90016975	Inverse variance weighted (multiplicative random effects)	15	-0.102286	0.132507	0.440158	-0.361999	0.157428	0.902772	0.696283	1.1705
ebi-a-GCST90017009	finngen_R9_CD2_FOLLICULAR_LYMPHOMA_EXALLC	genus Family XIII UCG001genus Family XIII UCG001|| id:ebi-a-GCST90017009	Inverse variance weighted (multiplicative random effects)	8	-0.424109	0.387543	0.273801	-1.18369	0.335476	0.654353	0.306146	1.39861
ebi-a-GCST90017021	finngen_R9_CD2_FOLLICULAR_LYMPHOMA_EXALLC	genus Lachnospiraceae FCS020 groupgenus Lachnospiraceae FCS020 group|| id:ebi-a-GCST90017021	Inverse variance weighted (multiplicative random effects)	12	-0.0318789	0.309796	0.91804	-0.639079	0.575322	0.968624	0.527778	1.7777
ebi-a-GCST90017039	finngen_R9_CD2_FOLLICULAR_LYMPHOMA_EXALLC	genus Parabacteroidesgenus Parabacteroides|| id:ebi-a-GCST90017039	Inverse variance weighted (multiplicative random effects)	5	-0.794111	0.575282	0.167468	-1.92166	0.333442	0.451983	0.146363	1.39576
ebi-a-GCST90017056	finngen_R9_CD2_FOLLICULAR_LYMPHOMA_EXALLC	genus Ruminococcaceae UCG005genus Ruminococcaceae UCG005|| id:ebi-a-GCST90017056	Inverse variance weighted (multiplicative random effects)	14	0.0505855	0.273464	0.853245	-0.485405	0.586576	1.05189	0.615448	1.79782
ebi-a-GCST90017069	finngen_R9_CD2_FOLLICULAR_LYMPHOMA_EXALLC	genus Slackiagenus Slackia|| id:ebi-a-GCST90017069	Inverse variance weighted (multiplicative random effects)	6	-0.712788	0.369506	0.0537273	-1.43702	0.0114442	0.490275	0.237635	1.01151
ebi-a-GCST90017110	finngen_R9_CD2_FOLLICULAR_LYMPHOMA_EXALLC	phylum Actinobacteriaphylum Actinobacteria|| id:ebi-a-GCST90017110	MR Egger	14	-0.623188	1.21304	0.616762	-3.00076	1.75438	0.536232	0.0497495	5.77986
ebi-a-GCST90017111	finngen_R9_CD2_FOLLICULAR_LYMPHOMA_EXALLC	phylum Bacteroidetesphylum Bacteroidetes|| id:ebi-a-GCST90017111	MR Egger	10	0.455548	0.597506	0.467694	-0.715565	1.62666	1.57704	0.488916	5.08685
ebi-a-GCST90017112	finngen_R9_CD2_FOLLICULAR_LYMPHOMA_EXALLC	phylum Cyanobacteriaphylum Cyanobacteria|| id:ebi-a-GCST90017112	MR Egger	8	0.55936	0.680433	0.442475	-0.774289	1.89301	1.74955	0.461031	6.63932
ebi-a-GCST90017113	finngen_R9_CD2_FOLLICULAR_LYMPHOMA_EXALLC	phylum Euryarchaeotaphylum Euryarchaeota|| id:ebi-a-GCST90017113	MR Egger	11	0.351409	0.605188	0.575718	-0.834759	1.53758	1.42107	0.433979	4.65331
ebi-a-GCST90017114	finngen_R9_CD2_FOLLICULAR_LYMPHOMA_EXALLC	phylum Firmicutesphylum Firmicutes|| id:ebi-a-GCST90017114	MR Egger	15	0.069117	0.629336	0.914225	-1.16438	1.30262	1.07156	0.312115	3.67891
ebi-a-GCST90017115	finngen_R9_CD2_FOLLICULAR_LYMPHOMA_EXALLC	phylum Lentisphaeraephylum Lentisphaerae|| id:ebi-a-GCST90017115	MR Egger	9	0.365966	0.666073	0.599787	-0.939537	1.67147	1.44191	0.390809	5.31997
ebi-a-GCST90017116	finngen_R9_CD2_FOLLICULAR_LYMPHOMA_EXALLC	phylum Proteobacteriaphylum Proteobacteria|| id:ebi-a-GCST90017116	MR Egger	12	0.590437	0.876103	0.515628	-1.12673	2.3076	1.80478	0.324093	10.0503
ebi-a-GCST90017117	finngen_R9_CD2_FOLLICULAR_LYMPHOMA_EXALLC	phylum Tenericutesphylum Tenericutes|| id:ebi-a-GCST90017117	MR Egger	12	0.748511	0.672631	0.291824	-0.569845	2.06687	2.11385	0.565613	7.90004
ebi-a-GCST90017118	finngen_R9_CD2_FOLLICULAR_LYMPHOMA_EXALLC	phylum Verrucomicrobiaphylum Verrucomicrobia|| id:ebi-a-GCST90017118	MR Egger	12	-0.21911	0.765809	0.780629	-1.7201	1.28188	0.803233	0.179049	3.60339
ebi-a-GCST90016908	finngen_R9_CD2_FOLLICULAR_LYMPHOMA_EXALLC	class Actinobacteria|| id:ebi-a-GCST90016908	MR Egger	14	-1.27074	0.59009	0.0523184	-2.42732	-0.114163	0.280624	0.0882734	0.892113
ebi-a-GCST90016909	finngen_R9_CD2_FOLLICULAR_LYMPHOMA_EXALLC	class Alphaproteobacteria|| id:ebi-a-GCST90016909	MR Egger	6	-1.02857	0.952488	0.340961	-2.89545	0.838305	0.357517	0.0552743	2.31244
ebi-a-GCST90016910	finngen_R9_CD2_FOLLICULAR_LYMPHOMA_EXALLC	class Bacilli|| id:ebi-a-GCST90016910	MR Egger	18	-0.27529	0.530591	0.610977	-1.31525	0.764668	0.759352	0.268408	2.14828
ebi-a-GCST90016911	finngen_R9_CD2_FOLLICULAR_LYMPHOMA_EXALLC	class Bacteroidia|| id:ebi-a-GCST90016911	MR Egger	13	0.00233129	0.458226	0.996032	-0.895791	0.900453	1.00233	0.408285	2.46072
ebi-a-GCST90016912	finngen_R9_CD2_FOLLICULAR_LYMPHOMA_EXALLC	class Betaproteobacteria|| id:ebi-a-GCST90016912	MR Egger	10	-1.33967	0.833763	0.146771	-2.97384	0.294505	0.261932	0.0511065	1.34246
ebi-a-GCST90016913	finngen_R9_CD2_FOLLICULAR_LYMPHOMA_EXALLC	class Clostridia|| id:ebi-a-GCST90016913	MR Egger	11	0.79694	0.644338	0.247449	-0.465963	2.05984	2.21874	0.627531	7.84474
ebi-a-GCST90016914	finngen_R9_CD2_FOLLICULAR_LYMPHOMA_EXALLC	class Coriobacteriia|| id:ebi-a-GCST90016914	MR Egger	14	-0.0978005	1.00195	0.923853	-2.06163	1.86603	0.90683	0.127247	6.46256
ebi-a-GCST90016915	finngen_R9_CD2_FOLLICULAR_LYMPHOMA_EXALLC	class Deltaproteobacteria|| id:ebi-a-GCST90016915	MR Egger	12	-0.584487	1.0824	0.601021	-2.70599	1.53702	0.557392	0.066804	4.6507
ebi-a-GCST90016916	finngen_R9_CD2_FOLLICULAR_LYMPHOMA_EXALLC	class Erysipelotrichia|| id:ebi-a-GCST90016916	MR Egger	13	-0.394127	1.07757	0.721484	-2.50616	1.71791	0.674269	0.081581	5.57285
ebi-a-GCST90016917	finngen_R9_CD2_FOLLICULAR_LYMPHOMA_EXALLC	class Gammaproteobacteria|| id:ebi-a-GCST90016917	MR Egger	6	-0.180609	1.23638	0.890926	-2.60392	2.2427	0.834762	0.0739829	9.41876
ebi-a-GCST90016918	finngen_R9_CD2_FOLLICULAR_LYMPHOMA_EXALLC	class Lentisphaeria|| id:ebi-a-GCST90016918	MR Egger	8	0.264164	0.697002	0.717738	-1.10196	1.63029	1.30234	0.332219	5.10535
ebi-a-GCST90016919	finngen_R9_CD2_FOLLICULAR_LYMPHOMA_EXALLC	class Melainabacteria|| id:ebi-a-GCST90016919	MR Egger	10	-0.308997	0.485216	0.542029	-1.26002	0.642026	0.734183	0.283648	1.90033
ebi-a-GCST90016920	finngen_R9_CD2_FOLLICULAR_LYMPHOMA_EXALLC	class Methanobacteria|| id:ebi-a-GCST90016920	MR Egger	9	-0.18982	0.543143	0.737004	-1.25438	0.874741	0.827108	0.285252	2.39825
ebi-a-GCST90016921	finngen_R9_CD2_FOLLICULAR_LYMPHOMA_EXALLC	class Mollicutes|| id:ebi-a-GCST90016921	MR Egger	12	0.748511	0.672631	0.291824	-0.569845	2.06687	2.11385	0.565613	7.90004
ebi-a-GCST90016922	finngen_R9_CD2_FOLLICULAR_LYMPHOMA_EXALLC	class Negativicutes|| id:ebi-a-GCST90016922	MR Egger	12	-1.04667	0.986705	0.313743	-2.98061	0.887276	0.351106	0.0507619	2.42851
ebi-a-GCST90016923	finngen_R9_CD2_FOLLICULAR_LYMPHOMA_EXALLC	class Verrucomicrobiae|| id:ebi-a-GCST90016923	MR Egger	11	0.287146	0.892325	0.754956	-1.46181	2.0361	1.33262	0.231816	7.66069
ebi-a-GCST90017090	finngen_R9_CD2_FOLLICULAR_LYMPHOMA_EXALLC	order Actinomycetales|| id:ebi-a-GCST90017090	MR Egger	4	-0.705356	0.571666	0.342576	-1.82582	0.41511	0.493933	0.161085	1.51454
ebi-a-GCST90017091	finngen_R9_CD2_FOLLICULAR_LYMPHOMA_EXALLC	order Bacillales|| id:ebi-a-GCST90017091	MR Egger	8	-0.0183783	0.581603	0.975816	-1.15832	1.12156	0.98179	0.314013	3.06965
ebi-a-GCST90017092	finngen_R9_CD2_FOLLICULAR_LYMPHOMA_EXALLC	order Bacteroidales|| id:ebi-a-GCST90017092	MR Egger	13	0.00233129	0.458226	0.996032	-0.895791	0.900453	1.00233	0.408285	2.46072
ebi-a-GCST90017093	finngen_R9_CD2_FOLLICULAR_LYMPHOMA_EXALLC	order Bifidobacteriales|| id:ebi-a-GCST90017093	MR Egger	11	-0.375217	0.778401	0.641287	-1.90088	1.15045	0.68714	0.149437	3.15961
ebi-a-GCST90017094	finngen_R9_CD2_FOLLICULAR_LYMPHOMA_EXALLC	order Burkholderiales|| id:ebi-a-GCST90017094	MR Egger	10	-1.36544	0.847047	0.145628	-3.02565	0.294776	0.255269	0.0485263	1.34283
ebi-a-GCST90017095	finngen_R9_CD2_FOLLICULAR_LYMPHOMA_EXALLC	order Clostridiales|| id:ebi-a-GCST90017095	MR Egger	12	0.771384	0.633997	0.251655	-0.471251	2.01402	2.16276	0.624221	7.49337
ebi-a-GCST90017096	finngen_R9_CD2_FOLLICULAR_LYMPHOMA_EXALLC	order Coriobacteriales|| id:ebi-a-GCST90017096	MR Egger	14	-0.0978005	1.00195	0.923853	-2.06163	1.86603	0.90683	0.127247	6.46256
ebi-a-GCST90017097	finngen_R9_CD2_FOLLICULAR_LYMPHOMA_EXALLC	order Desulfovibrionales|| id:ebi-a-GCST90017097	MR Egger	11	-0.824829	1.05971	0.456335	-2.90186	1.2522	0.43831	0.0549209	3.49804
ebi-a-GCST90017098	finngen_R9_CD2_FOLLICULAR_LYMPHOMA_EXALLC	order Enterobacteriales|| id:ebi-a-GCST90017098	MR Egger	7	-0.288847	2.58461	0.915364	-5.35468	4.77699	0.749127	0.00472597	118.746
ebi-a-GCST90017099	finngen_R9_CD2_FOLLICULAR_LYMPHOMA_EXALLC	order Erysipelotrichales|| id:ebi-a-GCST90017099	MR Egger	13	-0.394127	1.07757	0.721484	-2.50616	1.71791	0.674269	0.081581	5.57285
ebi-a-GCST90017100	finngen_R9_CD2_FOLLICULAR_LYMPHOMA_EXALLC	order Gastranaerophilales|| id:ebi-a-GCST90017100	MR Egger	9	-0.390662	0.501815	0.461775	-1.37422	0.592896	0.676609	0.253037	1.80922
ebi-a-GCST90017101	finngen_R9_CD2_FOLLICULAR_LYMPHOMA_EXALLC	order Lactobacillales|| id:ebi-a-GCST90017101	MR Egger	15	-0.0507758	0.552981	0.928239	-1.13462	1.03307	0.950492	0.321545	2.80967
ebi-a-GCST90017102	finngen_R9_CD2_FOLLICULAR_LYMPHOMA_EXALLC	order Methanobacteriales|| id:ebi-a-GCST90017102	MR Egger	9	-0.18982	0.543143	0.737004	-1.25438	0.874741	0.827108	0.285252	2.39825
ebi-a-GCST90017103	finngen_R9_CD2_FOLLICULAR_LYMPHOMA_EXALLC	order Mollicutes RF9|| id:ebi-a-GCST90017103	MR Egger	12	0.831515	0.576821	0.180003	-0.299053	1.96208	2.2968	0.74152	7.11414
ebi-a-GCST90017104	finngen_R9_CD2_FOLLICULAR_LYMPHOMA_EXALLC	order NB1n|| id:ebi-a-GCST90017104	MR Egger	12	0.98959	0.709593	0.193344	-0.401211	2.38039	2.69013	0.669508	10.8091
ebi-a-GCST90017105	finngen_R9_CD2_FOLLICULAR_LYMPHOMA_EXALLC	order Pasteurellales|| id:ebi-a-GCST90017105	MR Egger	13	-0.418825	0.323798	0.222349	-1.05347	0.215819	0.657819	0.348726	1.24088
ebi-a-GCST90017106	finngen_R9_CD2_FOLLICULAR_LYMPHOMA_EXALLC	order Rhodospirillales|| id:ebi-a-GCST90017106	MR Egger	13	-1.33822	0.624702	0.0553963	-2.56263	-0.1138	0.262313	0.0771016	0.892436
ebi-a-GCST90017107	finngen_R9_CD2_FOLLICULAR_LYMPHOMA_EXALLC	order Selenomonadales|| id:ebi-a-GCST90017107	MR Egger	12	-1.04667	0.986705	0.313743	-2.98061	0.887276	0.351106	0.0507619	2.42851
ebi-a-GCST90017108	finngen_R9_CD2_FOLLICULAR_LYMPHOMA_EXALLC	order Verrucomicrobiales|| id:ebi-a-GCST90017108	MR Egger	11	0.287146	0.892325	0.754956	-1.46181	2.0361	1.33262	0.231816	7.66069
ebi-a-GCST90017109	finngen_R9_CD2_FOLLICULAR_LYMPHOMA_EXALLC	order Victivallales|| id:ebi-a-GCST90017109	MR Egger	8	0.264164	0.697002	0.717738	-1.10196	1.63029	1.30234	0.332219	5.10535
ebi-a-GCST90016924	finngen_R9_CD2_FOLLICULAR_LYMPHOMA_EXALLC	family Acidaminococcaceae|| id:ebi-a-GCST90016924	MR Egger	7	-0.0385898	0.729644	0.959869	-1.46869	1.39151	0.962145	0.230227	4.02092
ebi-a-GCST90016925	finngen_R9_CD2_FOLLICULAR_LYMPHOMA_EXALLC	family Actinomycetaceae|| id:ebi-a-GCST90016925	MR Egger	4	-0.702483	0.570358	0.343244	-1.82038	0.415418	0.495354	0.161964	1.515
ebi-a-GCST90016926	finngen_R9_CD2_FOLLICULAR_LYMPHOMA_EXALLC	family Alcaligenaceae|| id:ebi-a-GCST90016926	MR Egger	11	-1.38756	1.19318	0.274772	-3.7262	0.951075	0.249683	0.0240842	2.58849
ebi-a-GCST90016927	finngen_R9_CD2_FOLLICULAR_LYMPHOMA_EXALLC	family Bacteroidaceae|| id:ebi-a-GCST90016927	MR Egger	8	1.1633	1.5429	0.479399	-1.86078	4.18738	3.20049	0.155552	65.8501
ebi-a-GCST90016928	finngen_R9_CD2_FOLLICULAR_LYMPHOMA_EXALLC	family Bacteroidales S24 7group|| id:ebi-a-GCST90016928	MR Egger	8	-0.266899	0.779087	0.743598	-1.79391	1.26011	0.765751	0.166309	3.52582
ebi-a-GCST90016929	finngen_R9_CD2_FOLLICULAR_LYMPHOMA_EXALLC	family Bifidobacteriaceae|| id:ebi-a-GCST90016929	MR Egger	11	-0.375217	0.778401	0.641287	-1.90088	1.15045	0.68714	0.149437	3.15961
ebi-a-GCST90016931	finngen_R9_CD2_FOLLICULAR_LYMPHOMA_EXALLC	family Clostridiaceae1|| id:ebi-a-GCST90016931	MR Egger	10	0.597043	0.69484	0.415205	-0.764843	1.95893	1.81674	0.465407	7.09173
ebi-a-GCST90016932	finngen_R9_CD2_FOLLICULAR_LYMPHOMA_EXALLC	family Clostridiales vadin BB60 group|| id:ebi-a-GCST90016932	MR Egger	15	0.454145	0.489266	0.37021	-0.504817	1.41311	1.57483	0.603616	4.1087
ebi-a-GCST90016933	finngen_R9_CD2_FOLLICULAR_LYMPHOMA_EXALLC	family Coriobacteriaceae|| id:ebi-a-GCST90016933	MR Egger	14	-0.0978005	1.00195	0.923853	-2.06163	1.86603	0.90683	0.127247	6.46256
ebi-a-GCST90016934	finngen_R9_CD2_FOLLICULAR_LYMPHOMA_EXALLC	family Defluviitaleaceae|| id:ebi-a-GCST90016934	MR Egger	11	-0.184194	0.82207	0.827713	-1.79545	1.42706	0.831774	0.166052	4.16644
ebi-a-GCST90016935	finngen_R9_CD2_FOLLICULAR_LYMPHOMA_EXALLC	family Desulfovibrionaceae|| id:ebi-a-GCST90016935	MR Egger	9	-1.07251	1.10553	0.3643	-3.23934	1.09433	0.34215	0.0391896	2.98718
ebi-a-GCST90016936	finngen_R9_CD2_FOLLICULAR_LYMPHOMA_EXALLC	family Enterobacteriaceae|| id:ebi-a-GCST90016936	MR Egger	7	-0.288847	2.58461	0.915364	-5.35468	4.77699	0.749127	0.00472597	118.746
ebi-a-GCST90016937	finngen_R9_CD2_FOLLICULAR_LYMPHOMA_EXALLC	family Erysipelotrichaceae|| id:ebi-a-GCST90016937	MR Egger	13	-0.394127	1.07757	0.721484	-2.50616	1.71791	0.674269	0.081581	5.57285
ebi-a-GCST90016938	finngen_R9_CD2_FOLLICULAR_LYMPHOMA_EXALLC	family Family XI|| id:ebi-a-GCST90016938	MR Egger	8	1.03451	0.812446	0.250009	-0.557889	2.6269	2.81372	0.572416	13.8308
ebi-a-GCST90016939	finngen_R9_CD2_FOLLICULAR_LYMPHOMA_EXALLC	family Family XIII|| id:ebi-a-GCST90016939	MR Egger	7	0.485515	1.36781	0.737103	-2.1954	3.16643	1.62501	0.111314	23.7226
ebi-a-GCST90016940	finngen_R9_CD2_FOLLICULAR_LYMPHOMA_EXALLC	family Lachnospiraceae|| id:ebi-a-GCST90016940	MR Egger	16	-0.603149	0.792478	0.45923	-2.15641	0.950108	0.547086	0.11574	2.58599
ebi-a-GCST90016941	finngen_R9_CD2_FOLLICULAR_LYMPHOMA_EXALLC	family Lactobacillaceae|| id:ebi-a-GCST90016941	MR Egger	8	-0.333978	0.431872	0.468691	-1.18045	0.512491	0.71607	0.307141	1.66945
ebi-a-GCST90016942	finngen_R9_CD2_FOLLICULAR_LYMPHOMA_EXALLC	family Methanobacteriaceae|| id:ebi-a-GCST90016942	MR Egger	9	-0.18982	0.543143	0.737004	-1.25438	0.874741	0.827108	0.285252	2.39825
ebi-a-GCST90016943	finngen_R9_CD2_FOLLICULAR_LYMPHOMA_EXALLC	family Oxalobacteraceae|| id:ebi-a-GCST90016943	MR Egger	14	0.204017	0.514728	0.698798	-0.80485	1.21288	1.22632	0.447155	3.36317
ebi-a-GCST90016944	finngen_R9_CD2_FOLLICULAR_LYMPHOMA_EXALLC	family Pasteurellaceae|| id:ebi-a-GCST90016944	MR Egger	13	-0.418825	0.323798	0.222349	-1.05347	0.215819	0.657819	0.348726	1.24088
ebi-a-GCST90016945	finngen_R9_CD2_FOLLICULAR_LYMPHOMA_EXALLC	family Peptococcaceae|| id:ebi-a-GCST90016945	MR Egger	9	-1.36732	0.571036	0.0478548	-2.48655	-0.248087	0.254789	0.0831965	0.780292
ebi-a-GCST90016946	finngen_R9_CD2_FOLLICULAR_LYMPHOMA_EXALLC	family Peptostreptococcaceae|| id:ebi-a-GCST90016946	MR Egger	13	-0.86601	0.446226	0.0783427	-1.74061	0.00859381	0.420627	0.175413	1.00863
ebi-a-GCST90016947	finngen_R9_CD2_FOLLICULAR_LYMPHOMA_EXALLC	family Porphyromonadaceae|| id:ebi-a-GCST90016947	MR Egger	9	0.622943	1.37349	0.663881	-2.0691	3.31499	1.86441	0.126299	27.522
ebi-a-GCST90016948	finngen_R9_CD2_FOLLICULAR_LYMPHOMA_EXALLC	family Prevotellaceae|| id:ebi-a-GCST90016948	MR Egger	16	1.05606	0.829611	0.223765	-0.569975	2.6821	2.87503	0.565539	14.6157
ebi-a-GCST90016949	finngen_R9_CD2_FOLLICULAR_LYMPHOMA_EXALLC	family Rhodospirillaceae|| id:ebi-a-GCST90016949	MR Egger	14	-1.51945	0.637058	0.0344412	-2.76808	-0.270815	0.218833	0.0627824	0.762758
ebi-a-GCST90016950	finngen_R9_CD2_FOLLICULAR_LYMPHOMA_EXALLC	family Rikenellaceae|| id:ebi-a-GCST90016950	MR Egger	16	1.39249	0.637378	0.0464103	0.143225	2.64175	4.02484	1.15399	14.0377
ebi-a-GCST90016951	finngen_R9_CD2_FOLLICULAR_LYMPHOMA_EXALLC	family Ruminococcaceae|| id:ebi-a-GCST90016951	MR Egger	10	0.487736	0.619852	0.454041	-0.727174	1.70265	1.62863	0.483273	5.48846
ebi-a-GCST90016952	finngen_R9_CD2_FOLLICULAR_LYMPHOMA_EXALLC	family Streptococcaceae|| id:ebi-a-GCST90016952	MR Egger	11	0.615701	1.03804	0.567694	-1.41886	2.65027	1.85095	0.241989	14.1578
ebi-a-GCST90016956	finngen_R9_CD2_FOLLICULAR_LYMPHOMA_EXALLC	family Veillonellaceae|| id:ebi-a-GCST90016956	MR Egger	18	-0.500771	0.330659	0.149412	-1.14886	0.147321	0.606063	0.316997	1.15873
ebi-a-GCST90016957	finngen_R9_CD2_FOLLICULAR_LYMPHOMA_EXALLC	family Verrucomicrobiaceae|| id:ebi-a-GCST90016957	MR Egger	11	0.285513	0.892328	0.756299	-1.46345	2.03448	1.33044	0.231436	7.64825
ebi-a-GCST90016958	finngen_R9_CD2_FOLLICULAR_LYMPHOMA_EXALLC	family Victivallaceae|| id:ebi-a-GCST90016958	MR Egger	11	0.298804	0.565378	0.609934	-0.809338	1.40695	1.34825	0.445153	4.08346
ebi-a-GCST90016959	finngen_R9_CD2_FOLLICULAR_LYMPHOMA_EXALLC	genus Actinomycesgenus Actinomyces|| id:ebi-a-GCST90016959	MR Egger	7	0.037695	0.723283	0.960454	-1.37994	1.45533	1.03841	0.251594	4.2859
ebi-a-GCST90016960	finngen_R9_CD2_FOLLICULAR_LYMPHOMA_EXALLC	genus Adlercreutziagenus Adlercreutzia|| id:ebi-a-GCST90016960	MR Egger	8	0.276528	0.983702	0.788069	-1.65153	2.20458	1.31854	0.191757	9.06648
ebi-a-GCST90016961	finngen_R9_CD2_FOLLICULAR_LYMPHOMA_EXALLC	genus Akkermansiagenus Akkermansia|| id:ebi-a-GCST90016961	MR Egger	11	0.276045	0.892091	0.764034	-1.47245	2.02454	1.31791	0.229362	7.57265
ebi-a-GCST90016962	finngen_R9_CD2_FOLLICULAR_LYMPHOMA_EXALLC	genus Alistipesgenus Alistipes|| id:ebi-a-GCST90016962	MR Egger	12	-2.04495	1.38042	0.169309	-4.75056	0.660671	0.129387	0.00864681	1.93609
ebi-a-GCST90016963	finngen_R9_CD2_FOLLICULAR_LYMPHOMA_EXALLC	genus Allisonellagenus Allisonella|| id:ebi-a-GCST90016963	MR Egger	8	-0.0183217	0.961431	0.985414	-1.90273	1.86608	0.981845	0.149161	6.46293
ebi-a-GCST90016964	finngen_R9_CD2_FOLLICULAR_LYMPHOMA_EXALLC	genus Alloprevotellagenus Alloprevotella|| id:ebi-a-GCST90016964	MR Egger	5	-0.829559	2.51077	0.762827	-5.75067	4.09156	0.436241	0.00318064	59.8329
ebi-a-GCST90016965	finngen_R9_CD2_FOLLICULAR_LYMPHOMA_EXALLC	genus Anaerofilumgenus Anaerofilum|| id:ebi-a-GCST90016965	MR Egger	10	0.0654774	0.7977	0.936597	-1.49802	1.62897	1.06767	0.223574	5.09862
ebi-a-GCST90016966	finngen_R9_CD2_FOLLICULAR_LYMPHOMA_EXALLC	genus Anaerostipesgenus Anaerostipes|| id:ebi-a-GCST90016966	MR Egger	13	0.146342	0.87808	0.870661	-1.5747	1.86738	1.15759	0.207071	6.47131
ebi-a-GCST90016967	finngen_R9_CD2_FOLLICULAR_LYMPHOMA_EXALLC	genus Anaerotruncusgenus Anaerotruncus|| id:ebi-a-GCST90016967	MR Egger	13	0.000149313	0.675846	0.999828	-1.32451	1.32481	1.00015	0.265934	3.76146
ebi-a-GCST90016968	finngen_R9_CD2_FOLLICULAR_LYMPHOMA_EXALLC	genus Bacteroidesgenus Bacteroides|| id:ebi-a-GCST90016968	MR Egger	8	1.1633	1.5429	0.479399	-1.86078	4.18738	3.20049	0.155552	65.8501
ebi-a-GCST90016969	finngen_R9_CD2_FOLLICULAR_LYMPHOMA_EXALLC	genus Barnesiellagenus Barnesiella|| id:ebi-a-GCST90016969	MR Egger	12	-0.722945	1.0014	0.486873	-2.68569	1.2398	0.485321	0.0681742	3.45492
ebi-a-GCST90016970	finngen_R9_CD2_FOLLICULAR_LYMPHOMA_EXALLC	genus Bifidobacteriumgenus Bifidobacterium|| id:ebi-a-GCST90016970	MR Egger	12	-0.532143	0.468573	0.282581	-1.45055	0.386259	0.587345	0.234442	1.47147
ebi-a-GCST90016971	finngen_R9_CD2_FOLLICULAR_LYMPHOMA_EXALLC	genus Bilophilagenus Bilophila|| id:ebi-a-GCST90016971	MR Egger	13	0.642129	1.45119	0.666713	-2.2022	3.48646	1.90052	0.110559	32.6701
ebi-a-GCST90016973	finngen_R9_CD2_FOLLICULAR_LYMPHOMA_EXALLC	genus Butyricicoccusgenus Butyricicoccus|| id:ebi-a-GCST90016973	MR Egger	8	0.847357	0.517083	0.152383	-0.166125	1.86084	2.33347	0.84694	6.42913
ebi-a-GCST90016974	finngen_R9_CD2_FOLLICULAR_LYMPHOMA_EXALLC	genus Butyricimonasgenus Butyricimonas|| id:ebi-a-GCST90016974	MR Egger	13	0.0984649	1.07113	0.928409	-2.00095	2.19788	1.10348	0.135207	9.00591
ebi-a-GCST90016975	finngen_R9_CD2_FOLLICULAR_LYMPHOMA_EXALLC	genus Butyrivibriogenus Butyrivibrio|| id:ebi-a-GCST90016975	MR Egger	15	-0.155126	0.594924	0.798371	-1.32118	1.01093	0.856308	0.266821	2.74814
ebi-a-GCST90016976	finngen_R9_CD2_FOLLICULAR_LYMPHOMA_EXALLC	genus Candidatus Soleaferreagenus Candidatus Soleaferrea|| id:ebi-a-GCST90016976	MR Egger	9	0.379986	2.12462	0.863123	-3.78427	4.54424	1.46226	0.0227255	94.0888
ebi-a-GCST90016977	finngen_R9_CD2_FOLLICULAR_LYMPHOMA_EXALLC	genus Catenibacteriumgenus Catenibacterium|| id:ebi-a-GCST90016977	MR Egger	4	-3.33908	2.39791	0.298385	-8.03898	1.36082	0.0354695	0.000322637	3.89938
ebi-a-GCST90016978	finngen_R9_CD2_FOLLICULAR_LYMPHOMA_EXALLC	genus Christensenellaceae R 7groupgenus Christensenellaceae R 7group|| id:ebi-a-GCST90016978	MR Egger	8	0.12939	1.23093	0.91971	-2.28323	2.54201	1.13813	0.101955	12.7052
ebi-a-GCST90016979	finngen_R9_CD2_FOLLICULAR_LYMPHOMA_EXALLC	genus Clostridium innocuum groupgenus Clostridium innocuum group|| id:ebi-a-GCST90016979	MR Egger	8	0.0472464	0.830599	0.956486	-1.58073	1.67522	1.04838	0.205825	5.33997
ebi-a-GCST90016980	finngen_R9_CD2_FOLLICULAR_LYMPHOMA_EXALLC	genus Clostridium sensustricto1genus Clostridium sensustricto1|| id:ebi-a-GCST90016980	MR Egger	6	-0.41013	0.701274	0.590058	-1.78463	0.964367	0.663564	0.16786	2.62313
ebi-a-GCST90016981	finngen_R9_CD2_FOLLICULAR_LYMPHOMA_EXALLC	genus Collinsellagenus Collinsella|| id:ebi-a-GCST90016981	MR Egger	9	0.809496	1.04684	0.464666	-1.24231	2.8613	2.24678	0.288717	17.4843
ebi-a-GCST90016982	finngen_R9_CD2_FOLLICULAR_LYMPHOMA_EXALLC	genus Coprobactergenus Coprobacter|| id:ebi-a-GCST90016982	MR Egger	11	-1.34439	0.629942	0.0616048	-2.57908	-0.109702	0.260699	0.0758441	0.896101
ebi-a-GCST90016983	finngen_R9_CD2_FOLLICULAR_LYMPHOMA_EXALLC	genus Coprococcus1genus Coprococcus1|| id:ebi-a-GCST90016983	MR Egger	11	0.62607	0.568015	0.298972	-0.487239	1.73938	1.87025	0.61432	5.69381
ebi-a-GCST90016984	finngen_R9_CD2_FOLLICULAR_LYMPHOMA_EXALLC	genus Coprococcus2genus Coprococcus2|| id:ebi-a-GCST90016984	MR Egger	8	-2.58313	2.4207	0.32697	-7.3277	2.16145	0.0755373	0.000657081	8.68369
ebi-a-GCST90016985	finngen_R9_CD2_FOLLICULAR_LYMPHOMA_EXALLC	genus Coprococcus3genus Coprococcus3|| id:ebi-a-GCST90016985	MR Egger	8	-1.10181	1.68338	0.537044	-4.40123	2.19762	0.332271	0.0122622	9.00356
ebi-a-GCST90016986	finngen_R9_CD2_FOLLICULAR_LYMPHOMA_EXALLC	genus Defluviitaleaceae UCG011genus Defluviitaleaceae UCG011|| id:ebi-a-GCST90016986	MR Egger	9	-0.473565	1.02836	0.659117	-2.48915	1.54202	0.622778	0.0829808	4.67401
ebi-a-GCST90016987	finngen_R9_CD2_FOLLICULAR_LYMPHOMA_EXALLC	genus Desulfovibriogenus Desulfovibrio|| id:ebi-a-GCST90016987	MR Egger	9	-0.21939	0.629514	0.737705	-1.45324	1.01446	0.803008	0.233812	2.75787
ebi-a-GCST90016988	finngen_R9_CD2_FOLLICULAR_LYMPHOMA_EXALLC	genus Dialistergenus Dialister|| id:ebi-a-GCST90016988	MR Egger	11	0.274475	0.886474	0.763895	-1.46301	2.01196	1.31584	0.231537	7.47799
ebi-a-GCST90016989	finngen_R9_CD2_FOLLICULAR_LYMPHOMA_EXALLC	genus Doreagenus Dorea|| id:ebi-a-GCST90016989	MR Egger	10	-0.183266	0.829527	0.830682	-1.80914	1.44261	0.832547	0.163795	4.23171
ebi-a-GCST90016990	finngen_R9_CD2_FOLLICULAR_LYMPHOMA_EXALLC	genus Eggerthellagenus Eggerthella|| id:ebi-a-GCST90016990	MR Egger	9	1.62922	0.710224	0.0554837	0.237178	3.02126	5.09988	1.26767	20.517
ebi-a-GCST90016991	finngen_R9_CD2_FOLLICULAR_LYMPHOMA_EXALLC	genus Eisenbergiellagenus Eisenbergiella|| id:ebi-a-GCST90016991	MR Egger	11	0.148752	1.36955	0.915892	-2.53557	2.83307	1.16038	0.0792168	16.9976
ebi-a-GCST90016992	finngen_R9_CD2_FOLLICULAR_LYMPHOMA_EXALLC	genus Enterorhabdusgenus Enterorhabdus|| id:ebi-a-GCST90016992	MR Egger	6	0.728631	0.921437	0.473331	-1.07739	2.53465	2.07224	0.340484	12.612
ebi-a-GCST90016993	finngen_R9_CD2_FOLLICULAR_LYMPHOMA_EXALLC	genus Erysipelatoclostridiumgenus Erysipelatoclostridium|| id:ebi-a-GCST90016993	MR Egger	15	-1.1612	0.643496	0.0943574	-2.42245	0.100055	0.313111	0.088704	1.10523
ebi-a-GCST90016995	finngen_R9_CD2_FOLLICULAR_LYMPHOMA_EXALLC	genus Escherichia Shigellagenus Escherichia Shigella|| id:ebi-a-GCST90016995	MR Egger	10	-0.523258	0.967255	0.60326	-2.41908	1.37256	0.592587	0.0890036	3.94545
ebi-a-GCST90016996	finngen_R9_CD2_FOLLICULAR_LYMPHOMA_EXALLC	genus Eubacterium brachy groupgenus Eubacterium brachy group|| id:ebi-a-GCST90016996	MR Egger	10	0.249044	0.667919	0.718934	-1.06008	1.55817	1.2828	0.346429	4.7501
ebi-a-GCST90016997	finngen_R9_CD2_FOLLICULAR_LYMPHOMA_EXALLC	genus Eubacterium coprostanoligenes groupgenus Eubacterium coprostanoligenes group|| id:ebi-a-GCST90016997	MR Egger	12	-0.313832	0.969864	0.752919	-2.21477	1.5871	0.730642	0.109179	4.88956
ebi-a-GCST90016998	finngen_R9_CD2_FOLLICULAR_LYMPHOMA_EXALLC	genus Eubacterium eligens groupgenus Eubacterium eligens group|| id:ebi-a-GCST90016998	MR Egger	6	-0.911956	1.38818	0.547094	-3.63279	1.80888	0.401738	0.0264423	6.1036
ebi-a-GCST90016999	finngen_R9_CD2_FOLLICULAR_LYMPHOMA_EXALLC	genus Eubacterium fissicatena groupgenus Eubacterium fissicatena group|| id:ebi-a-GCST90016999	MR Egger	9	0.587756	0.810826	0.492036	-1.00146	2.17697	1.79994	0.367342	8.81958
ebi-a-GCST90017000	finngen_R9_CD2_FOLLICULAR_LYMPHOMA_EXALLC	genus Eubacterium hallii groupgenus Eubacterium hallii group|| id:ebi-a-GCST90017000	MR Egger	14	0.350345	0.422392	0.423054	-0.477544	1.17823	1.41956	0.620305	3.24863
ebi-a-GCST90017001	finngen_R9_CD2_FOLLICULAR_LYMPHOMA_EXALLC	genus Eubacterium nodatum groupgenus Eubacterium nodatum group|| id:ebi-a-GCST90017001	MR Egger	11	-0.793905	0.517168	0.159131	-1.80755	0.219744	0.452076	0.164055	1.24576
ebi-a-GCST90017002	finngen_R9_CD2_FOLLICULAR_LYMPHOMA_EXALLC	genus Eubacterium oxidoreducens groupgenus Eubacterium oxidoreducens group|| id:ebi-a-GCST90017002	MR Egger	5	-0.296542	0.784685	0.73065	-1.83452	1.24144	0.743384	0.15969	3.46059
ebi-a-GCST90017003	finngen_R9_CD2_FOLLICULAR_LYMPHOMA_EXALLC	genus Eubacterium rectale groupgenus Eubacterium rectale group|| id:ebi-a-GCST90017003	MR Egger	8	-0.962578	1.41561	0.521878	-3.73718	1.81202	0.381907	0.0238213	6.12281
ebi-a-GCST90017004	finngen_R9_CD2_FOLLICULAR_LYMPHOMA_EXALLC	genus Eubacterium ruminantium groupgenus Eubacterium ruminantium group|| id:ebi-a-GCST90017004	MR Egger	18	0.443314	0.44452	0.333469	-0.427945	1.31457	1.55786	0.651847	3.72316
ebi-a-GCST90017005	finngen_R9_CD2_FOLLICULAR_LYMPHOMA_EXALLC	genus Eubacterium ventriosum groupgenus Eubacterium ventriosum group|| id:ebi-a-GCST90017005	MR Egger	15	0.0414417	0.921568	0.964816	-1.76483	1.84772	1.04231	0.171215	6.34531
ebi-a-GCST90017006	finngen_R9_CD2_FOLLICULAR_LYMPHOMA_EXALLC	genus Eubacterium xylanophilum groupgenus Eubacterium xylanophilum group|| id:ebi-a-GCST90017006	MR Egger	9	0.367055	0.6833	0.607787	-0.972212	1.70632	1.44348	0.378245	5.50867
ebi-a-GCST90017007	finngen_R9_CD2_FOLLICULAR_LYMPHOMA_EXALLC	genus Faecalibacteriumgenus Faecalibacterium|| id:ebi-a-GCST90017007	MR Egger	10	-0.0843383	0.412293	0.843025	-0.892433	0.723756	0.91912	0.409658	2.06217
ebi-a-GCST90017008	finngen_R9_CD2_FOLLICULAR_LYMPHOMA_EXALLC	genus Family XIII AD3011 groupgenus Family XIII AD3011 group|| id:ebi-a-GCST90017008	MR Egger	13	-0.521784	1.26328	0.687515	-2.99782	1.95425	0.593461	0.0498959	7.05861
ebi-a-GCST90017009	finngen_R9_CD2_FOLLICULAR_LYMPHOMA_EXALLC	genus Family XIII UCG001genus Family XIII UCG001|| id:ebi-a-GCST90017009	MR Egger	8	-1.29174	1.28328	0.352985	-3.80696	1.22348	0.274793	0.0222156	3.39901
ebi-a-GCST90017010	finngen_R9_CD2_FOLLICULAR_LYMPHOMA_EXALLC	genus Flavonifractorgenus Flavonifractor|| id:ebi-a-GCST90017010	MR Egger	5	-0.294963	1.1785	0.818527	-2.60483	2.0149	0.744559	0.073916	7.49999
ebi-a-GCST90017011	finngen_R9_CD2_FOLLICULAR_LYMPHOMA_EXALLC	genus Fusicatenibactergenus Fusicatenibacter|| id:ebi-a-GCST90017011	MR Egger	18	-0.194866	0.766016	0.802436	-1.69626	1.30653	0.822945	0.183368	3.69332
ebi-a-GCST90017012	finngen_R9_CD2_FOLLICULAR_LYMPHOMA_EXALLC	genus Gordonibactergenus Gordonibacter|| id:ebi-a-GCST90017012	MR Egger	11	-1.04338	0.521511	0.076468	-2.06554	-0.021219	0.352262	0.126749	0.979005
ebi-a-GCST90017013	finngen_R9_CD2_FOLLICULAR_LYMPHOMA_EXALLC	genus Haemophilusgenus Haemophilus|| id:ebi-a-GCST90017013	MR Egger	9	-0.2767	0.415607	0.526878	-1.09129	0.537889	0.758282	0.335783	1.71239
ebi-a-GCST90017014	finngen_R9_CD2_FOLLICULAR_LYMPHOMA_EXALLC	genus Holdemanellagenus Holdemanella|| id:ebi-a-GCST90017014	MR Egger	11	-0.663319	0.443033	0.168558	-1.53166	0.205026	0.515139	0.216176	1.22756
ebi-a-GCST90017015	finngen_R9_CD2_FOLLICULAR_LYMPHOMA_EXALLC	genus Holdemaniagenus Holdemania|| id:ebi-a-GCST90017015	MR Egger	14	-0.475037	0.573239	0.423457	-1.59859	0.648512	0.621862	0.202182	1.91269
ebi-a-GCST90017016	finngen_R9_CD2_FOLLICULAR_LYMPHOMA_EXALLC	genus Howardellagenus Howardella|| id:ebi-a-GCST90017016	MR Egger	9	0.176681	0.716974	0.812423	-1.22859	1.58195	1.19325	0.292706	4.86443
ebi-a-GCST90017017	finngen_R9_CD2_FOLLICULAR_LYMPHOMA_EXALLC	genus Hungatellagenus Hungatella|| id:ebi-a-GCST90017017	MR Egger	5	-1.30146	1.15939	0.343368	-3.57387	0.970941	0.272133	0.0280472	2.64043
ebi-a-GCST90017018	finngen_R9_CD2_FOLLICULAR_LYMPHOMA_EXALLC	genus Intestinibactergenus Intestinibacter|| id:ebi-a-GCST90017018	MR Egger	15	-0.721933	0.591124	0.243664	-1.88054	0.436671	0.485812	0.152508	1.54755
ebi-a-GCST90017019	finngen_R9_CD2_FOLLICULAR_LYMPHOMA_EXALLC	genus Intestinimonasgenus Intestinimonas|| id:ebi-a-GCST90017019	MR Egger	16	-0.177961	0.484125	0.718674	-1.12685	0.770924	0.836975	0.324053	2.16176
ebi-a-GCST90017020	finngen_R9_CD2_FOLLICULAR_LYMPHOMA_EXALLC	genus Lachnoclostridiumgenus Lachnoclostridium|| id:ebi-a-GCST90017020	MR Egger	13	-1.45696	0.798359	0.0952605	-3.02174	0.107828	0.232944	0.0487164	1.11386
ebi-a-GCST90017021	finngen_R9_CD2_FOLLICULAR_LYMPHOMA_EXALLC	genus Lachnospiraceae FCS020 groupgenus Lachnospiraceae FCS020 group|| id:ebi-a-GCST90017021	MR Egger	12	0.0758784	0.859057	0.93136	-1.60787	1.75963	1.07883	0.200313	5.81028
ebi-a-GCST90017022	finngen_R9_CD2_FOLLICULAR_LYMPHOMA_EXALLC	genus Lachnospiraceae NC2004 groupgenus Lachnospiraceae NC2004 group|| id:ebi-a-GCST90017022	MR Egger	9	0.808269	0.728349	0.303779	-0.619296	2.23583	2.24402	0.538324	9.35428
ebi-a-GCST90017023	finngen_R9_CD2_FOLLICULAR_LYMPHOMA_EXALLC	genus Lachnospiraceae ND3007 groupgenus Lachnospiraceae ND3007 group|| id:ebi-a-GCST90017023	MR Egger	3	13.6871	11.9516	0.456972	-9.73798	37.1121	879462	5.9e-05	1.31e+16
ebi-a-GCST90017024	finngen_R9_CD2_FOLLICULAR_LYMPHOMA_EXALLC	genus Lachnospiraceae NK4A136 groupgenus Lachnospiraceae NK4A136 group|| id:ebi-a-GCST90017024	MR Egger	15	-0.470103	0.369244	0.22526	-1.19382	0.253614	0.624938	0.303061	1.28867
ebi-a-GCST90017025	finngen_R9_CD2_FOLLICULAR_LYMPHOMA_EXALLC	genus Lachnospiraceae UCG001genus Lachnospiraceae UCG001|| id:ebi-a-GCST90017025	MR Egger	13	0.540138	0.744212	0.483127	-0.918517	1.99879	1.71624	0.39911	7.38014
ebi-a-GCST90017026	finngen_R9_CD2_FOLLICULAR_LYMPHOMA_EXALLC	genus Lachnospiraceae UCG004genus Lachnospiraceae UCG004|| id:ebi-a-GCST90017026	MR Egger	12	-0.128035	0.963487	0.896919	-2.01647	1.7604	0.879822	0.133125	5.81476
ebi-a-GCST90017027	finngen_R9_CD2_FOLLICULAR_LYMPHOMA_EXALLC	genus Lachnospiraceae UCG008genus Lachnospiraceae UCG008|| id:ebi-a-GCST90017027	MR Egger	10	-0.627556	0.830015	0.471277	-2.25439	0.999274	0.533895	0.104938	2.71631
ebi-a-GCST90017028	finngen_R9_CD2_FOLLICULAR_LYMPHOMA_EXALLC	genus Lachnospiraceae UCG010genus Lachnospiraceae UCG010|| id:ebi-a-GCST90017028	MR Egger	10	1.11395	0.969167	0.283594	-0.785613	3.01352	3.04638	0.45584	20.359
ebi-a-GCST90017030	finngen_R9_CD2_FOLLICULAR_LYMPHOMA_EXALLC	genus Lactobacillusgenus Lactobacillus|| id:ebi-a-GCST90017030	MR Egger	8	0.00717504	0.428194	0.987174	-0.832085	0.846435	1.0072	0.435141	2.33132
ebi-a-GCST90017031	finngen_R9_CD2_FOLLICULAR_LYMPHOMA_EXALLC	genus Lactococcusgenus Lactococcus|| id:ebi-a-GCST90017031	MR Egger	8	0.271108	0.692682	0.709031	-1.08655	1.62877	1.31142	0.337379	5.09758
ebi-a-GCST90017032	finngen_R9_CD2_FOLLICULAR_LYMPHOMA_EXALLC	genus Marvinbryantiagenus Marvinbryantia|| id:ebi-a-GCST90017032	MR Egger	10	-0.165257	1.04107	0.87781	-2.20576	1.87525	0.847676	0.110167	6.52242
ebi-a-GCST90017033	finngen_R9_CD2_FOLLICULAR_LYMPHOMA_EXALLC	genus Methanobrevibactergenus Methanobrevibacter|| id:ebi-a-GCST90017033	MR Egger	6	0.155997	0.647912	0.821572	-1.11391	1.4259	1.16882	0.328273	4.16162
ebi-a-GCST90017034	finngen_R9_CD2_FOLLICULAR_LYMPHOMA_EXALLC	genus Odoribactergenus Odoribacter|| id:ebi-a-GCST90017034	MR Egger	7	0.0687373	0.906366	0.942489	-1.70774	1.84522	1.07115	0.181275	6.32946
ebi-a-GCST90017035	finngen_R9_CD2_FOLLICULAR_LYMPHOMA_EXALLC	genus Olsenellagenus Olsenella|| id:ebi-a-GCST90017035	MR Egger	10	-0.312865	0.392594	0.448501	-1.08235	0.456619	0.731349	0.338799	1.57873
ebi-a-GCST90017036	finngen_R9_CD2_FOLLICULAR_LYMPHOMA_EXALLC	genus Oscillibactergenus Oscillibacter|| id:ebi-a-GCST90017036	MR Egger	13	-0.919362	0.632195	0.173812	-2.15846	0.319741	0.398774	0.115502	1.37677
ebi-a-GCST90017037	finngen_R9_CD2_FOLLICULAR_LYMPHOMA_EXALLC	genus Oscillospiragenus Oscillospira|| id:ebi-a-GCST90017037	MR Egger	8	1.59109	0.963174	0.149638	-0.296728	3.47891	4.90911	0.743246	32.4245
ebi-a-GCST90017038	finngen_R9_CD2_FOLLICULAR_LYMPHOMA_EXALLC	genus Oxalobactergenus Oxalobacter|| id:ebi-a-GCST90017038	MR Egger	11	-0.145083	0.776088	0.855853	-1.66622	1.37605	0.86495	0.188961	3.95923
ebi-a-GCST90017039	finngen_R9_CD2_FOLLICULAR_LYMPHOMA_EXALLC	genus Parabacteroidesgenus Parabacteroides|| id:ebi-a-GCST90017039	MR Egger	5	0.170365	4.06989	0.969241	-7.80662	8.14735	1.18574	0.000407032	3454.21
ebi-a-GCST90017040	finngen_R9_CD2_FOLLICULAR_LYMPHOMA_EXALLC	genus Paraprevotellagenus Paraprevotella|| id:ebi-a-GCST90017040	MR Egger	13	0.482571	0.710522	0.511064	-0.910053	1.87519	1.62023	0.402503	6.52209
ebi-a-GCST90017041	finngen_R9_CD2_FOLLICULAR_LYMPHOMA_EXALLC	genus Parasutterellagenus Parasutterella|| id:ebi-a-GCST90017041	MR Egger	14	0.289963	0.471216	0.549815	-0.63362	1.21355	1.33638	0.530667	3.3654
ebi-a-GCST90017042	finngen_R9_CD2_FOLLICULAR_LYMPHOMA_EXALLC	genus Peptococcusgenus Peptococcus|| id:ebi-a-GCST90017042	MR Egger	12	0.13787	0.545421	0.80556	-0.931155	1.2069	1.14783	0.394098	3.34309
ebi-a-GCST90017043	finngen_R9_CD2_FOLLICULAR_LYMPHOMA_EXALLC	genus Phascolarctobacteriumgenus Phascolarctobacterium|| id:ebi-a-GCST90017043	MR Egger	7	0.390506	1.21773	0.761419	-1.99624	2.77725	1.47773	0.135845	16.0748
ebi-a-GCST90017044	finngen_R9_CD2_FOLLICULAR_LYMPHOMA_EXALLC	genus Prevotella7genus Prevotella7|| id:ebi-a-GCST90017044	MR Egger	11	-0.730829	0.700758	0.324191	-2.10431	0.642655	0.481509	0.121929	1.90152
ebi-a-GCST90017045	finngen_R9_CD2_FOLLICULAR_LYMPHOMA_EXALLC	genus Prevotella9genus Prevotella9|| id:ebi-a-GCST90017045	MR Egger	15	-0.344249	0.451546	0.459444	-1.22928	0.540781	0.708752	0.292504	1.71735
ebi-a-GCST90017046	finngen_R9_CD2_FOLLICULAR_LYMPHOMA_EXALLC	genus Rikenellaceae RC9 gut groupgenus Rikenellaceae RC9 gut group|| id:ebi-a-GCST90017046	MR Egger	11	-0.419853	0.724502	0.576464	-1.83988	1.00017	0.657143	0.158837	2.71875
ebi-a-GCST90017047	finngen_R9_CD2_FOLLICULAR_LYMPHOMA_EXALLC	genus Romboutsiagenus Romboutsia|| id:ebi-a-GCST90017047	MR Egger	13	0.252372	0.605396	0.684792	-0.934205	1.43895	1.28708	0.392898	4.21626
ebi-a-GCST90017048	finngen_R9_CD2_FOLLICULAR_LYMPHOMA_EXALLC	genus Roseburiagenus Roseburia|| id:ebi-a-GCST90017048	MR Egger	13	-1.37194	0.715983	0.0816826	-2.77527	0.0313859	0.253614	0.0623328	1.03188
ebi-a-GCST90017049	finngen_R9_CD2_FOLLICULAR_LYMPHOMA_EXALLC	genus Ruminiclostridium5genus Ruminiclostridium5|| id:ebi-a-GCST90017049	MR Egger	11	0.0194945	1.07265	0.985896	-2.0829	2.12189	1.01969	0.124569	8.34687
ebi-a-GCST90017050	finngen_R9_CD2_FOLLICULAR_LYMPHOMA_EXALLC	genus Ruminiclostridium6genus Ruminiclostridium6|| id:ebi-a-GCST90017050	MR Egger	15	-0.332275	0.491791	0.511108	-1.29619	0.631636	0.71729	0.273573	1.88068
ebi-a-GCST90017051	finngen_R9_CD2_FOLLICULAR_LYMPHOMA_EXALLC	genus Ruminiclostridium9genus Ruminiclostridium9|| id:ebi-a-GCST90017051	MR Egger	8	-0.436183	1.46136	0.775406	-3.30045	2.42808	0.6465	0.0368667	11.3371
ebi-a-GCST90017052	finngen_R9_CD2_FOLLICULAR_LYMPHOMA_EXALLC	genus Ruminococcaceae NK4A214 groupgenus Ruminococcaceae NK4A214 group|| id:ebi-a-GCST90017052	MR Egger	13	-0.201865	0.920567	0.830445	-2.00618	1.60245	0.817205	0.134502	4.96516
ebi-a-GCST90017053	finngen_R9_CD2_FOLLICULAR_LYMPHOMA_EXALLC	genus Ruminococcaceae UCG002genus Ruminococcaceae UCG002|| id:ebi-a-GCST90017053	MR Egger	20	0.873472	0.442009	0.0636697	0.00713494	1.73981	2.39521	1.00716	5.69626
ebi-a-GCST90017054	finngen_R9_CD2_FOLLICULAR_LYMPHOMA_EXALLC	genus Ruminococcaceae UCG003genus Ruminococcaceae UCG003|| id:ebi-a-GCST90017054	MR Egger	12	-1.85855	0.724131	0.0280542	-3.27785	-0.439252	0.155899	0.0377094	0.644518
ebi-a-GCST90017055	finngen_R9_CD2_FOLLICULAR_LYMPHOMA_EXALLC	genus Ruminococcaceae UCG004genus Ruminococcaceae UCG004|| id:ebi-a-GCST90017055	MR Egger	11	-1.27533	1.2834	0.346325	-3.79079	1.24013	0.279337	0.0225777	3.45605
ebi-a-GCST90017056	finngen_R9_CD2_FOLLICULAR_LYMPHOMA_EXALLC	genus Ruminococcaceae UCG005genus Ruminococcaceae UCG005|| id:ebi-a-GCST90017056	MR Egger	14	0.283543	0.767516	0.718244	-1.22079	1.78788	1.32783	0.294998	5.97674
ebi-a-GCST90017057	finngen_R9_CD2_FOLLICULAR_LYMPHOMA_EXALLC	genus Ruminococcaceae UCG009genus Ruminococcaceae UCG009|| id:ebi-a-GCST90017057	MR Egger	11	-0.0817465	0.759278	0.916625	-1.56993	1.40644	0.921506	0.20806	4.08139
ebi-a-GCST90017058	finngen_R9_CD2_FOLLICULAR_LYMPHOMA_EXALLC	genus Ruminococcaceae UCG010genus Ruminococcaceae UCG010|| id:ebi-a-GCST90017058	MR Egger	6	0.453133	0.781755	0.59324	-1.07911	1.98537	1.57323	0.339899	7.28176
ebi-a-GCST90017059	finngen_R9_CD2_FOLLICULAR_LYMPHOMA_EXALLC	genus Ruminococcaceae UCG011genus Ruminococcaceae UCG011|| id:ebi-a-GCST90017059	MR Egger	8	-0.991583	0.839318	0.282138	-2.63665	0.65348	0.370989	0.071601	1.92222
ebi-a-GCST90017060	finngen_R9_CD2_FOLLICULAR_LYMPHOMA_EXALLC	genus Ruminococcaceae UCG013genus Ruminococcaceae UCG013|| id:ebi-a-GCST90017060	MR Egger	11	-0.542067	0.684754	0.44894	-1.88418	0.800051	0.581545	0.151953	2.22565
ebi-a-GCST90017061	finngen_R9_CD2_FOLLICULAR_LYMPHOMA_EXALLC	genus Ruminococcaceae UCG014genus Ruminococcaceae UCG014|| id:ebi-a-GCST90017061	MR Egger	10	-0.271212	0.58334	0.654374	-1.41456	0.872135	0.762455	0.243033	2.39201
ebi-a-GCST90017062	finngen_R9_CD2_FOLLICULAR_LYMPHOMA_EXALLC	genus Ruminococcus1genus Ruminococcus1|| id:ebi-a-GCST90017062	MR Egger	10	0.35332	0.820968	0.678286	-1.25578	1.96242	1.42379	0.284854	7.11651
ebi-a-GCST90017063	finngen_R9_CD2_FOLLICULAR_LYMPHOMA_EXALLC	genus Ruminococcus2genus Ruminococcus2|| id:ebi-a-GCST90017063	MR Egger	15	-0.145081	0.439743	0.746714	-1.00698	0.716815	0.864952	0.365322	2.0479
ebi-a-GCST90017064	finngen_R9_CD2_FOLLICULAR_LYMPHOMA_EXALLC	genus Ruminococcus gauvreauii groupgenus Ruminococcus gauvreauii group|| id:ebi-a-GCST90017064	MR Egger	11	0.384727	0.900276	0.679172	-1.37981	2.14927	1.46921	0.251625	8.57858
ebi-a-GCST90017065	finngen_R9_CD2_FOLLICULAR_LYMPHOMA_EXALLC	genus Ruminococcus gnavus groupgenus Ruminococcus gnavus group|| id:ebi-a-GCST90017065	MR Egger	11	0.595688	0.745458	0.444814	-0.86541	2.05679	1.81428	0.420879	7.82079
ebi-a-GCST90017066	finngen_R9_CD2_FOLLICULAR_LYMPHOMA_EXALLC	genus Ruminococcus torques groupgenus Ruminococcus torques group|| id:ebi-a-GCST90017066	MR Egger	7	-0.50387	1.10987	0.668863	-2.67922	1.67148	0.604188	0.0686169	5.32001
ebi-a-GCST90017067	finngen_R9_CD2_FOLLICULAR_LYMPHOMA_EXALLC	genus Sellimonasgenus Sellimonas|| id:ebi-a-GCST90017067	MR Egger	9	0.723027	0.689598	0.329265	-0.628585	2.07464	2.06066	0.533346	7.96167
ebi-a-GCST90017068	finngen_R9_CD2_FOLLICULAR_LYMPHOMA_EXALLC	genus Senegalimassiliagenus Senegalimassilia|| id:ebi-a-GCST90017068	MR Egger	5	0.408812	1.0155	0.714233	-1.58157	2.3992	1.50503	0.205651	11.0143
ebi-a-GCST90017069	finngen_R9_CD2_FOLLICULAR_LYMPHOMA_EXALLC	genus Slackiagenus Slackia|| id:ebi-a-GCST90017069	MR Egger	6	3.79249	1.42618	0.0564374	0.997184	6.5878	44.3669	2.71064	726.183
ebi-a-GCST90017070	finngen_R9_CD2_FOLLICULAR_LYMPHOMA_EXALLC	genus Streptococcusgenus Streptococcus|| id:ebi-a-GCST90017070	MR Egger	12	-0.277791	0.896633	0.76306	-2.03519	1.47961	0.757455	0.130655	4.39123
ebi-a-GCST90017071	finngen_R9_CD2_FOLLICULAR_LYMPHOMA_EXALLC	genus Subdoligranulumgenus Subdoligranulum|| id:ebi-a-GCST90017071	MR Egger	10	-0.372684	0.623067	0.566287	-1.5939	0.848527	0.688883	0.203133	2.3362
ebi-a-GCST90017072	finngen_R9_CD2_FOLLICULAR_LYMPHOMA_EXALLC	genus Sutterellagenus Sutterella|| id:ebi-a-GCST90017072	MR Egger	12	1.55702	0.944189	0.130152	-0.293592	3.40763	4.74465	0.745581	30.1935
ebi-a-GCST90017073	finngen_R9_CD2_FOLLICULAR_LYMPHOMA_EXALLC	genus Terrisporobactergenus Terrisporobacter|| id:ebi-a-GCST90017073	MR Egger	5	-0.672894	0.750747	0.436141	-2.14436	0.79857	0.51023	0.117143	2.22236
ebi-a-GCST90017074	finngen_R9_CD2_FOLLICULAR_LYMPHOMA_EXALLC	genus Turicibactergenus Turicibacter|| id:ebi-a-GCST90017074	MR Egger	9	-0.195694	0.818646	0.817918	-1.80024	1.40885	0.822264	0.165259	4.09125
ebi-a-GCST90017075	finngen_R9_CD2_FOLLICULAR_LYMPHOMA_EXALLC	genus Tyzzerella3genus Tyzzerella3|| id:ebi-a-GCST90017075	MR Egger	12	-1.1237	0.858905	0.220045	-2.80715	0.559753	0.325075	0.0603766	1.75024
ebi-a-GCST90017088	finngen_R9_CD2_FOLLICULAR_LYMPHOMA_EXALLC	genus Veillonellagenus Veillonella|| id:ebi-a-GCST90017088	MR Egger	5	1.62771	9.36908	0.873137	-16.7357	19.9911	5.09222	5.39e-08	4.80872e+08
ebi-a-GCST90017089	finngen_R9_CD2_FOLLICULAR_LYMPHOMA_EXALLC	genus Victivallisgenus Victivallis|| id:ebi-a-GCST90017089	MR Egger	10	-1.93637	0.950208	0.0759278	-3.79878	-0.0739657	0.144226	0.0223981	0.928704
ebi-a-GCST90017110	finngen_R9_CD2_FOLLICULAR_LYMPHOMA_EXALLC	phylum Actinobacteriaphylum Actinobacteria|| id:ebi-a-GCST90017110	Weighted median	14	-0.423597	0.336415	0.207976	-1.08297	0.235776	0.654688	0.338588	1.26589
ebi-a-GCST90017111	finngen_R9_CD2_FOLLICULAR_LYMPHOMA_EXALLC	phylum Bacteroidetesphylum Bacteroidetes|| id:ebi-a-GCST90017111	Weighted median	10	-0.0858413	0.356759	0.809854	-0.785089	0.613407	0.91774	0.456079	1.84671
ebi-a-GCST90017112	finngen_R9_CD2_FOLLICULAR_LYMPHOMA_EXALLC	phylum Cyanobacteriaphylum Cyanobacteria|| id:ebi-a-GCST90017112	Weighted median	8	0.0749158	0.253711	0.76778	-0.422358	0.572189	1.07779	0.6555	1.77214
ebi-a-GCST90017113	finngen_R9_CD2_FOLLICULAR_LYMPHOMA_EXALLC	phylum Euryarchaeotaphylum Euryarchaeota|| id:ebi-a-GCST90017113	Weighted median	11	-0.0601729	0.166132	0.717204	-0.385792	0.265446	0.941602	0.679912	1.30401
ebi-a-GCST90017114	finngen_R9_CD2_FOLLICULAR_LYMPHOMA_EXALLC	phylum Firmicutesphylum Firmicutes|| id:ebi-a-GCST90017114	Weighted median	15	0.454549	0.294905	0.123234	-0.123465	1.03256	1.57546	0.883853	2.80825
ebi-a-GCST90017115	finngen_R9_CD2_FOLLICULAR_LYMPHOMA_EXALLC	phylum Lentisphaeraephylum Lentisphaerae|| id:ebi-a-GCST90017115	Weighted median	9	0.0154151	0.207972	0.940914	-0.392211	0.423041	1.01553	0.675562	1.5266
ebi-a-GCST90017116	finngen_R9_CD2_FOLLICULAR_LYMPHOMA_EXALLC	phylum Proteobacteriaphylum Proteobacteria|| id:ebi-a-GCST90017116	Weighted median	12	0.371282	0.35281	0.292636	-0.320226	1.06279	1.44959	0.725985	2.89443
ebi-a-GCST90017117	finngen_R9_CD2_FOLLICULAR_LYMPHOMA_EXALLC	phylum Tenericutesphylum Tenericutes|| id:ebi-a-GCST90017117	Weighted median	12	0.36478	0.266204	0.170593	-0.15698	0.88654	1.4402	0.854721	2.42672
ebi-a-GCST90017118	finngen_R9_CD2_FOLLICULAR_LYMPHOMA_EXALLC	phylum Verrucomicrobiaphylum Verrucomicrobia|| id:ebi-a-GCST90017118	Weighted median	12	0.12449	0.299278	0.677432	-0.462094	0.711074	1.13257	0.629963	2.03618
ebi-a-GCST90016908	finngen_R9_CD2_FOLLICULAR_LYMPHOMA_EXALLC	class Actinobacteria|| id:ebi-a-GCST90016908	Weighted median	14	-0.129625	0.280814	0.644366	-0.68002	0.420771	0.878425	0.506607	1.52314
ebi-a-GCST90016909	finngen_R9_CD2_FOLLICULAR_LYMPHOMA_EXALLC	class Alphaproteobacteria|| id:ebi-a-GCST90016909	Weighted median	6	-0.184626	0.325856	0.570994	-0.823304	0.454052	0.831415	0.438979	1.57468
ebi-a-GCST90016910	finngen_R9_CD2_FOLLICULAR_LYMPHOMA_EXALLC	class Bacilli|| id:ebi-a-GCST90016910	Weighted median	18	-0.222754	0.254051	0.380593	-0.720694	0.275187	0.800312	0.486414	1.31678
ebi-a-GCST90016911	finngen_R9_CD2_FOLLICULAR_LYMPHOMA_EXALLC	class Bacteroidia|| id:ebi-a-GCST90016911	Weighted median	13	-0.20691	0.304146	0.496317	-0.803036	0.389217	0.813093	0.447967	1.47582
ebi-a-GCST90016912	finngen_R9_CD2_FOLLICULAR_LYMPHOMA_EXALLC	class Betaproteobacteria|| id:ebi-a-GCST90016912	Weighted median	10	-0.301126	0.368651	0.414024	-1.02368	0.42143	0.739984	0.359269	1.52414
ebi-a-GCST90016913	finngen_R9_CD2_FOLLICULAR_LYMPHOMA_EXALLC	class Clostridia|| id:ebi-a-GCST90016913	Weighted median	11	0.512632	0.326275	0.116144	-0.126866	1.15213	1.66968	0.880851	3.16493
ebi-a-GCST90016914	finngen_R9_CD2_FOLLICULAR_LYMPHOMA_EXALLC	class Coriobacteriia|| id:ebi-a-GCST90016914	Weighted median	14	-0.235429	0.334694	0.481797	-0.89143	0.420572	0.790232	0.410069	1.52283
ebi-a-GCST90016915	finngen_R9_CD2_FOLLICULAR_LYMPHOMA_EXALLC	class Deltaproteobacteria|| id:ebi-a-GCST90016915	Weighted median	12	-0.00388545	0.312046	0.990065	-0.615495	0.607724	0.996122	0.540373	1.83625
ebi-a-GCST90016916	finngen_R9_CD2_FOLLICULAR_LYMPHOMA_EXALLC	class Erysipelotrichia|| id:ebi-a-GCST90016916	Weighted median	13	0.140169	0.310126	0.651287	-0.467678	0.748017	1.15047	0.626455	2.11281
ebi-a-GCST90016917	finngen_R9_CD2_FOLLICULAR_LYMPHOMA_EXALLC	class Gammaproteobacteria|| id:ebi-a-GCST90016917	Weighted median	6	0.0509458	0.440049	0.907832	-0.811549	0.913441	1.05227	0.444169	2.49289
ebi-a-GCST90016918	finngen_R9_CD2_FOLLICULAR_LYMPHOMA_EXALLC	class Lentisphaeria|| id:ebi-a-GCST90016918	Weighted median	8	-0.133259	0.213864	0.53322	-0.552433	0.285915	0.875239	0.575548	1.33098
ebi-a-GCST90016919	finngen_R9_CD2_FOLLICULAR_LYMPHOMA_EXALLC	class Melainabacteria|| id:ebi-a-GCST90016919	Weighted median	10	0.318674	0.210796	0.130593	-0.0944852	0.731834	1.3753	0.909841	2.07889
ebi-a-GCST90016920	finngen_R9_CD2_FOLLICULAR_LYMPHOMA_EXALLC	class Methanobacteria|| id:ebi-a-GCST90016920	Weighted median	9	-0.237785	0.179834	0.186085	-0.590258	0.114689	0.788372	0.554184	1.12152
ebi-a-GCST90016921	finngen_R9_CD2_FOLLICULAR_LYMPHOMA_EXALLC	class Mollicutes|| id:ebi-a-GCST90016921	Weighted median	12	0.36478	0.274272	0.18352	-0.172793	0.902353	1.4402	0.841312	2.4654
ebi-a-GCST90016922	finngen_R9_CD2_FOLLICULAR_LYMPHOMA_EXALLC	class Negativicutes|| id:ebi-a-GCST90016922	Weighted median	12	-0.176457	0.35689	0.621004	-0.875961	0.523048	0.838235	0.416461	1.68716
ebi-a-GCST90016923	finngen_R9_CD2_FOLLICULAR_LYMPHOMA_EXALLC	class Verrucomicrobiae|| id:ebi-a-GCST90016923	Weighted median	11	-0.00291927	0.298986	0.99221	-0.588931	0.583092	0.997085	0.55492	1.79157
ebi-a-GCST90017090	finngen_R9_CD2_FOLLICULAR_LYMPHOMA_EXALLC	order Actinomycetales|| id:ebi-a-GCST90017090	Weighted median	4	-0.413821	0.32485	0.202705	-1.05053	0.222885	0.661119	0.349753	1.24968
ebi-a-GCST90017091	finngen_R9_CD2_FOLLICULAR_LYMPHOMA_EXALLC	order Bacillales|| id:ebi-a-GCST90017091	Weighted median	8	0.265048	0.174634	0.129083	-0.077236	0.607331	1.30349	0.925671	1.83553
ebi-a-GCST90017092	finngen_R9_CD2_FOLLICULAR_LYMPHOMA_EXALLC	order Bacteroidales|| id:ebi-a-GCST90017092	Weighted median	13	-0.20691	0.294578	0.482434	-0.784282	0.370463	0.813093	0.456447	1.44841
ebi-a-GCST90017093	finngen_R9_CD2_FOLLICULAR_LYMPHOMA_EXALLC	order Bifidobacteriales|| id:ebi-a-GCST90017093	Weighted median	11	-0.235025	0.281295	0.403429	-0.786362	0.316312	0.790551	0.455499	1.37206
ebi-a-GCST90017094	finngen_R9_CD2_FOLLICULAR_LYMPHOMA_EXALLC	order Burkholderiales|| id:ebi-a-GCST90017094	Weighted median	10	-0.278449	0.372356	0.454578	-1.00827	0.451367	0.756957	0.364851	1.57046
ebi-a-GCST90017095	finngen_R9_CD2_FOLLICULAR_LYMPHOMA_EXALLC	order Clostridiales|| id:ebi-a-GCST90017095	Weighted median	12	0.485252	0.332611	0.144588	-0.166666	1.13717	1.62458	0.846482	3.11793
ebi-a-GCST90017096	finngen_R9_CD2_FOLLICULAR_LYMPHOMA_EXALLC	order Coriobacteriales|| id:ebi-a-GCST90017096	Weighted median	14	-0.235429	0.32502	0.468849	-0.872468	0.40161	0.790232	0.417919	1.49423
ebi-a-GCST90017097	finngen_R9_CD2_FOLLICULAR_LYMPHOMA_EXALLC	order Desulfovibrionales|| id:ebi-a-GCST90017097	Weighted median	11	0.00116688	0.343996	0.997293	-0.673066	0.6754	1.00117	0.510142	1.96482
ebi-a-GCST90017098	finngen_R9_CD2_FOLLICULAR_LYMPHOMA_EXALLC	order Enterobacteriales|| id:ebi-a-GCST90017098	Weighted median	7	-0.361783	0.427646	0.39756	-1.19997	0.476403	0.696433	0.301203	1.61027
ebi-a-GCST90017099	finngen_R9_CD2_FOLLICULAR_LYMPHOMA_EXALLC	order Erysipelotrichales|| id:ebi-a-GCST90017099	Weighted median	13	0.140169	0.314681	0.656007	-0.476606	0.756945	1.15047	0.620887	2.13175
ebi-a-GCST90017100	finngen_R9_CD2_FOLLICULAR_LYMPHOMA_EXALLC	order Gastranaerophilales|| id:ebi-a-GCST90017100	Weighted median	9	0.357898	0.223865	0.109882	-0.080877	0.796674	1.43032	0.922307	2.21815
ebi-a-GCST90017101	finngen_R9_CD2_FOLLICULAR_LYMPHOMA_EXALLC	order Lactobacillales|| id:ebi-a-GCST90017101	Weighted median	15	-0.182615	0.289025	0.527498	-0.749103	0.383874	0.833089	0.472791	1.46796
ebi-a-GCST90017102	finngen_R9_CD2_FOLLICULAR_LYMPHOMA_EXALLC	order Methanobacteriales|| id:ebi-a-GCST90017102	Weighted median	9	-0.237785	0.182195	0.191856	-0.594887	0.119318	0.788372	0.551625	1.12673
ebi-a-GCST90017103	finngen_R9_CD2_FOLLICULAR_LYMPHOMA_EXALLC	order Mollicutes RF9|| id:ebi-a-GCST90017103	Weighted median	12	0.235794	0.256862	0.358631	-0.267656	0.739243	1.26591	0.765171	2.09435
ebi-a-GCST90017104	finngen_R9_CD2_FOLLICULAR_LYMPHOMA_EXALLC	order NB1n|| id:ebi-a-GCST90017104	Weighted median	12	0.154853	0.211335	0.463719	-0.259364	0.56907	1.16749	0.771542	1.76662
ebi-a-GCST90017105	finngen_R9_CD2_FOLLICULAR_LYMPHOMA_EXALLC	order Pasteurellales|| id:ebi-a-GCST90017105	Weighted median	13	-0.278143	0.226608	0.219666	-0.722295	0.166009	0.757189	0.485637	1.18058
ebi-a-GCST90017106	finngen_R9_CD2_FOLLICULAR_LYMPHOMA_EXALLC	order Rhodospirillales|| id:ebi-a-GCST90017106	Weighted median	13	-0.245845	0.217201	0.257688	-0.671559	0.17987	0.782044	0.510911	1.19706
ebi-a-GCST90017107	finngen_R9_CD2_FOLLICULAR_LYMPHOMA_EXALLC	order Selenomonadales|| id:ebi-a-GCST90017107	Weighted median	12	-0.176457	0.364554	0.628362	-0.890983	0.53807	0.838235	0.410252	1.7127
ebi-a-GCST90017108	finngen_R9_CD2_FOLLICULAR_LYMPHOMA_EXALLC	order Verrucomicrobiales|| id:ebi-a-GCST90017108	Weighted median	11	-0.00291927	0.287188	0.99189	-0.565807	0.559969	0.997085	0.567902	1.75062
ebi-a-GCST90017109	finngen_R9_CD2_FOLLICULAR_LYMPHOMA_EXALLC	order Victivallales|| id:ebi-a-GCST90017109	Weighted median	8	-0.133259	0.218259	0.541495	-0.561045	0.294528	0.875239	0.570612	1.34249
ebi-a-GCST90016924	finngen_R9_CD2_FOLLICULAR_LYMPHOMA_EXALLC	family Acidaminococcaceae|| id:ebi-a-GCST90016924	Weighted median	7	-0.116554	0.301982	0.699522	-0.708439	0.47533	0.889982	0.492412	1.60854
ebi-a-GCST90016925	finngen_R9_CD2_FOLLICULAR_LYMPHOMA_EXALLC	family Actinomycetaceae|| id:ebi-a-GCST90016925	Weighted median	4	-0.413758	0.317933	0.193121	-1.03691	0.20939	0.661161	0.35455	1.23293
ebi-a-GCST90016926	finngen_R9_CD2_FOLLICULAR_LYMPHOMA_EXALLC	family Alcaligenaceae|| id:ebi-a-GCST90016926	Weighted median	11	0.0984241	0.350143	0.778636	-0.587856	0.784704	1.10343	0.555517	2.19176
ebi-a-GCST90016927	finngen_R9_CD2_FOLLICULAR_LYMPHOMA_EXALLC	family Bacteroidaceae|| id:ebi-a-GCST90016927	Weighted median	8	-0.237494	0.362585	0.512467	-0.948162	0.473173	0.788602	0.387453	1.60508
ebi-a-GCST90016928	finngen_R9_CD2_FOLLICULAR_LYMPHOMA_EXALLC	family Bacteroidales S24 7group|| id:ebi-a-GCST90016928	Weighted median	8	0.341645	0.263042	0.194005	-0.173918	0.857208	1.40726	0.840366	2.35657
ebi-a-GCST90016929	finngen_R9_CD2_FOLLICULAR_LYMPHOMA_EXALLC	family Bifidobacteriaceae|| id:ebi-a-GCST90016929	Weighted median	11	-0.235025	0.279985	0.401234	-0.783795	0.313745	0.790551	0.456669	1.36854
ebi-a-GCST90016931	finngen_R9_CD2_FOLLICULAR_LYMPHOMA_EXALLC	family Clostridiaceae1|| id:ebi-a-GCST90016931	Weighted median	10	0.160254	0.300263	0.593542	-0.428262	0.74877	1.17381	0.65164	2.1144
ebi-a-GCST90016932	finngen_R9_CD2_FOLLICULAR_LYMPHOMA_EXALLC	family Clostridiales vadin BB60 group|| id:ebi-a-GCST90016932	Weighted median	15	0.0336721	0.224853	0.880961	-0.40704	0.474384	1.03425	0.665618	1.60702
ebi-a-GCST90016933	finngen_R9_CD2_FOLLICULAR_LYMPHOMA_EXALLC	family Coriobacteriaceae|| id:ebi-a-GCST90016933	Weighted median	14	-0.235429	0.320728	0.462921	-0.864057	0.393199	0.790232	0.421449	1.48171
ebi-a-GCST90016934	finngen_R9_CD2_FOLLICULAR_LYMPHOMA_EXALLC	family Defluviitaleaceae|| id:ebi-a-GCST90016934	Weighted median	11	0.308274	0.259375	0.234626	-0.200101	0.816649	1.36107	0.818648	2.2629
ebi-a-GCST90016935	finngen_R9_CD2_FOLLICULAR_LYMPHOMA_EXALLC	family Desulfovibrionaceae|| id:ebi-a-GCST90016935	Weighted median	9	-0.000269043	0.358221	0.999401	-0.702382	0.701843	0.999731	0.495404	2.01747
ebi-a-GCST90016936	finngen_R9_CD2_FOLLICULAR_LYMPHOMA_EXALLC	family Enterobacteriaceae|| id:ebi-a-GCST90016936	Weighted median	7	-0.361783	0.416189	0.384697	-1.17751	0.453948	0.696433	0.308044	1.57452
ebi-a-GCST90016937	finngen_R9_CD2_FOLLICULAR_LYMPHOMA_EXALLC	family Erysipelotrichaceae|| id:ebi-a-GCST90016937	Weighted median	13	0.140169	0.314513	0.655835	-0.476277	0.756616	1.15047	0.621092	2.13105
ebi-a-GCST90016938	finngen_R9_CD2_FOLLICULAR_LYMPHOMA_EXALLC	family Family XI|| id:ebi-a-GCST90016938	Weighted median	8	0.114316	0.177203	0.518855	-0.233003	0.461634	1.12111	0.792152	1.58667
ebi-a-GCST90016939	finngen_R9_CD2_FOLLICULAR_LYMPHOMA_EXALLC	family Family XIII|| id:ebi-a-GCST90016939	Weighted median	7	0.864993	0.454564	0.0570525	-0.0259516	1.75594	2.37499	0.974382	5.78887
ebi-a-GCST90016940	finngen_R9_CD2_FOLLICULAR_LYMPHOMA_EXALLC	family Lachnospiraceae|| id:ebi-a-GCST90016940	Weighted median	16	0.192711	0.314107	0.539533	-0.422939	0.80836	1.21253	0.655119	2.24422
ebi-a-GCST90016941	finngen_R9_CD2_FOLLICULAR_LYMPHOMA_EXALLC	family Lactobacillaceae|| id:ebi-a-GCST90016941	Weighted median	8	-0.057915	0.234749	0.805133	-0.518024	0.402194	0.94373	0.595697	1.4951
ebi-a-GCST90016942	finngen_R9_CD2_FOLLICULAR_LYMPHOMA_EXALLC	family Methanobacteriaceae|| id:ebi-a-GCST90016942	Weighted median	9	-0.237785	0.172351	0.167694	-0.575593	0.100023	0.788372	0.562371	1.1052
ebi-a-GCST90016943	finngen_R9_CD2_FOLLICULAR_LYMPHOMA_EXALLC	family Oxalobacteraceae|| id:ebi-a-GCST90016943	Weighted median	14	0.0537984	0.170411	0.752232	-0.280208	0.387805	1.05527	0.755627	1.47374
ebi-a-GCST90016944	finngen_R9_CD2_FOLLICULAR_LYMPHOMA_EXALLC	family Pasteurellaceae|| id:ebi-a-GCST90016944	Weighted median	13	-0.278143	0.22825	0.223001	-0.725513	0.169227	0.757189	0.484076	1.18439
ebi-a-GCST90016945	finngen_R9_CD2_FOLLICULAR_LYMPHOMA_EXALLC	family Peptococcaceae|| id:ebi-a-GCST90016945	Weighted median	9	-0.0188136	0.28781	0.947881	-0.582921	0.545294	0.981362	0.558265	1.72512
ebi-a-GCST90016946	finngen_R9_CD2_FOLLICULAR_LYMPHOMA_EXALLC	family Peptostreptococcaceae|| id:ebi-a-GCST90016946	Weighted median	13	-0.382008	0.293592	0.193206	-0.957448	0.193432	0.682489	0.383871	1.21341
ebi-a-GCST90016947	finngen_R9_CD2_FOLLICULAR_LYMPHOMA_EXALLC	family Porphyromonadaceae|| id:ebi-a-GCST90016947	Weighted median	9	0.164323	0.392761	0.67567	-0.605488	0.934135	1.1786	0.545808	2.54501
ebi-a-GCST90016948	finngen_R9_CD2_FOLLICULAR_LYMPHOMA_EXALLC	family Prevotellaceae|| id:ebi-a-GCST90016948	Weighted median	16	0.0989088	0.288581	0.731793	-0.466711	0.664528	1.10397	0.627061	1.94357
ebi-a-GCST90016949	finngen_R9_CD2_FOLLICULAR_LYMPHOMA_EXALLC	family Rhodospirillaceae|| id:ebi-a-GCST90016949	Weighted median	14	-0.196337	0.215545	0.362357	-0.618805	0.226132	0.821736	0.538588	1.25374
ebi-a-GCST90016950	finngen_R9_CD2_FOLLICULAR_LYMPHOMA_EXALLC	family Rikenellaceae|| id:ebi-a-GCST90016950	Weighted median	16	-0.235054	0.294048	0.424076	-0.811388	0.341281	0.790529	0.444241	1.40675
ebi-a-GCST90016951	finngen_R9_CD2_FOLLICULAR_LYMPHOMA_EXALLC	family Ruminococcaceae|| id:ebi-a-GCST90016951	Weighted median	10	0.0633962	0.354861	0.858212	-0.632131	0.758923	1.06545	0.531458	2.13597
ebi-a-GCST90016952	finngen_R9_CD2_FOLLICULAR_LYMPHOMA_EXALLC	family Streptococcaceae|| id:ebi-a-GCST90016952	Weighted median	11	-0.275509	0.344627	0.424034	-0.950978	0.39996	0.759185	0.386363	1.49176
ebi-a-GCST90016956	finngen_R9_CD2_FOLLICULAR_LYMPHOMA_EXALLC	family Veillonellaceae|| id:ebi-a-GCST90016956	Weighted median	18	-0.0235601	0.252827	0.925755	-0.5191	0.47198	0.976715	0.595056	1.60317
ebi-a-GCST90016957	finngen_R9_CD2_FOLLICULAR_LYMPHOMA_EXALLC	family Verrucomicrobiaceae|| id:ebi-a-GCST90016957	Weighted median	11	-0.00431856	0.301603	0.988576	-0.59546	0.586823	0.995691	0.551309	1.79827
ebi-a-GCST90016958	finngen_R9_CD2_FOLLICULAR_LYMPHOMA_EXALLC	family Victivallaceae|| id:ebi-a-GCST90016958	Weighted median	11	0.216614	0.160682	0.177629	-0.0983228	0.531551	1.24186	0.906356	1.70157
ebi-a-GCST90016959	finngen_R9_CD2_FOLLICULAR_LYMPHOMA_EXALLC	genus Actinomycesgenus Actinomyces|| id:ebi-a-GCST90016959	Weighted median	7	-0.444359	0.281657	0.114644	-0.996406	0.107688	0.641235	0.369204	1.1137
ebi-a-GCST90016960	finngen_R9_CD2_FOLLICULAR_LYMPHOMA_EXALLC	genus Adlercreutziagenus Adlercreutzia|| id:ebi-a-GCST90016960	Weighted median	8	0.151676	0.283128	0.592156	-0.403255	0.706606	1.16378	0.668142	2.0271
ebi-a-GCST90016961	finngen_R9_CD2_FOLLICULAR_LYMPHOMA_EXALLC	genus Akkermansiagenus Akkermansia|| id:ebi-a-GCST90016961	Weighted median	11	-0.0109588	0.287859	0.969632	-0.575162	0.553244	0.989101	0.562614	1.73888
ebi-a-GCST90016962	finngen_R9_CD2_FOLLICULAR_LYMPHOMA_EXALLC	genus Alistipesgenus Alistipes|| id:ebi-a-GCST90016962	Weighted median	12	-0.775962	0.383888	0.0432462	-1.52838	-0.0235417	0.460261	0.216886	0.976733
ebi-a-GCST90016963	finngen_R9_CD2_FOLLICULAR_LYMPHOMA_EXALLC	genus Allisonellagenus Allisonella|| id:ebi-a-GCST90016963	Weighted median	8	0.209705	0.173297	0.226243	-0.129957	0.549367	1.23331	0.878134	1.73216
ebi-a-GCST90016964	finngen_R9_CD2_FOLLICULAR_LYMPHOMA_EXALLC	genus Alloprevotellagenus Alloprevotella|| id:ebi-a-GCST90016964	Weighted median	5	0.0391512	0.257392	0.879102	-0.465336	0.543639	1.03993	0.627924	1.72226
ebi-a-GCST90016965	finngen_R9_CD2_FOLLICULAR_LYMPHOMA_EXALLC	genus Anaerofilumgenus Anaerofilum|| id:ebi-a-GCST90016965	Weighted median	10	-0.0789542	0.194126	0.684217	-0.459441	0.301533	0.924082	0.631636	1.35193
ebi-a-GCST90016966	finngen_R9_CD2_FOLLICULAR_LYMPHOMA_EXALLC	genus Anaerostipesgenus Anaerostipes|| id:ebi-a-GCST90016966	Weighted median	13	0.0101867	0.315914	0.974276	-0.609005	0.629379	1.01024	0.543892	1.87644
ebi-a-GCST90016967	finngen_R9_CD2_FOLLICULAR_LYMPHOMA_EXALLC	genus Anaerotruncusgenus Anaerotruncus|| id:ebi-a-GCST90016967	Weighted median	13	-0.0585332	0.32298	0.856188	-0.691574	0.574507	0.943147	0.500787	1.77626
ebi-a-GCST90016968	finngen_R9_CD2_FOLLICULAR_LYMPHOMA_EXALLC	genus Bacteroidesgenus Bacteroides|| id:ebi-a-GCST90016968	Weighted median	8	-0.237494	0.351111	0.498782	-0.925672	0.450683	0.788602	0.396265	1.56938
ebi-a-GCST90016969	finngen_R9_CD2_FOLLICULAR_LYMPHOMA_EXALLC	genus Barnesiellagenus Barnesiella|| id:ebi-a-GCST90016969	Weighted median	12	-0.0830171	0.303658	0.784553	-0.678187	0.512153	0.920335	0.507536	1.66888
ebi-a-GCST90016970	finngen_R9_CD2_FOLLICULAR_LYMPHOMA_EXALLC	genus Bifidobacteriumgenus Bifidobacterium|| id:ebi-a-GCST90016970	Weighted median	12	-0.147845	0.252855	0.558746	-0.643441	0.34775	0.862564	0.525481	1.41588
ebi-a-GCST90016971	finngen_R9_CD2_FOLLICULAR_LYMPHOMA_EXALLC	genus Bilophilagenus Bilophila|| id:ebi-a-GCST90016971	Weighted median	13	0.0374259	0.32834	0.90925	-0.606121	0.680973	1.03814	0.545463	1.9758
ebi-a-GCST90016973	finngen_R9_CD2_FOLLICULAR_LYMPHOMA_EXALLC	genus Butyricicoccusgenus Butyricicoccus|| id:ebi-a-GCST90016973	Weighted median	8	0.13766	0.350335	0.694365	-0.548997	0.824317	1.14759	0.577529	2.28032
ebi-a-GCST90016974	finngen_R9_CD2_FOLLICULAR_LYMPHOMA_EXALLC	genus Butyricimonasgenus Butyricimonas|| id:ebi-a-GCST90016974	Weighted median	13	0.0402822	0.301669	0.893773	-0.550989	0.631554	1.0411	0.576379	1.88053
ebi-a-GCST90016975	finngen_R9_CD2_FOLLICULAR_LYMPHOMA_EXALLC	genus Butyrivibriogenus Butyrivibrio|| id:ebi-a-GCST90016975	Weighted median	15	-0.0509814	0.136001	0.707765	-0.317544	0.215581	0.950296	0.727935	1.24058
ebi-a-GCST90016976	finngen_R9_CD2_FOLLICULAR_LYMPHOMA_EXALLC	genus Candidatus Soleaferreagenus Candidatus Soleaferrea|| id:ebi-a-GCST90016976	Weighted median	9	0.120487	0.218174	0.580775	-0.307134	0.548109	1.12805	0.735552	1.72998
ebi-a-GCST90016977	finngen_R9_CD2_FOLLICULAR_LYMPHOMA_EXALLC	genus Catenibacteriumgenus Catenibacterium|| id:ebi-a-GCST90016977	Weighted median	4	0.25102	0.235593	0.28666	-0.210743	0.712783	1.28534	0.809982	2.03966
ebi-a-GCST90016978	finngen_R9_CD2_FOLLICULAR_LYMPHOMA_EXALLC	genus Christensenellaceae R 7groupgenus Christensenellaceae R 7group|| id:ebi-a-GCST90016978	Weighted median	8	-0.219427	0.419591	0.601006	-1.04183	0.602972	0.802979	0.35281	1.82754
ebi-a-GCST90016979	finngen_R9_CD2_FOLLICULAR_LYMPHOMA_EXALLC	genus Clostridium innocuum groupgenus Clostridium innocuum group|| id:ebi-a-GCST90016979	Weighted median	8	0.0530491	0.19258	0.782958	-0.324407	0.430505	1.05448	0.722956	1.53803
ebi-a-GCST90016980	finngen_R9_CD2_FOLLICULAR_LYMPHOMA_EXALLC	genus Clostridium sensustricto1genus Clostridium sensustricto1|| id:ebi-a-GCST90016980	Weighted median	6	-0.175235	0.307543	0.56882	-0.778019	0.427549	0.83926	0.459315	1.53349
ebi-a-GCST90016981	finngen_R9_CD2_FOLLICULAR_LYMPHOMA_EXALLC	genus Collinsellagenus Collinsella|| id:ebi-a-GCST90016981	Weighted median	9	-0.297678	0.377506	0.430381	-1.03759	0.442233	0.74254	0.354308	1.55618
ebi-a-GCST90016982	finngen_R9_CD2_FOLLICULAR_LYMPHOMA_EXALLC	genus Coprobactergenus Coprobacter|| id:ebi-a-GCST90016982	Weighted median	11	-0.180498	0.224251	0.420881	-0.62003	0.259034	0.834854	0.537928	1.29568
ebi-a-GCST90016983	finngen_R9_CD2_FOLLICULAR_LYMPHOMA_EXALLC	genus Coprococcus1genus Coprococcus1|| id:ebi-a-GCST90016983	Weighted median	11	0.452727	0.301825	0.133623	-0.13885	1.0443	1.57259	0.870359	2.84142
ebi-a-GCST90016984	finngen_R9_CD2_FOLLICULAR_LYMPHOMA_EXALLC	genus Coprococcus2genus Coprococcus2|| id:ebi-a-GCST90016984	Weighted median	8	0.220573	0.357839	0.537629	-0.480791	0.921937	1.24679	0.618294	2.51415
ebi-a-GCST90016985	finngen_R9_CD2_FOLLICULAR_LYMPHOMA_EXALLC	genus Coprococcus3genus Coprococcus3|| id:ebi-a-GCST90016985	Weighted median	8	-0.336058	0.39242	0.391792	-1.1052	0.433086	0.714582	0.331144	1.54201
ebi-a-GCST90016986	finngen_R9_CD2_FOLLICULAR_LYMPHOMA_EXALLC	genus Defluviitaleaceae UCG011genus Defluviitaleaceae UCG011|| id:ebi-a-GCST90016986	Weighted median	9	0.304912	0.292035	0.296442	-0.267477	0.877302	1.35651	0.765308	2.4044
ebi-a-GCST90016987	finngen_R9_CD2_FOLLICULAR_LYMPHOMA_EXALLC	genus Desulfovibriogenus Desulfovibrio|| id:ebi-a-GCST90016987	Weighted median	9	0.102745	0.287039	0.720382	-0.459852	0.665342	1.10821	0.631377	1.94516
ebi-a-GCST90016988	finngen_R9_CD2_FOLLICULAR_LYMPHOMA_EXALLC	genus Dialistergenus Dialister|| id:ebi-a-GCST90016988	Weighted median	11	-0.195891	0.291293	0.501274	-0.766826	0.375044	0.822102	0.464485	1.45506
ebi-a-GCST90016989	finngen_R9_CD2_FOLLICULAR_LYMPHOMA_EXALLC	genus Doreagenus Dorea|| id:ebi-a-GCST90016989	Weighted median	10	0.272919	0.35541	0.442547	-0.423685	0.969523	1.31379	0.65463	2.63669
ebi-a-GCST90016990	finngen_R9_CD2_FOLLICULAR_LYMPHOMA_EXALLC	genus Eggerthellagenus Eggerthella|| id:ebi-a-GCST90016990	Weighted median	9	0.0245183	0.22936	0.914869	-0.425028	0.474064	1.02482	0.653752	1.60651
ebi-a-GCST90016991	finngen_R9_CD2_FOLLICULAR_LYMPHOMA_EXALLC	genus Eisenbergiellagenus Eisenbergiella|| id:ebi-a-GCST90016991	Weighted median	11	0.244704	0.221284	0.268798	-0.189013	0.67842	1.27724	0.827776	1.97076
ebi-a-GCST90016992	finngen_R9_CD2_FOLLICULAR_LYMPHOMA_EXALLC	genus Enterorhabdusgenus Enterorhabdus|| id:ebi-a-GCST90016992	Weighted median	6	0.307519	0.341439	0.367772	-0.361702	0.97674	1.36005	0.69649	2.65578
ebi-a-GCST90016993	finngen_R9_CD2_FOLLICULAR_LYMPHOMA_EXALLC	genus Erysipelatoclostridiumgenus Erysipelatoclostridium|| id:ebi-a-GCST90016993	Weighted median	15	0.124292	0.221217	0.574214	-0.309293	0.557877	1.13235	0.733966	1.74696
ebi-a-GCST90016995	finngen_R9_CD2_FOLLICULAR_LYMPHOMA_EXALLC	genus Escherichia Shigellagenus Escherichia Shigella|| id:ebi-a-GCST90016995	Weighted median	10	0.0561801	0.344116	0.870314	-0.618287	0.730647	1.05779	0.538867	2.07642
ebi-a-GCST90016996	finngen_R9_CD2_FOLLICULAR_LYMPHOMA_EXALLC	genus Eubacterium brachy groupgenus Eubacterium brachy group|| id:ebi-a-GCST90016996	Weighted median	10	0.175079	0.185283	0.344697	-0.188076	0.538234	1.19134	0.828552	1.71298
ebi-a-GCST90016997	finngen_R9_CD2_FOLLICULAR_LYMPHOMA_EXALLC	genus Eubacterium coprostanoligenes groupgenus Eubacterium coprostanoligenes group|| id:ebi-a-GCST90016997	Weighted median	12	-0.434197	0.340838	0.202695	-1.10224	0.233845	0.647784	0.332126	1.26345
ebi-a-GCST90016998	finngen_R9_CD2_FOLLICULAR_LYMPHOMA_EXALLC	genus Eubacterium eligens groupgenus Eubacterium eligens group|| id:ebi-a-GCST90016998	Weighted median	6	-0.0729824	0.419614	0.861923	-0.895427	0.749462	0.929617	0.408433	2.11586
ebi-a-GCST90016999	finngen_R9_CD2_FOLLICULAR_LYMPHOMA_EXALLC	genus Eubacterium fissicatena groupgenus Eubacterium fissicatena group|| id:ebi-a-GCST90016999	Weighted median	9	-0.00682622	0.202574	0.973119	-0.403872	0.39022	0.993197	0.667729	1.47731
ebi-a-GCST90017000	finngen_R9_CD2_FOLLICULAR_LYMPHOMA_EXALLC	genus Eubacterium hallii groupgenus Eubacterium hallii group|| id:ebi-a-GCST90017000	Weighted median	14	-0.0151364	0.286983	0.957936	-0.577622	0.547349	0.984978	0.561231	1.72866
ebi-a-GCST90017001	finngen_R9_CD2_FOLLICULAR_LYMPHOMA_EXALLC	genus Eubacterium nodatum groupgenus Eubacterium nodatum group|| id:ebi-a-GCST90017001	Weighted median	11	-0.00126165	0.1632	0.993832	-0.321134	0.318611	0.998739	0.725326	1.37522
ebi-a-GCST90017002	finngen_R9_CD2_FOLLICULAR_LYMPHOMA_EXALLC	genus Eubacterium oxidoreducens groupgenus Eubacterium oxidoreducens group|| id:ebi-a-GCST90017002	Weighted median	5	0.0883915	0.252651	0.726447	-0.406805	0.583588	1.09242	0.665774	1.79246
ebi-a-GCST90017003	finngen_R9_CD2_FOLLICULAR_LYMPHOMA_EXALLC	genus Eubacterium rectale groupgenus Eubacterium rectale group|| id:ebi-a-GCST90017003	Weighted median	8	0.3958	0.435158	0.363058	-0.45711	1.24871	1.48557	0.633111	3.48584
ebi-a-GCST90017004	finngen_R9_CD2_FOLLICULAR_LYMPHOMA_EXALLC	genus Eubacterium ruminantium groupgenus Eubacterium ruminantium group|| id:ebi-a-GCST90017004	Weighted median	18	0.0572339	0.18609	0.758417	-0.307502	0.42197	1.0589	0.735281	1.52496
ebi-a-GCST90017005	finngen_R9_CD2_FOLLICULAR_LYMPHOMA_EXALLC	genus Eubacterium ventriosum groupgenus Eubacterium ventriosum group|| id:ebi-a-GCST90017005	Weighted median	15	0.552562	0.266838	0.0383797	0.0295594	1.07556	1.7377	1.03	2.93165
ebi-a-GCST90017006	finngen_R9_CD2_FOLLICULAR_LYMPHOMA_EXALLC	genus Eubacterium xylanophilum groupgenus Eubacterium xylanophilum group|| id:ebi-a-GCST90017006	Weighted median	9	-0.115572	0.309816	0.709122	-0.722812	0.491667	0.890856	0.485385	1.63504
ebi-a-GCST90017007	finngen_R9_CD2_FOLLICULAR_LYMPHOMA_EXALLC	genus Faecalibacteriumgenus Faecalibacterium|| id:ebi-a-GCST90017007	Weighted median	10	0.0590205	0.287498	0.837345	-0.504475	0.622516	1.0608	0.603822	1.86361
ebi-a-GCST90017008	finngen_R9_CD2_FOLLICULAR_LYMPHOMA_EXALLC	genus Family XIII AD3011 groupgenus Family XIII AD3011 group|| id:ebi-a-GCST90017008	Weighted median	13	-0.363338	0.317529	0.252513	-0.985695	0.259019	0.695351	0.37318	1.29566
ebi-a-GCST90017009	finngen_R9_CD2_FOLLICULAR_LYMPHOMA_EXALLC	genus Family XIII UCG001genus Family XIII UCG001|| id:ebi-a-GCST90017009	Weighted median	8	-0.244949	0.378916	0.517991	-0.987625	0.497728	0.782745	0.37246	1.64498
ebi-a-GCST90017010	finngen_R9_CD2_FOLLICULAR_LYMPHOMA_EXALLC	genus Flavonifractorgenus Flavonifractor|| id:ebi-a-GCST90017010	Weighted median	5	-0.694549	0.376865	0.0653342	-1.4332	0.0441067	0.4993	0.238543	1.04509
ebi-a-GCST90017011	finngen_R9_CD2_FOLLICULAR_LYMPHOMA_EXALLC	genus Fusicatenibactergenus Fusicatenibacter|| id:ebi-a-GCST90017011	Weighted median	18	-0.238732	0.280261	0.394315	-0.788044	0.310581	0.787626	0.454733	1.36422
ebi-a-GCST90017012	finngen_R9_CD2_FOLLICULAR_LYMPHOMA_EXALLC	genus Gordonibactergenus Gordonibacter|| id:ebi-a-GCST90017012	Weighted median	11	0.0372308	0.173588	0.830174	-0.303001	0.377463	1.03793	0.738598	1.45858
ebi-a-GCST90017013	finngen_R9_CD2_FOLLICULAR_LYMPHOMA_EXALLC	genus Haemophilusgenus Haemophilus|| id:ebi-a-GCST90017013	Weighted median	9	-0.674492	0.247323	0.00638809	-1.15925	-0.189738	0.509415	0.313723	0.827176
ebi-a-GCST90017014	finngen_R9_CD2_FOLLICULAR_LYMPHOMA_EXALLC	genus Holdemanellagenus Holdemanella|| id:ebi-a-GCST90017014	Weighted median	11	0.170811	0.210712	0.417575	-0.242185	0.583806	1.18627	0.784911	1.79285
ebi-a-GCST90017015	finngen_R9_CD2_FOLLICULAR_LYMPHOMA_EXALLC	genus Holdemaniagenus Holdemania|| id:ebi-a-GCST90017015	Weighted median	14	-0.125994	0.248457	0.61208	-0.612971	0.360982	0.88162	0.541739	1.43474
ebi-a-GCST90017016	finngen_R9_CD2_FOLLICULAR_LYMPHOMA_EXALLC	genus Howardellagenus Howardella|| id:ebi-a-GCST90017016	Weighted median	9	-0.336739	0.194411	0.0832567	-0.717785	0.0443073	0.714095	0.487832	1.0453
ebi-a-GCST90017017	finngen_R9_CD2_FOLLICULAR_LYMPHOMA_EXALLC	genus Hungatellagenus Hungatella|| id:ebi-a-GCST90017017	Weighted median	5	-0.151985	0.232358	0.51305	-0.607407	0.303438	0.859001	0.544762	1.35451
ebi-a-GCST90017018	finngen_R9_CD2_FOLLICULAR_LYMPHOMA_EXALLC	genus Intestinibactergenus Intestinibacter|| id:ebi-a-GCST90017018	Weighted median	15	-0.146441	0.245316	0.550541	-0.62726	0.334378	0.863777	0.534053	1.39707
ebi-a-GCST90017019	finngen_R9_CD2_FOLLICULAR_LYMPHOMA_EXALLC	genus Intestinimonasgenus Intestinimonas|| id:ebi-a-GCST90017019	Weighted median	16	-0.321509	0.24403	0.187672	-0.799807	0.15679	0.725054	0.449416	1.16975
ebi-a-GCST90017020	finngen_R9_CD2_FOLLICULAR_LYMPHOMA_EXALLC	genus Lachnoclostridiumgenus Lachnoclostridium|| id:ebi-a-GCST90017020	Weighted median	13	-0.25479	0.309386	0.410204	-0.861186	0.351606	0.775079	0.42266	1.42135
ebi-a-GCST90017021	finngen_R9_CD2_FOLLICULAR_LYMPHOMA_EXALLC	genus Lachnospiraceae FCS020 groupgenus Lachnospiraceae FCS020 group|| id:ebi-a-GCST90017021	Weighted median	12	-0.522	0.321314	0.104252	-1.15178	0.107775	0.593333	0.316075	1.1138
ebi-a-GCST90017022	finngen_R9_CD2_FOLLICULAR_LYMPHOMA_EXALLC	genus Lachnospiraceae NC2004 groupgenus Lachnospiraceae NC2004 group|| id:ebi-a-GCST90017022	Weighted median	9	0.257364	0.239682	0.282925	-0.212413	0.727141	1.29352	0.80863	2.06916
ebi-a-GCST90017023	finngen_R9_CD2_FOLLICULAR_LYMPHOMA_EXALLC	genus Lachnospiraceae ND3007 groupgenus Lachnospiraceae ND3007 group|| id:ebi-a-GCST90017023	Weighted median	3	0.338332	0.66213	0.609369	-0.959444	1.63611	1.40261	0.383106	5.13514
ebi-a-GCST90017024	finngen_R9_CD2_FOLLICULAR_LYMPHOMA_EXALLC	genus Lachnospiraceae NK4A136 groupgenus Lachnospiraceae NK4A136 group|| id:ebi-a-GCST90017024	Weighted median	15	0.0043301	0.283307	0.987806	-0.550952	0.559612	1.00434	0.576401	1.74999
ebi-a-GCST90017025	finngen_R9_CD2_FOLLICULAR_LYMPHOMA_EXALLC	genus Lachnospiraceae UCG001genus Lachnospiraceae UCG001|| id:ebi-a-GCST90017025	Weighted median	13	0.265885	0.238667	0.265262	-0.201903	0.733673	1.30458	0.817174	2.08272
ebi-a-GCST90017026	finngen_R9_CD2_FOLLICULAR_LYMPHOMA_EXALLC	genus Lachnospiraceae UCG004genus Lachnospiraceae UCG004|| id:ebi-a-GCST90017026	Weighted median	12	0.141701	0.291412	0.626785	-0.429466	0.712868	1.15223	0.650856	2.03983
ebi-a-GCST90017027	finngen_R9_CD2_FOLLICULAR_LYMPHOMA_EXALLC	genus Lachnospiraceae UCG008genus Lachnospiraceae UCG008|| id:ebi-a-GCST90017027	Weighted median	10	0.0949977	0.196022	0.62794	-0.289205	0.479201	1.09966	0.748859	1.61478
ebi-a-GCST90017028	finngen_R9_CD2_FOLLICULAR_LYMPHOMA_EXALLC	genus Lachnospiraceae UCG010genus Lachnospiraceae UCG010|| id:ebi-a-GCST90017028	Weighted median	10	0.317895	0.347917	0.360869	-0.364022	0.999812	1.37423	0.694876	2.71777
ebi-a-GCST90017030	finngen_R9_CD2_FOLLICULAR_LYMPHOMA_EXALLC	genus Lactobacillusgenus Lactobacillus|| id:ebi-a-GCST90017030	Weighted median	8	-0.112819	0.223392	0.613539	-0.550667	0.325029	0.893312	0.576565	1.38407
ebi-a-GCST90017031	finngen_R9_CD2_FOLLICULAR_LYMPHOMA_EXALLC	genus Lactococcusgenus Lactococcus|| id:ebi-a-GCST90017031	Weighted median	8	-0.0578467	0.192748	0.764089	-0.435634	0.31994	0.943795	0.646855	1.37705
ebi-a-GCST90017032	finngen_R9_CD2_FOLLICULAR_LYMPHOMA_EXALLC	genus Marvinbryantiagenus Marvinbryantia|| id:ebi-a-GCST90017032	Weighted median	10	0.201002	0.306319	0.511705	-0.399384	0.801388	1.22263	0.670733	2.22863
ebi-a-GCST90017033	finngen_R9_CD2_FOLLICULAR_LYMPHOMA_EXALLC	genus Methanobrevibactergenus Methanobrevibacter|| id:ebi-a-GCST90017033	Weighted median	6	-0.132249	0.227233	0.560569	-0.577625	0.313128	0.876123	0.561229	1.3677
ebi-a-GCST90017034	finngen_R9_CD2_FOLLICULAR_LYMPHOMA_EXALLC	genus Odoribactergenus Odoribacter|| id:ebi-a-GCST90017034	Weighted median	7	0.0328512	0.363549	0.927999	-0.679705	0.745408	1.0334	0.506766	2.1073
ebi-a-GCST90017035	finngen_R9_CD2_FOLLICULAR_LYMPHOMA_EXALLC	genus Olsenellagenus Olsenella|| id:ebi-a-GCST90017035	Weighted median	10	-0.108778	0.163557	0.506001	-0.429351	0.211794	0.896929	0.650932	1.23589
ebi-a-GCST90017036	finngen_R9_CD2_FOLLICULAR_LYMPHOMA_EXALLC	genus Oscillibactergenus Oscillibacter|| id:ebi-a-GCST90017036	Weighted median	13	-0.157575	0.227254	0.488065	-0.602992	0.287842	0.854213	0.547172	1.33355
ebi-a-GCST90017037	finngen_R9_CD2_FOLLICULAR_LYMPHOMA_EXALLC	genus Oscillospiragenus Oscillospira|| id:ebi-a-GCST90017037	Weighted median	8	-0.0682601	0.308039	0.824629	-0.672017	0.535496	0.934017	0.510678	1.7083
ebi-a-GCST90017038	finngen_R9_CD2_FOLLICULAR_LYMPHOMA_EXALLC	genus Oxalobactergenus Oxalobacter|| id:ebi-a-GCST90017038	Weighted median	11	-0.209485	0.171974	0.22318	-0.546554	0.127585	0.811002	0.578941	1.13608
ebi-a-GCST90017039	finngen_R9_CD2_FOLLICULAR_LYMPHOMA_EXALLC	genus Parabacteroidesgenus Parabacteroides|| id:ebi-a-GCST90017039	Weighted median	5	-1.07112	0.541345	0.0478587	-2.13215	-0.0100805	0.342626	0.118582	0.98997
ebi-a-GCST90017040	finngen_R9_CD2_FOLLICULAR_LYMPHOMA_EXALLC	genus Paraprevotellagenus Paraprevotella|| id:ebi-a-GCST90017040	Weighted median	13	0.244046	0.220968	0.269401	-0.189051	0.677143	1.2764	0.827745	1.96825
ebi-a-GCST90017041	finngen_R9_CD2_FOLLICULAR_LYMPHOMA_EXALLC	genus Parasutterellagenus Parasutterella|| id:ebi-a-GCST90017041	Weighted median	14	0.0771501	0.23906	0.746906	-0.391408	0.545708	1.0802	0.676104	1.72583
ebi-a-GCST90017042	finngen_R9_CD2_FOLLICULAR_LYMPHOMA_EXALLC	genus Peptococcusgenus Peptococcus|| id:ebi-a-GCST90017042	Weighted median	12	0.245312	0.188635	0.193445	-0.124414	0.615037	1.27802	0.883015	1.84973
ebi-a-GCST90017043	finngen_R9_CD2_FOLLICULAR_LYMPHOMA_EXALLC	genus Phascolarctobacteriumgenus Phascolarctobacterium|| id:ebi-a-GCST90017043	Weighted median	7	0.00375155	0.329157	0.990906	-0.641396	0.648899	1.00376	0.526557	1.91343
ebi-a-GCST90017044	finngen_R9_CD2_FOLLICULAR_LYMPHOMA_EXALLC	genus Prevotella7genus Prevotella7|| id:ebi-a-GCST90017044	Weighted median	11	0.037534	0.174059	0.829269	-0.303622	0.37869	1.03825	0.738139	1.46037
ebi-a-GCST90017045	finngen_R9_CD2_FOLLICULAR_LYMPHOMA_EXALLC	genus Prevotella9genus Prevotella9|| id:ebi-a-GCST90017045	Weighted median	15	-0.248814	0.206954	0.229261	-0.654445	0.156817	0.779725	0.519731	1.16978
ebi-a-GCST90017046	finngen_R9_CD2_FOLLICULAR_LYMPHOMA_EXALLC	genus Rikenellaceae RC9 gut groupgenus Rikenellaceae RC9 gut group|| id:ebi-a-GCST90017046	Weighted median	11	0.0157755	0.162375	0.922604	-0.302479	0.33403	1.0159	0.738984	1.39659
ebi-a-GCST90017047	finngen_R9_CD2_FOLLICULAR_LYMPHOMA_EXALLC	genus Romboutsiagenus Romboutsia|| id:ebi-a-GCST90017047	Weighted median	13	-0.173173	0.269513	0.520521	-0.701418	0.355071	0.840992	0.495882	1.42628
ebi-a-GCST90017048	finngen_R9_CD2_FOLLICULAR_LYMPHOMA_EXALLC	genus Roseburiagenus Roseburia|| id:ebi-a-GCST90017048	Weighted median	13	0.219047	0.318993	0.492284	-0.40618	0.844274	1.24489	0.66619	2.32629
ebi-a-GCST90017049	finngen_R9_CD2_FOLLICULAR_LYMPHOMA_EXALLC	genus Ruminiclostridium5genus Ruminiclostridium5|| id:ebi-a-GCST90017049	Weighted median	11	-0.120296	0.356211	0.735581	-0.81847	0.577877	0.886658	0.441106	1.78225
ebi-a-GCST90017050	finngen_R9_CD2_FOLLICULAR_LYMPHOMA_EXALLC	genus Ruminiclostridium6genus Ruminiclostridium6|| id:ebi-a-GCST90017050	Weighted median	15	-0.271004	0.28258	0.337541	-0.824861	0.282853	0.762613	0.438296	1.32691
ebi-a-GCST90017051	finngen_R9_CD2_FOLLICULAR_LYMPHOMA_EXALLC	genus Ruminiclostridium9genus Ruminiclostridium9|| id:ebi-a-GCST90017051	Weighted median	8	0.574181	0.410182	0.161567	-0.229776	1.37814	1.77568	0.794712	3.9675
ebi-a-GCST90017052	finngen_R9_CD2_FOLLICULAR_LYMPHOMA_EXALLC	genus Ruminococcaceae NK4A214 groupgenus Ruminococcaceae NK4A214 group|| id:ebi-a-GCST90017052	Weighted median	13	-0.546756	0.312417	0.0801043	-1.15909	0.0655822	0.578825	0.313771	1.06778
ebi-a-GCST90017053	finngen_R9_CD2_FOLLICULAR_LYMPHOMA_EXALLC	genus Ruminococcaceae UCG002genus Ruminococcaceae UCG002|| id:ebi-a-GCST90017053	Weighted median	20	0.360452	0.239551	0.132402	-0.109068	0.829971	1.43398	0.89667	2.29325
ebi-a-GCST90017054	finngen_R9_CD2_FOLLICULAR_LYMPHOMA_EXALLC	genus Ruminococcaceae UCG003genus Ruminococcaceae UCG003|| id:ebi-a-GCST90017054	Weighted median	12	0.10785	0.3079	0.726132	-0.495634	0.711334	1.11388	0.609184	2.03671
ebi-a-GCST90017055	finngen_R9_CD2_FOLLICULAR_LYMPHOMA_EXALLC	genus Ruminococcaceae UCG004genus Ruminococcaceae UCG004|| id:ebi-a-GCST90017055	Weighted median	11	0.0821989	0.277201	0.766824	-0.461115	0.625513	1.08567	0.63058	1.8692
ebi-a-GCST90017056	finngen_R9_CD2_FOLLICULAR_LYMPHOMA_EXALLC	genus Ruminococcaceae UCG005genus Ruminococcaceae UCG005|| id:ebi-a-GCST90017056	Weighted median	14	0.223701	0.282418	0.428307	-0.329838	0.77724	1.2507	0.71904	2.17546
ebi-a-GCST90017057	finngen_R9_CD2_FOLLICULAR_LYMPHOMA_EXALLC	genus Ruminococcaceae UCG009genus Ruminococcaceae UCG009|| id:ebi-a-GCST90017057	Weighted median	11	0.121894	0.233027	0.60091	-0.334838	0.578627	1.12963	0.715454	1.78359
ebi-a-GCST90017058	finngen_R9_CD2_FOLLICULAR_LYMPHOMA_EXALLC	genus Ruminococcaceae UCG010genus Ruminococcaceae UCG010|| id:ebi-a-GCST90017058	Weighted median	6	0.342969	0.360754	0.341757	-0.364109	1.05005	1.40912	0.694815	2.85778
ebi-a-GCST90017059	finngen_R9_CD2_FOLLICULAR_LYMPHOMA_EXALLC	genus Ruminococcaceae UCG011genus Ruminococcaceae UCG011|| id:ebi-a-GCST90017059	Weighted median	8	-0.239925	0.200604	0.231691	-0.633109	0.153258	0.786687	0.530939	1.16563
ebi-a-GCST90017060	finngen_R9_CD2_FOLLICULAR_LYMPHOMA_EXALLC	genus Ruminococcaceae UCG013genus Ruminococcaceae UCG013|| id:ebi-a-GCST90017060	Weighted median	11	-0.308199	0.326453	0.345126	-0.948046	0.331648	0.734769	0.387497	1.39326
ebi-a-GCST90017061	finngen_R9_CD2_FOLLICULAR_LYMPHOMA_EXALLC	genus Ruminococcaceae UCG014genus Ruminococcaceae UCG014|| id:ebi-a-GCST90017061	Weighted median	10	-0.206046	0.316895	0.515561	-0.827161	0.415068	0.813795	0.437289	1.51447
ebi-a-GCST90017062	finngen_R9_CD2_FOLLICULAR_LYMPHOMA_EXALLC	genus Ruminococcus1genus Ruminococcus1|| id:ebi-a-GCST90017062	Weighted median	10	0.149591	0.319999	0.640162	-0.477607	0.776789	1.16136	0.620266	2.17448
ebi-a-GCST90017063	finngen_R9_CD2_FOLLICULAR_LYMPHOMA_EXALLC	genus Ruminococcus2genus Ruminococcus2|| id:ebi-a-GCST90017063	Weighted median	15	0.00226623	0.235627	0.992326	-0.459563	0.464096	1.00227	0.631559	1.59058
ebi-a-GCST90017064	finngen_R9_CD2_FOLLICULAR_LYMPHOMA_EXALLC	genus Ruminococcus gauvreauii groupgenus Ruminococcus gauvreauii group|| id:ebi-a-GCST90017064	Weighted median	11	0.270451	0.278246	0.331059	-0.274912	0.815813	1.31056	0.759639	2.26101
ebi-a-GCST90017065	finngen_R9_CD2_FOLLICULAR_LYMPHOMA_EXALLC	genus Ruminococcus gnavus groupgenus Ruminococcus gnavus group|| id:ebi-a-GCST90017065	Weighted median	11	-0.00247135	0.204608	0.990363	-0.403503	0.39856	0.997532	0.667976	1.48968
ebi-a-GCST90017066	finngen_R9_CD2_FOLLICULAR_LYMPHOMA_EXALLC	genus Ruminococcus torques groupgenus Ruminococcus torques group|| id:ebi-a-GCST90017066	Weighted median	7	-0.127468	0.469543	0.786029	-1.04777	0.792838	0.880322	0.350718	2.20966
ebi-a-GCST90017067	finngen_R9_CD2_FOLLICULAR_LYMPHOMA_EXALLC	genus Sellimonasgenus Sellimonas|| id:ebi-a-GCST90017067	Weighted median	9	-0.18486	0.160832	0.250391	-0.500091	0.130371	0.83122	0.606475	1.13925
ebi-a-GCST90017068	finngen_R9_CD2_FOLLICULAR_LYMPHOMA_EXALLC	genus Senegalimassiliagenus Senegalimassilia|| id:ebi-a-GCST90017068	Weighted median	5	0.043696	0.330024	0.894666	-0.603151	0.690543	1.04466	0.547085	1.9948
ebi-a-GCST90017069	finngen_R9_CD2_FOLLICULAR_LYMPHOMA_EXALLC	genus Slackiagenus Slackia|| id:ebi-a-GCST90017069	Weighted median	6	-0.691013	0.320012	0.0308244	-1.31824	-0.0637888	0.501068	0.267607	0.938203
ebi-a-GCST90017070	finngen_R9_CD2_FOLLICULAR_LYMPHOMA_EXALLC	genus Streptococcusgenus Streptococcus|| id:ebi-a-GCST90017070	Weighted median	12	0.15599	0.338308	0.644734	-0.507093	0.819074	1.16881	0.602244	2.2684
ebi-a-GCST90017071	finngen_R9_CD2_FOLLICULAR_LYMPHOMA_EXALLC	genus Subdoligranulumgenus Subdoligranulum|| id:ebi-a-GCST90017071	Weighted median	10	-0.125374	0.316331	0.691854	-0.745383	0.494634	0.882166	0.474553	1.6399
ebi-a-GCST90017072	finngen_R9_CD2_FOLLICULAR_LYMPHOMA_EXALLC	genus Sutterellagenus Sutterella|| id:ebi-a-GCST90017072	Weighted median	12	0.556262	0.307478	0.0704335	-0.0463946	1.15892	1.74414	0.954665	3.18648
ebi-a-GCST90017073	finngen_R9_CD2_FOLLICULAR_LYMPHOMA_EXALLC	genus Terrisporobactergenus Terrisporobacter|| id:ebi-a-GCST90017073	Weighted median	5	-0.179656	0.300923	0.550497	-0.769466	0.410154	0.835557	0.46326	1.50705
ebi-a-GCST90017074	finngen_R9_CD2_FOLLICULAR_LYMPHOMA_EXALLC	genus Turicibactergenus Turicibacter|| id:ebi-a-GCST90017074	Weighted median	9	0.043359	0.275752	0.875057	-0.497116	0.583833	1.04431	0.608283	1.7929
ebi-a-GCST90017075	finngen_R9_CD2_FOLLICULAR_LYMPHOMA_EXALLC	genus Tyzzerella3genus Tyzzerella3|| id:ebi-a-GCST90017075	Weighted median	12	-0.0842955	0.20325	0.678334	-0.482666	0.314075	0.91916	0.617136	1.36899
ebi-a-GCST90017088	finngen_R9_CD2_FOLLICULAR_LYMPHOMA_EXALLC	genus Veillonellagenus Veillonella|| id:ebi-a-GCST90017088	Weighted median	5	0.344501	0.405845	0.395965	-0.450955	1.13996	1.41129	0.63702	3.12663
ebi-a-GCST90017089	finngen_R9_CD2_FOLLICULAR_LYMPHOMA_EXALLC	genus Victivallisgenus Victivallis|| id:ebi-a-GCST90017089	Weighted median	10	0.0663374	0.158874	0.676278	-0.245056	0.37773	1.06859	0.782661	1.45897
ebi-a-GCST90017110	finngen_R9_CD2_FOLLICULAR_LYMPHOMA_EXALLC	phylum Actinobacteriaphylum Actinobacteria|| id:ebi-a-GCST90017110	Weighted mode	14	-0.438631	0.476236	0.373808	-1.37205	0.494792	0.644919	0.253586	1.64016
ebi-a-GCST90017111	finngen_R9_CD2_FOLLICULAR_LYMPHOMA_EXALLC	phylum Bacteroidetesphylum Bacteroidetes|| id:ebi-a-GCST90017111	Weighted mode	10	0.0764352	0.486061	0.878516	-0.876245	1.02912	1.07943	0.416343	2.79859
ebi-a-GCST90017112	finngen_R9_CD2_FOLLICULAR_LYMPHOMA_EXALLC	phylum Cyanobacteriaphylum Cyanobacteria|| id:ebi-a-GCST90017112	Weighted mode	8	-0.121576	0.383697	0.760595	-0.873622	0.63047	0.885524	0.417437	1.87849
ebi-a-GCST90017113	finngen_R9_CD2_FOLLICULAR_LYMPHOMA_EXALLC	phylum Euryarchaeotaphylum Euryarchaeota|| id:ebi-a-GCST90017113	Weighted mode	11	-0.270846	0.305358	0.395921	-0.869348	0.327656	0.762734	0.419225	1.38771
ebi-a-GCST90017114	finngen_R9_CD2_FOLLICULAR_LYMPHOMA_EXALLC	phylum Firmicutesphylum Firmicutes|| id:ebi-a-GCST90017114	Weighted mode	15	0.520443	0.412083	0.227235	-0.28724	1.32813	1.68277	0.750332	3.77397
ebi-a-GCST90017115	finngen_R9_CD2_FOLLICULAR_LYMPHOMA_EXALLC	phylum Lentisphaeraephylum Lentisphaerae|| id:ebi-a-GCST90017115	Weighted mode	9	0.0728654	0.366434	0.847341	-0.645345	0.791076	1.07559	0.524482	2.20577
ebi-a-GCST90017116	finngen_R9_CD2_FOLLICULAR_LYMPHOMA_EXALLC	phylum Proteobacteriaphylum Proteobacteria|| id:ebi-a-GCST90017116	Weighted mode	12	0.384073	0.386182	0.341334	-0.372843	1.14099	1.46825	0.688774	3.12986
ebi-a-GCST90017117	finngen_R9_CD2_FOLLICULAR_LYMPHOMA_EXALLC	phylum Tenericutesphylum Tenericutes|| id:ebi-a-GCST90017117	Weighted mode	12	0.37132	0.416201	0.391403	-0.444434	1.18707	1.44965	0.641187	3.27748
ebi-a-GCST90017118	finngen_R9_CD2_FOLLICULAR_LYMPHOMA_EXALLC	phylum Verrucomicrobiaphylum Verrucomicrobia|| id:ebi-a-GCST90017118	Weighted mode	12	0.154449	0.39616	0.704079	-0.622025	0.930923	1.16701	0.536856	2.53685
ebi-a-GCST90016908	finngen_R9_CD2_FOLLICULAR_LYMPHOMA_EXALLC	class Actinobacteria|| id:ebi-a-GCST90016908	Weighted mode	14	-0.142389	0.320474	0.664126	-0.770519	0.48574	0.867283	0.462773	1.62538
ebi-a-GCST90016909	finngen_R9_CD2_FOLLICULAR_LYMPHOMA_EXALLC	class Alphaproteobacteria|| id:ebi-a-GCST90016909	Weighted mode	6	-0.256009	0.407902	0.557795	-1.0555	0.543479	0.774135	0.34802	1.72199
ebi-a-GCST90016910	finngen_R9_CD2_FOLLICULAR_LYMPHOMA_EXALLC	class Bacilli|| id:ebi-a-GCST90016910	Weighted mode	18	-0.187948	0.386333	0.63283	-0.945161	0.569265	0.828658	0.388617	1.76697
ebi-a-GCST90016911	finngen_R9_CD2_FOLLICULAR_LYMPHOMA_EXALLC	class Bacteroidia|| id:ebi-a-GCST90016911	Weighted mode	13	-0.182709	0.407396	0.661796	-0.981205	0.615786	0.83301	0.374859	1.85111
ebi-a-GCST90016912	finngen_R9_CD2_FOLLICULAR_LYMPHOMA_EXALLC	class Betaproteobacteria|| id:ebi-a-GCST90016912	Weighted mode	10	-0.0638557	0.592501	0.91654	-1.22516	1.09745	0.93814	0.293712	2.9965
ebi-a-GCST90016913	finngen_R9_CD2_FOLLICULAR_LYMPHOMA_EXALLC	class Clostridia|| id:ebi-a-GCST90016913	Weighted mode	11	0.696463	0.427259	0.13414	-0.140964	1.53389	2.00664	0.868521	4.63618
ebi-a-GCST90016914	finngen_R9_CD2_FOLLICULAR_LYMPHOMA_EXALLC	class Coriobacteriia|| id:ebi-a-GCST90016914	Weighted mode	14	-0.0461046	0.566897	0.93642	-1.15722	1.06501	0.954942	0.314358	2.90088
ebi-a-GCST90016915	finngen_R9_CD2_FOLLICULAR_LYMPHOMA_EXALLC	class Deltaproteobacteria|| id:ebi-a-GCST90016915	Weighted mode	12	-0.0458514	0.52878	0.932459	-1.08226	0.990557	0.955184	0.338829	2.69273
ebi-a-GCST90016916	finngen_R9_CD2_FOLLICULAR_LYMPHOMA_EXALLC	class Erysipelotrichia|| id:ebi-a-GCST90016916	Weighted mode	13	0.0711875	0.486014	0.885981	-0.881401	1.02378	1.07378	0.414202	2.78369
ebi-a-GCST90016917	finngen_R9_CD2_FOLLICULAR_LYMPHOMA_EXALLC	class Gammaproteobacteria|| id:ebi-a-GCST90016917	Weighted mode	6	0.0478597	0.543213	0.933213	-1.01684	1.11256	1.04902	0.361737	3.04213
ebi-a-GCST90016918	finngen_R9_CD2_FOLLICULAR_LYMPHOMA_EXALLC	class Lentisphaeria|| id:ebi-a-GCST90016918	Weighted mode	8	-0.316147	0.390766	0.445114	-1.08205	0.449755	0.728952	0.3389	1.56793
ebi-a-GCST90016919	finngen_R9_CD2_FOLLICULAR_LYMPHOMA_EXALLC	class Melainabacteria|| id:ebi-a-GCST90016919	Weighted mode	10	0.431384	0.337688	0.233406	-0.230485	1.09325	1.53939	0.794148	2.98397
ebi-a-GCST90016920	finngen_R9_CD2_FOLLICULAR_LYMPHOMA_EXALLC	class Methanobacteria|| id:ebi-a-GCST90016920	Weighted mode	9	-0.236813	0.224437	0.32218	-0.676709	0.203083	0.789139	0.508287	1.22517
ebi-a-GCST90016921	finngen_R9_CD2_FOLLICULAR_LYMPHOMA_EXALLC	class Mollicutes|| id:ebi-a-GCST90016921	Weighted mode	12	0.37132	0.398306	0.371218	-0.409359	1.152	1.44965	0.664076	3.16451
ebi-a-GCST90016922	finngen_R9_CD2_FOLLICULAR_LYMPHOMA_EXALLC	class Negativicutes|| id:ebi-a-GCST90016922	Weighted mode	12	-0.374388	0.555182	0.51401	-1.46255	0.713769	0.68771	0.231646	2.04167
ebi-a-GCST90016923	finngen_R9_CD2_FOLLICULAR_LYMPHOMA_EXALLC	class Verrucomicrobiae|| id:ebi-a-GCST90016923	Weighted mode	11	0.180923	0.463706	0.704595	-0.727941	1.08979	1.19832	0.482902	2.97364
ebi-a-GCST90017090	finngen_R9_CD2_FOLLICULAR_LYMPHOMA_EXALLC	order Actinomycetales|| id:ebi-a-GCST90017090	Weighted mode	4	-0.40229	0.365295	0.351208	-1.11827	0.313688	0.668787	0.326845	1.36846
ebi-a-GCST90017091	finngen_R9_CD2_FOLLICULAR_LYMPHOMA_EXALLC	order Bacillales|| id:ebi-a-GCST90017091	Weighted mode	8	0.347199	0.297905	0.282002	-0.236696	0.931093	1.4151	0.789232	2.53728
ebi-a-GCST90017092	finngen_R9_CD2_FOLLICULAR_LYMPHOMA_EXALLC	order Bacteroidales|| id:ebi-a-GCST90017092	Weighted mode	13	-0.182709	0.423781	0.674009	-1.01332	0.647901	0.83301	0.363012	1.91152
ebi-a-GCST90017093	finngen_R9_CD2_FOLLICULAR_LYMPHOMA_EXALLC	order Bifidobacteriales|| id:ebi-a-GCST90017093	Weighted mode	11	-0.184556	0.34062	0.599804	-0.85217	0.483059	0.831474	0.426488	1.62103
ebi-a-GCST90017094	finngen_R9_CD2_FOLLICULAR_LYMPHOMA_EXALLC	order Burkholderiales|| id:ebi-a-GCST90017094	Weighted mode	10	-0.18324	0.570591	0.755437	-1.3016	0.93512	0.832569	0.272096	2.54752
ebi-a-GCST90017095	finngen_R9_CD2_FOLLICULAR_LYMPHOMA_EXALLC	order Clostridiales|| id:ebi-a-GCST90017095	Weighted mode	12	0.689971	0.419769	0.128489	-0.132777	1.51272	1.99366	0.87566	4.53905
ebi-a-GCST90017096	finngen_R9_CD2_FOLLICULAR_LYMPHOMA_EXALLC	order Coriobacteriales|| id:ebi-a-GCST90017096	Weighted mode	14	-0.0461046	0.542009	0.933508	-1.10844	1.01623	0.954942	0.330073	2.76277
ebi-a-GCST90017097	finngen_R9_CD2_FOLLICULAR_LYMPHOMA_EXALLC	order Desulfovibrionales|| id:ebi-a-GCST90017097	Weighted mode	11	-0.0506727	0.482358	0.918412	-0.996095	0.894749	0.95059	0.369319	2.44672
ebi-a-GCST90017098	finngen_R9_CD2_FOLLICULAR_LYMPHOMA_EXALLC	order Enterobacteriales|| id:ebi-a-GCST90017098	Weighted mode	7	-0.717067	0.598338	0.275933	-1.88981	0.455674	0.488182	0.151101	1.57724
ebi-a-GCST90017099	finngen_R9_CD2_FOLLICULAR_LYMPHOMA_EXALLC	order Erysipelotrichales|| id:ebi-a-GCST90017099	Weighted mode	13	0.0711875	0.499219	0.888974	-0.907281	1.04966	1.07378	0.40362	2.85667
ebi-a-GCST90017100	finngen_R9_CD2_FOLLICULAR_LYMPHOMA_EXALLC	order Gastranaerophilales|| id:ebi-a-GCST90017100	Weighted mode	9	0.461663	0.326696	0.195323	-0.17866	1.10199	1.58671	0.83639	3.01014
ebi-a-GCST90017101	finngen_R9_CD2_FOLLICULAR_LYMPHOMA_EXALLC	order Lactobacillales|| id:ebi-a-GCST90017101	Weighted mode	15	-0.139384	0.400017	0.73269	-0.923418	0.64465	0.869894	0.397159	1.90532
ebi-a-GCST90017102	finngen_R9_CD2_FOLLICULAR_LYMPHOMA_EXALLC	order Methanobacteriales|| id:ebi-a-GCST90017102	Weighted mode	9	-0.236813	0.235135	0.343357	-0.697679	0.224052	0.789139	0.497739	1.25114
ebi-a-GCST90017103	finngen_R9_CD2_FOLLICULAR_LYMPHOMA_EXALLC	order Mollicutes RF9|| id:ebi-a-GCST90017103	Weighted mode	12	0.262636	0.379237	0.502958	-0.480669	1.00594	1.30035	0.618369	2.73448
ebi-a-GCST90017104	finngen_R9_CD2_FOLLICULAR_LYMPHOMA_EXALLC	order NB1n|| id:ebi-a-GCST90017104	Weighted mode	12	0.292093	0.365683	0.441334	-0.424644	1.00883	1.33923	0.654002	2.74239
ebi-a-GCST90017105	finngen_R9_CD2_FOLLICULAR_LYMPHOMA_EXALLC	order Pasteurellales|| id:ebi-a-GCST90017105	Weighted mode	13	-0.252572	0.321779	0.447718	-0.883259	0.378115	0.7768	0.413433	1.45953
ebi-a-GCST90017106	finngen_R9_CD2_FOLLICULAR_LYMPHOMA_EXALLC	order Rhodospirillales|| id:ebi-a-GCST90017106	Weighted mode	13	-0.211798	0.356397	0.563364	-0.910336	0.48674	0.809128	0.402389	1.627
ebi-a-GCST90017107	finngen_R9_CD2_FOLLICULAR_LYMPHOMA_EXALLC	order Selenomonadales|| id:ebi-a-GCST90017107	Weighted mode	12	-0.374388	0.552448	0.511971	-1.45719	0.708409	0.68771	0.232891	2.03076
ebi-a-GCST90017108	finngen_R9_CD2_FOLLICULAR_LYMPHOMA_EXALLC	order Verrucomicrobiales|| id:ebi-a-GCST90017108	Weighted mode	11	0.180923	0.478869	0.713466	-0.757661	1.11951	1.19832	0.468761	3.06334
ebi-a-GCST90017109	finngen_R9_CD2_FOLLICULAR_LYMPHOMA_EXALLC	order Victivallales|| id:ebi-a-GCST90017109	Weighted mode	8	-0.316147	0.365486	0.415693	-1.0325	0.400205	0.728952	0.356116	1.49213
ebi-a-GCST90016924	finngen_R9_CD2_FOLLICULAR_LYMPHOMA_EXALLC	family Acidaminococcaceae|| id:ebi-a-GCST90016924	Weighted mode	7	-0.24029	0.411791	0.580797	-1.0474	0.56682	0.7864	0.350849	1.76265
ebi-a-GCST90016925	finngen_R9_CD2_FOLLICULAR_LYMPHOMA_EXALLC	family Actinomycetaceae|| id:ebi-a-GCST90016925	Weighted mode	4	-0.402411	0.36456	0.350258	-1.11695	0.312127	0.668706	0.327277	1.36633
ebi-a-GCST90016926	finngen_R9_CD2_FOLLICULAR_LYMPHOMA_EXALLC	family Alcaligenaceae|| id:ebi-a-GCST90016926	Weighted mode	11	0.194896	0.537811	0.724604	-0.859214	1.24901	1.21518	0.423495	3.48688
ebi-a-GCST90016927	finngen_R9_CD2_FOLLICULAR_LYMPHOMA_EXALLC	family Bacteroidaceae|| id:ebi-a-GCST90016927	Weighted mode	8	-0.228539	0.494581	0.658038	-1.19792	0.740839	0.795695	0.301822	2.0977
ebi-a-GCST90016928	finngen_R9_CD2_FOLLICULAR_LYMPHOMA_EXALLC	family Bacteroidales S24 7group|| id:ebi-a-GCST90016928	Weighted mode	8	0.218044	0.416814	0.617036	-0.598912	1.035	1.24364	0.549409	2.81511
ebi-a-GCST90016929	finngen_R9_CD2_FOLLICULAR_LYMPHOMA_EXALLC	family Bifidobacteriaceae|| id:ebi-a-GCST90016929	Weighted mode	11	-0.184556	0.320276	0.577192	-0.812296	0.443185	0.831474	0.443838	1.55766
ebi-a-GCST90016931	finngen_R9_CD2_FOLLICULAR_LYMPHOMA_EXALLC	family Clostridiaceae1|| id:ebi-a-GCST90016931	Weighted mode	10	0.129768	0.425466	0.7673	-0.704145	0.963681	1.13856	0.494531	2.62133
ebi-a-GCST90016932	finngen_R9_CD2_FOLLICULAR_LYMPHOMA_EXALLC	family Clostridiales vadin BB60 group|| id:ebi-a-GCST90016932	Weighted mode	15	0.0286153	0.340082	0.934134	-0.637945	0.695176	1.02903	0.528377	2.00406
ebi-a-GCST90016933	finngen_R9_CD2_FOLLICULAR_LYMPHOMA_EXALLC	family Coriobacteriaceae|| id:ebi-a-GCST90016933	Weighted mode	14	-0.0461046	0.576734	0.937502	-1.1765	1.08429	0.954942	0.308355	2.95735
ebi-a-GCST90016934	finngen_R9_CD2_FOLLICULAR_LYMPHOMA_EXALLC	family Defluviitaleaceae|| id:ebi-a-GCST90016934	Weighted mode	11	0.522947	0.422182	0.243753	-0.304531	1.35042	1.68699	0.737469	3.85906
ebi-a-GCST90016935	finngen_R9_CD2_FOLLICULAR_LYMPHOMA_EXALLC	family Desulfovibrionaceae|| id:ebi-a-GCST90016935	Weighted mode	9	-0.0560153	0.497304	0.913093	-1.03073	0.918701	0.945525	0.356746	2.50603
ebi-a-GCST90016936	finngen_R9_CD2_FOLLICULAR_LYMPHOMA_EXALLC	family Enterobacteriaceae|| id:ebi-a-GCST90016936	Weighted mode	7	-0.717067	0.637548	0.303676	-1.96666	0.532527	0.488182	0.139923	1.70323
ebi-a-GCST90016937	finngen_R9_CD2_FOLLICULAR_LYMPHOMA_EXALLC	family Erysipelotrichaceae|| id:ebi-a-GCST90016937	Weighted mode	13	0.0711875	0.534719	0.896297	-0.976862	1.11924	1.07378	0.376491	3.06252
ebi-a-GCST90016938	finngen_R9_CD2_FOLLICULAR_LYMPHOMA_EXALLC	family Family XI|| id:ebi-a-GCST90016938	Weighted mode	8	0.133118	0.243763	0.601963	-0.344657	0.610893	1.14238	0.708463	1.84208
ebi-a-GCST90016939	finngen_R9_CD2_FOLLICULAR_LYMPHOMA_EXALLC	family Family XIII|| id:ebi-a-GCST90016939	Weighted mode	7	1.13893	0.664952	0.137587	-0.164378	2.44223	3.12342	0.848421	11.4987
ebi-a-GCST90016940	finngen_R9_CD2_FOLLICULAR_LYMPHOMA_EXALLC	family Lachnospiraceae|| id:ebi-a-GCST90016940	Weighted mode	16	0.288041	0.552461	0.609715	-0.794781	1.37086	1.33381	0.45168	3.93875
ebi-a-GCST90016941	finngen_R9_CD2_FOLLICULAR_LYMPHOMA_EXALLC	family Lactobacillaceae|| id:ebi-a-GCST90016941	Weighted mode	8	-0.0702449	0.280656	0.809551	-0.62033	0.47984	0.932165	0.537767	1.61582
ebi-a-GCST90016942	finngen_R9_CD2_FOLLICULAR_LYMPHOMA_EXALLC	family Methanobacteriaceae|| id:ebi-a-GCST90016942	Weighted mode	9	-0.236813	0.225164	0.323649	-0.678135	0.204508	0.789139	0.507563	1.22692
ebi-a-GCST90016943	finngen_R9_CD2_FOLLICULAR_LYMPHOMA_EXALLC	family Oxalobacteraceae|| id:ebi-a-GCST90016943	Weighted mode	14	0.059515	0.324613	0.857359	-0.576727	0.695757	1.06132	0.561734	2.00523
ebi-a-GCST90016944	finngen_R9_CD2_FOLLICULAR_LYMPHOMA_EXALLC	family Pasteurellaceae|| id:ebi-a-GCST90016944	Weighted mode	13	-0.252572	0.327124	0.454994	-0.893736	0.388592	0.7768	0.409125	1.4749
ebi-a-GCST90016945	finngen_R9_CD2_FOLLICULAR_LYMPHOMA_EXALLC	family Peptococcaceae|| id:ebi-a-GCST90016945	Weighted mode	9	0.17164	0.492407	0.736406	-0.793478	1.13676	1.18725	0.452269	3.11665
ebi-a-GCST90016946	finngen_R9_CD2_FOLLICULAR_LYMPHOMA_EXALLC	family Peptostreptococcaceae|| id:ebi-a-GCST90016946	Weighted mode	13	-0.420531	0.419354	0.335747	-1.24246	0.401403	0.656698	0.288672	1.49392
ebi-a-GCST90016947	finngen_R9_CD2_FOLLICULAR_LYMPHOMA_EXALLC	family Porphyromonadaceae|| id:ebi-a-GCST90016947	Weighted mode	9	0.216502	0.605412	0.729885	-0.970106	1.40311	1.24173	0.379043	4.06783
ebi-a-GCST90016948	finngen_R9_CD2_FOLLICULAR_LYMPHOMA_EXALLC	family Prevotellaceae|| id:ebi-a-GCST90016948	Weighted mode	16	0.0520346	0.501222	0.918691	-0.930361	1.03443	1.05341	0.394411	2.8135
ebi-a-GCST90016949	finngen_R9_CD2_FOLLICULAR_LYMPHOMA_EXALLC	family Rhodospirillaceae|| id:ebi-a-GCST90016949	Weighted mode	14	-0.176497	0.389376	0.657818	-0.939674	0.586679	0.838201	0.390755	1.79801
ebi-a-GCST90016950	finngen_R9_CD2_FOLLICULAR_LYMPHOMA_EXALLC	family Rikenellaceae|| id:ebi-a-GCST90016950	Weighted mode	16	-0.220944	0.568705	0.703102	-1.33561	0.893718	0.801761	0.262999	2.4442
ebi-a-GCST90016951	finngen_R9_CD2_FOLLICULAR_LYMPHOMA_EXALLC	family Ruminococcaceae|| id:ebi-a-GCST90016951	Weighted mode	10	0.00461416	0.409778	0.991262	-0.798551	0.807779	1.00462	0.449981	2.24292
ebi-a-GCST90016952	finngen_R9_CD2_FOLLICULAR_LYMPHOMA_EXALLC	family Streptococcaceae|| id:ebi-a-GCST90016952	Weighted mode	11	-0.319279	0.557971	0.579812	-1.4129	0.774344	0.726673	0.243436	2.16917
ebi-a-GCST90016956	finngen_R9_CD2_FOLLICULAR_LYMPHOMA_EXALLC	family Veillonellaceae|| id:ebi-a-GCST90016956	Weighted mode	18	0.0607866	0.332695	0.857187	-0.591296	0.712869	1.06267	0.553609	2.03984
ebi-a-GCST90016957	finngen_R9_CD2_FOLLICULAR_LYMPHOMA_EXALLC	family Verrucomicrobiaceae|| id:ebi-a-GCST90016957	Weighted mode	11	0.181152	0.477232	0.712187	-0.754222	1.11653	1.1986	0.470377	3.05423
ebi-a-GCST90016958	finngen_R9_CD2_FOLLICULAR_LYMPHOMA_EXALLC	family Victivallaceae|| id:ebi-a-GCST90016958	Weighted mode	11	0.177492	0.262232	0.513851	-0.336483	0.691468	1.19422	0.714278	1.99664
ebi-a-GCST90016959	finngen_R9_CD2_FOLLICULAR_LYMPHOMA_EXALLC	genus Actinomycesgenus Actinomyces|| id:ebi-a-GCST90016959	Weighted mode	7	-0.478166	0.404459	0.281836	-1.27091	0.314573	0.619919	0.280577	1.36967
ebi-a-GCST90016960	finngen_R9_CD2_FOLLICULAR_LYMPHOMA_EXALLC	genus Adlercreutziagenus Adlercreutzia|| id:ebi-a-GCST90016960	Weighted mode	8	0.332033	0.430198	0.465477	-0.511154	1.17522	1.3938	0.599803	3.23886
ebi-a-GCST90016961	finngen_R9_CD2_FOLLICULAR_LYMPHOMA_EXALLC	genus Akkermansiagenus Akkermansia|| id:ebi-a-GCST90016961	Weighted mode	11	0.17303	0.490564	0.731623	-0.788477	1.13454	1.1889	0.454537	3.10973
ebi-a-GCST90016962	finngen_R9_CD2_FOLLICULAR_LYMPHOMA_EXALLC	genus Alistipesgenus Alistipes|| id:ebi-a-GCST90016962	Weighted mode	12	-0.829153	0.601802	0.195653	-2.00868	0.350379	0.436419	0.134165	1.41961
ebi-a-GCST90016963	finngen_R9_CD2_FOLLICULAR_LYMPHOMA_EXALLC	genus Allisonellagenus Allisonella|| id:ebi-a-GCST90016963	Weighted mode	8	0.226576	0.243686	0.383426	-0.251049	0.704201	1.2543	0.777984	2.02223
ebi-a-GCST90016964	finngen_R9_CD2_FOLLICULAR_LYMPHOMA_EXALLC	genus Alloprevotellagenus Alloprevotella|| id:ebi-a-GCST90016964	Weighted mode	5	0.189323	0.402821	0.66284	-0.600207	0.978852	1.20843	0.548698	2.6614
ebi-a-GCST90016965	finngen_R9_CD2_FOLLICULAR_LYMPHOMA_EXALLC	genus Anaerofilumgenus Anaerofilum|| id:ebi-a-GCST90016965	Weighted mode	10	-0.0326929	0.307857	0.917757	-0.636092	0.570706	0.967836	0.529357	1.76952
ebi-a-GCST90016966	finngen_R9_CD2_FOLLICULAR_LYMPHOMA_EXALLC	genus Anaerostipesgenus Anaerostipes|| id:ebi-a-GCST90016966	Weighted mode	13	0.101925	0.462705	0.829355	-0.804976	1.00883	1.1073	0.447099	2.74238
ebi-a-GCST90016967	finngen_R9_CD2_FOLLICULAR_LYMPHOMA_EXALLC	genus Anaerotruncusgenus Anaerotruncus|| id:ebi-a-GCST90016967	Weighted mode	13	0.575447	0.594696	0.352327	-0.590158	1.74105	1.77792	0.55424	5.70333
ebi-a-GCST90016968	finngen_R9_CD2_FOLLICULAR_LYMPHOMA_EXALLC	genus Bacteroidesgenus Bacteroides|| id:ebi-a-GCST90016968	Weighted mode	8	-0.228539	0.53703	0.683205	-1.28112	0.824039	0.795695	0.277727	2.27969
ebi-a-GCST90016969	finngen_R9_CD2_FOLLICULAR_LYMPHOMA_EXALLC	genus Barnesiellagenus Barnesiella|| id:ebi-a-GCST90016969	Weighted mode	12	-0.0543507	0.436634	0.903183	-0.910152	0.801451	0.9471	0.402463	2.22877
ebi-a-GCST90016970	finngen_R9_CD2_FOLLICULAR_LYMPHOMA_EXALLC	genus Bifidobacteriumgenus Bifidobacterium|| id:ebi-a-GCST90016970	Weighted mode	12	-0.147871	0.280547	0.608604	-0.697744	0.402002	0.862543	0.497707	1.49481
ebi-a-GCST90016971	finngen_R9_CD2_FOLLICULAR_LYMPHOMA_EXALLC	genus Bilophilagenus Bilophila|| id:ebi-a-GCST90016971	Weighted mode	13	-0.162363	0.657299	0.809072	-1.45067	1.12594	0.850132	0.234413	3.08312
ebi-a-GCST90016973	finngen_R9_CD2_FOLLICULAR_LYMPHOMA_EXALLC	genus Butyricicoccusgenus Butyricicoccus|| id:ebi-a-GCST90016973	Weighted mode	8	0.409599	0.453553	0.39649	-0.479364	1.29856	1.50621	0.619177	3.66403
ebi-a-GCST90016974	finngen_R9_CD2_FOLLICULAR_LYMPHOMA_EXALLC	genus Butyricimonasgenus Butyricimonas|| id:ebi-a-GCST90016974	Weighted mode	13	-0.0262422	0.453189	0.954777	-0.914492	0.862008	0.974099	0.40072	2.36791
ebi-a-GCST90016975	finngen_R9_CD2_FOLLICULAR_LYMPHOMA_EXALLC	genus Butyrivibriogenus Butyrivibrio|| id:ebi-a-GCST90016975	Weighted mode	15	-0.0784581	0.203304	0.70536	-0.476934	0.320018	0.924541	0.620684	1.37715
ebi-a-GCST90016976	finngen_R9_CD2_FOLLICULAR_LYMPHOMA_EXALLC	genus Candidatus Soleaferreagenus Candidatus Soleaferrea|| id:ebi-a-GCST90016976	Weighted mode	9	0.184607	0.324423	0.584952	-0.451262	0.820476	1.20275	0.636824	2.27158
ebi-a-GCST90016977	finngen_R9_CD2_FOLLICULAR_LYMPHOMA_EXALLC	genus Catenibacteriumgenus Catenibacterium|| id:ebi-a-GCST90016977	Weighted mode	4	0.106338	0.3379	0.773606	-0.555947	0.768622	1.1122	0.573529	2.15679
ebi-a-GCST90016978	finngen_R9_CD2_FOLLICULAR_LYMPHOMA_EXALLC	genus Christensenellaceae R 7groupgenus Christensenellaceae R 7group|| id:ebi-a-GCST90016978	Weighted mode	8	-1.07497	0.776021	0.208517	-2.59597	0.446034	0.341309	0.0745735	1.5621
ebi-a-GCST90016979	finngen_R9_CD2_FOLLICULAR_LYMPHOMA_EXALLC	genus Clostridium innocuum groupgenus Clostridium innocuum group|| id:ebi-a-GCST90016979	Weighted mode	8	0.00755067	0.278789	0.979149	-0.538876	0.553977	1.00758	0.583404	1.74016
ebi-a-GCST90016980	finngen_R9_CD2_FOLLICULAR_LYMPHOMA_EXALLC	genus Clostridium sensustricto1genus Clostridium sensustricto1|| id:ebi-a-GCST90016980	Weighted mode	6	-0.172713	0.45855	0.721889	-1.07147	0.726046	0.841379	0.342504	2.06689
ebi-a-GCST90016981	finngen_R9_CD2_FOLLICULAR_LYMPHOMA_EXALLC	genus Collinsellagenus Collinsella|| id:ebi-a-GCST90016981	Weighted mode	9	-0.0622157	0.600562	0.92004	-1.23932	1.11489	0.93968	0.289582	3.04922
ebi-a-GCST90016982	finngen_R9_CD2_FOLLICULAR_LYMPHOMA_EXALLC	genus Coprobactergenus Coprobacter|| id:ebi-a-GCST90016982	Weighted mode	11	-0.227673	0.363127	0.544722	-0.939402	0.484057	0.796385	0.390861	1.62264
ebi-a-GCST90016983	finngen_R9_CD2_FOLLICULAR_LYMPHOMA_EXALLC	genus Coprococcus1genus Coprococcus1|| id:ebi-a-GCST90016983	Weighted mode	11	0.539583	0.463404	0.271292	-0.368688	1.44785	1.71529	0.691641	4.25398
ebi-a-GCST90016984	finngen_R9_CD2_FOLLICULAR_LYMPHOMA_EXALLC	genus Coprococcus2genus Coprococcus2|| id:ebi-a-GCST90016984	Weighted mode	8	-0.226831	0.616364	0.723738	-1.4349	0.981241	0.797055	0.238138	2.66777
ebi-a-GCST90016985	finngen_R9_CD2_FOLLICULAR_LYMPHOMA_EXALLC	genus Coprococcus3genus Coprococcus3|| id:ebi-a-GCST90016985	Weighted mode	8	-0.412711	0.653453	0.547721	-1.69348	0.868058	0.661854	0.183879	2.38228
ebi-a-GCST90016986	finngen_R9_CD2_FOLLICULAR_LYMPHOMA_EXALLC	genus Defluviitaleaceae UCG011genus Defluviitaleaceae UCG011|| id:ebi-a-GCST90016986	Weighted mode	9	0.457494	0.423918	0.311957	-0.373385	1.28837	1.58011	0.6884	3.62688
ebi-a-GCST90016987	finngen_R9_CD2_FOLLICULAR_LYMPHOMA_EXALLC	genus Desulfovibriogenus Desulfovibrio|| id:ebi-a-GCST90016987	Weighted mode	9	0.18844	0.468642	0.69814	-0.730098	1.10698	1.20737	0.481862	3.02521
ebi-a-GCST90016988	finngen_R9_CD2_FOLLICULAR_LYMPHOMA_EXALLC	genus Dialistergenus Dialister|| id:ebi-a-GCST90016988	Weighted mode	11	-0.293654	0.459025	0.536725	-1.19334	0.606034	0.745534	0.303206	1.83315
ebi-a-GCST90016989	finngen_R9_CD2_FOLLICULAR_LYMPHOMA_EXALLC	genus Doreagenus Dorea|| id:ebi-a-GCST90016989	Weighted mode	10	0.38808	0.486687	0.445751	-0.565827	1.34199	1.47415	0.56789	3.82664
ebi-a-GCST90016990	finngen_R9_CD2_FOLLICULAR_LYMPHOMA_EXALLC	genus Eggerthellagenus Eggerthella|| id:ebi-a-GCST90016990	Weighted mode	9	-0.0775853	0.389875	0.847227	-0.841741	0.68657	0.925348	0.43096	1.98689
ebi-a-GCST90016991	finngen_R9_CD2_FOLLICULAR_LYMPHOMA_EXALLC	genus Eisenbergiellagenus Eisenbergiella|| id:ebi-a-GCST90016991	Weighted mode	11	0.294967	0.399903	0.47771	-0.488843	1.07878	1.34308	0.613336	2.94108
ebi-a-GCST90016992	finngen_R9_CD2_FOLLICULAR_LYMPHOMA_EXALLC	genus Enterorhabdusgenus Enterorhabdus|| id:ebi-a-GCST90016992	Weighted mode	6	0.557057	0.437681	0.259077	-0.300798	1.41491	1.74553	0.740227	4.11612
ebi-a-GCST90016993	finngen_R9_CD2_FOLLICULAR_LYMPHOMA_EXALLC	genus Erysipelatoclostridiumgenus Erysipelatoclostridium|| id:ebi-a-GCST90016993	Weighted mode	15	0.296235	0.363354	0.428565	-0.415939	1.00841	1.34479	0.65972	2.74124
ebi-a-GCST90016995	finngen_R9_CD2_FOLLICULAR_LYMPHOMA_EXALLC	genus Escherichia Shigellagenus Escherichia Shigella|| id:ebi-a-GCST90016995	Weighted mode	10	0.95035	0.70165	0.208617	-0.424884	2.32558	2.58661	0.653846	10.2326
ebi-a-GCST90016996	finngen_R9_CD2_FOLLICULAR_LYMPHOMA_EXALLC	genus Eubacterium brachy groupgenus Eubacterium brachy group|| id:ebi-a-GCST90016996	Weighted mode	10	0.199542	0.27423	0.485328	-0.337948	0.737032	1.22084	0.713232	2.08972
ebi-a-GCST90016997	finngen_R9_CD2_FOLLICULAR_LYMPHOMA_EXALLC	genus Eubacterium coprostanoligenes groupgenus Eubacterium coprostanoligenes group|| id:ebi-a-GCST90016997	Weighted mode	12	-0.549102	0.528985	0.321537	-1.58591	0.48771	0.577468	0.204761	1.62858
ebi-a-GCST90016998	finngen_R9_CD2_FOLLICULAR_LYMPHOMA_EXALLC	genus Eubacterium eligens groupgenus Eubacterium eligens group|| id:ebi-a-GCST90016998	Weighted mode	6	-0.139683	0.577629	0.818523	-1.27184	0.99247	0.869633	0.280316	2.69789
ebi-a-GCST90016999	finngen_R9_CD2_FOLLICULAR_LYMPHOMA_EXALLC	genus Eubacterium fissicatena groupgenus Eubacterium fissicatena group|| id:ebi-a-GCST90016999	Weighted mode	9	-0.181522	0.345474	0.613533	-0.858651	0.495607	0.834	0.423733	1.64149
ebi-a-GCST90017000	finngen_R9_CD2_FOLLICULAR_LYMPHOMA_EXALLC	genus Eubacterium hallii groupgenus Eubacterium hallii group|| id:ebi-a-GCST90017000	Weighted mode	14	0.0456533	0.422352	0.915572	-0.782157	0.873464	1.04671	0.457418	2.39519
ebi-a-GCST90017001	finngen_R9_CD2_FOLLICULAR_LYMPHOMA_EXALLC	genus Eubacterium nodatum groupgenus Eubacterium nodatum group|| id:ebi-a-GCST90017001	Weighted mode	11	0.227412	0.298431	0.463639	-0.357513	0.812336	1.25535	0.699414	2.25316
ebi-a-GCST90017002	finngen_R9_CD2_FOLLICULAR_LYMPHOMA_EXALLC	genus Eubacterium oxidoreducens groupgenus Eubacterium oxidoreducens group|| id:ebi-a-GCST90017002	Weighted mode	5	0.0493296	0.337424	0.890839	-0.612021	0.710681	1.05057	0.542254	2.03538
ebi-a-GCST90017003	finngen_R9_CD2_FOLLICULAR_LYMPHOMA_EXALLC	genus Eubacterium rectale groupgenus Eubacterium rectale group|| id:ebi-a-GCST90017003	Weighted mode	8	0.438804	0.592529	0.483055	-0.722553	1.60016	1.55085	0.485511	4.95383
ebi-a-GCST90017004	finngen_R9_CD2_FOLLICULAR_LYMPHOMA_EXALLC	genus Eubacterium ruminantium groupgenus Eubacterium ruminantium group|| id:ebi-a-GCST90017004	Weighted mode	18	-0.0209746	0.326055	0.949459	-0.660043	0.618094	0.979244	0.516829	1.85539
ebi-a-GCST90017005	finngen_R9_CD2_FOLLICULAR_LYMPHOMA_EXALLC	genus Eubacterium ventriosum groupgenus Eubacterium ventriosum group|| id:ebi-a-GCST90017005	Weighted mode	15	0.56274	0.453099	0.234648	-0.325333	1.45081	1.75548	0.722287	4.26658
ebi-a-GCST90017006	finngen_R9_CD2_FOLLICULAR_LYMPHOMA_EXALLC	genus Eubacterium xylanophilum groupgenus Eubacterium xylanophilum group|| id:ebi-a-GCST90017006	Weighted mode	9	-0.368253	0.587043	0.547944	-1.51886	0.782352	0.691942	0.218962	2.18661
ebi-a-GCST90017007	finngen_R9_CD2_FOLLICULAR_LYMPHOMA_EXALLC	genus Faecalibacteriumgenus Faecalibacterium|| id:ebi-a-GCST90017007	Weighted mode	10	0.15623	0.311453	0.627977	-0.454218	0.766678	1.1691	0.634945	2.1526
ebi-a-GCST90017008	finngen_R9_CD2_FOLLICULAR_LYMPHOMA_EXALLC	genus Family XIII AD3011 groupgenus Family XIII AD3011 group|| id:ebi-a-GCST90017008	Weighted mode	13	-0.56281	0.476914	0.260822	-1.49756	0.371941	0.569606	0.223675	1.45055
ebi-a-GCST90017009	finngen_R9_CD2_FOLLICULAR_LYMPHOMA_EXALLC	genus Family XIII UCG001genus Family XIII UCG001|| id:ebi-a-GCST90017009	Weighted mode	8	-0.0970198	0.498763	0.851293	-1.07459	0.880555	0.907538	0.341436	2.41224
ebi-a-GCST90017010	finngen_R9_CD2_FOLLICULAR_LYMPHOMA_EXALLC	genus Flavonifractorgenus Flavonifractor|| id:ebi-a-GCST90017010	Weighted mode	5	-0.763589	0.516592	0.213446	-1.77611	0.248931	0.465991	0.169296	1.28265
ebi-a-GCST90017011	finngen_R9_CD2_FOLLICULAR_LYMPHOMA_EXALLC	genus Fusicatenibactergenus Fusicatenibacter|| id:ebi-a-GCST90017011	Weighted mode	18	-0.646611	0.492193	0.206389	-1.61131	0.318087	0.523818	0.199626	1.3745
ebi-a-GCST90017012	finngen_R9_CD2_FOLLICULAR_LYMPHOMA_EXALLC	genus Gordonibactergenus Gordonibacter|| id:ebi-a-GCST90017012	Weighted mode	11	0.0401141	0.255973	0.878591	-0.461594	0.541822	1.04093	0.630278	1.71914
ebi-a-GCST90017013	finngen_R9_CD2_FOLLICULAR_LYMPHOMA_EXALLC	genus Haemophilusgenus Haemophilus|| id:ebi-a-GCST90017013	Weighted mode	9	-0.759714	0.414318	0.104054	-1.57178	0.0523494	0.4678	0.207676	1.05374
ebi-a-GCST90017014	finngen_R9_CD2_FOLLICULAR_LYMPHOMA_EXALLC	genus Holdemanellagenus Holdemanella|| id:ebi-a-GCST90017014	Weighted mode	11	0.18962	0.362433	0.61224	-0.520749	0.899988	1.20879	0.594076	2.45957
ebi-a-GCST90017015	finngen_R9_CD2_FOLLICULAR_LYMPHOMA_EXALLC	genus Holdemaniagenus Holdemania|| id:ebi-a-GCST90017015	Weighted mode	14	-0.648137	0.508365	0.224646	-1.64453	0.34826	0.52302	0.193103	1.4166
ebi-a-GCST90017016	finngen_R9_CD2_FOLLICULAR_LYMPHOMA_EXALLC	genus Howardellagenus Howardella|| id:ebi-a-GCST90017016	Weighted mode	9	-0.417371	0.295028	0.194882	-0.995626	0.160883	0.658776	0.369492	1.17455
ebi-a-GCST90017017	finngen_R9_CD2_FOLLICULAR_LYMPHOMA_EXALLC	genus Hungatellagenus Hungatella|| id:ebi-a-GCST90017017	Weighted mode	5	-0.232512	0.30416	0.487211	-0.828666	0.363641	0.79254	0.436631	1.43856
ebi-a-GCST90017018	finngen_R9_CD2_FOLLICULAR_LYMPHOMA_EXALLC	genus Intestinibactergenus Intestinibacter|| id:ebi-a-GCST90017018	Weighted mode	15	-0.137304	0.416413	0.746486	-0.953473	0.678865	0.871705	0.3854	1.97164
ebi-a-GCST90017019	finngen_R9_CD2_FOLLICULAR_LYMPHOMA_EXALLC	genus Intestinimonasgenus Intestinimonas|| id:ebi-a-GCST90017019	Weighted mode	16	-0.352632	0.370173	0.355885	-1.07817	0.372908	0.702836	0.340217	1.45195
ebi-a-GCST90017020	finngen_R9_CD2_FOLLICULAR_LYMPHOMA_EXALLC	genus Lachnoclostridiumgenus Lachnoclostridium|| id:ebi-a-GCST90017020	Weighted mode	13	-0.328342	0.50043	0.524129	-1.30918	0.652501	0.720117	0.27004	1.92034
ebi-a-GCST90017021	finngen_R9_CD2_FOLLICULAR_LYMPHOMA_EXALLC	genus Lachnospiraceae FCS020 groupgenus Lachnospiraceae FCS020 group|| id:ebi-a-GCST90017021	Weighted mode	12	-0.741937	0.542006	0.198342	-1.80427	0.320395	0.476191	0.164595	1.37767
ebi-a-GCST90017022	finngen_R9_CD2_FOLLICULAR_LYMPHOMA_EXALLC	genus Lachnospiraceae NC2004 groupgenus Lachnospiraceae NC2004 group|| id:ebi-a-GCST90017022	Weighted mode	9	0.17261	0.382051	0.663413	-0.576211	0.921431	1.1884	0.562024	2.51288
ebi-a-GCST90017023	finngen_R9_CD2_FOLLICULAR_LYMPHOMA_EXALLC	genus Lachnospiraceae ND3007 groupgenus Lachnospiraceae ND3007 group|| id:ebi-a-GCST90017023	Weighted mode	3	0.698789	0.867255	0.504961	-1.00103	2.39861	2.01132	0.367501	11.0078
ebi-a-GCST90017024	finngen_R9_CD2_FOLLICULAR_LYMPHOMA_EXALLC	genus Lachnospiraceae NK4A136 groupgenus Lachnospiraceae NK4A136 group|| id:ebi-a-GCST90017024	Weighted mode	15	-0.368342	0.317419	0.265281	-0.990482	0.253799	0.691881	0.371397	1.28891
ebi-a-GCST90017025	finngen_R9_CD2_FOLLICULAR_LYMPHOMA_EXALLC	genus Lachnospiraceae UCG001genus Lachnospiraceae UCG001|| id:ebi-a-GCST90017025	Weighted mode	13	0.3446	0.373596	0.374501	-0.387648	1.07685	1.41143	0.678651	2.93541
ebi-a-GCST90017026	finngen_R9_CD2_FOLLICULAR_LYMPHOMA_EXALLC	genus Lachnospiraceae UCG004genus Lachnospiraceae UCG004|| id:ebi-a-GCST90017026	Weighted mode	12	0.202511	0.519088	0.70389	-0.814901	1.21992	1.22447	0.442683	3.38693
ebi-a-GCST90017027	finngen_R9_CD2_FOLLICULAR_LYMPHOMA_EXALLC	genus Lachnospiraceae UCG008genus Lachnospiraceae UCG008|| id:ebi-a-GCST90017027	Weighted mode	10	0.0670455	0.289818	0.822227	-0.500997	0.635088	1.06934	0.605926	1.88719
ebi-a-GCST90017028	finngen_R9_CD2_FOLLICULAR_LYMPHOMA_EXALLC	genus Lachnospiraceae UCG010genus Lachnospiraceae UCG010|| id:ebi-a-GCST90017028	Weighted mode	10	0.87979	0.619069	0.188982	-0.333585	2.09317	2.41039	0.716351	8.11055
ebi-a-GCST90017030	finngen_R9_CD2_FOLLICULAR_LYMPHOMA_EXALLC	genus Lactobacillusgenus Lactobacillus|| id:ebi-a-GCST90017030	Weighted mode	8	-0.14073	0.294128	0.6469	-0.71722	0.43576	0.868723	0.488107	1.54614
ebi-a-GCST90017031	finngen_R9_CD2_FOLLICULAR_LYMPHOMA_EXALLC	genus Lactococcusgenus Lactococcus|| id:ebi-a-GCST90017031	Weighted mode	8	-0.0284956	0.27519	0.920432	-0.567868	0.510877	0.971907	0.566732	1.66675
ebi-a-GCST90017032	finngen_R9_CD2_FOLLICULAR_LYMPHOMA_EXALLC	genus Marvinbryantiagenus Marvinbryantia|| id:ebi-a-GCST90017032	Weighted mode	10	0.249045	0.394185	0.543232	-0.523557	1.02165	1.2828	0.592409	2.77777
ebi-a-GCST90017033	finngen_R9_CD2_FOLLICULAR_LYMPHOMA_EXALLC	genus Methanobrevibactergenus Methanobrevibacter|| id:ebi-a-GCST90017033	Weighted mode	6	-0.168785	0.259553	0.544196	-0.677509	0.339939	0.84469	0.507881	1.40486
ebi-a-GCST90017034	finngen_R9_CD2_FOLLICULAR_LYMPHOMA_EXALLC	genus Odoribactergenus Odoribacter|| id:ebi-a-GCST90017034	Weighted mode	7	-0.0975659	0.514226	0.855774	-1.10545	0.910318	0.907043	0.331062	2.48511
ebi-a-GCST90017035	finngen_R9_CD2_FOLLICULAR_LYMPHOMA_EXALLC	genus Olsenellagenus Olsenella|| id:ebi-a-GCST90017035	Weighted mode	10	-0.154546	0.22617	0.511612	-0.59784	0.288748	0.856804	0.549998	1.33475
ebi-a-GCST90017036	finngen_R9_CD2_FOLLICULAR_LYMPHOMA_EXALLC	genus Oscillibactergenus Oscillibacter|| id:ebi-a-GCST90017036	Weighted mode	13	-0.167866	0.339504	0.62992	-0.833293	0.497561	0.845467	0.434616	1.64471
ebi-a-GCST90017037	finngen_R9_CD2_FOLLICULAR_LYMPHOMA_EXALLC	genus Oscillospiragenus Oscillospira|| id:ebi-a-GCST90017037	Weighted mode	8	-0.394816	0.528777	0.479591	-1.43122	0.641587	0.673804	0.239018	1.89949
ebi-a-GCST90017038	finngen_R9_CD2_FOLLICULAR_LYMPHOMA_EXALLC	genus Oxalobactergenus Oxalobacter|| id:ebi-a-GCST90017038	Weighted mode	11	-0.243807	0.26204	0.374071	-0.757406	0.269792	0.783639	0.468881	1.30969
ebi-a-GCST90017039	finngen_R9_CD2_FOLLICULAR_LYMPHOMA_EXALLC	genus Parabacteroidesgenus Parabacteroides|| id:ebi-a-GCST90017039	Weighted mode	5	-1.31437	0.651916	0.113995	-2.59212	-0.0366152	0.268644	0.0748609	0.964047
ebi-a-GCST90017040	finngen_R9_CD2_FOLLICULAR_LYMPHOMA_EXALLC	genus Paraprevotellagenus Paraprevotella|| id:ebi-a-GCST90017040	Weighted mode	13	0.538149	0.458529	0.263307	-0.360568	1.43687	1.71283	0.69728	4.20749
ebi-a-GCST90017041	finngen_R9_CD2_FOLLICULAR_LYMPHOMA_EXALLC	genus Parasutterellagenus Parasutterella|| id:ebi-a-GCST90017041	Weighted mode	14	0.0559014	0.308595	0.859045	-0.548944	0.660747	1.05749	0.577559	1.93624
ebi-a-GCST90017042	finngen_R9_CD2_FOLLICULAR_LYMPHOMA_EXALLC	genus Peptococcusgenus Peptococcus|| id:ebi-a-GCST90017042	Weighted mode	12	0.359142	0.339034	0.312165	-0.305364	1.02365	1.4321	0.736855	2.78333
ebi-a-GCST90017043	finngen_R9_CD2_FOLLICULAR_LYMPHOMA_EXALLC	genus Phascolarctobacteriumgenus Phascolarctobacterium|| id:ebi-a-GCST90017043	Weighted mode	7	-0.0722486	0.524416	0.89493	-1.1001	0.955607	0.9303	0.332837	2.60025
ebi-a-GCST90017044	finngen_R9_CD2_FOLLICULAR_LYMPHOMA_EXALLC	genus Prevotella7genus Prevotella7|| id:ebi-a-GCST90017044	Weighted mode	11	0.149252	0.265096	0.585828	-0.370336	0.66884	1.16097	0.690502	1.95197
ebi-a-GCST90017045	finngen_R9_CD2_FOLLICULAR_LYMPHOMA_EXALLC	genus Prevotella9genus Prevotella9|| id:ebi-a-GCST90017045	Weighted mode	15	-0.235703	0.290656	0.430974	-0.80539	0.333983	0.790015	0.446914	1.39652
ebi-a-GCST90017046	finngen_R9_CD2_FOLLICULAR_LYMPHOMA_EXALLC	genus Rikenellaceae RC9 gut groupgenus Rikenellaceae RC9 gut group|| id:ebi-a-GCST90017046	Weighted mode	11	0.0655418	0.25686	0.803766	-0.437904	0.568987	1.06774	0.645388	1.76648
ebi-a-GCST90017047	finngen_R9_CD2_FOLLICULAR_LYMPHOMA_EXALLC	genus Romboutsiagenus Romboutsia|| id:ebi-a-GCST90017047	Weighted mode	13	-0.10976	0.420136	0.79833	-0.933226	0.713706	0.896049	0.393283	2.04154
ebi-a-GCST90017048	finngen_R9_CD2_FOLLICULAR_LYMPHOMA_EXALLC	genus Roseburiagenus Roseburia|| id:ebi-a-GCST90017048	Weighted mode	13	0.554422	0.669193	0.423563	-0.757196	1.86604	1.74094	0.46898	6.46266
ebi-a-GCST90017049	finngen_R9_CD2_FOLLICULAR_LYMPHOMA_EXALLC	genus Ruminiclostridium5genus Ruminiclostridium5|| id:ebi-a-GCST90017049	Weighted mode	11	-0.104447	0.541156	0.850817	-1.16511	0.956219	0.900823	0.311888	2.60184
ebi-a-GCST90017050	finngen_R9_CD2_FOLLICULAR_LYMPHOMA_EXALLC	genus Ruminiclostridium6genus Ruminiclostridium6|| id:ebi-a-GCST90017050	Weighted mode	15	-0.817527	0.534631	0.148505	-1.8654	0.230349	0.441522	0.154834	1.25904
ebi-a-GCST90017051	finngen_R9_CD2_FOLLICULAR_LYMPHOMA_EXALLC	genus Ruminiclostridium9genus Ruminiclostridium9|| id:ebi-a-GCST90017051	Weighted mode	8	0.58164	0.662078	0.40881	-0.716033	1.87931	1.78897	0.488687	6.549
ebi-a-GCST90017052	finngen_R9_CD2_FOLLICULAR_LYMPHOMA_EXALLC	genus Ruminococcaceae NK4A214 groupgenus Ruminococcaceae NK4A214 group|| id:ebi-a-GCST90017052	Weighted mode	13	-0.593041	0.497031	0.255861	-1.56722	0.38114	0.552644	0.208624	1.46395
ebi-a-GCST90017053	finngen_R9_CD2_FOLLICULAR_LYMPHOMA_EXALLC	genus Ruminococcaceae UCG002genus Ruminococcaceae UCG002|| id:ebi-a-GCST90017053	Weighted mode	20	0.484656	0.308893	0.13315	-0.120775	1.09009	1.62362	0.886234	2.97453
ebi-a-GCST90017054	finngen_R9_CD2_FOLLICULAR_LYMPHOMA_EXALLC	genus Ruminococcaceae UCG003genus Ruminococcaceae UCG003|| id:ebi-a-GCST90017054	Weighted mode	12	0.112018	0.465408	0.814225	-0.800182	1.02422	1.11853	0.449247	2.78491
ebi-a-GCST90017055	finngen_R9_CD2_FOLLICULAR_LYMPHOMA_EXALLC	genus Ruminococcaceae UCG004genus Ruminococcaceae UCG004|| id:ebi-a-GCST90017055	Weighted mode	11	0.186762	0.409881	0.658377	-0.616606	0.990129	1.20534	0.539773	2.69158
ebi-a-GCST90017056	finngen_R9_CD2_FOLLICULAR_LYMPHOMA_EXALLC	genus Ruminococcaceae UCG005genus Ruminococcaceae UCG005|| id:ebi-a-GCST90017056	Weighted mode	14	0.261106	0.358138	0.478892	-0.440845	0.963057	1.29837	0.643493	2.61969
ebi-a-GCST90017057	finngen_R9_CD2_FOLLICULAR_LYMPHOMA_EXALLC	genus Ruminococcaceae UCG009genus Ruminococcaceae UCG009|| id:ebi-a-GCST90017057	Weighted mode	11	0.0427361	0.333184	0.900482	-0.610305	0.695777	1.04366	0.543185	2.00527
ebi-a-GCST90017058	finngen_R9_CD2_FOLLICULAR_LYMPHOMA_EXALLC	genus Ruminococcaceae UCG010genus Ruminococcaceae UCG010|| id:ebi-a-GCST90017058	Weighted mode	6	0.434592	0.472113	0.399533	-0.490749	1.35993	1.54433	0.612168	3.89593
ebi-a-GCST90017059	finngen_R9_CD2_FOLLICULAR_LYMPHOMA_EXALLC	genus Ruminococcaceae UCG011genus Ruminococcaceae UCG011|| id:ebi-a-GCST90017059	Weighted mode	8	-0.409796	0.317097	0.237263	-1.03131	0.211714	0.663786	0.356541	1.23579
ebi-a-GCST90017060	finngen_R9_CD2_FOLLICULAR_LYMPHOMA_EXALLC	genus Ruminococcaceae UCG013genus Ruminococcaceae UCG013|| id:ebi-a-GCST90017060	Weighted mode	11	-0.467134	0.562282	0.425488	-1.56921	0.634939	0.626796	0.20821	1.88691
ebi-a-GCST90017061	finngen_R9_CD2_FOLLICULAR_LYMPHOMA_EXALLC	genus Ruminococcaceae UCG014genus Ruminococcaceae UCG014|| id:ebi-a-GCST90017061	Weighted mode	10	-0.188627	0.361553	0.614465	-0.897271	0.520017	0.828095	0.407681	1.68206
ebi-a-GCST90017062	finngen_R9_CD2_FOLLICULAR_LYMPHOMA_EXALLC	genus Ruminococcus1genus Ruminococcus1|| id:ebi-a-GCST90017062	Weighted mode	10	0.198512	0.43109	0.656089	-0.646424	1.04345	1.21959	0.523916	2.83899
ebi-a-GCST90017063	finngen_R9_CD2_FOLLICULAR_LYMPHOMA_EXALLC	genus Ruminococcus2genus Ruminococcus2|| id:ebi-a-GCST90017063	Weighted mode	15	-0.041297	0.317004	0.898204	-0.662625	0.580031	0.959544	0.515496	1.78609
ebi-a-GCST90017064	finngen_R9_CD2_FOLLICULAR_LYMPHOMA_EXALLC	genus Ruminococcus gauvreauii groupgenus Ruminococcus gauvreauii group|| id:ebi-a-GCST90017064	Weighted mode	11	0.287984	0.43092	0.519069	-0.556619	1.13259	1.33374	0.573143	3.10368
ebi-a-GCST90017065	finngen_R9_CD2_FOLLICULAR_LYMPHOMA_EXALLC	genus Ruminococcus gnavus groupgenus Ruminococcus gnavus group|| id:ebi-a-GCST90017065	Weighted mode	11	0.0673933	0.315976	0.835389	-0.55192	0.686706	1.06972	0.575843	1.98716
ebi-a-GCST90017066	finngen_R9_CD2_FOLLICULAR_LYMPHOMA_EXALLC	genus Ruminococcus torques groupgenus Ruminococcus torques group|| id:ebi-a-GCST90017066	Weighted mode	7	-0.352752	0.721037	0.642048	-1.76598	1.06048	0.702751	0.171018	2.88776
ebi-a-GCST90017067	finngen_R9_CD2_FOLLICULAR_LYMPHOMA_EXALLC	genus Sellimonasgenus Sellimonas|| id:ebi-a-GCST90017067	Weighted mode	9	-0.272582	0.273213	0.347646	-0.808078	0.262915	0.761411	0.445714	1.30072
ebi-a-GCST90017068	finngen_R9_CD2_FOLLICULAR_LYMPHOMA_EXALLC	genus Senegalimassiliagenus Senegalimassilia|| id:ebi-a-GCST90017068	Weighted mode	5	0.0703556	0.426529	0.876984	-0.765641	0.906352	1.07289	0.465036	2.47528
ebi-a-GCST90017069	finngen_R9_CD2_FOLLICULAR_LYMPHOMA_EXALLC	genus Slackiagenus Slackia|| id:ebi-a-GCST90017069	Weighted mode	6	-0.709333	0.490198	0.207536	-1.67012	0.251456	0.491972	0.188224	1.2859
ebi-a-GCST90017070	finngen_R9_CD2_FOLLICULAR_LYMPHOMA_EXALLC	genus Streptococcusgenus Streptococcus|| id:ebi-a-GCST90017070	Weighted mode	12	-0.0247797	0.584848	0.966963	-1.17108	1.12152	0.975525	0.310032	3.06952
ebi-a-GCST90017071	finngen_R9_CD2_FOLLICULAR_LYMPHOMA_EXALLC	genus Subdoligranulumgenus Subdoligranulum|| id:ebi-a-GCST90017071	Weighted mode	10	-0.0965114	0.450418	0.835112	-0.97933	0.786307	0.908	0.375563	2.19527
ebi-a-GCST90017072	finngen_R9_CD2_FOLLICULAR_LYMPHOMA_EXALLC	genus Sutterellagenus Sutterella|| id:ebi-a-GCST90017072	Weighted mode	12	0.663613	0.490195	0.20297	-0.297169	1.62439	1.9418	0.742919	5.07535
ebi-a-GCST90017073	finngen_R9_CD2_FOLLICULAR_LYMPHOMA_EXALLC	genus Terrisporobactergenus Terrisporobacter|| id:ebi-a-GCST90017073	Weighted mode	5	-0.250505	0.369698	0.535198	-0.975114	0.474103	0.778407	0.37715	1.60657
ebi-a-GCST90017074	finngen_R9_CD2_FOLLICULAR_LYMPHOMA_EXALLC	genus Turicibactergenus Turicibacter|| id:ebi-a-GCST90017074	Weighted mode	9	-0.0190838	0.331558	0.955512	-0.668937	0.630769	0.981097	0.512253	1.87906
ebi-a-GCST90017075	finngen_R9_CD2_FOLLICULAR_LYMPHOMA_EXALLC	genus Tyzzerella3genus Tyzzerella3|| id:ebi-a-GCST90017075	Weighted mode	12	0.16702	0.379243	0.668173	-0.576295	0.910336	1.18178	0.561976	2.48516
ebi-a-GCST90017088	finngen_R9_CD2_FOLLICULAR_LYMPHOMA_EXALLC	genus Veillonellagenus Veillonella|| id:ebi-a-GCST90017088	Weighted mode	5	0.351265	0.526895	0.541468	-0.681449	1.38398	1.42086	0.505883	3.99075
ebi-a-GCST90017089	finngen_R9_CD2_FOLLICULAR_LYMPHOMA_EXALLC	genus Victivallisgenus Victivallis|| id:ebi-a-GCST90017089	Weighted mode	10	0.0723046	0.239795	0.769863	-0.397693	0.542303	1.07498	0.671868	1.71996
ebi-a-GCST90016994	finngen_R9_CD2_FOLLICULAR_LYMPHOMA_EXALLC	genus ErysipelotrichaceaeUCG003genus ErysipelotrichaceaeUCG003|| id:ebi-a-GCST90016994	Inverse variance weighted	16	-0.115519	0.187087	0.53693	-0.482209	0.251171	0.890904	0.617418	1.28553
ebi-a-GCST90016994	finngen_R9_CD2_FOLLICULAR_LYMPHOMA_EXALLC	genus ErysipelotrichaceaeUCG003genus ErysipelotrichaceaeUCG003|| id:ebi-a-GCST90016994	MR Egger	16	-0.257687	0.511504	0.622248	-1.26023	0.74486	0.772837	0.283588	2.10615
ebi-a-GCST90016994	finngen_R9_CD2_FOLLICULAR_LYMPHOMA_EXALLC	genus ErysipelotrichaceaeUCG003genus ErysipelotrichaceaeUCG003|| id:ebi-a-GCST90016994	Weighted median	16	-0.197695	0.254489	0.43726	-0.696493	0.301104	0.82062	0.49833	1.35135
ebi-a-GCST90016994	finngen_R9_CD2_FOLLICULAR_LYMPHOMA_EXALLC	genus ErysipelotrichaceaeUCG003genus ErysipelotrichaceaeUCG003|| id:ebi-a-GCST90016994	Weighted mode	16	-0.202293	0.399047	0.619568	-0.984425	0.57984	0.816856	0.373654	1.78575
ebi-a-GCST90016930	finngen_R9_CD2_FOLLICULAR_LYMPHOMA_EXALLC	family Christensenellaceaefamily Christensenellaceae|| id:ebi-a-GCST90016930	Inverse variance weighted	11	-0.284073	0.196985	0.149274	-0.670164	0.102019	0.752712	0.511624	1.1074
ebi-a-GCST90016930	finngen_R9_CD2_FOLLICULAR_LYMPHOMA_EXALLC	family Christensenellaceaefamily Christensenellaceae|| id:ebi-a-GCST90016930	MR Egger	11	-0.196792	0.381815	0.618686	-0.94515	0.551566	0.821361	0.388621	1.73597
ebi-a-GCST90016930	finngen_R9_CD2_FOLLICULAR_LYMPHOMA_EXALLC	family Christensenellaceaefamily Christensenellaceae|| id:ebi-a-GCST90016930	Weighted median	11	-0.0759588	0.259996	0.770169	-0.58555	0.433633	0.926854	0.556799	1.54285
ebi-a-GCST90016930	finngen_R9_CD2_FOLLICULAR_LYMPHOMA_EXALLC	family Christensenellaceaefamily Christensenellaceae|| id:ebi-a-GCST90016930	Weighted mode	11	-0.0901139	0.308918	0.776472	-0.695594	0.515366	0.913827	0.498778	1.67425
ebi-a-GCST90016972	finngen_R9_CD2_FOLLICULAR_LYMPHOMA_EXALLC	genus Blautiagenus Blautia || id:ebi-a-GCST90016972	Inverse variance weighted	12	0.133524	0.252838	0.597428	-0.362037	0.629086	1.14285	0.696256	1.8759
ebi-a-GCST90016972	finngen_R9_CD2_FOLLICULAR_LYMPHOMA_EXALLC	genus Blautiagenus Blautia || id:ebi-a-GCST90016972	MR Egger	12	0.402904	0.649567	0.548957	-0.870249	1.67606	1.49616	0.418847	5.34443
ebi-a-GCST90016972	finngen_R9_CD2_FOLLICULAR_LYMPHOMA_EXALLC	genus Blautiagenus Blautia || id:ebi-a-GCST90016972	Weighted median	12	0.184071	0.34156	0.589948	-0.485388	0.853529	1.2021	0.615459	2.34792
ebi-a-GCST90016972	finngen_R9_CD2_FOLLICULAR_LYMPHOMA_EXALLC	genus Blautiagenus Blautia || id:ebi-a-GCST90016972	Weighted mode	12	0.0866613	0.535021	0.874261	-0.96198	1.1353	1.09053	0.382135	3.11212
ebi-a-GCST90017029	finngen_R9_CD2_FOLLICULAR_LYMPHOMA_EXALLC	genus Lachnospiragenus Lachnospira || id: ebi-a-GCST90017029	Inverse variance weighted	6	0.251679	0.430158	0.558491	-0.59143	1.09479	1.28618	0.553535	2.98855
ebi-a-GCST90017029	finngen_R9_CD2_FOLLICULAR_LYMPHOMA_EXALLC	genus Lachnospiragenus Lachnospira || id: ebi-a-GCST90017029	MR Egger	6	-1.39514	2.71385	0.634293	-6.71428	3.92401	0.247799	0.00121346	50.6027
ebi-a-GCST90017029	finngen_R9_CD2_FOLLICULAR_LYMPHOMA_EXALLC	genus Lachnospiragenus Lachnospira || id: ebi-a-GCST90017029	Weighted median	6	0.694311	0.485377	0.152586	-0.257029	1.64565	2.00233	0.773346	5.18438
ebi-a-GCST90017029	finngen_R9_CD2_FOLLICULAR_LYMPHOMA_EXALLC	genus Lachnospiragenus Lachnospira || id: ebi-a-GCST90017029	Weighted mode	6	0.883697	0.615711	0.210692	-0.323097	2.09049	2.41983	0.723904	8.08889
