# Supplementary material for: Causal relationships between gut microbiota and lymphoma: a bidirectional Mendelian randomization study
Source: Front Cell Infect Microbiol. 2024 May 13;14:1374775. doi: 10.3389/fcimb.2024.1374775 (PMC11128559; doi:10.3389/fcimb.2024.1374775)
Supplement: Supplementary file 11 [file Table_9.xlsx]

## Sheet: Supplementary Table S9.
Supplementary Table S9. Full results of MR estimates for the association between gut microbiota and mature T/NK-cell lymphomas
id.exposure	id.outcome	exposure	method	nsnp	b	se	pval	lo_ci	up_ci	or	or_lci95	or_uci95
ebi-a-GCST90017110	finngen_R9_CD2_TNK_LYMPHOMA_EXALLC	phylum Actinobacteriaphylum Actinobacteria|| id:ebi-a-GCST90017110	Inverse variance weighted	14	0.353434	0.457596	0.439895	-0.543455	1.25032	1.42395	0.580738	3.49147
ebi-a-GCST90017111	finngen_R9_CD2_TNK_LYMPHOMA_EXALLC	phylum Bacteroidetesphylum Bacteroidetes|| id:ebi-a-GCST90017111	Inverse variance weighted	10	-0.145972	0.483746	0.76284	-1.09411	0.80217	0.864182	0.334836	2.23037
ebi-a-GCST90017112	finngen_R9_CD2_TNK_LYMPHOMA_EXALLC	phylum Cyanobacteriaphylum Cyanobacteria|| id:ebi-a-GCST90017112	Inverse variance weighted	8	0.274338	0.372411	0.461334	-0.455589	1.00426	1.31566	0.634075	2.7299
ebi-a-GCST90017113	finngen_R9_CD2_TNK_LYMPHOMA_EXALLC	phylum Euryarchaeotaphylum Euryarchaeota|| id:ebi-a-GCST90017113	Inverse variance weighted	11	-0.258581	0.216385	0.232086	-0.682696	0.165534	0.772146	0.505253	1.18002
ebi-a-GCST90017114	finngen_R9_CD2_TNK_LYMPHOMA_EXALLC	phylum Firmicutesphylum Firmicutes|| id:ebi-a-GCST90017114	Inverse variance weighted	15	-0.00369959	0.363236	0.991874	-0.715642	0.708243	0.996307	0.488878	2.03042
ebi-a-GCST90017115	finngen_R9_CD2_TNK_LYMPHOMA_EXALLC	phylum Lentisphaeraephylum Lentisphaerae|| id:ebi-a-GCST90017115	Inverse variance weighted	9	0.391428	0.360648	0.277769	-0.315443	1.0983	1.47909	0.729466	2.99906
ebi-a-GCST90017116	finngen_R9_CD2_TNK_LYMPHOMA_EXALLC	phylum Proteobacteriaphylum Proteobacteria|| id:ebi-a-GCST90017116	Inverse variance weighted	12	-0.531959	0.427313	0.213171	-1.36949	0.305575	0.587453	0.254236	1.3574
ebi-a-GCST90017117	finngen_R9_CD2_TNK_LYMPHOMA_EXALLC	phylum Tenericutesphylum Tenericutes|| id:ebi-a-GCST90017117	Inverse variance weighted	12	-0.34485	0.352987	0.328594	-1.0367	0.347004	0.708326	0.354621	1.41482
ebi-a-GCST90017118	finngen_R9_CD2_TNK_LYMPHOMA_EXALLC	phylum Verrucomicrobiaphylum Verrucomicrobia|| id:ebi-a-GCST90017118	Inverse variance weighted	12	-0.728521	0.415584	0.0796014	-1.54307	0.0860244	0.482622	0.213725	1.08983
ebi-a-GCST90016908	finngen_R9_CD2_TNK_LYMPHOMA_EXALLC	class Actinobacteria|| id:ebi-a-GCST90016908	Inverse variance weighted	14	-0.662891	0.352486	0.0600239	-1.35376	0.027981	0.515359	0.258266	1.02838
ebi-a-GCST90016909	finngen_R9_CD2_TNK_LYMPHOMA_EXALLC	class Alphaproteobacteria|| id:ebi-a-GCST90016909	Inverse variance weighted	6	0.23054	0.445168	0.604548	-0.64199	1.10307	1.25928	0.526244	3.0134
ebi-a-GCST90016910	finngen_R9_CD2_TNK_LYMPHOMA_EXALLC	class Bacilli|| id:ebi-a-GCST90016910	Inverse variance weighted	18	0.0422336	0.406098	0.917171	-0.753719	0.838186	1.04314	0.470613	2.31217
ebi-a-GCST90016911	finngen_R9_CD2_TNK_LYMPHOMA_EXALLC	class Bacteroidia|| id:ebi-a-GCST90016911	Inverse variance weighted	13	0.0736475	0.40837	0.856882	-0.726758	0.874053	1.07643	0.483474	2.3966
ebi-a-GCST90016912	finngen_R9_CD2_TNK_LYMPHOMA_EXALLC	class Betaproteobacteria|| id:ebi-a-GCST90016912	Inverse variance weighted	10	-0.0273746	0.471731	0.953725	-0.951968	0.897219	0.972997	0.385981	2.45277
ebi-a-GCST90016913	finngen_R9_CD2_TNK_LYMPHOMA_EXALLC	class Clostridia|| id:ebi-a-GCST90016913	Inverse variance weighted	11	0.191672	0.428157	0.654393	-0.647515	1.03086	1.21127	0.523344	2.80347
ebi-a-GCST90016915	finngen_R9_CD2_TNK_LYMPHOMA_EXALLC	class Deltaproteobacteria|| id:ebi-a-GCST90016915	Inverse variance weighted	12	-0.00100109	0.428416	0.998136	-0.840697	0.838694	0.998999	0.43141	2.31334
ebi-a-GCST90016917	finngen_R9_CD2_TNK_LYMPHOMA_EXALLC	class Gammaproteobacteria|| id:ebi-a-GCST90016917	Inverse variance weighted	6	0.18197	0.608335	0.764842	-1.01037	1.37431	1.19958	0.364086	3.95233
ebi-a-GCST90016919	finngen_R9_CD2_TNK_LYMPHOMA_EXALLC	class Melainabacteria|| id:ebi-a-GCST90016919	Inverse variance weighted	10	0.0551335	0.285725	0.84699	-0.504887	0.615154	1.05668	0.603574	1.84994
ebi-a-GCST90016920	finngen_R9_CD2_TNK_LYMPHOMA_EXALLC	class Methanobacteria|| id:ebi-a-GCST90016920	Inverse variance weighted	9	-0.661443	0.245867	0.00713997	-1.14334	-0.179543	0.516106	0.318752	0.835652
ebi-a-GCST90016921	finngen_R9_CD2_TNK_LYMPHOMA_EXALLC	class Mollicutes|| id:ebi-a-GCST90016921	Inverse variance weighted	12	-0.34485	0.352987	0.328594	-1.0367	0.347004	0.708326	0.354621	1.41482
ebi-a-GCST90016922	finngen_R9_CD2_TNK_LYMPHOMA_EXALLC	class Negativicutes|| id:ebi-a-GCST90016922	Inverse variance weighted	12	-0.454264	0.445629	0.308024	-1.3277	0.419169	0.634915	0.265087	1.5207
ebi-a-GCST90016923	finngen_R9_CD2_TNK_LYMPHOMA_EXALLC	class Verrucomicrobiae|| id:ebi-a-GCST90016923	Inverse variance weighted	11	-0.809537	0.402037	0.0440525	-1.59753	-0.0215455	0.445064	0.202396	0.978685
ebi-a-GCST90017090	finngen_R9_CD2_TNK_LYMPHOMA_EXALLC	order Actinomycetales|| id:ebi-a-GCST90017090	Inverse variance weighted	4	-0.554286	0.473159	0.241415	-1.48168	0.373106	0.574482	0.227256	1.45224
ebi-a-GCST90017091	finngen_R9_CD2_TNK_LYMPHOMA_EXALLC	order Bacillales|| id:ebi-a-GCST90017091	Inverse variance weighted	8	-0.0682802	0.241828	0.777675	-0.542264	0.405703	0.933999	0.581431	1.50036
ebi-a-GCST90017092	finngen_R9_CD2_TNK_LYMPHOMA_EXALLC	order Bacteroidales|| id:ebi-a-GCST90017092	Inverse variance weighted	13	0.0736475	0.40837	0.856882	-0.726758	0.874053	1.07643	0.483474	2.3966
ebi-a-GCST90017093	finngen_R9_CD2_TNK_LYMPHOMA_EXALLC	order Bifidobacteriales|| id:ebi-a-GCST90017093	Inverse variance weighted	11	-0.211476	0.376029	0.573849	-0.948493	0.525541	0.809389	0.387324	1.69137
ebi-a-GCST90017094	finngen_R9_CD2_TNK_LYMPHOMA_EXALLC	order Burkholderiales|| id:ebi-a-GCST90017094	Inverse variance weighted	10	0.475771	0.465942	0.307209	-0.437474	1.38902	1.60925	0.645665	4.0109
ebi-a-GCST90017095	finngen_R9_CD2_TNK_LYMPHOMA_EXALLC	order Clostridiales|| id:ebi-a-GCST90017095	Inverse variance weighted	12	0.250588	0.438244	0.567458	-0.608371	1.10955	1.28478	0.544237	3.03298
ebi-a-GCST90017097	finngen_R9_CD2_TNK_LYMPHOMA_EXALLC	order Desulfovibrionales|| id:ebi-a-GCST90017097	Inverse variance weighted	11	-0.0850982	0.444223	0.848082	-0.955776	0.785579	0.918422	0.384514	2.19368
ebi-a-GCST90017098	finngen_R9_CD2_TNK_LYMPHOMA_EXALLC	order Enterobacteriales|| id:ebi-a-GCST90017098	Inverse variance weighted	7	-0.179826	0.53514	0.736845	-1.2287	0.869049	0.835416	0.292673	2.38464
ebi-a-GCST90017100	finngen_R9_CD2_TNK_LYMPHOMA_EXALLC	order Gastranaerophilales|| id:ebi-a-GCST90017100	Inverse variance weighted	9	0.215184	0.300074	0.47331	-0.372962	0.80333	1.24009	0.688692	2.23297
ebi-a-GCST90017101	finngen_R9_CD2_TNK_LYMPHOMA_EXALLC	order Lactobacillales|| id:ebi-a-GCST90017101	Inverse variance weighted	15	0.256254	0.404815	0.526724	-0.537184	1.04969	1.29208	0.584392	2.85677
ebi-a-GCST90017102	finngen_R9_CD2_TNK_LYMPHOMA_EXALLC	order Methanobacteriales|| id:ebi-a-GCST90017102	Inverse variance weighted	9	-0.661443	0.245867	0.00713997	-1.14334	-0.179543	0.516106	0.318752	0.835652
ebi-a-GCST90017103	finngen_R9_CD2_TNK_LYMPHOMA_EXALLC	order Mollicutes RF9|| id:ebi-a-GCST90017103	Inverse variance weighted	12	0.152654	0.39707	0.700644	-0.625603	0.930911	1.16492	0.534939	2.53682
ebi-a-GCST90017104	finngen_R9_CD2_TNK_LYMPHOMA_EXALLC	order NB1n|| id:ebi-a-GCST90017104	Inverse variance weighted	12	0.439959	0.282814	0.119792	-0.114357	0.994276	1.55264	0.89194	2.70277
ebi-a-GCST90017105	finngen_R9_CD2_TNK_LYMPHOMA_EXALLC	order Pasteurellales|| id:ebi-a-GCST90017105	Inverse variance weighted	13	-0.165464	0.270333	0.540489	-0.695317	0.364389	0.847501	0.498917	1.43963
ebi-a-GCST90017106	finngen_R9_CD2_TNK_LYMPHOMA_EXALLC	order Rhodospirillales|| id:ebi-a-GCST90017106	Inverse variance weighted	13	-0.366933	0.310672	0.237565	-0.975851	0.241984	0.692856	0.376872	1.27377
ebi-a-GCST90017107	finngen_R9_CD2_TNK_LYMPHOMA_EXALLC	order Selenomonadales|| id:ebi-a-GCST90017107	Inverse variance weighted	12	-0.454264	0.445629	0.308024	-1.3277	0.419169	0.634915	0.265087	1.5207
ebi-a-GCST90017108	finngen_R9_CD2_TNK_LYMPHOMA_EXALLC	order Verrucomicrobiales|| id:ebi-a-GCST90017108	Inverse variance weighted	11	-0.809537	0.402037	0.0440525	-1.59753	-0.0215455	0.445064	0.202396	0.978685
ebi-a-GCST90016925	finngen_R9_CD2_TNK_LYMPHOMA_EXALLC	family Actinomycetaceae|| id:ebi-a-GCST90016925	Inverse variance weighted	4	-0.553742	0.472836	0.241556	-1.4805	0.373017	0.574795	0.227524	1.45211
ebi-a-GCST90016926	finngen_R9_CD2_TNK_LYMPHOMA_EXALLC	family Alcaligenaceae|| id:ebi-a-GCST90016926	Inverse variance weighted	11	0.322279	0.513179	0.530001	-0.683552	1.32811	1.38027	0.504821	3.7739
ebi-a-GCST90016927	finngen_R9_CD2_TNK_LYMPHOMA_EXALLC	family Bacteroidaceae|| id:ebi-a-GCST90016927	Inverse variance weighted	8	-0.214437	0.523381	0.682015	-1.24026	0.81139	0.806995	0.289308	2.25104
ebi-a-GCST90016928	finngen_R9_CD2_TNK_LYMPHOMA_EXALLC	family Bacteroidales S24 7group|| id:ebi-a-GCST90016928	Inverse variance weighted	8	-0.194215	0.348397	0.577218	-0.877073	0.488643	0.823481	0.415999	1.6301
ebi-a-GCST90016929	finngen_R9_CD2_TNK_LYMPHOMA_EXALLC	family Bifidobacteriaceae|| id:ebi-a-GCST90016929	Inverse variance weighted	11	-0.211476	0.376029	0.573849	-0.948493	0.525541	0.809389	0.387324	1.69137
ebi-a-GCST90016931	finngen_R9_CD2_TNK_LYMPHOMA_EXALLC	family Clostridiaceae1|| id:ebi-a-GCST90016931	Inverse variance weighted	10	0.0824725	0.427031	0.846857	-0.754508	0.919453	1.08597	0.470242	2.50792
ebi-a-GCST90016932	finngen_R9_CD2_TNK_LYMPHOMA_EXALLC	family Clostridiales vadin BB60 group|| id:ebi-a-GCST90016932	Inverse variance weighted	15	0.141423	0.336807	0.674565	-0.51872	0.801565	1.15191	0.595282	2.22903
ebi-a-GCST90016934	finngen_R9_CD2_TNK_LYMPHOMA_EXALLC	family Defluviitaleaceae|| id:ebi-a-GCST90016934	Inverse variance weighted	11	-0.321213	0.329175	0.329158	-0.966395	0.32397	0.725269	0.380452	1.38261
ebi-a-GCST90016935	finngen_R9_CD2_TNK_LYMPHOMA_EXALLC	family Desulfovibrionaceae|| id:ebi-a-GCST90016935	Inverse variance weighted	9	0.000825995	0.482125	0.998633	-0.944139	0.945791	1.00083	0.389014	2.57485
ebi-a-GCST90016936	finngen_R9_CD2_TNK_LYMPHOMA_EXALLC	family Enterobacteriaceae|| id:ebi-a-GCST90016936	Inverse variance weighted	7	-0.179826	0.53514	0.736845	-1.2287	0.869049	0.835416	0.292673	2.38464
ebi-a-GCST90016938	finngen_R9_CD2_TNK_LYMPHOMA_EXALLC	family Family XI|| id:ebi-a-GCST90016938	Inverse variance weighted	8	-0.0659828	0.250194	0.79199	-0.556362	0.424396	0.936147	0.573291	1.52867
ebi-a-GCST90016939	finngen_R9_CD2_TNK_LYMPHOMA_EXALLC	family Family XIII|| id:ebi-a-GCST90016939	Inverse variance weighted	7	0.143146	0.583666	0.806261	-1.00084	1.28713	1.1539	0.367571	3.62238
ebi-a-GCST90016940	finngen_R9_CD2_TNK_LYMPHOMA_EXALLC	family Lachnospiraceae|| id:ebi-a-GCST90016940	Inverse variance weighted	16	0.307896	0.417008	0.460305	-0.50944	1.12523	1.36056	0.600832	3.08093
ebi-a-GCST90016941	finngen_R9_CD2_TNK_LYMPHOMA_EXALLC	family Lactobacillaceae|| id:ebi-a-GCST90016941	Inverse variance weighted	8	-0.669029	0.309871	0.0308459	-1.27638	-0.0616814	0.512206	0.279046	0.940182
ebi-a-GCST90016942	finngen_R9_CD2_TNK_LYMPHOMA_EXALLC	family Methanobacteriaceae|| id:ebi-a-GCST90016942	Inverse variance weighted	9	-0.661443	0.245867	0.00713997	-1.14334	-0.179543	0.516106	0.318752	0.835652
ebi-a-GCST90016943	finngen_R9_CD2_TNK_LYMPHOMA_EXALLC	family Oxalobacteraceae|| id:ebi-a-GCST90016943	Inverse variance weighted	14	0.25628	0.216225	0.23592	-0.167521	0.680082	1.29211	0.845759	1.97404
ebi-a-GCST90016944	finngen_R9_CD2_TNK_LYMPHOMA_EXALLC	family Pasteurellaceae|| id:ebi-a-GCST90016944	Inverse variance weighted	13	-0.165464	0.270333	0.540489	-0.695317	0.364389	0.847501	0.498917	1.43963
ebi-a-GCST90016945	finngen_R9_CD2_TNK_LYMPHOMA_EXALLC	family Peptococcaceae|| id:ebi-a-GCST90016945	Inverse variance weighted	9	-0.184986	0.488008	0.704641	-1.14148	0.77151	0.831116	0.319345	2.16303
ebi-a-GCST90016946	finngen_R9_CD2_TNK_LYMPHOMA_EXALLC	family Peptostreptococcaceae|| id:ebi-a-GCST90016946	Inverse variance weighted	13	0.538448	0.418655	0.198395	-0.282115	1.35901	1.71335	0.754187	3.89234
ebi-a-GCST90016947	finngen_R9_CD2_TNK_LYMPHOMA_EXALLC	family Porphyromonadaceae|| id:ebi-a-GCST90016947	Inverse variance weighted	9	0.496675	0.55916	0.374405	-0.599278	1.59263	1.64325	0.549208	4.91665
ebi-a-GCST90016949	finngen_R9_CD2_TNK_LYMPHOMA_EXALLC	family Rhodospirillaceae|| id:ebi-a-GCST90016949	Inverse variance weighted	14	-0.293964	0.335048	0.38028	-0.950658	0.36273	0.745303	0.386486	1.43725
ebi-a-GCST90016950	finngen_R9_CD2_TNK_LYMPHOMA_EXALLC	family Rikenellaceae|| id:ebi-a-GCST90016950	Inverse variance weighted	16	0.572335	0.372981	0.124909	-0.158707	1.30338	1.7724	0.853246	3.68171
ebi-a-GCST90016951	finngen_R9_CD2_TNK_LYMPHOMA_EXALLC	family Ruminococcaceae|| id:ebi-a-GCST90016951	Inverse variance weighted	10	-0.0938403	0.428375	0.826603	-0.933456	0.745775	0.910428	0.393192	2.10808
ebi-a-GCST90016952	finngen_R9_CD2_TNK_LYMPHOMA_EXALLC	family Streptococcaceae|| id:ebi-a-GCST90016952	Inverse variance weighted	11	-0.626928	0.451586	0.165052	-1.51204	0.258181	0.53423	0.22046	1.29457
ebi-a-GCST90016956	finngen_R9_CD2_TNK_LYMPHOMA_EXALLC	family Veillonellaceae|| id:ebi-a-GCST90016956	Inverse variance weighted	18	-0.101693	0.303791	0.737817	-0.697123	0.493737	0.903307	0.498016	1.63843
ebi-a-GCST90016957	finngen_R9_CD2_TNK_LYMPHOMA_EXALLC	family Verrucomicrobiaceae|| id:ebi-a-GCST90016957	Inverse variance weighted	11	-0.809435	0.402195	0.0441625	-1.59774	-0.0211333	0.445109	0.202354	0.979088
ebi-a-GCST90016958	finngen_R9_CD2_TNK_LYMPHOMA_EXALLC	family Victivallaceae|| id:ebi-a-GCST90016958	Inverse variance weighted	11	-0.0645403	0.211776	0.760551	-0.479621	0.35054	0.937498	0.619018	1.41983
ebi-a-GCST90016959	finngen_R9_CD2_TNK_LYMPHOMA_EXALLC	genus Actinomycesgenus Actinomyces|| id:ebi-a-GCST90016959	Inverse variance weighted	7	-0.343532	0.363739	0.344941	-1.05646	0.369397	0.70926	0.347684	1.44686
ebi-a-GCST90016960	finngen_R9_CD2_TNK_LYMPHOMA_EXALLC	genus Adlercreutziagenus Adlercreutzia|| id:ebi-a-GCST90016960	Inverse variance weighted	8	-0.529308	0.385762	0.17003	-1.2854	0.226787	0.589013	0.276539	1.25456
ebi-a-GCST90016961	finngen_R9_CD2_TNK_LYMPHOMA_EXALLC	genus Akkermansiagenus Akkermansia|| id:ebi-a-GCST90016961	Inverse variance weighted	11	-0.808263	0.402221	0.0444843	-1.59662	-0.0199094	0.445631	0.202581	0.980287
ebi-a-GCST90016963	finngen_R9_CD2_TNK_LYMPHOMA_EXALLC	genus Allisonellagenus Allisonella|| id:ebi-a-GCST90016963	Inverse variance weighted	8	-0.209702	0.227924	0.357544	-0.656432	0.237028	0.810826	0.518699	1.26748
ebi-a-GCST90016964	finngen_R9_CD2_TNK_LYMPHOMA_EXALLC	genus Alloprevotellagenus Alloprevotella|| id:ebi-a-GCST90016964	Inverse variance weighted	5	-0.0857474	0.355332	0.80931	-0.782197	0.610702	0.917826	0.4574	1.84172
ebi-a-GCST90016965	finngen_R9_CD2_TNK_LYMPHOMA_EXALLC	genus Anaerofilumgenus Anaerofilum|| id:ebi-a-GCST90016965	Inverse variance weighted	10	-0.276	0.304102	0.364094	-0.87204	0.320039	0.758813	0.418098	1.37718
ebi-a-GCST90016966	finngen_R9_CD2_TNK_LYMPHOMA_EXALLC	genus Anaerostipesgenus Anaerostipes|| id:ebi-a-GCST90016966	Inverse variance weighted	13	0.544917	0.432368	0.207558	-0.302525	1.39236	1.72447	0.73895	4.02433
ebi-a-GCST90016967	finngen_R9_CD2_TNK_LYMPHOMA_EXALLC	genus Anaerotruncusgenus Anaerotruncus|| id:ebi-a-GCST90016967	Inverse variance weighted	13	-0.267589	0.415107	0.519169	-1.0812	0.54602	0.765222	0.339189	1.72637
ebi-a-GCST90016968	finngen_R9_CD2_TNK_LYMPHOMA_EXALLC	genus Bacteroidesgenus Bacteroides|| id:ebi-a-GCST90016968	Inverse variance weighted	8	-0.214437	0.523381	0.682015	-1.24026	0.81139	0.806995	0.289308	2.25104
ebi-a-GCST90016969	finngen_R9_CD2_TNK_LYMPHOMA_EXALLC	genus Barnesiellagenus Barnesiella|| id:ebi-a-GCST90016969	Inverse variance weighted	12	0.0291676	0.403085	0.942315	-0.760879	0.819214	1.0296	0.467256	2.26872
ebi-a-GCST90016970	finngen_R9_CD2_TNK_LYMPHOMA_EXALLC	genus Bifidobacteriumgenus Bifidobacterium|| id:ebi-a-GCST90016970	Inverse variance weighted	12	-0.677896	0.342759	0.0479559	-1.3497	-0.00608717	0.507684	0.259317	0.993931
ebi-a-GCST90016971	finngen_R9_CD2_TNK_LYMPHOMA_EXALLC	genus Bilophilagenus Bilophila|| id:ebi-a-GCST90016971	Inverse variance weighted	13	0.390805	0.441448	0.376006	-0.474433	1.25604	1.47817	0.622238	3.5115
ebi-a-GCST90016973	finngen_R9_CD2_TNK_LYMPHOMA_EXALLC	genus Butyricicoccusgenus Butyricicoccus|| id:ebi-a-GCST90016973	Inverse variance weighted	8	-0.700768	0.472655	0.138175	-1.62717	0.225636	0.496204	0.196484	1.25312
ebi-a-GCST90016974	finngen_R9_CD2_TNK_LYMPHOMA_EXALLC	genus Butyricimonasgenus Butyricimonas|| id:ebi-a-GCST90016974	Inverse variance weighted	13	-0.104531	0.450597	0.81655	-0.987702	0.778639	0.900746	0.372432	2.17851
ebi-a-GCST90016975	finngen_R9_CD2_TNK_LYMPHOMA_EXALLC	genus Butyrivibriogenus Butyrivibrio|| id:ebi-a-GCST90016975	Inverse variance weighted	15	-0.0571668	0.17375	0.742142	-0.397716	0.283383	0.944436	0.671853	1.32761
ebi-a-GCST90016976	finngen_R9_CD2_TNK_LYMPHOMA_EXALLC	genus Candidatus Soleaferreagenus Candidatus Soleaferrea|| id:ebi-a-GCST90016976	Inverse variance weighted	9	-0.12523	0.329048	0.703513	-0.770164	0.519704	0.882294	0.462937	1.68153
ebi-a-GCST90016977	finngen_R9_CD2_TNK_LYMPHOMA_EXALLC	genus Catenibacteriumgenus Catenibacterium|| id:ebi-a-GCST90016977	Inverse variance weighted	4	0.226245	0.426734	0.59599	-0.610155	1.06264	1.25388	0.543267	2.89401
ebi-a-GCST90016978	finngen_R9_CD2_TNK_LYMPHOMA_EXALLC	genus Christensenellaceae R 7groupgenus Christensenellaceae R 7group|| id:ebi-a-GCST90016978	Inverse variance weighted	8	-1.05098	0.556656	0.0590218	-2.14203	0.0400623	0.349593	0.117416	1.04088
ebi-a-GCST90016979	finngen_R9_CD2_TNK_LYMPHOMA_EXALLC	genus Clostridium innocuum groupgenus Clostridium innocuum group|| id:ebi-a-GCST90016979	Inverse variance weighted	8	0.215726	0.321697	0.502484	-0.414801	0.846253	1.24076	0.660472	2.3309
ebi-a-GCST90016980	finngen_R9_CD2_TNK_LYMPHOMA_EXALLC	genus Clostridium sensustricto1genus Clostridium sensustricto1|| id:ebi-a-GCST90016980	Inverse variance weighted	6	0.690666	0.464583	0.137111	-0.219918	1.60125	1.99504	0.802585	4.95922
ebi-a-GCST90016981	finngen_R9_CD2_TNK_LYMPHOMA_EXALLC	genus Collinsellagenus Collinsella|| id:ebi-a-GCST90016981	Inverse variance weighted	9	0.0613282	0.502743	0.902909	-0.924047	1.0467	1.06325	0.396909	2.84825
ebi-a-GCST90016982	finngen_R9_CD2_TNK_LYMPHOMA_EXALLC	genus Coprobactergenus Coprobacter|| id:ebi-a-GCST90016982	Inverse variance weighted	11	-0.0735868	0.322266	0.819381	-0.705229	0.558055	0.929055	0.493996	1.74727
ebi-a-GCST90016983	finngen_R9_CD2_TNK_LYMPHOMA_EXALLC	genus Coprococcus1genus Coprococcus1|| id:ebi-a-GCST90016983	Inverse variance weighted	11	0.33165	0.414238	0.423348	-0.480257	1.14356	1.39327	0.618624	3.13791
ebi-a-GCST90016984	finngen_R9_CD2_TNK_LYMPHOMA_EXALLC	genus Coprococcus2genus Coprococcus2|| id:ebi-a-GCST90016984	Inverse variance weighted	8	0.547139	0.452815	0.22693	-0.34038	1.43466	1.7283	0.7115	4.1982
ebi-a-GCST90016985	finngen_R9_CD2_TNK_LYMPHOMA_EXALLC	genus Coprococcus3genus Coprococcus3|| id:ebi-a-GCST90016985	Inverse variance weighted	8	-1.0575	0.542995	0.0514704	-2.12177	0.00676719	0.347322	0.119819	1.00679
ebi-a-GCST90016986	finngen_R9_CD2_TNK_LYMPHOMA_EXALLC	genus Defluviitaleaceae UCG011genus Defluviitaleaceae UCG011|| id:ebi-a-GCST90016986	Inverse variance weighted	9	-0.0973436	0.367869	0.791306	-0.818367	0.62368	0.907244	0.441151	1.86578
ebi-a-GCST90016987	finngen_R9_CD2_TNK_LYMPHOMA_EXALLC	genus Desulfovibriogenus Desulfovibrio|| id:ebi-a-GCST90016987	Inverse variance weighted	9	-0.213606	0.395189	0.588841	-0.988176	0.560964	0.807666	0.372255	1.75236
ebi-a-GCST90016988	finngen_R9_CD2_TNK_LYMPHOMA_EXALLC	genus Dialistergenus Dialister|| id:ebi-a-GCST90016988	Inverse variance weighted	11	-0.0711509	0.466489	0.878773	-0.985469	0.843168	0.931321	0.373264	2.32372
ebi-a-GCST90016989	finngen_R9_CD2_TNK_LYMPHOMA_EXALLC	genus Doreagenus Dorea|| id:ebi-a-GCST90016989	Inverse variance weighted	10	0.259691	0.536543	0.62838	-0.791933	1.31132	1.29653	0.452968	3.71105
ebi-a-GCST90016990	finngen_R9_CD2_TNK_LYMPHOMA_EXALLC	genus Eggerthellagenus Eggerthella|| id:ebi-a-GCST90016990	Inverse variance weighted	9	0.334296	0.283549	0.23841	-0.22146	0.890052	1.39696	0.801348	2.43526
ebi-a-GCST90016991	finngen_R9_CD2_TNK_LYMPHOMA_EXALLC	genus Eisenbergiellagenus Eisenbergiella|| id:ebi-a-GCST90016991	Inverse variance weighted	11	-0.214679	0.297573	0.470643	-0.797923	0.368564	0.8068	0.450263	1.44566
ebi-a-GCST90016992	finngen_R9_CD2_TNK_LYMPHOMA_EXALLC	genus Enterorhabdusgenus Enterorhabdus|| id:ebi-a-GCST90016992	Inverse variance weighted	6	0.164619	0.42717	0.699963	-0.672634	1.00187	1.17894	0.510363	2.72337
ebi-a-GCST90016993	finngen_R9_CD2_TNK_LYMPHOMA_EXALLC	genus Erysipelatoclostridiumgenus Erysipelatoclostridium|| id:ebi-a-GCST90016993	Inverse variance weighted	15	-0.477874	0.32047	0.135918	-1.10599	0.150247	0.620101	0.330882	1.16212
ebi-a-GCST90016995	finngen_R9_CD2_TNK_LYMPHOMA_EXALLC	genus Escherichia Shigellagenus Escherichia Shigella|| id:ebi-a-GCST90016995	Inverse variance weighted	10	-0.402657	0.433507	0.352974	-1.25233	0.447017	0.668542	0.285838	1.56364
ebi-a-GCST90016996	finngen_R9_CD2_TNK_LYMPHOMA_EXALLC	genus Eubacterium brachy groupgenus Eubacterium brachy group|| id:ebi-a-GCST90016996	Inverse variance weighted	10	0.359387	0.239723	0.133827	-0.110469	0.829244	1.43245	0.895414	2.29159
ebi-a-GCST90016997	finngen_R9_CD2_TNK_LYMPHOMA_EXALLC	genus Eubacterium coprostanoligenes groupgenus Eubacterium coprostanoligenes group|| id:ebi-a-GCST90016997	Inverse variance weighted	12	0.280985	0.453225	0.535278	-0.607336	1.16931	1.32443	0.544801	3.21976
ebi-a-GCST90016998	finngen_R9_CD2_TNK_LYMPHOMA_EXALLC	genus Eubacterium eligens groupgenus Eubacterium eligens group|| id:ebi-a-GCST90016998	Inverse variance weighted	6	0.696238	0.571249	0.22292	-0.423409	1.81589	2.00619	0.654811	6.14652
ebi-a-GCST90016999	finngen_R9_CD2_TNK_LYMPHOMA_EXALLC	genus Eubacterium fissicatena groupgenus Eubacterium fissicatena group|| id:ebi-a-GCST90016999	Inverse variance weighted	9	-0.10796	0.336153	0.748087	-0.76682	0.5509	0.897663	0.464488	1.73481
ebi-a-GCST90017000	finngen_R9_CD2_TNK_LYMPHOMA_EXALLC	genus Eubacterium hallii groupgenus Eubacterium hallii group|| id:ebi-a-GCST90017000	Inverse variance weighted	14	0.490473	0.356178	0.168498	-0.207635	1.18858	1.63309	0.812504	3.28242
ebi-a-GCST90017001	finngen_R9_CD2_TNK_LYMPHOMA_EXALLC	genus Eubacterium nodatum groupgenus Eubacterium nodatum group|| id:ebi-a-GCST90017001	Inverse variance weighted	11	0.0415035	0.207618	0.841556	-0.365428	0.448435	1.04238	0.6939	1.56586
ebi-a-GCST90017002	finngen_R9_CD2_TNK_LYMPHOMA_EXALLC	genus Eubacterium oxidoreducens groupgenus Eubacterium oxidoreducens group|| id:ebi-a-GCST90017002	Inverse variance weighted	5	-0.822584	0.379825	0.0303345	-1.56704	-0.0781281	0.439295	0.208662	0.924846
ebi-a-GCST90017003	finngen_R9_CD2_TNK_LYMPHOMA_EXALLC	genus Eubacterium rectale groupgenus Eubacterium rectale group|| id:ebi-a-GCST90017003	Inverse variance weighted	8	0.688294	0.528273	0.192604	-0.347121	1.72371	1.99032	0.70672	5.60528
ebi-a-GCST90017004	finngen_R9_CD2_TNK_LYMPHOMA_EXALLC	genus Eubacterium ruminantium groupgenus Eubacterium ruminantium group|| id:ebi-a-GCST90017004	Inverse variance weighted	18	0.086371	0.231062	0.708553	-0.36651	0.539253	1.09021	0.693149	1.71472
ebi-a-GCST90017005	finngen_R9_CD2_TNK_LYMPHOMA_EXALLC	genus Eubacterium ventriosum groupgenus Eubacterium ventriosum group|| id:ebi-a-GCST90017005	Inverse variance weighted	15	-0.193642	0.392833	0.622056	-0.963595	0.57631	0.823953	0.381519	1.77946
ebi-a-GCST90017006	finngen_R9_CD2_TNK_LYMPHOMA_EXALLC	genus Eubacterium xylanophilum groupgenus Eubacterium xylanophilum group|| id:ebi-a-GCST90017006	Inverse variance weighted	9	0.193029	0.408652	0.636673	-0.60793	0.993988	1.21292	0.544477	2.70199
ebi-a-GCST90017007	finngen_R9_CD2_TNK_LYMPHOMA_EXALLC	genus Faecalibacteriumgenus Faecalibacterium|| id:ebi-a-GCST90017007	Inverse variance weighted	10	0.0696818	0.377218	0.853444	-0.669666	0.809029	1.07217	0.51188	2.24573
ebi-a-GCST90017008	finngen_R9_CD2_TNK_LYMPHOMA_EXALLC	genus Family XIII AD3011 groupgenus Family XIII AD3011 group|| id:ebi-a-GCST90017008	Inverse variance weighted	13	-0.565435	0.473199	0.232118	-1.49291	0.362035	0.568113	0.224719	1.43625
ebi-a-GCST90017009	finngen_R9_CD2_TNK_LYMPHOMA_EXALLC	genus Family XIII UCG001genus Family XIII UCG001|| id:ebi-a-GCST90017009	Inverse variance weighted	8	0.513419	0.449409	0.253275	-0.367423	1.39426	1.671	0.692517	4.032
ebi-a-GCST90017010	finngen_R9_CD2_TNK_LYMPHOMA_EXALLC	genus Flavonifractorgenus Flavonifractor|| id:ebi-a-GCST90017010	Inverse variance weighted	5	0.0220773	0.530908	0.96683	-1.0185	1.06266	1.02232	0.361136	2.89405
ebi-a-GCST90017011	finngen_R9_CD2_TNK_LYMPHOMA_EXALLC	genus Fusicatenibactergenus Fusicatenibacter|| id:ebi-a-GCST90017011	Inverse variance weighted	18	0.0324569	0.366515	0.929435	-0.685912	0.750826	1.03299	0.503631	2.11875
ebi-a-GCST90017012	finngen_R9_CD2_TNK_LYMPHOMA_EXALLC	genus Gordonibactergenus Gordonibacter|| id:ebi-a-GCST90017012	Inverse variance weighted	11	0.0411073	0.251076	0.869948	-0.451002	0.533217	1.04196	0.63699	1.70441
ebi-a-GCST90017013	finngen_R9_CD2_TNK_LYMPHOMA_EXALLC	genus Haemophilusgenus Haemophilus|| id:ebi-a-GCST90017013	Inverse variance weighted	9	-0.272501	0.319132	0.39317	-0.898	0.352997	0.761473	0.407384	1.42333
ebi-a-GCST90017014	finngen_R9_CD2_TNK_LYMPHOMA_EXALLC	genus Holdemanellagenus Holdemanella|| id:ebi-a-GCST90017014	Inverse variance weighted	11	-0.293328	0.343666	0.393368	-0.966914	0.380258	0.745777	0.380255	1.46266
ebi-a-GCST90017015	finngen_R9_CD2_TNK_LYMPHOMA_EXALLC	genus Holdemaniagenus Holdemania|| id:ebi-a-GCST90017015	Inverse variance weighted	14	-0.238637	0.296983	0.421664	-0.820723	0.34345	0.787701	0.440113	1.4098
ebi-a-GCST90017016	finngen_R9_CD2_TNK_LYMPHOMA_EXALLC	genus Howardellagenus Howardella|| id:ebi-a-GCST90017016	Inverse variance weighted	9	-0.203761	0.225223	0.365619	-0.645199	0.237676	0.815657	0.524558	1.2683
ebi-a-GCST90017017	finngen_R9_CD2_TNK_LYMPHOMA_EXALLC	genus Hungatellagenus Hungatella|| id:ebi-a-GCST90017017	Inverse variance weighted	5	0.236014	0.467706	0.613825	-0.68069	1.15272	1.26619	0.506267	3.16679
ebi-a-GCST90017018	finngen_R9_CD2_TNK_LYMPHOMA_EXALLC	genus Intestinibactergenus Intestinibacter|| id:ebi-a-GCST90017018	Inverse variance weighted	15	-0.624748	0.340324	0.0663955	-1.29178	0.0422872	0.535396	0.27478	1.04319
ebi-a-GCST90017019	finngen_R9_CD2_TNK_LYMPHOMA_EXALLC	genus Intestinimonasgenus Intestinimonas|| id:ebi-a-GCST90017019	Inverse variance weighted	16	0.412014	0.354763	0.245488	-0.283321	1.10735	1.50986	0.753278	3.02633
ebi-a-GCST90017020	finngen_R9_CD2_TNK_LYMPHOMA_EXALLC	genus Lachnoclostridiumgenus Lachnoclostridium|| id:ebi-a-GCST90017020	Inverse variance weighted	13	-0.160709	0.420914	0.702602	-0.9857	0.664282	0.85154	0.373178	1.94309
ebi-a-GCST90017021	finngen_R9_CD2_TNK_LYMPHOMA_EXALLC	genus Lachnospiraceae FCS020 groupgenus Lachnospiraceae FCS020 group|| id:ebi-a-GCST90017021	Inverse variance weighted	12	0.417471	0.42637	0.327517	-0.418214	1.25316	1.51812	0.658221	3.50138
ebi-a-GCST90017022	finngen_R9_CD2_TNK_LYMPHOMA_EXALLC	genus Lachnospiraceae NC2004 groupgenus Lachnospiraceae NC2004 group|| id:ebi-a-GCST90017022	Inverse variance weighted	9	-0.0973004	0.30791	0.752001	-0.700805	0.506204	0.907283	0.496186	1.65898
ebi-a-GCST90017023	finngen_R9_CD2_TNK_LYMPHOMA_EXALLC	genus Lachnospiraceae ND3007 groupgenus Lachnospiraceae ND3007 group|| id:ebi-a-GCST90017023	Inverse variance weighted	3	1.012	0.871589	0.245602	-0.696314	2.72031	2.7511	0.498419	15.1851
ebi-a-GCST90017024	finngen_R9_CD2_TNK_LYMPHOMA_EXALLC	genus Lachnospiraceae NK4A136 groupgenus Lachnospiraceae NK4A136 group|| id:ebi-a-GCST90017024	Inverse variance weighted	15	-0.0123169	0.330077	0.970234	-0.659268	0.634634	0.987759	0.51723	1.88633
ebi-a-GCST90017025	finngen_R9_CD2_TNK_LYMPHOMA_EXALLC	genus Lachnospiraceae UCG001genus Lachnospiraceae UCG001|| id:ebi-a-GCST90017025	Inverse variance weighted	13	-0.975529	0.308506	0.00156633	-1.5802	-0.370857	0.376993	0.205934	0.690143
ebi-a-GCST90017026	finngen_R9_CD2_TNK_LYMPHOMA_EXALLC	genus Lachnospiraceae UCG004genus Lachnospiraceae UCG004|| id:ebi-a-GCST90017026	Inverse variance weighted	12	-0.287914	0.41963	0.49264	-1.11039	0.53456	0.749826	0.329431	1.7067
ebi-a-GCST90017027	finngen_R9_CD2_TNK_LYMPHOMA_EXALLC	genus Lachnospiraceae UCG008genus Lachnospiraceae UCG008|| id:ebi-a-GCST90017027	Inverse variance weighted	10	0.253814	0.293122	0.386545	-0.320705	0.828334	1.28893	0.725637	2.2895
ebi-a-GCST90017028	finngen_R9_CD2_TNK_LYMPHOMA_EXALLC	genus Lachnospiraceae UCG010genus Lachnospiraceae UCG010|| id:ebi-a-GCST90017028	Inverse variance weighted	10	-0.515621	0.435363	0.236276	-1.36893	0.337691	0.59713	0.254378	1.40171
ebi-a-GCST90017030	finngen_R9_CD2_TNK_LYMPHOMA_EXALLC	genus Lactobacillusgenus Lactobacillus|| id:ebi-a-GCST90017030	Inverse variance weighted	8	-0.679411	0.299138	0.0231332	-1.26572	-0.0931002	0.506916	0.282036	0.911102
ebi-a-GCST90017031	finngen_R9_CD2_TNK_LYMPHOMA_EXALLC	genus Lactococcusgenus Lactococcus|| id:ebi-a-GCST90017031	Inverse variance weighted	8	-0.0833231	0.270311	0.757893	-0.613133	0.446486	0.920054	0.541651	1.56281
ebi-a-GCST90017032	finngen_R9_CD2_TNK_LYMPHOMA_EXALLC	genus Marvinbryantiagenus Marvinbryantia|| id:ebi-a-GCST90017032	Inverse variance weighted	10	0.15889	0.415787	0.702355	-0.656053	0.973834	1.17221	0.518895	2.64808
ebi-a-GCST90017033	finngen_R9_CD2_TNK_LYMPHOMA_EXALLC	genus Methanobrevibactergenus Methanobrevibacter|| id:ebi-a-GCST90017033	Inverse variance weighted	6	-0.687653	0.30898	0.026044	-1.29325	-0.0820514	0.502755	0.274377	0.921225
ebi-a-GCST90017034	finngen_R9_CD2_TNK_LYMPHOMA_EXALLC	genus Odoribactergenus Odoribacter|| id:ebi-a-GCST90017034	Inverse variance weighted	7	0.519229	0.517642	0.31583	-0.49535	1.53381	1.68073	0.609357	4.63579
ebi-a-GCST90017035	finngen_R9_CD2_TNK_LYMPHOMA_EXALLC	genus Olsenellagenus Olsenella|| id:ebi-a-GCST90017035	Inverse variance weighted	10	0.19729	0.219268	0.368245	-0.232476	0.627056	1.2181	0.792569	1.87209
ebi-a-GCST90017036	finngen_R9_CD2_TNK_LYMPHOMA_EXALLC	genus Oscillibactergenus Oscillibacter|| id:ebi-a-GCST90017036	Inverse variance weighted	13	-0.275497	0.296528	0.352851	-0.856692	0.305699	0.759195	0.424564	1.35757
ebi-a-GCST90017037	finngen_R9_CD2_TNK_LYMPHOMA_EXALLC	genus Oscillospiragenus Oscillospira|| id:ebi-a-GCST90017037	Inverse variance weighted	8	-0.0359859	0.536308	0.946503	-1.08715	1.01518	0.964654	0.337176	2.75985
ebi-a-GCST90017038	finngen_R9_CD2_TNK_LYMPHOMA_EXALLC	genus Oxalobactergenus Oxalobacter|| id:ebi-a-GCST90017038	Inverse variance weighted	11	-0.00148222	0.23161	0.994894	-0.455438	0.452474	0.998519	0.63417	1.5722
ebi-a-GCST90017039	finngen_R9_CD2_TNK_LYMPHOMA_EXALLC	genus Parabacteroidesgenus Parabacteroides|| id:ebi-a-GCST90017039	Inverse variance weighted	5	0.902707	0.752285	0.230157	-0.571771	2.37719	2.46627	0.564525	10.7745
ebi-a-GCST90017040	finngen_R9_CD2_TNK_LYMPHOMA_EXALLC	genus Paraprevotellagenus Paraprevotella|| id:ebi-a-GCST90017040	Inverse variance weighted	13	-0.189902	0.254284	0.455178	-0.688298	0.308495	0.82704	0.50243	1.36137
ebi-a-GCST90017041	finngen_R9_CD2_TNK_LYMPHOMA_EXALLC	genus Parasutterellagenus Parasutterella|| id:ebi-a-GCST90017041	Inverse variance weighted	14	-0.158987	0.304418	0.601486	-0.755646	0.437672	0.853008	0.469707	1.5491
ebi-a-GCST90017042	finngen_R9_CD2_TNK_LYMPHOMA_EXALLC	genus Peptococcusgenus Peptococcus|| id:ebi-a-GCST90017042	Inverse variance weighted	12	-0.139917	0.291166	0.630844	-0.710602	0.430769	0.869431	0.491348	1.53844
ebi-a-GCST90017043	finngen_R9_CD2_TNK_LYMPHOMA_EXALLC	genus Phascolarctobacteriumgenus Phascolarctobacterium|| id:ebi-a-GCST90017043	Inverse variance weighted	7	0.365712	0.546866	0.503661	-0.706146	1.43757	1.44154	0.493543	4.21045
ebi-a-GCST90017044	finngen_R9_CD2_TNK_LYMPHOMA_EXALLC	genus Prevotella7genus Prevotella7|| id:ebi-a-GCST90017044	Inverse variance weighted	11	-0.172254	0.215631	0.424385	-0.594892	0.250383	0.841765	0.551622	1.28452
ebi-a-GCST90017045	finngen_R9_CD2_TNK_LYMPHOMA_EXALLC	genus Prevotella9genus Prevotella9|| id:ebi-a-GCST90017045	Inverse variance weighted	15	0.154644	0.278864	0.579203	-0.39193	0.701218	1.16724	0.675751	2.01621
ebi-a-GCST90017046	finngen_R9_CD2_TNK_LYMPHOMA_EXALLC	genus Rikenellaceae RC9 gut groupgenus Rikenellaceae RC9 gut group|| id:ebi-a-GCST90017046	Inverse variance weighted	11	-0.270188	0.208204	0.194387	-0.678267	0.137891	0.763236	0.507496	1.14785
ebi-a-GCST90017047	finngen_R9_CD2_TNK_LYMPHOMA_EXALLC	genus Romboutsiagenus Romboutsia|| id:ebi-a-GCST90017047	Inverse variance weighted	13	-0.0374315	0.374691	0.920424	-0.771827	0.696964	0.96326	0.462168	2.00765
ebi-a-GCST90017048	finngen_R9_CD2_TNK_LYMPHOMA_EXALLC	genus Roseburiagenus Roseburia|| id:ebi-a-GCST90017048	Inverse variance weighted	13	-0.356369	0.427173	0.404141	-1.19363	0.480891	0.700215	0.303119	1.61752
ebi-a-GCST90017049	finngen_R9_CD2_TNK_LYMPHOMA_EXALLC	genus Ruminiclostridium5genus Ruminiclostridium5|| id:ebi-a-GCST90017049	Inverse variance weighted	11	0.485983	0.471149	0.302314	-0.43747	1.40944	1.62577	0.645668	4.09364
ebi-a-GCST90017050	finngen_R9_CD2_TNK_LYMPHOMA_EXALLC	genus Ruminiclostridium6genus Ruminiclostridium6|| id:ebi-a-GCST90017050	Inverse variance weighted	15	0.330153	0.355761	0.353398	-0.367139	1.02744	1.39118	0.692714	2.79391
ebi-a-GCST90017051	finngen_R9_CD2_TNK_LYMPHOMA_EXALLC	genus Ruminiclostridium9genus Ruminiclostridium9|| id:ebi-a-GCST90017051	Inverse variance weighted	8	0.365301	0.547459	0.504603	-0.70772	1.43832	1.44095	0.492767	4.21362
ebi-a-GCST90017052	finngen_R9_CD2_TNK_LYMPHOMA_EXALLC	genus Ruminococcaceae NK4A214 groupgenus Ruminococcaceae NK4A214 group|| id:ebi-a-GCST90017052	Inverse variance weighted	13	0.6073	0.468324	0.194716	-0.310615	1.52521	1.83547	0.732996	4.59613
ebi-a-GCST90017053	finngen_R9_CD2_TNK_LYMPHOMA_EXALLC	genus Ruminococcaceae UCG002genus Ruminococcaceae UCG002|| id:ebi-a-GCST90017053	Inverse variance weighted	20	0.00949693	0.352716	0.978519	-0.681826	0.70082	1.00954	0.505693	2.01541
ebi-a-GCST90017054	finngen_R9_CD2_TNK_LYMPHOMA_EXALLC	genus Ruminococcaceae UCG003genus Ruminococcaceae UCG003|| id:ebi-a-GCST90017054	Inverse variance weighted	12	-0.345181	0.378052	0.361215	-1.08616	0.395801	0.708092	0.337509	1.48557
ebi-a-GCST90017055	finngen_R9_CD2_TNK_LYMPHOMA_EXALLC	genus Ruminococcaceae UCG004genus Ruminococcaceae UCG004|| id:ebi-a-GCST90017055	Inverse variance weighted	11	0.723202	0.343295	0.0351479	0.0503441	1.39606	2.06102	1.05163	4.03925
ebi-a-GCST90017056	finngen_R9_CD2_TNK_LYMPHOMA_EXALLC	genus Ruminococcaceae UCG005genus Ruminococcaceae UCG005|| id:ebi-a-GCST90017056	Inverse variance weighted	14	-0.0710786	0.36818	0.846917	-0.792712	0.650555	0.931389	0.452616	1.9166
ebi-a-GCST90017057	finngen_R9_CD2_TNK_LYMPHOMA_EXALLC	genus Ruminococcaceae UCG009genus Ruminococcaceae UCG009|| id:ebi-a-GCST90017057	Inverse variance weighted	11	-0.103495	0.307415	0.736373	-0.706029	0.49904	0.901681	0.4936	1.64714
ebi-a-GCST90017058	finngen_R9_CD2_TNK_LYMPHOMA_EXALLC	genus Ruminococcaceae UCG010genus Ruminococcaceae UCG010|| id:ebi-a-GCST90017058	Inverse variance weighted	6	0.323359	0.495096	0.513676	-0.647029	1.29375	1.38176	0.523599	3.64643
ebi-a-GCST90017059	finngen_R9_CD2_TNK_LYMPHOMA_EXALLC	genus Ruminococcaceae UCG011genus Ruminococcaceae UCG011|| id:ebi-a-GCST90017059	Inverse variance weighted	8	-0.225625	0.239723	0.346607	-0.695481	0.244232	0.798018	0.498835	1.27664
ebi-a-GCST90017060	finngen_R9_CD2_TNK_LYMPHOMA_EXALLC	genus Ruminococcaceae UCG013genus Ruminococcaceae UCG013|| id:ebi-a-GCST90017060	Inverse variance weighted	11	-0.0723752	0.426566	0.86527	-0.908445	0.763695	0.930182	0.40315	2.14619
ebi-a-GCST90017061	finngen_R9_CD2_TNK_LYMPHOMA_EXALLC	genus Ruminococcaceae UCG014genus Ruminococcaceae UCG014|| id:ebi-a-GCST90017061	Inverse variance weighted	10	-0.880826	0.429339	0.0402098	-1.72233	-0.0393221	0.414441	0.17865	0.961441
ebi-a-GCST90017062	finngen_R9_CD2_TNK_LYMPHOMA_EXALLC	genus Ruminococcus1genus Ruminococcus1|| id:ebi-a-GCST90017062	Inverse variance weighted	10	-0.710576	0.427379	0.0963848	-1.54824	0.127086	0.491361	0.212622	1.13551
ebi-a-GCST90017063	finngen_R9_CD2_TNK_LYMPHOMA_EXALLC	genus Ruminococcus2genus Ruminococcus2|| id:ebi-a-GCST90017063	Inverse variance weighted	15	-0.288044	0.352385	0.413692	-0.978719	0.40263	0.749729	0.375792	1.49575
ebi-a-GCST90017064	finngen_R9_CD2_TNK_LYMPHOMA_EXALLC	genus Ruminococcus gauvreauii groupgenus Ruminococcus gauvreauii group|| id:ebi-a-GCST90017064	Inverse variance weighted	11	-0.378635	0.406498	0.351618	-1.17537	0.418102	0.684796	0.308704	1.51908
ebi-a-GCST90017065	finngen_R9_CD2_TNK_LYMPHOMA_EXALLC	genus Ruminococcus gnavus groupgenus Ruminococcus gnavus group|| id:ebi-a-GCST90017065	Inverse variance weighted	11	-0.298822	0.283304	0.291527	-0.854098	0.256453	0.741691	0.425667	1.29234
ebi-a-GCST90017066	finngen_R9_CD2_TNK_LYMPHOMA_EXALLC	genus Ruminococcus torques groupgenus Ruminococcus torques group|| id:ebi-a-GCST90017066	Inverse variance weighted	7	-0.125657	0.615258	0.83817	-1.33156	1.08025	0.881917	0.264064	2.94541
ebi-a-GCST90017067	finngen_R9_CD2_TNK_LYMPHOMA_EXALLC	genus Sellimonasgenus Sellimonas|| id:ebi-a-GCST90017067	Inverse variance weighted	9	0.379405	0.211905	0.0733815	-0.0359282	0.794738	1.46141	0.96471	2.21386
ebi-a-GCST90017068	finngen_R9_CD2_TNK_LYMPHOMA_EXALLC	genus Senegalimassiliagenus Senegalimassilia|| id:ebi-a-GCST90017068	Inverse variance weighted	5	0.298184	0.473447	0.528816	-0.629772	1.22614	1.34741	0.532713	3.40805
ebi-a-GCST90017069	finngen_R9_CD2_TNK_LYMPHOMA_EXALLC	genus Slackiagenus Slackia|| id:ebi-a-GCST90017069	Inverse variance weighted	6	-0.11555	0.493085	0.81472	-1.082	0.850896	0.890876	0.338918	2.34174
ebi-a-GCST90017070	finngen_R9_CD2_TNK_LYMPHOMA_EXALLC	genus Streptococcusgenus Streptococcus|| id:ebi-a-GCST90017070	Inverse variance weighted	12	0.0649526	0.435091	0.881329	-0.787826	0.917732	1.06711	0.454832	2.5036
ebi-a-GCST90017071	finngen_R9_CD2_TNK_LYMPHOMA_EXALLC	genus Subdoligranulumgenus Subdoligranulum|| id:ebi-a-GCST90017071	Inverse variance weighted	10	-0.315033	0.437666	0.471647	-1.17286	0.542793	0.729765	0.309481	1.72081
ebi-a-GCST90017072	finngen_R9_CD2_TNK_LYMPHOMA_EXALLC	genus Sutterellagenus Sutterella|| id:ebi-a-GCST90017072	Inverse variance weighted	12	0.366217	0.385121	0.341649	-0.388621	1.12105	1.44227	0.677991	3.06809
ebi-a-GCST90017073	finngen_R9_CD2_TNK_LYMPHOMA_EXALLC	genus Terrisporobactergenus Terrisporobacter|| id:ebi-a-GCST90017073	Inverse variance weighted	5	-0.00295208	0.444193	0.994697	-0.87357	0.867666	0.997052	0.417459	2.38135
ebi-a-GCST90017074	finngen_R9_CD2_TNK_LYMPHOMA_EXALLC	genus Turicibactergenus Turicibacter|| id:ebi-a-GCST90017074	Inverse variance weighted	9	-0.599473	0.437717	0.170829	-1.4574	0.258453	0.549101	0.232841	1.29493
ebi-a-GCST90017075	finngen_R9_CD2_TNK_LYMPHOMA_EXALLC	genus Tyzzerella3genus Tyzzerella3|| id:ebi-a-GCST90017075	Inverse variance weighted	12	0.0701258	0.293097	0.810906	-0.504345	0.644596	1.07264	0.603901	1.90522
ebi-a-GCST90017088	finngen_R9_CD2_TNK_LYMPHOMA_EXALLC	genus Veillonellagenus Veillonella|| id:ebi-a-GCST90017088	Inverse variance weighted	5	-0.291857	0.505246	0.563498	-1.28214	0.698424	0.746875	0.277443	2.01058
ebi-a-GCST90017089	finngen_R9_CD2_TNK_LYMPHOMA_EXALLC	genus Victivallisgenus Victivallis|| id:ebi-a-GCST90017089	Inverse variance weighted	10	-0.0447692	0.237432	0.850441	-0.510136	0.420598	0.956218	0.600414	1.52287
ebi-a-GCST90016914	finngen_R9_CD2_TNK_LYMPHOMA_EXALLC	class Coriobacteriia|| id:ebi-a-GCST90016914	Inverse variance weighted (multiplicative random effects)	14	-0.278393	0.563654	0.621372	-1.38315	0.826369	0.757	0.250786	2.28501
ebi-a-GCST90016916	finngen_R9_CD2_TNK_LYMPHOMA_EXALLC	class Erysipelotrichia|| id:ebi-a-GCST90016916	Inverse variance weighted (multiplicative random effects)	13	-0.745723	0.591802	0.207638	-1.90566	0.41421	0.474391	0.148725	1.51318
ebi-a-GCST90016918	finngen_R9_CD2_TNK_LYMPHOMA_EXALLC	class Lentisphaeria|| id:ebi-a-GCST90016918	Inverse variance weighted (multiplicative random effects)	8	0.461738	0.404219	0.253331	-0.330531	1.25401	1.58683	0.718542	3.50436
ebi-a-GCST90017096	finngen_R9_CD2_TNK_LYMPHOMA_EXALLC	order Coriobacteriales|| id:ebi-a-GCST90017096	Inverse variance weighted (multiplicative random effects)	14	-0.278393	0.563654	0.621372	-1.38315	0.826369	0.757	0.250786	2.28501
ebi-a-GCST90017099	finngen_R9_CD2_TNK_LYMPHOMA_EXALLC	order Erysipelotrichales|| id:ebi-a-GCST90017099	Inverse variance weighted (multiplicative random effects)	13	-0.745723	0.591802	0.207638	-1.90566	0.41421	0.474391	0.148725	1.51318
ebi-a-GCST90017109	finngen_R9_CD2_TNK_LYMPHOMA_EXALLC	order Victivallales|| id:ebi-a-GCST90017109	Inverse variance weighted (multiplicative random effects)	8	0.461738	0.404219	0.253331	-0.330531	1.25401	1.58683	0.718542	3.50436
ebi-a-GCST90016924	finngen_R9_CD2_TNK_LYMPHOMA_EXALLC	family Acidaminococcaceae|| id:ebi-a-GCST90016924	Inverse variance weighted (multiplicative random effects)	7	0.749431	0.638352	0.240392	-0.501739	2.0006	2.1158	0.605477	7.3935
ebi-a-GCST90016933	finngen_R9_CD2_TNK_LYMPHOMA_EXALLC	family Coriobacteriaceae|| id:ebi-a-GCST90016933	Inverse variance weighted (multiplicative random effects)	14	-0.278393	0.563654	0.621372	-1.38315	0.826369	0.757	0.250786	2.28501
ebi-a-GCST90016937	finngen_R9_CD2_TNK_LYMPHOMA_EXALLC	family Erysipelotrichaceae|| id:ebi-a-GCST90016937	Inverse variance weighted (multiplicative random effects)	13	-0.745723	0.591802	0.207638	-1.90566	0.41421	0.474391	0.148725	1.51318
ebi-a-GCST90016948	finngen_R9_CD2_TNK_LYMPHOMA_EXALLC	family Prevotellaceae|| id:ebi-a-GCST90016948	Inverse variance weighted (multiplicative random effects)	16	-0.0791076	0.449431	0.86028	-0.959992	0.801777	0.92394	0.382896	2.2295
ebi-a-GCST90016962	finngen_R9_CD2_TNK_LYMPHOMA_EXALLC	genus Alistipesgenus Alistipes|| id:ebi-a-GCST90016962	Inverse variance weighted (multiplicative random effects)	12	-0.402585	0.66037	0.542104	-1.69691	0.891741	0.66859	0.183249	2.43937
ebi-a-GCST90017110	finngen_R9_CD2_TNK_LYMPHOMA_EXALLC	phylum Actinobacteriaphylum Actinobacteria|| id:ebi-a-GCST90017110	MR Egger	14	-0.733683	1.94537	0.712652	-4.5466	3.07923	0.480137	0.0106032	21.7417
ebi-a-GCST90017111	finngen_R9_CD2_TNK_LYMPHOMA_EXALLC	phylum Bacteroidetesphylum Bacteroidetes|| id:ebi-a-GCST90017111	MR Egger	10	0.301033	1.07465	0.786491	-1.80528	2.40735	1.35125	0.164428	11.1045
ebi-a-GCST90017112	finngen_R9_CD2_TNK_LYMPHOMA_EXALLC	phylum Cyanobacteriaphylum Cyanobacteria|| id:ebi-a-GCST90017112	MR Egger	8	2.49885	1.21396	0.0852408	0.119497	4.87821	12.1685	1.12693	131.395
ebi-a-GCST90017113	finngen_R9_CD2_TNK_LYMPHOMA_EXALLC	phylum Euryarchaeotaphylum Euryarchaeota|| id:ebi-a-GCST90017113	MR Egger	11	-1.26631	0.955922	0.217919	-3.13992	0.607297	0.28187	0.0432864	1.83546
ebi-a-GCST90017114	finngen_R9_CD2_TNK_LYMPHOMA_EXALLC	phylum Firmicutesphylum Firmicutes|| id:ebi-a-GCST90017114	MR Egger	15	0.684669	0.842941	0.431278	-0.967496	2.33683	1.98312	0.380033	10.3484
ebi-a-GCST90017115	finngen_R9_CD2_TNK_LYMPHOMA_EXALLC	phylum Lentisphaeraephylum Lentisphaerae|| id:ebi-a-GCST90017115	MR Egger	9	-0.510166	1.42615	0.731093	-3.30541	2.28508	0.600396	0.0366841	9.82646
ebi-a-GCST90017116	finngen_R9_CD2_TNK_LYMPHOMA_EXALLC	phylum Proteobacteriaphylum Proteobacteria|| id:ebi-a-GCST90017116	MR Egger	12	-0.528855	1.19319	0.667036	-2.86751	1.8098	0.589279	0.0568402	6.10923
ebi-a-GCST90017117	finngen_R9_CD2_TNK_LYMPHOMA_EXALLC	phylum Tenericutesphylum Tenericutes|| id:ebi-a-GCST90017117	MR Egger	12	-0.166268	1.19996	0.892548	-2.51819	2.18566	0.84682	0.0806052	8.89649
ebi-a-GCST90017118	finngen_R9_CD2_TNK_LYMPHOMA_EXALLC	phylum Verrucomicrobiaphylum Verrucomicrobia|| id:ebi-a-GCST90017118	MR Egger	12	-0.441915	1.13981	0.706356	-2.67595	1.79212	0.642804	0.0688417	6.00214
ebi-a-GCST90016908	finngen_R9_CD2_TNK_LYMPHOMA_EXALLC	class Actinobacteria|| id:ebi-a-GCST90016908	MR Egger	14	-2.09702	0.994418	0.0566535	-4.04608	-0.147957	0.122822	0.0174909	0.862468
ebi-a-GCST90016909	finngen_R9_CD2_TNK_LYMPHOMA_EXALLC	class Alphaproteobacteria|| id:ebi-a-GCST90016909	MR Egger	6	1.32627	1.55996	0.443114	-1.73126	4.3838	3.76697	0.177062	80.142
ebi-a-GCST90016910	finngen_R9_CD2_TNK_LYMPHOMA_EXALLC	class Bacilli|| id:ebi-a-GCST90016910	MR Egger	18	1.53815	1.08123	0.174058	-0.581059	3.65736	4.65596	0.559305	38.7587
ebi-a-GCST90016911	finngen_R9_CD2_TNK_LYMPHOMA_EXALLC	class Bacteroidia|| id:ebi-a-GCST90016911	MR Egger	13	0.211773	0.827279	0.802685	-1.40969	1.83324	1.23587	0.244218	6.25412
ebi-a-GCST90016912	finngen_R9_CD2_TNK_LYMPHOMA_EXALLC	class Betaproteobacteria|| id:ebi-a-GCST90016912	MR Egger	10	-0.252404	1.49733	0.870319	-3.18717	2.68236	0.77693	0.0412887	14.6195
ebi-a-GCST90016913	finngen_R9_CD2_TNK_LYMPHOMA_EXALLC	class Clostridia|| id:ebi-a-GCST90016913	MR Egger	11	0.588714	1.12058	0.612027	-1.60763	2.78506	1.80167	0.200362	16.2008
ebi-a-GCST90016914	finngen_R9_CD2_TNK_LYMPHOMA_EXALLC	class Coriobacteriia|| id:ebi-a-GCST90016914	MR Egger	14	-2.94424	2.25939	0.216987	-7.37265	1.48417	0.0526421	0.0006282	4.41131
ebi-a-GCST90016915	finngen_R9_CD2_TNK_LYMPHOMA_EXALLC	class Deltaproteobacteria|| id:ebi-a-GCST90016915	MR Egger	12	-1.91833	1.94208	0.346561	-5.72481	1.88814	0.146851	0.00326397	6.60709
ebi-a-GCST90016916	finngen_R9_CD2_TNK_LYMPHOMA_EXALLC	class Erysipelotrichia|| id:ebi-a-GCST90016916	MR Egger	13	-3.11095	2.50639	0.240346	-8.02348	1.80157	0.0445585	0.000327679	6.05917
ebi-a-GCST90016917	finngen_R9_CD2_TNK_LYMPHOMA_EXALLC	class Gammaproteobacteria|| id:ebi-a-GCST90016917	MR Egger	6	2.08294	1.83054	0.3187	-1.50492	5.67079	8.02802	0.222036	290.264
ebi-a-GCST90016918	finngen_R9_CD2_TNK_LYMPHOMA_EXALLC	class Lentisphaeria|| id:ebi-a-GCST90016918	MR Egger	8	-0.368753	1.51437	0.815728	-3.33692	2.59942	0.691596	0.0355462	13.4559
ebi-a-GCST90016919	finngen_R9_CD2_TNK_LYMPHOMA_EXALLC	class Melainabacteria|| id:ebi-a-GCST90016919	MR Egger	10	0.0276828	0.864958	0.975252	-1.66763	1.723	1.02807	0.188693	5.6013
ebi-a-GCST90016920	finngen_R9_CD2_TNK_LYMPHOMA_EXALLC	class Methanobacteria|| id:ebi-a-GCST90016920	MR Egger	9	-0.594303	0.967351	0.558408	-2.49031	1.3017	0.551947	0.0828842	3.67555
ebi-a-GCST90016921	finngen_R9_CD2_TNK_LYMPHOMA_EXALLC	class Mollicutes|| id:ebi-a-GCST90016921	MR Egger	12	-0.166268	1.19996	0.892548	-2.51819	2.18566	0.84682	0.0806052	8.89649
ebi-a-GCST90016922	finngen_R9_CD2_TNK_LYMPHOMA_EXALLC	class Negativicutes|| id:ebi-a-GCST90016922	MR Egger	12	1.01103	1.52759	0.523028	-1.98304	4.00509	2.74842	0.13765	54.877
ebi-a-GCST90016923	finngen_R9_CD2_TNK_LYMPHOMA_EXALLC	class Verrucomicrobiae|| id:ebi-a-GCST90016923	MR Egger	11	-2.12523	1.35035	0.149977	-4.77193	0.521461	0.119405	0.00846405	1.68449
ebi-a-GCST90017090	finngen_R9_CD2_TNK_LYMPHOMA_EXALLC	order Actinomycetales|| id:ebi-a-GCST90017090	MR Egger	4	-1.54016	1.03629	0.27556	-3.57129	0.490964	0.214347	0.0281197	1.63389
ebi-a-GCST90017091	finngen_R9_CD2_TNK_LYMPHOMA_EXALLC	order Bacillales|| id:ebi-a-GCST90017091	MR Egger	8	-0.414387	1.04488	0.705391	-2.46235	1.63357	0.660745	0.0852347	5.12214
ebi-a-GCST90017092	finngen_R9_CD2_TNK_LYMPHOMA_EXALLC	order Bacteroidales|| id:ebi-a-GCST90017092	MR Egger	13	0.211773	0.827279	0.802685	-1.40969	1.83324	1.23587	0.244218	6.25412
ebi-a-GCST90017093	finngen_R9_CD2_TNK_LYMPHOMA_EXALLC	order Bifidobacteriales|| id:ebi-a-GCST90017093	MR Egger	11	-0.617162	1.22787	0.627294	-3.02379	1.78946	0.539473	0.0486169	5.98623
ebi-a-GCST90017094	finngen_R9_CD2_TNK_LYMPHOMA_EXALLC	order Burkholderiales|| id:ebi-a-GCST90017094	MR Egger	10	-0.575776	1.47263	0.706014	-3.46212	2.31057	0.562268	0.0313631	10.0802
ebi-a-GCST90017095	finngen_R9_CD2_TNK_LYMPHOMA_EXALLC	order Clostridiales|| id:ebi-a-GCST90017095	MR Egger	12	0.192122	1.20915	0.876919	-2.17781	2.56205	1.21182	0.113289	12.9624
ebi-a-GCST90017096	finngen_R9_CD2_TNK_LYMPHOMA_EXALLC	order Coriobacteriales|| id:ebi-a-GCST90017096	MR Egger	14	-2.94424	2.25939	0.216987	-7.37265	1.48417	0.0526421	0.0006282	4.41131
ebi-a-GCST90017097	finngen_R9_CD2_TNK_LYMPHOMA_EXALLC	order Desulfovibrionales|| id:ebi-a-GCST90017097	MR Egger	11	-1.77274	1.90144	0.375507	-5.49956	1.95408	0.169867	0.00408859	7.05741
ebi-a-GCST90017098	finngen_R9_CD2_TNK_LYMPHOMA_EXALLC	order Enterobacteriales|| id:ebi-a-GCST90017098	MR Egger	7	-0.0980378	3.19853	0.976734	-6.36716	6.17108	0.906615	0.00171703	478.704
ebi-a-GCST90017099	finngen_R9_CD2_TNK_LYMPHOMA_EXALLC	order Erysipelotrichales|| id:ebi-a-GCST90017099	MR Egger	13	-3.11095	2.50639	0.240346	-8.02348	1.80157	0.0445585	0.000327679	6.05917
ebi-a-GCST90017100	finngen_R9_CD2_TNK_LYMPHOMA_EXALLC	order Gastranaerophilales|| id:ebi-a-GCST90017100	MR Egger	9	-0.375845	0.894783	0.687049	-2.12962	1.37793	0.686709	0.118883	3.96668
ebi-a-GCST90017101	finngen_R9_CD2_TNK_LYMPHOMA_EXALLC	order Lactobacillales|| id:ebi-a-GCST90017101	MR Egger	15	1.18151	1.05377	0.28248	-0.883883	3.24689	3.25928	0.413176	25.7103
ebi-a-GCST90017102	finngen_R9_CD2_TNK_LYMPHOMA_EXALLC	order Methanobacteriales|| id:ebi-a-GCST90017102	MR Egger	9	-0.594303	0.967351	0.558408	-2.49031	1.3017	0.551947	0.0828842	3.67555
ebi-a-GCST90017103	finngen_R9_CD2_TNK_LYMPHOMA_EXALLC	order Mollicutes RF9|| id:ebi-a-GCST90017103	MR Egger	12	-0.22215	1.26627	0.864238	-2.70403	2.25974	0.800795	0.0669349	9.58055
ebi-a-GCST90017104	finngen_R9_CD2_TNK_LYMPHOMA_EXALLC	order NB1n|| id:ebi-a-GCST90017104	MR Egger	12	-0.208785	1.19068	0.864305	-2.54252	2.12495	0.81157	0.0786676	8.37251
ebi-a-GCST90017105	finngen_R9_CD2_TNK_LYMPHOMA_EXALLC	order Pasteurellales|| id:ebi-a-GCST90017105	MR Egger	13	-0.232135	0.578302	0.695808	-1.36561	0.901337	0.792839	0.255226	2.46289
ebi-a-GCST90017106	finngen_R9_CD2_TNK_LYMPHOMA_EXALLC	order Rhodospirillales|| id:ebi-a-GCST90017106	MR Egger	13	0.304592	1.25578	0.812815	-2.15673	2.76591	1.35607	0.115703	15.8935
ebi-a-GCST90017107	finngen_R9_CD2_TNK_LYMPHOMA_EXALLC	order Selenomonadales|| id:ebi-a-GCST90017107	MR Egger	12	1.01103	1.52759	0.523028	-1.98304	4.00509	2.74842	0.13765	54.877
ebi-a-GCST90017108	finngen_R9_CD2_TNK_LYMPHOMA_EXALLC	order Verrucomicrobiales|| id:ebi-a-GCST90017108	MR Egger	11	-2.12523	1.35035	0.149977	-4.77193	0.521461	0.119405	0.00846405	1.68449
ebi-a-GCST90017109	finngen_R9_CD2_TNK_LYMPHOMA_EXALLC	order Victivallales|| id:ebi-a-GCST90017109	MR Egger	8	-0.368753	1.51437	0.815728	-3.33692	2.59942	0.691596	0.0355462	13.4559
ebi-a-GCST90016924	finngen_R9_CD2_TNK_LYMPHOMA_EXALLC	family Acidaminococcaceae|| id:ebi-a-GCST90016924	MR Egger	7	-0.168314	2.03311	0.937233	-4.1532	3.81657	0.845089	0.015714	45.4483
ebi-a-GCST90016925	finngen_R9_CD2_TNK_LYMPHOMA_EXALLC	family Actinomycetaceae|| id:ebi-a-GCST90016925	MR Egger	4	-1.53381	1.0339	0.276189	-3.56026	0.492641	0.215712	0.0284313	1.63663
ebi-a-GCST90016926	finngen_R9_CD2_TNK_LYMPHOMA_EXALLC	family Alcaligenaceae|| id:ebi-a-GCST90016926	MR Egger	11	-1.75043	2.37605	0.480069	-6.40749	2.90664	0.1737	0.00164916	18.2952
ebi-a-GCST90016927	finngen_R9_CD2_TNK_LYMPHOMA_EXALLC	family Bacteroidaceae|| id:ebi-a-GCST90016927	MR Egger	8	-0.945193	2.771	0.744655	-6.37635	4.48597	0.388605	0.00170131	88.7629
ebi-a-GCST90016928	finngen_R9_CD2_TNK_LYMPHOMA_EXALLC	family Bacteroidales S24 7group|| id:ebi-a-GCST90016928	MR Egger	8	-1.45414	1.40045	0.339134	-4.19903	1.29074	0.2336	0.0150102	3.63547
ebi-a-GCST90016929	finngen_R9_CD2_TNK_LYMPHOMA_EXALLC	family Bifidobacteriaceae|| id:ebi-a-GCST90016929	MR Egger	11	-0.617162	1.22787	0.627294	-3.02379	1.78946	0.539473	0.0486169	5.98623
ebi-a-GCST90016931	finngen_R9_CD2_TNK_LYMPHOMA_EXALLC	family Clostridiaceae1|| id:ebi-a-GCST90016931	MR Egger	10	0.464488	1.25001	0.71985	-1.98554	2.91451	1.5912	0.137307	18.4399
ebi-a-GCST90016932	finngen_R9_CD2_TNK_LYMPHOMA_EXALLC	family Clostridiales vadin BB60 group|| id:ebi-a-GCST90016932	MR Egger	15	0.557283	0.94968	0.567382	-1.30409	2.41866	1.74592	0.271419	11.2308
ebi-a-GCST90016933	finngen_R9_CD2_TNK_LYMPHOMA_EXALLC	family Coriobacteriaceae|| id:ebi-a-GCST90016933	MR Egger	14	-2.94424	2.25939	0.216987	-7.37265	1.48417	0.0526421	0.0006282	4.41131
ebi-a-GCST90016934	finngen_R9_CD2_TNK_LYMPHOMA_EXALLC	family Defluviitaleaceae|| id:ebi-a-GCST90016934	MR Egger	11	0.0960194	1.12246	0.933702	-2.10399	2.29603	1.10078	0.121968	9.93469
ebi-a-GCST90016935	finngen_R9_CD2_TNK_LYMPHOMA_EXALLC	family Desulfovibrionaceae|| id:ebi-a-GCST90016935	MR Egger	9	-2.2522	1.98407	0.293684	-6.14097	1.63657	0.105168	0.00215284	5.13751
ebi-a-GCST90016936	finngen_R9_CD2_TNK_LYMPHOMA_EXALLC	family Enterobacteriaceae|| id:ebi-a-GCST90016936	MR Egger	7	-0.0980378	3.19853	0.976734	-6.36716	6.17108	0.906615	0.00171703	478.704
ebi-a-GCST90016937	finngen_R9_CD2_TNK_LYMPHOMA_EXALLC	family Erysipelotrichaceae|| id:ebi-a-GCST90016937	MR Egger	13	-3.11095	2.50639	0.240346	-8.02348	1.80157	0.0445585	0.000327679	6.05917
ebi-a-GCST90016938	finngen_R9_CD2_TNK_LYMPHOMA_EXALLC	family Family XI|| id:ebi-a-GCST90016938	MR Egger	8	0.849107	1.67812	0.630915	-2.44002	4.13823	2.33756	0.0871594	62.6917
ebi-a-GCST90016939	finngen_R9_CD2_TNK_LYMPHOMA_EXALLC	family Family XIII|| id:ebi-a-GCST90016939	MR Egger	7	-1.55505	2.16816	0.505337	-5.80464	2.69454	0.211179	0.00301354	14.7987
ebi-a-GCST90016940	finngen_R9_CD2_TNK_LYMPHOMA_EXALLC	family Lachnospiraceae|| id:ebi-a-GCST90016940	MR Egger	16	-0.792958	1.47214	0.598594	-3.67835	2.09244	0.452504	0.0252645	8.10465
ebi-a-GCST90016941	finngen_R9_CD2_TNK_LYMPHOMA_EXALLC	family Lactobacillaceae|| id:ebi-a-GCST90016941	MR Egger	8	-0.742098	0.776058	0.375876	-2.26317	0.778976	0.476114	0.10402	2.17924
ebi-a-GCST90016942	finngen_R9_CD2_TNK_LYMPHOMA_EXALLC	family Methanobacteriaceae|| id:ebi-a-GCST90016942	MR Egger	9	-0.594303	0.967351	0.558408	-2.49031	1.3017	0.551947	0.0828842	3.67555
ebi-a-GCST90016943	finngen_R9_CD2_TNK_LYMPHOMA_EXALLC	family Oxalobacteraceae|| id:ebi-a-GCST90016943	MR Egger	14	0.659137	0.835718	0.445586	-0.97887	2.29714	1.93312	0.375736	9.94573
ebi-a-GCST90016944	finngen_R9_CD2_TNK_LYMPHOMA_EXALLC	family Pasteurellaceae|| id:ebi-a-GCST90016944	MR Egger	13	-0.232135	0.578302	0.695808	-1.36561	0.901337	0.792839	0.255226	2.46289
ebi-a-GCST90016945	finngen_R9_CD2_TNK_LYMPHOMA_EXALLC	family Peptococcaceae|| id:ebi-a-GCST90016945	MR Egger	9	-2.20553	1.1794	0.103671	-4.51714	0.10609	0.110193	0.0109202	1.11192
ebi-a-GCST90016946	finngen_R9_CD2_TNK_LYMPHOMA_EXALLC	family Peptostreptococcaceae|| id:ebi-a-GCST90016946	MR Egger	13	-0.398841	0.944787	0.681049	-2.25062	1.45294	0.671097	0.105334	4.27567
ebi-a-GCST90016947	finngen_R9_CD2_TNK_LYMPHOMA_EXALLC	family Porphyromonadaceae|| id:ebi-a-GCST90016947	MR Egger	9	-1.93387	2.48006	0.461073	-6.79479	2.92704	0.144587	0.0011196	18.6722
ebi-a-GCST90016948	finngen_R9_CD2_TNK_LYMPHOMA_EXALLC	family Prevotellaceae|| id:ebi-a-GCST90016948	MR Egger	16	1.04586	1.64312	0.534714	-2.17465	4.26637	2.84584	0.113648	71.2625
ebi-a-GCST90016949	finngen_R9_CD2_TNK_LYMPHOMA_EXALLC	family Rhodospirillaceae|| id:ebi-a-GCST90016949	MR Egger	14	1.10657	1.36581	0.433601	-1.57041	3.78356	3.02398	0.20796	43.9723
ebi-a-GCST90016950	finngen_R9_CD2_TNK_LYMPHOMA_EXALLC	family Rikenellaceae|| id:ebi-a-GCST90016950	MR Egger	16	0.116977	1.14355	0.919975	-2.12438	2.35833	1.12409	0.119508	10.5733
ebi-a-GCST90016951	finngen_R9_CD2_TNK_LYMPHOMA_EXALLC	family Ruminococcaceae|| id:ebi-a-GCST90016951	MR Egger	10	-0.571992	0.922445	0.552452	-2.37998	1.236	0.5644	0.0925521	3.44182
ebi-a-GCST90016952	finngen_R9_CD2_TNK_LYMPHOMA_EXALLC	family Streptococcaceae|| id:ebi-a-GCST90016952	MR Egger	11	0.620466	1.85572	0.745772	-3.01674	4.25767	1.85979	0.0489606	70.6453
ebi-a-GCST90016956	finngen_R9_CD2_TNK_LYMPHOMA_EXALLC	family Veillonellaceae|| id:ebi-a-GCST90016956	MR Egger	18	0.524362	0.609975	0.402682	-0.67119	1.71991	1.68938	0.5111	5.58405
ebi-a-GCST90016957	finngen_R9_CD2_TNK_LYMPHOMA_EXALLC	family Verrucomicrobiaceae|| id:ebi-a-GCST90016957	MR Egger	11	-2.12128	1.35094	0.15081	-4.76913	0.526565	0.119878	0.00848776	1.69311
ebi-a-GCST90016958	finngen_R9_CD2_TNK_LYMPHOMA_EXALLC	family Victivallaceae|| id:ebi-a-GCST90016958	MR Egger	11	-1.48082	0.980185	0.165135	-3.40198	0.440341	0.227451	0.0333071	1.55324
ebi-a-GCST90016959	finngen_R9_CD2_TNK_LYMPHOMA_EXALLC	genus Actinomycesgenus Actinomyces|| id:ebi-a-GCST90016959	MR Egger	7	-0.20791	0.911639	0.828631	-1.99472	1.5789	0.81228	0.136051	4.84963
ebi-a-GCST90016960	finngen_R9_CD2_TNK_LYMPHOMA_EXALLC	genus Adlercreutziagenus Adlercreutzia|| id:ebi-a-GCST90016960	MR Egger	8	0.978136	1.72404	0.591054	-2.40098	4.35725	2.65949	0.0906295	78.042
ebi-a-GCST90016961	finngen_R9_CD2_TNK_LYMPHOMA_EXALLC	genus Akkermansiagenus Akkermansia|| id:ebi-a-GCST90016961	MR Egger	11	-2.10978	1.3519	0.153049	-4.75951	0.539938	0.121264	0.00856984	1.7159
ebi-a-GCST90016962	finngen_R9_CD2_TNK_LYMPHOMA_EXALLC	genus Alistipesgenus Alistipes|| id:ebi-a-GCST90016962	MR Egger	12	2.21927	3.18495	0.501804	-4.02323	8.46177	9.20062	0.0178951	4730.42
ebi-a-GCST90016963	finngen_R9_CD2_TNK_LYMPHOMA_EXALLC	genus Allisonellagenus Allisonella|| id:ebi-a-GCST90016963	MR Egger	8	1.53129	1.54436	0.35971	-1.49565	4.55824	4.62415	0.224103	95.415
ebi-a-GCST90016964	finngen_R9_CD2_TNK_LYMPHOMA_EXALLC	genus Alloprevotellagenus Alloprevotella|| id:ebi-a-GCST90016964	MR Egger	5	-2.0133	3.38357	0.593723	-8.6451	4.6185	0.133547	0.000175987	101.342
ebi-a-GCST90016965	finngen_R9_CD2_TNK_LYMPHOMA_EXALLC	genus Anaerofilumgenus Anaerofilum|| id:ebi-a-GCST90016965	MR Egger	10	-2.3741	1.57312	0.169693	-5.45742	0.709217	0.0930982	0.00426455	2.0324
ebi-a-GCST90016966	finngen_R9_CD2_TNK_LYMPHOMA_EXALLC	genus Anaerostipesgenus Anaerostipes|| id:ebi-a-GCST90016966	MR Egger	13	-0.655072	1.56706	0.683971	-3.7265	2.41636	0.519405	0.0240769	11.205
ebi-a-GCST90016967	finngen_R9_CD2_TNK_LYMPHOMA_EXALLC	genus Anaerotruncusgenus Anaerotruncus|| id:ebi-a-GCST90016967	MR Egger	13	-1.62523	1.21482	0.207952	-4.00627	0.75582	0.196867	0.0182011	2.12936
ebi-a-GCST90016968	finngen_R9_CD2_TNK_LYMPHOMA_EXALLC	genus Bacteroidesgenus Bacteroides|| id:ebi-a-GCST90016968	MR Egger	8	-0.945193	2.771	0.744655	-6.37635	4.48597	0.388605	0.00170131	88.7629
ebi-a-GCST90016969	finngen_R9_CD2_TNK_LYMPHOMA_EXALLC	genus Barnesiellagenus Barnesiella|| id:ebi-a-GCST90016969	MR Egger	12	0.468203	1.69505	0.788006	-2.8541	3.79051	1.59712	0.0576074	44.279
ebi-a-GCST90016970	finngen_R9_CD2_TNK_LYMPHOMA_EXALLC	genus Bifidobacteriumgenus Bifidobacterium|| id:ebi-a-GCST90016970	MR Egger	12	0.121878	0.837415	0.887176	-1.51946	1.76321	1.12962	0.218831	5.83114
ebi-a-GCST90016971	finngen_R9_CD2_TNK_LYMPHOMA_EXALLC	genus Bilophilagenus Bilophila|| id:ebi-a-GCST90016971	MR Egger	13	-2.08605	2.13396	0.349308	-6.26861	2.09651	0.124177	0.00189487	8.13775
ebi-a-GCST90016973	finngen_R9_CD2_TNK_LYMPHOMA_EXALLC	genus Butyricicoccusgenus Butyricicoccus|| id:ebi-a-GCST90016973	MR Egger	8	-0.290699	0.927486	0.764566	-2.10857	1.52717	0.747741	0.121411	4.60514
ebi-a-GCST90016974	finngen_R9_CD2_TNK_LYMPHOMA_EXALLC	genus Butyricimonasgenus Butyricimonas|| id:ebi-a-GCST90016974	MR Egger	13	1.13816	1.62655	0.498624	-2.04989	4.3262	3.12101	0.128749	75.6562
ebi-a-GCST90016975	finngen_R9_CD2_TNK_LYMPHOMA_EXALLC	genus Butyrivibriogenus Butyrivibrio|| id:ebi-a-GCST90016975	MR Egger	15	0.880835	0.748187	0.260184	-0.585612	2.34728	2.41291	0.556765	10.4571
ebi-a-GCST90016976	finngen_R9_CD2_TNK_LYMPHOMA_EXALLC	genus Candidatus Soleaferreagenus Candidatus Soleaferrea|| id:ebi-a-GCST90016976	MR Egger	9	2.05271	3.48869	0.574755	-4.78512	8.89055	7.789	0.00835311	7262.99
ebi-a-GCST90016977	finngen_R9_CD2_TNK_LYMPHOMA_EXALLC	genus Catenibacteriumgenus Catenibacterium|| id:ebi-a-GCST90016977	MR Egger	4	-2.34691	6.27926	0.744487	-14.6543	9.96043	0.095664	4.32e-07	21171.9
ebi-a-GCST90016978	finngen_R9_CD2_TNK_LYMPHOMA_EXALLC	genus Christensenellaceae R 7groupgenus Christensenellaceae R 7group|| id:ebi-a-GCST90016978	MR Egger	8	1.00875	1.9554	0.624389	-2.82382	4.84133	2.74218	0.0593785	126.637
ebi-a-GCST90016979	finngen_R9_CD2_TNK_LYMPHOMA_EXALLC	genus Clostridium innocuum groupgenus Clostridium innocuum group|| id:ebi-a-GCST90016979	MR Egger	8	1.18557	1.70271	0.512308	-2.15174	4.52287	3.27254	0.116282	92.0998
ebi-a-GCST90016980	finngen_R9_CD2_TNK_LYMPHOMA_EXALLC	genus Clostridium sensustricto1genus Clostridium sensustricto1|| id:ebi-a-GCST90016980	MR Egger	6	0.273491	1.26293	0.839153	-2.20185	2.74883	1.31455	0.110599	15.6243
ebi-a-GCST90016981	finngen_R9_CD2_TNK_LYMPHOMA_EXALLC	genus Collinsellagenus Collinsella|| id:ebi-a-GCST90016981	MR Egger	9	1.76603	1.87696	0.378083	-1.91281	5.44488	5.8476	0.147665	231.568
ebi-a-GCST90016982	finngen_R9_CD2_TNK_LYMPHOMA_EXALLC	genus Coprobactergenus Coprobacter|| id:ebi-a-GCST90016982	MR Egger	11	0.832293	1.28593	0.533641	-1.68812	3.35271	2.29858	0.184866	28.5801
ebi-a-GCST90016983	finngen_R9_CD2_TNK_LYMPHOMA_EXALLC	genus Coprococcus1genus Coprococcus1|| id:ebi-a-GCST90016983	MR Egger	11	0.725291	1.01904	0.494659	-1.27202	2.7226	2.06533	0.280264	15.2199
ebi-a-GCST90016984	finngen_R9_CD2_TNK_LYMPHOMA_EXALLC	genus Coprococcus2genus Coprococcus2|| id:ebi-a-GCST90016984	MR Egger	8	3.73844	3.57859	0.336425	-3.27559	10.7525	42.0324	0.0377947	46745.3
ebi-a-GCST90016985	finngen_R9_CD2_TNK_LYMPHOMA_EXALLC	genus Coprococcus3genus Coprococcus3|| id:ebi-a-GCST90016985	MR Egger	8	-0.102972	2.94542	0.973246	-5.876	5.67005	0.902152	0.00280599	290.05
ebi-a-GCST90016986	finngen_R9_CD2_TNK_LYMPHOMA_EXALLC	genus Defluviitaleaceae UCG011genus Defluviitaleaceae UCG011|| id:ebi-a-GCST90016986	MR Egger	9	1.17014	1.32459	0.406339	-1.42607	3.76634	3.22243	0.240252	43.2217
ebi-a-GCST90016987	finngen_R9_CD2_TNK_LYMPHOMA_EXALLC	genus Desulfovibriogenus Desulfovibrio|| id:ebi-a-GCST90016987	MR Egger	9	0.286545	1.2458	0.824662	-2.15523	2.72832	1.33182	0.115877	15.3071
ebi-a-GCST90016988	finngen_R9_CD2_TNK_LYMPHOMA_EXALLC	genus Dialistergenus Dialister|| id:ebi-a-GCST90016988	MR Egger	11	3.23825	1.66619	0.0838365	-0.0274849	6.50399	25.4891	0.972889	667.801
ebi-a-GCST90016989	finngen_R9_CD2_TNK_LYMPHOMA_EXALLC	genus Doreagenus Dorea|| id:ebi-a-GCST90016989	MR Egger	10	-3.20189	1.37445	0.0481931	-5.8958	-0.507972	0.0406854	0.00275097	0.601715
ebi-a-GCST90016990	finngen_R9_CD2_TNK_LYMPHOMA_EXALLC	genus Eggerthellagenus Eggerthella|| id:ebi-a-GCST90016990	MR Egger	9	2.02289	1.27866	0.157654	-0.483278	4.52906	7.56016	0.616759	92.6716
ebi-a-GCST90016991	finngen_R9_CD2_TNK_LYMPHOMA_EXALLC	genus Eisenbergiellagenus Eisenbergiella|| id:ebi-a-GCST90016991	MR Egger	11	-4.54754	1.96206	0.0456545	-8.39318	-0.701905	0.0105932	0.000226407	0.49564
ebi-a-GCST90016992	finngen_R9_CD2_TNK_LYMPHOMA_EXALLC	genus Enterorhabdusgenus Enterorhabdus|| id:ebi-a-GCST90016992	MR Egger	6	1.2257	1.11826	0.334606	-0.96609	3.41749	3.40655	0.380568	30.4928
ebi-a-GCST90016993	finngen_R9_CD2_TNK_LYMPHOMA_EXALLC	genus Erysipelatoclostridiumgenus Erysipelatoclostridium|| id:ebi-a-GCST90016993	MR Egger	15	-0.392281	1.3055	0.76856	-2.95106	2.16649	0.675514	0.0522844	8.72764
ebi-a-GCST90016995	finngen_R9_CD2_TNK_LYMPHOMA_EXALLC	genus Escherichia Shigellagenus Escherichia Shigella|| id:ebi-a-GCST90016995	MR Egger	10	0.133955	1.40689	0.926487	-2.62355	2.89146	1.14334	0.0725445	18.0197
ebi-a-GCST90016996	finngen_R9_CD2_TNK_LYMPHOMA_EXALLC	genus Eubacterium brachy groupgenus Eubacterium brachy group|| id:ebi-a-GCST90016996	MR Egger	10	-0.13136	1.003	0.899036	-2.09725	1.83453	0.876902	0.122794	6.26218
ebi-a-GCST90016997	finngen_R9_CD2_TNK_LYMPHOMA_EXALLC	genus Eubacterium coprostanoligenes groupgenus Eubacterium coprostanoligenes group|| id:ebi-a-GCST90016997	MR Egger	12	1.19331	1.73296	0.50674	-2.2033	4.58991	3.29797	0.110438	98.486
ebi-a-GCST90016998	finngen_R9_CD2_TNK_LYMPHOMA_EXALLC	genus Eubacterium eligens groupgenus Eubacterium eligens group|| id:ebi-a-GCST90016998	MR Egger	6	-2.09844	2.14132	0.382584	-6.29543	2.09854	0.122647	0.00184472	8.15427
ebi-a-GCST90016999	finngen_R9_CD2_TNK_LYMPHOMA_EXALLC	genus Eubacterium fissicatena groupgenus Eubacterium fissicatena group|| id:ebi-a-GCST90016999	MR Egger	9	-2.55542	1.60254	0.15483	-5.6964	0.585562	0.0776597	0.00335803	1.796
ebi-a-GCST90017000	finngen_R9_CD2_TNK_LYMPHOMA_EXALLC	genus Eubacterium hallii groupgenus Eubacterium hallii group|| id:ebi-a-GCST90017000	MR Egger	14	0.583794	0.770334	0.463167	-0.926061	2.09365	1.79283	0.396111	8.11447
ebi-a-GCST90017001	finngen_R9_CD2_TNK_LYMPHOMA_EXALLC	genus Eubacterium nodatum groupgenus Eubacterium nodatum group|| id:ebi-a-GCST90017001	MR Egger	11	-0.16837	0.925319	0.859647	-1.98199	1.64525	0.845041	0.137794	5.18233
ebi-a-GCST90017002	finngen_R9_CD2_TNK_LYMPHOMA_EXALLC	genus Eubacterium oxidoreducens groupgenus Eubacterium oxidoreducens group|| id:ebi-a-GCST90017002	MR Egger	5	0.845592	1.40124	0.588777	-1.90084	3.59203	2.32936	0.149443	36.3076
ebi-a-GCST90017003	finngen_R9_CD2_TNK_LYMPHOMA_EXALLC	genus Eubacterium rectale groupgenus Eubacterium rectale group|| id:ebi-a-GCST90017003	MR Egger	8	0.0878214	1.93273	0.965232	-3.70033	3.87597	1.09179	0.0247154	48.2295
ebi-a-GCST90017004	finngen_R9_CD2_TNK_LYMPHOMA_EXALLC	genus Eubacterium ruminantium groupgenus Eubacterium ruminantium group|| id:ebi-a-GCST90017004	MR Egger	18	0.893279	0.771959	0.264192	-0.619761	2.40632	2.44313	0.538073	11.093
ebi-a-GCST90017005	finngen_R9_CD2_TNK_LYMPHOMA_EXALLC	genus Eubacterium ventriosum groupgenus Eubacterium ventriosum group|| id:ebi-a-GCST90017005	MR Egger	15	0.912468	1.79035	0.618832	-2.59662	4.42156	2.49046	0.0745248	83.226
ebi-a-GCST90017006	finngen_R9_CD2_TNK_LYMPHOMA_EXALLC	genus Eubacterium xylanophilum groupgenus Eubacterium xylanophilum group|| id:ebi-a-GCST90017006	MR Egger	9	-0.473467	1.22569	0.710757	-2.87581	1.92888	0.622839	0.0563703	6.88179
ebi-a-GCST90017007	finngen_R9_CD2_TNK_LYMPHOMA_EXALLC	genus Faecalibacteriumgenus Faecalibacterium|| id:ebi-a-GCST90017007	MR Egger	10	-0.245512	0.736917	0.747576	-1.68987	1.19885	0.782304	0.184544	3.31629
ebi-a-GCST90017008	finngen_R9_CD2_TNK_LYMPHOMA_EXALLC	genus Family XIII AD3011 groupgenus Family XIII AD3011 group|| id:ebi-a-GCST90017008	MR Egger	13	0.0607256	2.32241	0.979608	-4.49119	4.61265	1.06261	0.0112073	100.75
ebi-a-GCST90017009	finngen_R9_CD2_TNK_LYMPHOMA_EXALLC	genus Family XIII UCG001genus Family XIII UCG001|| id:ebi-a-GCST90017009	MR Egger	8	0.260066	1.37356	0.856071	-2.43211	2.95224	1.29702	0.087851	19.1489
ebi-a-GCST90017010	finngen_R9_CD2_TNK_LYMPHOMA_EXALLC	genus Flavonifractorgenus Flavonifractor|| id:ebi-a-GCST90017010	MR Egger	5	2.4156	2.12126	0.337507	-1.74208	6.57328	11.1965	0.175156	715.712
ebi-a-GCST90017011	finngen_R9_CD2_TNK_LYMPHOMA_EXALLC	genus Fusicatenibactergenus Fusicatenibacter|| id:ebi-a-GCST90017011	MR Egger	18	1.31638	1.37308	0.35197	-1.37485	4.00761	3.72989	0.252878	55.0152
ebi-a-GCST90017012	finngen_R9_CD2_TNK_LYMPHOMA_EXALLC	genus Gordonibactergenus Gordonibacter|| id:ebi-a-GCST90017012	MR Egger	11	-0.77837	1.08569	0.491599	-2.90632	1.34958	0.459154	0.0546765	3.85581
ebi-a-GCST90017013	finngen_R9_CD2_TNK_LYMPHOMA_EXALLC	genus Haemophilusgenus Haemophilus|| id:ebi-a-GCST90017013	MR Egger	9	-0.148562	0.710356	0.840297	-1.54086	1.24374	0.861947	0.214197	3.46855
ebi-a-GCST90017014	finngen_R9_CD2_TNK_LYMPHOMA_EXALLC	genus Holdemanellagenus Holdemanella|| id:ebi-a-GCST90017014	MR Egger	11	-0.511152	1.03327	0.632667	-2.53636	1.51405	0.599805	0.0791544	4.54511
ebi-a-GCST90017015	finngen_R9_CD2_TNK_LYMPHOMA_EXALLC	genus Holdemaniagenus Holdemania|| id:ebi-a-GCST90017015	MR Egger	14	-0.542002	0.873666	0.546612	-2.25439	1.17038	0.581583	0.104938	3.22323
ebi-a-GCST90017016	finngen_R9_CD2_TNK_LYMPHOMA_EXALLC	genus Howardellagenus Howardella|| id:ebi-a-GCST90017016	MR Egger	9	0.360065	0.895668	0.699671	-1.39545	2.11558	1.43342	0.247723	8.29435
ebi-a-GCST90017017	finngen_R9_CD2_TNK_LYMPHOMA_EXALLC	genus Hungatellagenus Hungatella|| id:ebi-a-GCST90017017	MR Egger	5	3.22196	2.77336	0.329366	-2.21383	8.65775	25.0773	0.109282	5754.57
ebi-a-GCST90017018	finngen_R9_CD2_TNK_LYMPHOMA_EXALLC	genus Intestinibactergenus Intestinibacter|| id:ebi-a-GCST90017018	MR Egger	15	-0.118661	1.14006	0.918692	-2.35318	2.11586	0.888109	0.0950662	8.29672
ebi-a-GCST90017019	finngen_R9_CD2_TNK_LYMPHOMA_EXALLC	genus Intestinimonasgenus Intestinimonas|| id:ebi-a-GCST90017019	MR Egger	16	0.426297	1.01772	0.681664	-1.56844	2.42103	1.53158	0.20837	11.2575
ebi-a-GCST90017020	finngen_R9_CD2_TNK_LYMPHOMA_EXALLC	genus Lachnoclostridiumgenus Lachnoclostridium|| id:ebi-a-GCST90017020	MR Egger	13	1.15045	1.43338	0.439196	-1.65897	3.95987	3.15961	0.190334	52.4506
ebi-a-GCST90017021	finngen_R9_CD2_TNK_LYMPHOMA_EXALLC	genus Lachnospiraceae FCS020 groupgenus Lachnospiraceae FCS020 group|| id:ebi-a-GCST90017021	MR Egger	12	-0.179649	1.16243	0.880254	-2.45802	2.09872	0.835564	0.0856044	8.15573
ebi-a-GCST90017022	finngen_R9_CD2_TNK_LYMPHOMA_EXALLC	genus Lachnospiraceae NC2004 groupgenus Lachnospiraceae NC2004 group|| id:ebi-a-GCST90017022	MR Egger	9	1.12448	1.25171	0.398844	-1.32888	3.57784	3.07861	0.264773	35.7961
ebi-a-GCST90017023	finngen_R9_CD2_TNK_LYMPHOMA_EXALLC	genus Lachnospiraceae ND3007 groupgenus Lachnospiraceae ND3007 group|| id:ebi-a-GCST90017023	MR Egger	3	-10.1176	14.6804	0.61584	-38.8912	18.6559	4.04e-05	1.29e-17	1.26518e+08
ebi-a-GCST90017024	finngen_R9_CD2_TNK_LYMPHOMA_EXALLC	genus Lachnospiraceae NK4A136 groupgenus Lachnospiraceae NK4A136 group|| id:ebi-a-GCST90017024	MR Egger	15	-0.312561	0.656748	0.642028	-1.59979	0.974665	0.731571	0.201939	2.65028
ebi-a-GCST90017025	finngen_R9_CD2_TNK_LYMPHOMA_EXALLC	genus Lachnospiraceae UCG001genus Lachnospiraceae UCG001|| id:ebi-a-GCST90017025	MR Egger	13	-0.443781	1.36345	0.750922	-3.11614	2.22858	0.641606	0.0443279	9.28667
ebi-a-GCST90017026	finngen_R9_CD2_TNK_LYMPHOMA_EXALLC	genus Lachnospiraceae UCG004genus Lachnospiraceae UCG004|| id:ebi-a-GCST90017026	MR Egger	12	-0.890726	1.80872	0.633025	-4.43582	2.65437	0.410358	0.0118454	14.216
ebi-a-GCST90017027	finngen_R9_CD2_TNK_LYMPHOMA_EXALLC	genus Lachnospiraceae UCG008genus Lachnospiraceae UCG008|| id:ebi-a-GCST90017027	MR Egger	10	0.0969355	1.4885	0.949674	-2.82053	3.0144	1.10179	0.0595746	20.3768
ebi-a-GCST90017028	finngen_R9_CD2_TNK_LYMPHOMA_EXALLC	genus Lachnospiraceae UCG010genus Lachnospiraceae UCG010|| id:ebi-a-GCST90017028	MR Egger	10	-2.75681	1.32271	0.0706507	-5.34933	-0.1643	0.0634938	0.00475135	0.848487
ebi-a-GCST90017030	finngen_R9_CD2_TNK_LYMPHOMA_EXALLC	genus Lactobacillusgenus Lactobacillus|| id:ebi-a-GCST90017030	MR Egger	8	-0.75101	0.769923	0.367015	-2.26006	0.758039	0.47189	0.104344	2.13409
ebi-a-GCST90017031	finngen_R9_CD2_TNK_LYMPHOMA_EXALLC	genus Lactococcusgenus Lactococcus|| id:ebi-a-GCST90017031	MR Egger	8	0.287221	1.23857	0.824324	-2.14037	2.71481	1.33272	0.117611	15.1018
ebi-a-GCST90017032	finngen_R9_CD2_TNK_LYMPHOMA_EXALLC	genus Marvinbryantiagenus Marvinbryantia|| id:ebi-a-GCST90017032	MR Egger	10	-0.233178	1.67914	0.892986	-3.52429	3.05793	0.792012	0.0294728	21.2834
ebi-a-GCST90017033	finngen_R9_CD2_TNK_LYMPHOMA_EXALLC	genus Methanobrevibactergenus Methanobrevibacter|| id:ebi-a-GCST90017033	MR Egger	6	-0.506549	1.15217	0.682901	-2.7648	1.7517	0.602571	0.0629888	5.76439
ebi-a-GCST90017034	finngen_R9_CD2_TNK_LYMPHOMA_EXALLC	genus Odoribactergenus Odoribacter|| id:ebi-a-GCST90017034	MR Egger	7	0.793658	1.62459	0.645846	-2.39053	3.97785	2.21147	0.0915809	53.4021
ebi-a-GCST90017035	finngen_R9_CD2_TNK_LYMPHOMA_EXALLC	genus Olsenellagenus Olsenella|| id:ebi-a-GCST90017035	MR Egger	10	0.544281	0.70452	0.461997	-0.836578	1.92514	1.72337	0.43319	6.85611
ebi-a-GCST90017036	finngen_R9_CD2_TNK_LYMPHOMA_EXALLC	genus Oscillibactergenus Oscillibacter|| id:ebi-a-GCST90017036	MR Egger	13	-0.401341	1.13518	0.73036	-2.62629	1.82361	0.669422	0.0723464	6.19416
ebi-a-GCST90017037	finngen_R9_CD2_TNK_LYMPHOMA_EXALLC	genus Oscillospiragenus Oscillospira|| id:ebi-a-GCST90017037	MR Egger	8	-1.60939	2.35924	0.520585	-6.23349	3.01471	0.20001	0.00196259	20.3833
ebi-a-GCST90017038	finngen_R9_CD2_TNK_LYMPHOMA_EXALLC	genus Oxalobactergenus Oxalobacter|| id:ebi-a-GCST90017038	MR Egger	11	-0.580559	1.13276	0.620631	-2.80077	1.63966	0.559586	0.060763	5.1534
ebi-a-GCST90017039	finngen_R9_CD2_TNK_LYMPHOMA_EXALLC	genus Parabacteroidesgenus Parabacteroides|| id:ebi-a-GCST90017039	MR Egger	5	-0.732081	5.32162	0.899297	-11.1625	9.6983	0.480907	1.42e-05	16289.9
ebi-a-GCST90017040	finngen_R9_CD2_TNK_LYMPHOMA_EXALLC	genus Paraprevotellagenus Paraprevotella|| id:ebi-a-GCST90017040	MR Egger	13	-0.439925	0.956335	0.654467	-2.31434	1.43449	0.644085	0.0988312	4.19751
ebi-a-GCST90017041	finngen_R9_CD2_TNK_LYMPHOMA_EXALLC	genus Parasutterellagenus Parasutterella|| id:ebi-a-GCST90017041	MR Egger	14	0.147722	0.848579	0.864703	-1.51549	1.81094	1.15919	0.2197	6.11617
ebi-a-GCST90017042	finngen_R9_CD2_TNK_LYMPHOMA_EXALLC	genus Peptococcusgenus Peptococcus|| id:ebi-a-GCST90017042	MR Egger	12	1.8815	0.984418	0.0850249	-0.0479604	3.81096	6.56334	0.953171	45.1938
ebi-a-GCST90017043	finngen_R9_CD2_TNK_LYMPHOMA_EXALLC	genus Phascolarctobacteriumgenus Phascolarctobacterium|| id:ebi-a-GCST90017043	MR Egger	7	3.36078	2.55163	0.244931	-1.64042	8.36198	28.8117	0.193899	4281.18
ebi-a-GCST90017044	finngen_R9_CD2_TNK_LYMPHOMA_EXALLC	genus Prevotella7genus Prevotella7|| id:ebi-a-GCST90017044	MR Egger	11	-0.175158	1.28613	0.894669	-2.69597	2.34565	0.839324	0.0674772	10.4401
ebi-a-GCST90017045	finngen_R9_CD2_TNK_LYMPHOMA_EXALLC	genus Prevotella9genus Prevotella9|| id:ebi-a-GCST90017045	MR Egger	15	0.535447	0.811021	0.520644	-1.05415	2.12505	1.70821	0.348487	8.3733
ebi-a-GCST90017046	finngen_R9_CD2_TNK_LYMPHOMA_EXALLC	genus Rikenellaceae RC9 gut groupgenus Rikenellaceae RC9 gut group|| id:ebi-a-GCST90017046	MR Egger	11	-0.738501	1.29723	0.583086	-3.28108	1.80407	0.47783	0.0375878	6.07434
ebi-a-GCST90017047	finngen_R9_CD2_TNK_LYMPHOMA_EXALLC	genus Romboutsiagenus Romboutsia|| id:ebi-a-GCST90017047	MR Egger	13	0.600482	1.08266	0.590243	-1.52154	2.7225	1.823	0.218376	15.2183
ebi-a-GCST90017048	finngen_R9_CD2_TNK_LYMPHOMA_EXALLC	genus Roseburiagenus Roseburia|| id:ebi-a-GCST90017048	MR Egger	13	1.22106	1.28239	0.361462	-1.29242	3.73454	3.39078	0.274605	41.8689
ebi-a-GCST90017049	finngen_R9_CD2_TNK_LYMPHOMA_EXALLC	genus Ruminiclostridium5genus Ruminiclostridium5|| id:ebi-a-GCST90017049	MR Egger	11	1.31863	2.05638	0.537355	-2.71188	5.34913	3.73828	0.0664116	210.426
ebi-a-GCST90017050	finngen_R9_CD2_TNK_LYMPHOMA_EXALLC	genus Ruminiclostridium6genus Ruminiclostridium6|| id:ebi-a-GCST90017050	MR Egger	15	-0.137933	0.883572	0.878346	-1.86973	1.59387	0.871157	0.154165	4.92276
ebi-a-GCST90017051	finngen_R9_CD2_TNK_LYMPHOMA_EXALLC	genus Ruminiclostridium9genus Ruminiclostridium9|| id:ebi-a-GCST90017051	MR Egger	8	2.47825	2.6232	0.381262	-2.66322	7.61972	11.9204	0.0697234	2037.99
ebi-a-GCST90017052	finngen_R9_CD2_TNK_LYMPHOMA_EXALLC	genus Ruminococcaceae NK4A214 groupgenus Ruminococcaceae NK4A214 group|| id:ebi-a-GCST90017052	MR Egger	13	2.06858	1.54954	0.208859	-0.968519	5.10569	7.91361	0.379645	164.957
ebi-a-GCST90017053	finngen_R9_CD2_TNK_LYMPHOMA_EXALLC	genus Ruminococcaceae UCG002genus Ruminococcaceae UCG002|| id:ebi-a-GCST90017053	MR Egger	20	0.867319	0.916871	0.356698	-0.929749	2.66439	2.38052	0.394653	14.3591
ebi-a-GCST90017054	finngen_R9_CD2_TNK_LYMPHOMA_EXALLC	genus Ruminococcaceae UCG003genus Ruminococcaceae UCG003|| id:ebi-a-GCST90017054	MR Egger	12	-1.39359	1.23729	0.286334	-3.81868	1.03151	0.248184	0.0219567	2.8053
ebi-a-GCST90017055	finngen_R9_CD2_TNK_LYMPHOMA_EXALLC	genus Ruminococcaceae UCG004genus Ruminococcaceae UCG004|| id:ebi-a-GCST90017055	MR Egger	11	-0.209335	1.91254	0.915244	-3.95792	3.53925	0.811124	0.0191029	34.441
ebi-a-GCST90017056	finngen_R9_CD2_TNK_LYMPHOMA_EXALLC	genus Ruminococcaceae UCG005genus Ruminococcaceae UCG005|| id:ebi-a-GCST90017056	MR Egger	14	-1.26023	0.976662	0.22124	-3.17449	0.654024	0.283588	0.0418153	1.92326
ebi-a-GCST90017057	finngen_R9_CD2_TNK_LYMPHOMA_EXALLC	genus Ruminococcaceae UCG009genus Ruminococcaceae UCG009|| id:ebi-a-GCST90017057	MR Egger	11	-0.568095	1.23764	0.657109	-2.99388	1.85769	0.566604	0.0500928	6.4089
ebi-a-GCST90017058	finngen_R9_CD2_TNK_LYMPHOMA_EXALLC	genus Ruminococcaceae UCG010genus Ruminococcaceae UCG010|| id:ebi-a-GCST90017058	MR Egger	6	2.52097	1.35621	0.136585	-0.137203	5.17915	12.4407	0.871794	177.532
ebi-a-GCST90017059	finngen_R9_CD2_TNK_LYMPHOMA_EXALLC	genus Ruminococcaceae UCG011genus Ruminococcaceae UCG011|| id:ebi-a-GCST90017059	MR Egger	8	-2.31654	1.20005	0.101791	-4.66863	0.0355495	0.0986143	0.00938514	1.03619
ebi-a-GCST90017060	finngen_R9_CD2_TNK_LYMPHOMA_EXALLC	genus Ruminococcaceae UCG013genus Ruminococcaceae UCG013|| id:ebi-a-GCST90017060	MR Egger	11	1.25796	1.22746	0.332191	-1.14786	3.66377	3.51823	0.317315	39.0083
ebi-a-GCST90017061	finngen_R9_CD2_TNK_LYMPHOMA_EXALLC	genus Ruminococcaceae UCG014genus Ruminococcaceae UCG014|| id:ebi-a-GCST90017061	MR Egger	10	-1.54898	1.02225	0.16817	-3.55259	0.454623	0.212464	0.0286503	1.57558
ebi-a-GCST90017062	finngen_R9_CD2_TNK_LYMPHOMA_EXALLC	genus Ruminococcus1genus Ruminococcus1|| id:ebi-a-GCST90017062	MR Egger	10	-0.495504	1.13829	0.674847	-2.72655	1.73555	0.609264	0.0654444	5.67203
ebi-a-GCST90017063	finngen_R9_CD2_TNK_LYMPHOMA_EXALLC	genus Ruminococcus2genus Ruminococcus2|| id:ebi-a-GCST90017063	MR Egger	15	-1.89106	0.788149	0.0321227	-3.43583	-0.346291	0.150911	0.0321985	0.707307
ebi-a-GCST90017064	finngen_R9_CD2_TNK_LYMPHOMA_EXALLC	genus Ruminococcus gauvreauii groupgenus Ruminococcus gauvreauii group|| id:ebi-a-GCST90017064	MR Egger	11	-2.50645	1.61559	0.155216	-5.673	0.660102	0.0815574	0.00343754	1.93499
ebi-a-GCST90017065	finngen_R9_CD2_TNK_LYMPHOMA_EXALLC	genus Ruminococcus gnavus groupgenus Ruminococcus gnavus group|| id:ebi-a-GCST90017065	MR Egger	11	0.876752	1.37102	0.538441	-1.81045	3.56396	2.40308	0.16358	35.3026
ebi-a-GCST90017066	finngen_R9_CD2_TNK_LYMPHOMA_EXALLC	genus Ruminococcus torques groupgenus Ruminococcus torques group|| id:ebi-a-GCST90017066	MR Egger	7	0.149436	1.86372	0.939203	-3.50345	3.80232	1.16118	0.0300933	44.8052
ebi-a-GCST90017067	finngen_R9_CD2_TNK_LYMPHOMA_EXALLC	genus Sellimonasgenus Sellimonas|| id:ebi-a-GCST90017067	MR Egger	9	-1.20684	1.23709	0.361787	-3.63153	1.21785	0.299141	0.0264757	3.3799
ebi-a-GCST90017068	finngen_R9_CD2_TNK_LYMPHOMA_EXALLC	genus Senegalimassiliagenus Senegalimassilia|| id:ebi-a-GCST90017068	MR Egger	5	-0.0459389	1.83408	0.98159	-3.64074	3.54886	0.9551	0.0262329	34.7738
ebi-a-GCST90017069	finngen_R9_CD2_TNK_LYMPHOMA_EXALLC	genus Slackiagenus Slackia|| id:ebi-a-GCST90017069	MR Egger	6	-0.29044	3.58512	0.939323	-7.31728	6.7364	0.747934	0.000663967	842.52
ebi-a-GCST90017070	finngen_R9_CD2_TNK_LYMPHOMA_EXALLC	genus Streptococcusgenus Streptococcus|| id:ebi-a-GCST90017070	MR Egger	12	0.0495271	1.60387	0.975973	-3.09405	3.19311	1.05077	0.0453179	24.364
ebi-a-GCST90017071	finngen_R9_CD2_TNK_LYMPHOMA_EXALLC	genus Subdoligranulumgenus Subdoligranulum|| id:ebi-a-GCST90017071	MR Egger	10	0.206038	1.1135	0.857805	-1.97642	2.3885	1.2288	0.138564	10.8971
ebi-a-GCST90017072	finngen_R9_CD2_TNK_LYMPHOMA_EXALLC	genus Sutterellagenus Sutterella|| id:ebi-a-GCST90017072	MR Egger	12	2.32206	1.66054	0.192239	-0.932602	5.57672	10.1966	0.393528	264.203
ebi-a-GCST90017073	finngen_R9_CD2_TNK_LYMPHOMA_EXALLC	genus Terrisporobactergenus Terrisporobacter|| id:ebi-a-GCST90017073	MR Egger	5	-0.200747	1.34173	0.890558	-2.83054	2.42904	0.818119	0.0589812	11.348
ebi-a-GCST90017074	finngen_R9_CD2_TNK_LYMPHOMA_EXALLC	genus Turicibactergenus Turicibacter|| id:ebi-a-GCST90017074	MR Egger	9	-1.69535	1.85064	0.390087	-5.3226	1.9319	0.183534	0.00488004	6.90259
ebi-a-GCST90017075	finngen_R9_CD2_TNK_LYMPHOMA_EXALLC	genus Tyzzerella3genus Tyzzerella3|| id:ebi-a-GCST90017075	MR Egger	12	-0.40433	1.70394	0.817221	-3.74404	2.93538	0.667424	0.0236583	18.8287
ebi-a-GCST90017088	finngen_R9_CD2_TNK_LYMPHOMA_EXALLC	genus Veillonellagenus Veillonella|| id:ebi-a-GCST90017088	MR Egger	5	-13.5941	11.7062	0.329534	-36.5383	9.35007	1.25e-06	1.35e-16	11499.7
ebi-a-GCST90017089	finngen_R9_CD2_TNK_LYMPHOMA_EXALLC	genus Victivallisgenus Victivallis|| id:ebi-a-GCST90017089	MR Egger	10	-2.49683	1.71396	0.183282	-5.85618	0.862525	0.0823457	0.00286215	2.36913
ebi-a-GCST90017110	finngen_R9_CD2_TNK_LYMPHOMA_EXALLC	phylum Actinobacteriaphylum Actinobacteria|| id:ebi-a-GCST90017110	Weighted median	14	-0.19004	0.58604	0.745728	-1.33868	0.958599	0.826926	0.262192	2.60804
ebi-a-GCST90017111	finngen_R9_CD2_TNK_LYMPHOMA_EXALLC	phylum Bacteroidetesphylum Bacteroidetes|| id:ebi-a-GCST90017111	Weighted median	10	0.299777	0.662864	0.651092	-0.999436	1.59899	1.34956	0.368087	4.94803
ebi-a-GCST90017112	finngen_R9_CD2_TNK_LYMPHOMA_EXALLC	phylum Cyanobacteriaphylum Cyanobacteria|| id:ebi-a-GCST90017112	Weighted median	8	0.575347	0.45875	0.209783	-0.323802	1.4745	1.77775	0.723393	4.36883
ebi-a-GCST90017113	finngen_R9_CD2_TNK_LYMPHOMA_EXALLC	phylum Euryarchaeotaphylum Euryarchaeota|| id:ebi-a-GCST90017113	Weighted median	11	-0.445474	0.282738	0.115124	-0.999641	0.108692	0.64052	0.368011	1.11482
ebi-a-GCST90017114	finngen_R9_CD2_TNK_LYMPHOMA_EXALLC	phylum Firmicutesphylum Firmicutes|| id:ebi-a-GCST90017114	Weighted median	15	0.357184	0.521972	0.493788	-0.665881	1.38025	1.4293	0.513821	3.97589
ebi-a-GCST90017115	finngen_R9_CD2_TNK_LYMPHOMA_EXALLC	phylum Lentisphaeraephylum Lentisphaerae|| id:ebi-a-GCST90017115	Weighted median	9	0.422713	0.406839	0.298797	-0.374692	1.22012	1.5261	0.687501	3.38758
ebi-a-GCST90017116	finngen_R9_CD2_TNK_LYMPHOMA_EXALLC	phylum Proteobacteriaphylum Proteobacteria|| id:ebi-a-GCST90017116	Weighted median	12	-0.514493	0.570287	0.366969	-1.63226	0.603269	0.597804	0.195488	1.82809
ebi-a-GCST90017117	finngen_R9_CD2_TNK_LYMPHOMA_EXALLC	phylum Tenericutesphylum Tenericutes|| id:ebi-a-GCST90017117	Weighted median	12	-0.426812	0.447468	0.340167	-1.30385	0.450227	0.652586	0.271485	1.56867
ebi-a-GCST90017118	finngen_R9_CD2_TNK_LYMPHOMA_EXALLC	phylum Verrucomicrobiaphylum Verrucomicrobia|| id:ebi-a-GCST90017118	Weighted median	12	-0.83056	0.534463	0.120182	-1.87811	0.216988	0.435805	0.152879	1.24233
ebi-a-GCST90016908	finngen_R9_CD2_TNK_LYMPHOMA_EXALLC	class Actinobacteria|| id:ebi-a-GCST90016908	Weighted median	14	-0.419928	0.489202	0.390675	-1.37876	0.538908	0.657094	0.25189	1.71413
ebi-a-GCST90016909	finngen_R9_CD2_TNK_LYMPHOMA_EXALLC	class Alphaproteobacteria|| id:ebi-a-GCST90016909	Weighted median	6	0.659734	0.561106	0.239685	-0.440034	1.7595	1.93428	0.644014	5.80955
ebi-a-GCST90016910	finngen_R9_CD2_TNK_LYMPHOMA_EXALLC	class Bacilli|| id:ebi-a-GCST90016910	Weighted median	18	0.13428	0.491709	0.784785	-0.829469	1.09803	1.14371	0.436281	2.99825
ebi-a-GCST90016911	finngen_R9_CD2_TNK_LYMPHOMA_EXALLC	class Bacteroidia|| id:ebi-a-GCST90016911	Weighted median	13	0.293627	0.558654	0.599167	-0.801334	1.38859	1.34128	0.44873	4.00919
ebi-a-GCST90016912	finngen_R9_CD2_TNK_LYMPHOMA_EXALLC	class Betaproteobacteria|| id:ebi-a-GCST90016912	Weighted median	10	0.166606	0.647543	0.796955	-1.10258	1.43579	1.18129	0.332014	4.20297
ebi-a-GCST90016913	finngen_R9_CD2_TNK_LYMPHOMA_EXALLC	class Clostridia|| id:ebi-a-GCST90016913	Weighted median	11	0.543515	0.5906	0.357429	-0.614062	1.70109	1.72205	0.541148	5.47992
ebi-a-GCST90016914	finngen_R9_CD2_TNK_LYMPHOMA_EXALLC	class Coriobacteriia|| id:ebi-a-GCST90016914	Weighted median	14	-0.75436	0.649799	0.245678	-2.02797	0.519247	0.470312	0.131603	1.68076
ebi-a-GCST90016915	finngen_R9_CD2_TNK_LYMPHOMA_EXALLC	class Deltaproteobacteria|| id:ebi-a-GCST90016915	Weighted median	12	0.164623	0.568992	0.772334	-0.950602	1.27985	1.17895	0.386508	3.59609
ebi-a-GCST90016916	finngen_R9_CD2_TNK_LYMPHOMA_EXALLC	class Erysipelotrichia|| id:ebi-a-GCST90016916	Weighted median	13	-0.480178	0.632617	0.447833	-1.72011	0.759752	0.618674	0.179047	2.13775
ebi-a-GCST90016917	finngen_R9_CD2_TNK_LYMPHOMA_EXALLC	class Gammaproteobacteria|| id:ebi-a-GCST90016917	Weighted median	6	0.155725	0.74715	0.834897	-1.30869	1.62014	1.1685	0.270174	5.05379
ebi-a-GCST90016918	finngen_R9_CD2_TNK_LYMPHOMA_EXALLC	class Lentisphaeria|| id:ebi-a-GCST90016918	Weighted median	8	0.698881	0.414058	0.091434	-0.112673	1.51044	2.0115	0.893443	4.5287
ebi-a-GCST90016919	finngen_R9_CD2_TNK_LYMPHOMA_EXALLC	class Melainabacteria|| id:ebi-a-GCST90016919	Weighted median	10	0.0309132	0.370091	0.933431	-0.694465	0.756292	1.0314	0.499341	2.13036
ebi-a-GCST90016920	finngen_R9_CD2_TNK_LYMPHOMA_EXALLC	class Methanobacteria|| id:ebi-a-GCST90016920	Weighted median	9	-0.606788	0.319051	0.0571907	-1.23213	0.0185525	0.545099	0.291671	1.01873
ebi-a-GCST90016921	finngen_R9_CD2_TNK_LYMPHOMA_EXALLC	class Mollicutes|| id:ebi-a-GCST90016921	Weighted median	12	-0.426812	0.470178	0.364001	-1.34836	0.494737	0.652586	0.259666	1.64007
ebi-a-GCST90016922	finngen_R9_CD2_TNK_LYMPHOMA_EXALLC	class Negativicutes|| id:ebi-a-GCST90016922	Weighted median	12	-0.268801	0.609714	0.659312	-1.46384	0.926238	0.764296	0.231346	2.52499
ebi-a-GCST90016923	finngen_R9_CD2_TNK_LYMPHOMA_EXALLC	class Verrucomicrobiae|| id:ebi-a-GCST90016923	Weighted median	11	-0.578507	0.543337	0.286998	-1.64345	0.486434	0.560735	0.193312	1.62651
ebi-a-GCST90017090	finngen_R9_CD2_TNK_LYMPHOMA_EXALLC	order Actinomycetales|| id:ebi-a-GCST90017090	Weighted median	4	-0.566142	0.59046	0.337652	-1.72344	0.59116	0.567711	0.178451	1.80608
ebi-a-GCST90017091	finngen_R9_CD2_TNK_LYMPHOMA_EXALLC	order Bacillales|| id:ebi-a-GCST90017091	Weighted median	8	-0.00337446	0.304647	0.991162	-0.600482	0.593733	0.996631	0.548547	1.81073
ebi-a-GCST90017092	finngen_R9_CD2_TNK_LYMPHOMA_EXALLC	order Bacteroidales|| id:ebi-a-GCST90017092	Weighted median	13	0.293627	0.56343	0.602267	-0.810695	1.39795	1.34128	0.444549	4.04689
ebi-a-GCST90017093	finngen_R9_CD2_TNK_LYMPHOMA_EXALLC	order Bifidobacteriales|| id:ebi-a-GCST90017093	Weighted median	11	-0.332347	0.517302	0.520573	-1.34626	0.681564	0.717239	0.260212	1.97697
ebi-a-GCST90017094	finngen_R9_CD2_TNK_LYMPHOMA_EXALLC	order Burkholderiales|| id:ebi-a-GCST90017094	Weighted median	10	0.366118	0.633006	0.563008	-0.874573	1.60681	1.44213	0.41704	4.98687
ebi-a-GCST90017095	finngen_R9_CD2_TNK_LYMPHOMA_EXALLC	order Clostridiales|| id:ebi-a-GCST90017095	Weighted median	12	0.702561	0.579232	0.225161	-0.432734	1.83786	2.01892	0.648733	6.28306
ebi-a-GCST90017096	finngen_R9_CD2_TNK_LYMPHOMA_EXALLC	order Coriobacteriales|| id:ebi-a-GCST90017096	Weighted median	14	-0.75436	0.623638	0.226428	-1.97669	0.46797	0.470312	0.138527	1.59675
ebi-a-GCST90017097	finngen_R9_CD2_TNK_LYMPHOMA_EXALLC	order Desulfovibrionales|| id:ebi-a-GCST90017097	Weighted median	11	-0.13721	0.57083	0.810044	-1.25604	0.981618	0.871787	0.28478	2.66877
ebi-a-GCST90017098	finngen_R9_CD2_TNK_LYMPHOMA_EXALLC	order Enterobacteriales|| id:ebi-a-GCST90017098	Weighted median	7	0.081289	0.698736	0.907385	-1.28823	1.45081	1.08468	0.275757	4.26658
ebi-a-GCST90017099	finngen_R9_CD2_TNK_LYMPHOMA_EXALLC	order Erysipelotrichales|| id:ebi-a-GCST90017099	Weighted median	13	-0.480178	0.659017	0.46623	-1.77185	0.811495	0.618674	0.170018	2.25127
ebi-a-GCST90017100	finngen_R9_CD2_TNK_LYMPHOMA_EXALLC	order Gastranaerophilales|| id:ebi-a-GCST90017100	Weighted median	9	0.254091	0.415473	0.540823	-0.560237	1.06842	1.28929	0.571074	2.91077
ebi-a-GCST90017101	finngen_R9_CD2_TNK_LYMPHOMA_EXALLC	order Lactobacillales|| id:ebi-a-GCST90017101	Weighted median	15	0.178298	0.554556	0.74782	-0.908633	1.26523	1.19518	0.403075	3.5439
ebi-a-GCST90017102	finngen_R9_CD2_TNK_LYMPHOMA_EXALLC	order Methanobacteriales|| id:ebi-a-GCST90017102	Weighted median	9	-0.606788	0.316152	0.0549478	-1.22645	0.0128709	0.545099	0.293333	1.01295
ebi-a-GCST90017103	finngen_R9_CD2_TNK_LYMPHOMA_EXALLC	order Mollicutes RF9|| id:ebi-a-GCST90017103	Weighted median	12	-0.077138	0.443422	0.861896	-0.946244	0.791968	0.925762	0.388196	2.20774
ebi-a-GCST90017104	finngen_R9_CD2_TNK_LYMPHOMA_EXALLC	order NB1n|| id:ebi-a-GCST90017104	Weighted median	12	0.347682	0.334153	0.298113	-0.307257	1.00262	1.41578	0.735461	2.72542
ebi-a-GCST90017105	finngen_R9_CD2_TNK_LYMPHOMA_EXALLC	order Pasteurellales|| id:ebi-a-GCST90017105	Weighted median	13	-0.00970485	0.382789	0.979773	-0.759971	0.740561	0.990342	0.46768	2.09711
ebi-a-GCST90017106	finngen_R9_CD2_TNK_LYMPHOMA_EXALLC	order Rhodospirillales|| id:ebi-a-GCST90017106	Weighted median	13	-0.610718	0.390002	0.117364	-1.37512	0.153687	0.542961	0.252809	1.16613
ebi-a-GCST90017107	finngen_R9_CD2_TNK_LYMPHOMA_EXALLC	order Selenomonadales|| id:ebi-a-GCST90017107	Weighted median	12	-0.268801	0.613302	0.66118	-1.47087	0.933271	0.764296	0.229725	2.54281
ebi-a-GCST90017108	finngen_R9_CD2_TNK_LYMPHOMA_EXALLC	order Verrucomicrobiales|| id:ebi-a-GCST90017108	Weighted median	11	-0.578507	0.524959	0.270459	-1.60743	0.450412	0.560735	0.200403	1.56896
ebi-a-GCST90017109	finngen_R9_CD2_TNK_LYMPHOMA_EXALLC	order Victivallales|| id:ebi-a-GCST90017109	Weighted median	8	0.698881	0.423707	0.0990566	-0.131585	1.52935	2.0115	0.876705	4.61516
ebi-a-GCST90016924	finngen_R9_CD2_TNK_LYMPHOMA_EXALLC	family Acidaminococcaceae|| id:ebi-a-GCST90016924	Weighted median	7	-0.0966567	0.624332	0.876966	-1.32035	1.12703	0.907868	0.267042	3.08649
ebi-a-GCST90016925	finngen_R9_CD2_TNK_LYMPHOMA_EXALLC	family Actinomycetaceae|| id:ebi-a-GCST90016925	Weighted median	4	-0.566317	0.567219	0.318081	-1.67807	0.545433	0.567612	0.186735	1.72536
ebi-a-GCST90016926	finngen_R9_CD2_TNK_LYMPHOMA_EXALLC	family Alcaligenaceae|| id:ebi-a-GCST90016926	Weighted median	11	0.690915	0.644607	0.283792	-0.572515	1.95435	1.99554	0.564105	7.0593
ebi-a-GCST90016927	finngen_R9_CD2_TNK_LYMPHOMA_EXALLC	family Bacteroidaceae|| id:ebi-a-GCST90016927	Weighted median	8	-0.309743	0.686201	0.65171	-1.6547	1.03521	0.733636	0.19115	2.8157
ebi-a-GCST90016928	finngen_R9_CD2_TNK_LYMPHOMA_EXALLC	family Bacteroidales S24 7group|| id:ebi-a-GCST90016928	Weighted median	8	-0.230309	0.44416	0.60409	-1.10086	0.640244	0.794288	0.332584	1.89694
ebi-a-GCST90016929	finngen_R9_CD2_TNK_LYMPHOMA_EXALLC	family Bifidobacteriaceae|| id:ebi-a-GCST90016929	Weighted median	11	-0.332347	0.508629	0.513488	-1.32926	0.664567	0.717239	0.264673	1.94365
ebi-a-GCST90016931	finngen_R9_CD2_TNK_LYMPHOMA_EXALLC	family Clostridiaceae1|| id:ebi-a-GCST90016931	Weighted median	10	0.0662861	0.549307	0.903951	-1.01035	1.14293	1.06853	0.36409	3.13593
ebi-a-GCST90016932	finngen_R9_CD2_TNK_LYMPHOMA_EXALLC	family Clostridiales vadin BB60 group|| id:ebi-a-GCST90016932	Weighted median	15	-0.0977481	0.418297	0.815233	-0.91761	0.722114	0.906877	0.399473	2.05878
ebi-a-GCST90016933	finngen_R9_CD2_TNK_LYMPHOMA_EXALLC	family Coriobacteriaceae|| id:ebi-a-GCST90016933	Weighted median	14	-0.75436	0.641542	0.239653	-2.01178	0.503063	0.470312	0.13375	1.65378
ebi-a-GCST90016934	finngen_R9_CD2_TNK_LYMPHOMA_EXALLC	family Defluviitaleaceae|| id:ebi-a-GCST90016934	Weighted median	11	-0.0578085	0.438194	0.895044	-0.916668	0.801051	0.943831	0.399849	2.22788
ebi-a-GCST90016935	finngen_R9_CD2_TNK_LYMPHOMA_EXALLC	family Desulfovibrionaceae|| id:ebi-a-GCST90016935	Weighted median	9	0.0849064	0.632218	0.893166	-1.15424	1.32405	1.08862	0.315297	3.75862
ebi-a-GCST90016936	finngen_R9_CD2_TNK_LYMPHOMA_EXALLC	family Enterobacteriaceae|| id:ebi-a-GCST90016936	Weighted median	7	0.081289	0.723486	0.91054	-1.33674	1.49932	1.08468	0.2627	4.47865
ebi-a-GCST90016937	finngen_R9_CD2_TNK_LYMPHOMA_EXALLC	family Erysipelotrichaceae|| id:ebi-a-GCST90016937	Weighted median	13	-0.480178	0.653632	0.462565	-1.7613	0.800941	0.618674	0.171822	2.22764
ebi-a-GCST90016938	finngen_R9_CD2_TNK_LYMPHOMA_EXALLC	family Family XI|| id:ebi-a-GCST90016938	Weighted median	8	0.13368	0.323089	0.679052	-0.499573	0.766934	1.14303	0.606789	2.15315
ebi-a-GCST90016939	finngen_R9_CD2_TNK_LYMPHOMA_EXALLC	family Family XIII|| id:ebi-a-GCST90016939	Weighted median	7	0.00720205	0.721875	0.99204	-1.40767	1.42208	1.00723	0.244712	4.14572
ebi-a-GCST90016940	finngen_R9_CD2_TNK_LYMPHOMA_EXALLC	family Lachnospiraceae|| id:ebi-a-GCST90016940	Weighted median	16	0.605092	0.570005	0.288438	-0.512118	1.7223	1.83142	0.599225	5.5974
ebi-a-GCST90016941	finngen_R9_CD2_TNK_LYMPHOMA_EXALLC	family Lactobacillaceae|| id:ebi-a-GCST90016941	Weighted median	8	-0.742992	0.399026	0.0626013	-1.52508	0.0390996	0.475689	0.217603	1.03987
ebi-a-GCST90016942	finngen_R9_CD2_TNK_LYMPHOMA_EXALLC	family Methanobacteriaceae|| id:ebi-a-GCST90016942	Weighted median	9	-0.606788	0.316922	0.0555397	-1.22795	0.0143788	0.545099	0.292891	1.01448
ebi-a-GCST90016943	finngen_R9_CD2_TNK_LYMPHOMA_EXALLC	family Oxalobacteraceae|| id:ebi-a-GCST90016943	Weighted median	14	0.244259	0.30561	0.424145	-0.354736	0.843254	1.27667	0.701358	2.32392
ebi-a-GCST90016944	finngen_R9_CD2_TNK_LYMPHOMA_EXALLC	family Pasteurellaceae|| id:ebi-a-GCST90016944	Weighted median	13	-0.00970485	0.380777	0.979667	-0.756028	0.736619	0.990342	0.469527	2.08886
ebi-a-GCST90016945	finngen_R9_CD2_TNK_LYMPHOMA_EXALLC	family Peptococcaceae|| id:ebi-a-GCST90016945	Weighted median	9	-0.911295	0.525144	0.0826836	-1.94058	0.117988	0.402003	0.143621	1.12523
ebi-a-GCST90016946	finngen_R9_CD2_TNK_LYMPHOMA_EXALLC	family Peptostreptococcaceae|| id:ebi-a-GCST90016946	Weighted median	13	0.0356043	0.529637	0.946403	-1.00248	1.07369	1.03625	0.366967	2.92616
ebi-a-GCST90016947	finngen_R9_CD2_TNK_LYMPHOMA_EXALLC	family Porphyromonadaceae|| id:ebi-a-GCST90016947	Weighted median	9	1.11919	0.742564	0.131761	-0.336238	2.57461	3.06237	0.714453	13.1262
ebi-a-GCST90016948	finngen_R9_CD2_TNK_LYMPHOMA_EXALLC	family Prevotellaceae|| id:ebi-a-GCST90016948	Weighted median	16	-0.110977	0.514078	0.829084	-1.11857	0.896615	0.894959	0.326747	2.45129
ebi-a-GCST90016949	finngen_R9_CD2_TNK_LYMPHOMA_EXALLC	family Rhodospirillaceae|| id:ebi-a-GCST90016949	Weighted median	14	-0.627481	0.425658	0.140443	-1.46177	0.206808	0.533935	0.231826	1.22975
ebi-a-GCST90016950	finngen_R9_CD2_TNK_LYMPHOMA_EXALLC	family Rikenellaceae|| id:ebi-a-GCST90016950	Weighted median	16	0.467161	0.502094	0.352151	-0.516943	1.45126	1.59546	0.596341	4.26851
ebi-a-GCST90016951	finngen_R9_CD2_TNK_LYMPHOMA_EXALLC	family Ruminococcaceae|| id:ebi-a-GCST90016951	Weighted median	10	-0.0885069	0.533502	0.868237	-1.13417	0.957157	0.915297	0.321689	2.60428
ebi-a-GCST90016952	finngen_R9_CD2_TNK_LYMPHOMA_EXALLC	family Streptococcaceae|| id:ebi-a-GCST90016952	Weighted median	11	-0.841087	0.598062	0.159619	-2.01329	0.331115	0.431241	0.133549	1.39252
ebi-a-GCST90016956	finngen_R9_CD2_TNK_LYMPHOMA_EXALLC	family Veillonellaceae|| id:ebi-a-GCST90016956	Weighted median	18	-0.526621	0.45059	0.24251	-1.40978	0.356535	0.590597	0.244198	1.42837
ebi-a-GCST90016957	finngen_R9_CD2_TNK_LYMPHOMA_EXALLC	family Verrucomicrobiaceae|| id:ebi-a-GCST90016957	Weighted median	11	-0.577883	0.542095	0.286415	-1.64039	0.484623	0.561085	0.193905	1.62356
ebi-a-GCST90016958	finngen_R9_CD2_TNK_LYMPHOMA_EXALLC	family Victivallaceae|| id:ebi-a-GCST90016958	Weighted median	11	-0.0245466	0.29822	0.9344	-0.609057	0.559964	0.975752	0.543863	1.75061
ebi-a-GCST90016959	finngen_R9_CD2_TNK_LYMPHOMA_EXALLC	genus Actinomycesgenus Actinomyces|| id:ebi-a-GCST90016959	Weighted median	7	-0.534622	0.475207	0.260576	-1.46603	0.396784	0.585891	0.23084	1.48703
ebi-a-GCST90016960	finngen_R9_CD2_TNK_LYMPHOMA_EXALLC	genus Adlercreutziagenus Adlercreutzia|| id:ebi-a-GCST90016960	Weighted median	8	-0.552833	0.469414	0.238912	-1.47288	0.367217	0.575317	0.229263	1.44371
ebi-a-GCST90016961	finngen_R9_CD2_TNK_LYMPHOMA_EXALLC	genus Akkermansiagenus Akkermansia|| id:ebi-a-GCST90016961	Weighted median	11	-0.566294	0.546654	0.300236	-1.63774	0.505148	0.567625	0.19442	1.65723
ebi-a-GCST90016962	finngen_R9_CD2_TNK_LYMPHOMA_EXALLC	genus Alistipesgenus Alistipes|| id:ebi-a-GCST90016962	Weighted median	12	-0.371533	0.729348	0.610469	-1.80106	1.05799	0.689676	0.165125	2.88057
ebi-a-GCST90016963	finngen_R9_CD2_TNK_LYMPHOMA_EXALLC	genus Allisonellagenus Allisonella|| id:ebi-a-GCST90016963	Weighted median	8	-0.0371898	0.297545	0.900532	-0.620377	0.545998	0.963493	0.537742	1.72633
ebi-a-GCST90016964	finngen_R9_CD2_TNK_LYMPHOMA_EXALLC	genus Alloprevotellagenus Alloprevotella|| id:ebi-a-GCST90016964	Weighted median	5	0.230231	0.372735	0.536786	-0.500329	0.960791	1.25889	0.606331	2.61376
ebi-a-GCST90016965	finngen_R9_CD2_TNK_LYMPHOMA_EXALLC	genus Anaerofilumgenus Anaerofilum|| id:ebi-a-GCST90016965	Weighted median	10	-0.122283	0.36368	0.736691	-0.835095	0.590529	0.884898	0.433833	1.80494
ebi-a-GCST90016966	finngen_R9_CD2_TNK_LYMPHOMA_EXALLC	genus Anaerostipesgenus Anaerostipes|| id:ebi-a-GCST90016966	Weighted median	13	0.605098	0.569809	0.288267	-0.511728	1.72192	1.83143	0.599459	5.59528
ebi-a-GCST90016967	finngen_R9_CD2_TNK_LYMPHOMA_EXALLC	genus Anaerotruncusgenus Anaerotruncus|| id:ebi-a-GCST90016967	Weighted median	13	-0.505134	0.575566	0.380145	-1.63324	0.622976	0.603425	0.195295	1.86447
ebi-a-GCST90016968	finngen_R9_CD2_TNK_LYMPHOMA_EXALLC	genus Bacteroidesgenus Bacteroides|| id:ebi-a-GCST90016968	Weighted median	8	-0.309743	0.685759	0.651501	-1.65383	1.03434	0.733636	0.191316	2.81326
ebi-a-GCST90016969	finngen_R9_CD2_TNK_LYMPHOMA_EXALLC	genus Barnesiellagenus Barnesiella|| id:ebi-a-GCST90016969	Weighted median	12	0.163005	0.556671	0.769659	-0.928071	1.25408	1.17704	0.395316	3.50462
ebi-a-GCST90016970	finngen_R9_CD2_TNK_LYMPHOMA_EXALLC	genus Bifidobacteriumgenus Bifidobacterium|| id:ebi-a-GCST90016970	Weighted median	12	-0.398629	0.472758	0.399117	-1.32523	0.527977	0.67124	0.265741	1.6955
ebi-a-GCST90016971	finngen_R9_CD2_TNK_LYMPHOMA_EXALLC	genus Bilophilagenus Bilophila|| id:ebi-a-GCST90016971	Weighted median	13	0.288626	0.529026	0.585355	-0.748265	1.32552	1.33459	0.473187	3.76413
ebi-a-GCST90016973	finngen_R9_CD2_TNK_LYMPHOMA_EXALLC	genus Butyricicoccusgenus Butyricicoccus|| id:ebi-a-GCST90016973	Weighted median	8	-0.835156	0.635877	0.18905	-2.08147	0.411162	0.433807	0.124746	1.50857
ebi-a-GCST90016974	finngen_R9_CD2_TNK_LYMPHOMA_EXALLC	genus Butyricimonasgenus Butyricimonas|| id:ebi-a-GCST90016974	Weighted median	13	0.0837522	0.525692	0.873418	-0.946603	1.11411	1.08736	0.388057	3.04685
ebi-a-GCST90016975	finngen_R9_CD2_TNK_LYMPHOMA_EXALLC	genus Butyrivibriogenus Butyrivibrio|| id:ebi-a-GCST90016975	Weighted median	15	-0.0515439	0.221639	0.816104	-0.485956	0.382868	0.949762	0.615109	1.46648
ebi-a-GCST90016976	finngen_R9_CD2_TNK_LYMPHOMA_EXALLC	genus Candidatus Soleaferreagenus Candidatus Soleaferrea|| id:ebi-a-GCST90016976	Weighted median	9	0.0520379	0.418994	0.901159	-0.76919	0.873266	1.05342	0.463388	2.39472
ebi-a-GCST90016977	finngen_R9_CD2_TNK_LYMPHOMA_EXALLC	genus Catenibacteriumgenus Catenibacterium|| id:ebi-a-GCST90016977	Weighted median	4	0.0858909	0.427808	0.840879	-0.752613	0.924395	1.08969	0.471134	2.52034
ebi-a-GCST90016978	finngen_R9_CD2_TNK_LYMPHOMA_EXALLC	genus Christensenellaceae R 7groupgenus Christensenellaceae R 7group|| id:ebi-a-GCST90016978	Weighted median	8	-1.36149	0.754382	0.0711092	-2.84008	0.117096	0.256278	0.0584209	1.12423
ebi-a-GCST90016979	finngen_R9_CD2_TNK_LYMPHOMA_EXALLC	genus Clostridium innocuum groupgenus Clostridium innocuum group|| id:ebi-a-GCST90016979	Weighted median	8	0.0307011	0.355989	0.931274	-0.667038	0.72844	1.03118	0.513226	2.07185
ebi-a-GCST90016980	finngen_R9_CD2_TNK_LYMPHOMA_EXALLC	genus Clostridium sensustricto1genus Clostridium sensustricto1|| id:ebi-a-GCST90016980	Weighted median	6	0.704392	0.586218	0.229523	-0.444595	1.85338	2.02262	0.641084	6.38134
ebi-a-GCST90016981	finngen_R9_CD2_TNK_LYMPHOMA_EXALLC	genus Collinsellagenus Collinsella|| id:ebi-a-GCST90016981	Weighted median	9	0.432691	0.636391	0.496559	-0.814634	1.68002	1.5414	0.442801	5.36564
ebi-a-GCST90016982	finngen_R9_CD2_TNK_LYMPHOMA_EXALLC	genus Coprobactergenus Coprobacter|| id:ebi-a-GCST90016982	Weighted median	11	-0.0478053	0.40989	0.907153	-0.851189	0.755578	0.953319	0.426907	2.12884
ebi-a-GCST90016983	finngen_R9_CD2_TNK_LYMPHOMA_EXALLC	genus Coprococcus1genus Coprococcus1|| id:ebi-a-GCST90016983	Weighted median	11	0.311369	0.538374	0.563028	-0.743845	1.36658	1.36529	0.475283	3.92192
ebi-a-GCST90016984	finngen_R9_CD2_TNK_LYMPHOMA_EXALLC	genus Coprococcus2genus Coprococcus2|| id:ebi-a-GCST90016984	Weighted median	8	0.710281	0.581628	0.222012	-0.42971	1.85027	2.03456	0.650698	6.36154
ebi-a-GCST90016985	finngen_R9_CD2_TNK_LYMPHOMA_EXALLC	genus Coprococcus3genus Coprococcus3|| id:ebi-a-GCST90016985	Weighted median	8	-1.30443	0.695319	0.0606532	-2.66725	0.0583964	0.271327	0.0694426	1.06014
ebi-a-GCST90016986	finngen_R9_CD2_TNK_LYMPHOMA_EXALLC	genus Defluviitaleaceae UCG011genus Defluviitaleaceae UCG011|| id:ebi-a-GCST90016986	Weighted median	9	0.0702263	0.481326	0.883999	-0.873173	1.01363	1.07275	0.417624	2.75557
ebi-a-GCST90016987	finngen_R9_CD2_TNK_LYMPHOMA_EXALLC	genus Desulfovibriogenus Desulfovibrio|| id:ebi-a-GCST90016987	Weighted median	9	-0.230623	0.536386	0.667227	-1.28194	0.820694	0.794039	0.277499	2.27208
ebi-a-GCST90016988	finngen_R9_CD2_TNK_LYMPHOMA_EXALLC	genus Dialistergenus Dialister|| id:ebi-a-GCST90016988	Weighted median	11	-0.118485	0.554384	0.830763	-1.20508	0.968108	0.888265	0.299669	2.63296
ebi-a-GCST90016989	finngen_R9_CD2_TNK_LYMPHOMA_EXALLC	genus Doreagenus Dorea|| id:ebi-a-GCST90016989	Weighted median	10	0.527886	0.700415	0.451044	-0.844928	1.9007	1.69534	0.429588	6.69058
ebi-a-GCST90016990	finngen_R9_CD2_TNK_LYMPHOMA_EXALLC	genus Eggerthellagenus Eggerthella|| id:ebi-a-GCST90016990	Weighted median	9	0.215717	0.383694	0.573971	-0.536322	0.967757	1.24075	0.584895	2.63203
ebi-a-GCST90016991	finngen_R9_CD2_TNK_LYMPHOMA_EXALLC	genus Eisenbergiellagenus Eisenbergiella|| id:ebi-a-GCST90016991	Weighted median	11	-0.249996	0.378288	0.508702	-0.991439	0.491448	0.778804	0.371042	1.63468
ebi-a-GCST90016992	finngen_R9_CD2_TNK_LYMPHOMA_EXALLC	genus Enterorhabdusgenus Enterorhabdus|| id:ebi-a-GCST90016992	Weighted median	6	0.183623	0.522945	0.725489	-0.841349	1.2086	1.20156	0.431128	3.34878
ebi-a-GCST90016993	finngen_R9_CD2_TNK_LYMPHOMA_EXALLC	genus Erysipelatoclostridiumgenus Erysipelatoclostridium|| id:ebi-a-GCST90016993	Weighted median	15	-0.529323	0.410334	0.197058	-1.33358	0.274933	0.589004	0.263533	1.31644
ebi-a-GCST90016995	finngen_R9_CD2_TNK_LYMPHOMA_EXALLC	genus Escherichia Shigellagenus Escherichia Shigella|| id:ebi-a-GCST90016995	Weighted median	10	-0.0910162	0.572157	0.873609	-1.21244	1.03041	0.913003	0.297469	2.80222
ebi-a-GCST90016996	finngen_R9_CD2_TNK_LYMPHOMA_EXALLC	genus Eubacterium brachy groupgenus Eubacterium brachy group|| id:ebi-a-GCST90016996	Weighted median	10	0.59582	0.314691	0.0583116	-0.0209748	1.21261	1.81452	0.979244	3.36227
ebi-a-GCST90016997	finngen_R9_CD2_TNK_LYMPHOMA_EXALLC	genus Eubacterium coprostanoligenes groupgenus Eubacterium coprostanoligenes group|| id:ebi-a-GCST90016997	Weighted median	12	0.312153	0.577509	0.58884	-0.819764	1.44407	1.36636	0.440536	4.23791
ebi-a-GCST90016998	finngen_R9_CD2_TNK_LYMPHOMA_EXALLC	genus Eubacterium eligens groupgenus Eubacterium eligens group|| id:ebi-a-GCST90016998	Weighted median	6	1.00921	0.731026	0.16742	-0.423599	2.44202	2.74344	0.654686	11.4963
ebi-a-GCST90016999	finngen_R9_CD2_TNK_LYMPHOMA_EXALLC	genus Eubacterium fissicatena groupgenus Eubacterium fissicatena group|| id:ebi-a-GCST90016999	Weighted median	9	-0.302049	0.358559	0.399566	-1.00482	0.400726	0.739302	0.366109	1.49291
ebi-a-GCST90017000	finngen_R9_CD2_TNK_LYMPHOMA_EXALLC	genus Eubacterium hallii groupgenus Eubacterium hallii group|| id:ebi-a-GCST90017000	Weighted median	14	0.33516	0.488937	0.493037	-0.623157	1.29348	1.39816	0.536249	3.64544
ebi-a-GCST90017001	finngen_R9_CD2_TNK_LYMPHOMA_EXALLC	genus Eubacterium nodatum groupgenus Eubacterium nodatum group|| id:ebi-a-GCST90017001	Weighted median	11	0.00313777	0.272988	0.990829	-0.531918	0.538193	1.00314	0.587477	1.71291
ebi-a-GCST90017002	finngen_R9_CD2_TNK_LYMPHOMA_EXALLC	genus Eubacterium oxidoreducens groupgenus Eubacterium oxidoreducens group|| id:ebi-a-GCST90017002	Weighted median	5	-0.685174	0.510546	0.179582	-1.68584	0.315496	0.504003	0.185288	1.37094
ebi-a-GCST90017003	finngen_R9_CD2_TNK_LYMPHOMA_EXALLC	genus Eubacterium rectale groupgenus Eubacterium rectale group|| id:ebi-a-GCST90017003	Weighted median	8	0.294664	0.685798	0.667439	-1.0495	1.63883	1.34267	0.350113	5.14913
ebi-a-GCST90017004	finngen_R9_CD2_TNK_LYMPHOMA_EXALLC	genus Eubacterium ruminantium groupgenus Eubacterium ruminantium group|| id:ebi-a-GCST90017004	Weighted median	18	0.242286	0.316206	0.443542	-0.377479	0.86205	1.27416	0.685588	2.36801
ebi-a-GCST90017005	finngen_R9_CD2_TNK_LYMPHOMA_EXALLC	genus Eubacterium ventriosum groupgenus Eubacterium ventriosum group|| id:ebi-a-GCST90017005	Weighted median	15	-0.475908	0.515132	0.355562	-1.48557	0.533752	0.621321	0.226374	1.70532
ebi-a-GCST90017006	finngen_R9_CD2_TNK_LYMPHOMA_EXALLC	genus Eubacterium xylanophilum groupgenus Eubacterium xylanophilum group|| id:ebi-a-GCST90017006	Weighted median	9	0.251789	0.53325	0.636799	-0.79338	1.29696	1.28633	0.452313	3.65815
ebi-a-GCST90017007	finngen_R9_CD2_TNK_LYMPHOMA_EXALLC	genus Faecalibacteriumgenus Faecalibacterium|| id:ebi-a-GCST90017007	Weighted median	10	0.250415	0.505225	0.62014	-0.739826	1.24066	1.28456	0.477197	3.45788
ebi-a-GCST90017008	finngen_R9_CD2_TNK_LYMPHOMA_EXALLC	genus Family XIII AD3011 groupgenus Family XIII AD3011 group|| id:ebi-a-GCST90017008	Weighted median	13	-0.63633	0.547381	0.245033	-1.7092	0.436537	0.529231	0.181011	1.54734
ebi-a-GCST90017009	finngen_R9_CD2_TNK_LYMPHOMA_EXALLC	genus Family XIII UCG001genus Family XIII UCG001|| id:ebi-a-GCST90017009	Weighted median	8	0.265585	0.557656	0.633895	-0.827421	1.35859	1.30419	0.437175	3.89071
ebi-a-GCST90017010	finngen_R9_CD2_TNK_LYMPHOMA_EXALLC	genus Flavonifractorgenus Flavonifractor|| id:ebi-a-GCST90017010	Weighted median	5	-0.318276	0.658416	0.628814	-1.60877	0.97222	0.727402	0.200133	2.64381
ebi-a-GCST90017011	finngen_R9_CD2_TNK_LYMPHOMA_EXALLC	genus Fusicatenibactergenus Fusicatenibacter|| id:ebi-a-GCST90017011	Weighted median	18	0.302816	0.502388	0.546673	-0.681864	1.2875	1.35367	0.505673	3.6237
ebi-a-GCST90017012	finngen_R9_CD2_TNK_LYMPHOMA_EXALLC	genus Gordonibactergenus Gordonibacter|| id:ebi-a-GCST90017012	Weighted median	11	-0.177903	0.314405	0.571501	-0.794136	0.43833	0.837023	0.451971	1.55012
ebi-a-GCST90017013	finngen_R9_CD2_TNK_LYMPHOMA_EXALLC	genus Haemophilusgenus Haemophilus|| id:ebi-a-GCST90017013	Weighted median	9	-0.613825	0.423681	0.147396	-1.44424	0.21659	0.541276	0.235925	1.24183
ebi-a-GCST90017014	finngen_R9_CD2_TNK_LYMPHOMA_EXALLC	genus Holdemanellagenus Holdemanella|| id:ebi-a-GCST90017014	Weighted median	11	-0.309297	0.40242	0.442135	-1.09804	0.479447	0.733962	0.333524	1.61518
ebi-a-GCST90017015	finngen_R9_CD2_TNK_LYMPHOMA_EXALLC	genus Holdemaniagenus Holdemania|| id:ebi-a-GCST90017015	Weighted median	14	-0.100986	0.385646	0.793428	-0.856852	0.65488	0.903946	0.424496	1.92491
ebi-a-GCST90017016	finngen_R9_CD2_TNK_LYMPHOMA_EXALLC	genus Howardellagenus Howardella|| id:ebi-a-GCST90017016	Weighted median	9	-0.0122845	0.302897	0.967649	-0.605963	0.581394	0.987791	0.545549	1.78853
ebi-a-GCST90017017	finngen_R9_CD2_TNK_LYMPHOMA_EXALLC	genus Hungatellagenus Hungatella|| id:ebi-a-GCST90017017	Weighted median	5	0.39363	0.473163	0.405459	-0.53377	1.32103	1.48235	0.58639	3.74728
ebi-a-GCST90017018	finngen_R9_CD2_TNK_LYMPHOMA_EXALLC	genus Intestinibactergenus Intestinibacter|| id:ebi-a-GCST90017018	Weighted median	15	-0.67399	0.473034	0.154208	-1.60114	0.253157	0.509671	0.201667	1.28809
ebi-a-GCST90017019	finngen_R9_CD2_TNK_LYMPHOMA_EXALLC	genus Intestinimonasgenus Intestinimonas|| id:ebi-a-GCST90017019	Weighted median	16	0.403821	0.458394	0.378346	-0.494631	1.30227	1.49754	0.609796	3.67765
ebi-a-GCST90017020	finngen_R9_CD2_TNK_LYMPHOMA_EXALLC	genus Lachnoclostridiumgenus Lachnoclostridium|| id:ebi-a-GCST90017020	Weighted median	13	-0.157782	0.589704	0.789037	-1.3136	0.998038	0.854036	0.26885	2.71295
ebi-a-GCST90017021	finngen_R9_CD2_TNK_LYMPHOMA_EXALLC	genus Lachnospiraceae FCS020 groupgenus Lachnospiraceae FCS020 group|| id:ebi-a-GCST90017021	Weighted median	12	0.175495	0.538162	0.744348	-0.879303	1.23029	1.19184	0.415072	3.42223
ebi-a-GCST90017022	finngen_R9_CD2_TNK_LYMPHOMA_EXALLC	genus Lachnospiraceae NC2004 groupgenus Lachnospiraceae NC2004 group|| id:ebi-a-GCST90017022	Weighted median	9	-0.0291143	0.398428	0.941748	-0.810033	0.751804	0.971305	0.444843	2.12082
ebi-a-GCST90017023	finngen_R9_CD2_TNK_LYMPHOMA_EXALLC	genus Lachnospiraceae ND3007 groupgenus Lachnospiraceae ND3007 group|| id:ebi-a-GCST90017023	Weighted median	3	1.34025	1.10162	0.22375	-0.818927	3.49943	3.82	0.440905	33.0965
ebi-a-GCST90017024	finngen_R9_CD2_TNK_LYMPHOMA_EXALLC	genus Lachnospiraceae NK4A136 groupgenus Lachnospiraceae NK4A136 group|| id:ebi-a-GCST90017024	Weighted median	15	-0.326338	0.466098	0.483834	-1.23989	0.587213	0.721561	0.289416	1.79897
ebi-a-GCST90017025	finngen_R9_CD2_TNK_LYMPHOMA_EXALLC	genus Lachnospiraceae UCG001genus Lachnospiraceae UCG001|| id:ebi-a-GCST90017025	Weighted median	13	-0.930201	0.434527	0.0322966	-1.78187	-0.0785277	0.394474	0.168322	0.924476
ebi-a-GCST90017026	finngen_R9_CD2_TNK_LYMPHOMA_EXALLC	genus Lachnospiraceae UCG004genus Lachnospiraceae UCG004|| id:ebi-a-GCST90017026	Weighted median	12	-0.443499	0.559316	0.427818	-1.53976	0.65276	0.641787	0.214433	1.92084
ebi-a-GCST90017027	finngen_R9_CD2_TNK_LYMPHOMA_EXALLC	genus Lachnospiraceae UCG008genus Lachnospiraceae UCG008|| id:ebi-a-GCST90017027	Weighted median	10	0.218267	0.37118	0.556509	-0.509246	0.94578	1.24392	0.600948	2.57482
ebi-a-GCST90017028	finngen_R9_CD2_TNK_LYMPHOMA_EXALLC	genus Lachnospiraceae UCG010genus Lachnospiraceae UCG010|| id:ebi-a-GCST90017028	Weighted median	10	-0.472573	0.612415	0.440319	-1.67291	0.72776	0.623396	0.187701	2.07044
ebi-a-GCST90017030	finngen_R9_CD2_TNK_LYMPHOMA_EXALLC	genus Lactobacillusgenus Lactobacillus|| id:ebi-a-GCST90017030	Weighted median	8	-0.55625	0.383265	0.146684	-1.30745	0.194949	0.573355	0.270509	1.21525
ebi-a-GCST90017031	finngen_R9_CD2_TNK_LYMPHOMA_EXALLC	genus Lactococcusgenus Lactococcus|| id:ebi-a-GCST90017031	Weighted median	8	-0.135152	0.327059	0.679435	-0.776188	0.505884	0.873583	0.460157	1.65845
ebi-a-GCST90017032	finngen_R9_CD2_TNK_LYMPHOMA_EXALLC	genus Marvinbryantiagenus Marvinbryantia|| id:ebi-a-GCST90017032	Weighted median	10	-0.309765	0.571966	0.588108	-1.43082	0.811289	0.733619	0.239113	2.25081
ebi-a-GCST90017033	finngen_R9_CD2_TNK_LYMPHOMA_EXALLC	genus Methanobrevibactergenus Methanobrevibacter|| id:ebi-a-GCST90017033	Weighted median	6	-0.647351	0.399	0.10471	-1.42939	0.134688	0.52343	0.239455	1.14418
ebi-a-GCST90017034	finngen_R9_CD2_TNK_LYMPHOMA_EXALLC	genus Odoribactergenus Odoribacter|| id:ebi-a-GCST90017034	Weighted median	7	0.655715	0.671524	0.328837	-0.660471	1.9719	1.92652	0.516608	7.18432
ebi-a-GCST90017035	finngen_R9_CD2_TNK_LYMPHOMA_EXALLC	genus Olsenellagenus Olsenella|| id:ebi-a-GCST90017035	Weighted median	10	0.306032	0.281574	0.277098	-0.245853	0.857916	1.35803	0.782037	2.35824
ebi-a-GCST90017036	finngen_R9_CD2_TNK_LYMPHOMA_EXALLC	genus Oscillibactergenus Oscillibacter|| id:ebi-a-GCST90017036	Weighted median	13	0.0447112	0.395451	0.90998	-0.730372	0.819795	1.04573	0.48173	2.27003
ebi-a-GCST90017037	finngen_R9_CD2_TNK_LYMPHOMA_EXALLC	genus Oscillospiragenus Oscillospira|| id:ebi-a-GCST90017037	Weighted median	8	0.222753	0.58348	0.702635	-0.920867	1.36637	1.24951	0.398174	3.9211
ebi-a-GCST90017038	finngen_R9_CD2_TNK_LYMPHOMA_EXALLC	genus Oxalobactergenus Oxalobacter|| id:ebi-a-GCST90017038	Weighted median	11	-0.063848	0.318871	0.8413	-0.688836	0.56114	0.938148	0.50216	1.75267
ebi-a-GCST90017039	finngen_R9_CD2_TNK_LYMPHOMA_EXALLC	genus Parabacteroidesgenus Parabacteroides|| id:ebi-a-GCST90017039	Weighted median	5	1.21066	0.927762	0.191919	-0.607755	3.02907	3.35569	0.544572	20.678
ebi-a-GCST90017040	finngen_R9_CD2_TNK_LYMPHOMA_EXALLC	genus Paraprevotellagenus Paraprevotella|| id:ebi-a-GCST90017040	Weighted median	13	-0.293184	0.331407	0.376336	-0.942742	0.356373	0.745885	0.389558	1.42814
ebi-a-GCST90017041	finngen_R9_CD2_TNK_LYMPHOMA_EXALLC	genus Parasutterellagenus Parasutterella|| id:ebi-a-GCST90017041	Weighted median	14	0.0613944	0.426448	0.885527	-0.774443	0.897232	1.06332	0.46096	2.4528
ebi-a-GCST90017042	finngen_R9_CD2_TNK_LYMPHOMA_EXALLC	genus Peptococcusgenus Peptococcus|| id:ebi-a-GCST90017042	Weighted median	12	-0.0781723	0.347107	0.821815	-0.758502	0.602158	0.924805	0.468367	1.82605
ebi-a-GCST90017043	finngen_R9_CD2_TNK_LYMPHOMA_EXALLC	genus Phascolarctobacteriumgenus Phascolarctobacterium|| id:ebi-a-GCST90017043	Weighted median	7	0.648218	0.663483	0.328573	-0.652209	1.94864	1.91213	0.520894	7.01916
ebi-a-GCST90017044	finngen_R9_CD2_TNK_LYMPHOMA_EXALLC	genus Prevotella7genus Prevotella7|| id:ebi-a-GCST90017044	Weighted median	11	-0.329966	0.305656	0.280351	-0.929052	0.26912	0.718948	0.394928	1.30881
ebi-a-GCST90017045	finngen_R9_CD2_TNK_LYMPHOMA_EXALLC	genus Prevotella9genus Prevotella9|| id:ebi-a-GCST90017045	Weighted median	15	0.174632	0.360756	0.628334	-0.53245	0.881715	1.19081	0.587165	2.41504
ebi-a-GCST90017046	finngen_R9_CD2_TNK_LYMPHOMA_EXALLC	genus Rikenellaceae RC9 gut groupgenus Rikenellaceae RC9 gut group|| id:ebi-a-GCST90017046	Weighted median	11	-0.266072	0.273718	0.331017	-0.802559	0.270415	0.766384	0.448181	1.31051
ebi-a-GCST90017047	finngen_R9_CD2_TNK_LYMPHOMA_EXALLC	genus Romboutsiagenus Romboutsia|| id:ebi-a-GCST90017047	Weighted median	13	0.130526	0.499944	0.79403	-0.849365	1.11042	1.13943	0.427687	3.03562
ebi-a-GCST90017048	finngen_R9_CD2_TNK_LYMPHOMA_EXALLC	genus Roseburiagenus Roseburia|| id:ebi-a-GCST90017048	Weighted median	13	0.0426802	0.582715	0.941612	-1.09944	1.1848	1.0436	0.333057	3.27004
ebi-a-GCST90017049	finngen_R9_CD2_TNK_LYMPHOMA_EXALLC	genus Ruminiclostridium5genus Ruminiclostridium5|| id:ebi-a-GCST90017049	Weighted median	11	0.341901	0.689296	0.619884	-1.00912	1.69292	1.40762	0.36454	5.43534
ebi-a-GCST90017050	finngen_R9_CD2_TNK_LYMPHOMA_EXALLC	genus Ruminiclostridium6genus Ruminiclostridium6|| id:ebi-a-GCST90017050	Weighted median	15	0.165258	0.490989	0.736432	-0.79708	1.1276	1.1797	0.450643	3.08822
ebi-a-GCST90017051	finngen_R9_CD2_TNK_LYMPHOMA_EXALLC	genus Ruminiclostridium9genus Ruminiclostridium9|| id:ebi-a-GCST90017051	Weighted median	8	0.150343	0.696732	0.829157	-1.21525	1.51594	1.16223	0.296635	4.55368
ebi-a-GCST90017052	finngen_R9_CD2_TNK_LYMPHOMA_EXALLC	genus Ruminococcaceae NK4A214 groupgenus Ruminococcaceae NK4A214 group|| id:ebi-a-GCST90017052	Weighted median	13	0.157963	0.578141	0.784679	-0.975193	1.29112	1.17112	0.37712	3.63686
ebi-a-GCST90017053	finngen_R9_CD2_TNK_LYMPHOMA_EXALLC	genus Ruminococcaceae UCG002genus Ruminococcaceae UCG002|| id:ebi-a-GCST90017053	Weighted median	20	0.050506	0.466689	0.91382	-0.864204	0.965216	1.0518	0.421387	2.62536
ebi-a-GCST90017054	finngen_R9_CD2_TNK_LYMPHOMA_EXALLC	genus Ruminococcaceae UCG003genus Ruminococcaceae UCG003|| id:ebi-a-GCST90017054	Weighted median	12	-0.693002	0.490214	0.157458	-1.65382	0.267817	0.500072	0.191317	1.30711
ebi-a-GCST90017055	finngen_R9_CD2_TNK_LYMPHOMA_EXALLC	genus Ruminococcaceae UCG004genus Ruminococcaceae UCG004|| id:ebi-a-GCST90017055	Weighted median	11	0.864498	0.453126	0.05641	-0.0236285	1.75262	2.37381	0.976648	5.76972
ebi-a-GCST90017056	finngen_R9_CD2_TNK_LYMPHOMA_EXALLC	genus Ruminococcaceae UCG005genus Ruminococcaceae UCG005|| id:ebi-a-GCST90017056	Weighted median	14	-0.472618	0.525193	0.368177	-1.502	0.556761	0.623368	0.222685	1.74501
ebi-a-GCST90017057	finngen_R9_CD2_TNK_LYMPHOMA_EXALLC	genus Ruminococcaceae UCG009genus Ruminococcaceae UCG009|| id:ebi-a-GCST90017057	Weighted median	11	0.0166761	0.406672	0.967291	-0.780402	0.813754	1.01682	0.458222	2.25636
ebi-a-GCST90017058	finngen_R9_CD2_TNK_LYMPHOMA_EXALLC	genus Ruminococcaceae UCG010genus Ruminococcaceae UCG010|| id:ebi-a-GCST90017058	Weighted median	6	-0.225523	0.659902	0.732537	-1.51893	1.06788	0.798098	0.218946	2.90922
ebi-a-GCST90017059	finngen_R9_CD2_TNK_LYMPHOMA_EXALLC	genus Ruminococcaceae UCG011genus Ruminococcaceae UCG011|| id:ebi-a-GCST90017059	Weighted median	8	-0.215146	0.307245	0.483775	-0.817346	0.387053	0.806423	0.441602	1.47264
ebi-a-GCST90017060	finngen_R9_CD2_TNK_LYMPHOMA_EXALLC	genus Ruminococcaceae UCG013genus Ruminococcaceae UCG013|| id:ebi-a-GCST90017060	Weighted median	11	-0.120028	0.553646	0.828368	-1.20518	0.965119	0.886895	0.29964	2.6251
ebi-a-GCST90017061	finngen_R9_CD2_TNK_LYMPHOMA_EXALLC	genus Ruminococcaceae UCG014genus Ruminococcaceae UCG014|| id:ebi-a-GCST90017061	Weighted median	10	-0.834375	0.568298	0.14205	-1.94824	0.279488	0.434146	0.142525	1.32245
ebi-a-GCST90017062	finngen_R9_CD2_TNK_LYMPHOMA_EXALLC	genus Ruminococcus1genus Ruminococcus1|| id:ebi-a-GCST90017062	Weighted median	10	-0.479613	0.56802	0.398468	-1.59293	0.633705	0.619023	0.203329	1.88458
ebi-a-GCST90017063	finngen_R9_CD2_TNK_LYMPHOMA_EXALLC	genus Ruminococcus2genus Ruminococcus2|| id:ebi-a-GCST90017063	Weighted median	15	-0.771968	0.490707	0.115679	-1.73375	0.189819	0.462103	0.17662	1.20903
ebi-a-GCST90017064	finngen_R9_CD2_TNK_LYMPHOMA_EXALLC	genus Ruminococcus gauvreauii groupgenus Ruminococcus gauvreauii group|| id:ebi-a-GCST90017064	Weighted median	11	-0.570525	0.582599	0.327443	-1.71242	0.571369	0.565228	0.180429	1.77069
ebi-a-GCST90017065	finngen_R9_CD2_TNK_LYMPHOMA_EXALLC	genus Ruminococcus gnavus groupgenus Ruminococcus gnavus group|| id:ebi-a-GCST90017065	Weighted median	11	-0.397737	0.402197	0.322707	-1.18604	0.390569	0.671839	0.305427	1.47782
ebi-a-GCST90017066	finngen_R9_CD2_TNK_LYMPHOMA_EXALLC	genus Ruminococcus torques groupgenus Ruminococcus torques group|| id:ebi-a-GCST90017066	Weighted median	7	0.0452314	0.825138	0.956284	-1.57204	1.6625	1.04627	0.207621	5.27248
ebi-a-GCST90017067	finngen_R9_CD2_TNK_LYMPHOMA_EXALLC	genus Sellimonasgenus Sellimonas|| id:ebi-a-GCST90017067	Weighted median	9	0.31409	0.27345	0.250713	-0.221872	0.850052	1.36901	0.801018	2.33977
ebi-a-GCST90017068	finngen_R9_CD2_TNK_LYMPHOMA_EXALLC	genus Senegalimassiliagenus Senegalimassilia|| id:ebi-a-GCST90017068	Weighted median	5	0.115092	0.585399	0.844138	-1.03229	1.26247	1.12198	0.35619	3.53415
ebi-a-GCST90017069	finngen_R9_CD2_TNK_LYMPHOMA_EXALLC	genus Slackiagenus Slackia|| id:ebi-a-GCST90017069	Weighted median	6	-0.0709233	0.537121	0.89495	-1.12368	0.981833	0.931533	0.325081	2.66935
ebi-a-GCST90017070	finngen_R9_CD2_TNK_LYMPHOMA_EXALLC	genus Streptococcusgenus Streptococcus|| id:ebi-a-GCST90017070	Weighted median	12	-0.227276	0.58373	0.697016	-1.37139	0.916835	0.796701	0.253755	2.50136
ebi-a-GCST90017071	finngen_R9_CD2_TNK_LYMPHOMA_EXALLC	genus Subdoligranulumgenus Subdoligranulum|| id:ebi-a-GCST90017071	Weighted median	10	-0.595881	0.559916	0.287223	-1.69332	0.501554	0.551077	0.183909	1.65129
ebi-a-GCST90017072	finngen_R9_CD2_TNK_LYMPHOMA_EXALLC	genus Sutterellagenus Sutterella|| id:ebi-a-GCST90017072	Weighted median	12	0.381631	0.524541	0.466887	-0.646469	1.40973	1.46467	0.523892	4.09486
ebi-a-GCST90017073	finngen_R9_CD2_TNK_LYMPHOMA_EXALLC	genus Terrisporobactergenus Terrisporobacter|| id:ebi-a-GCST90017073	Weighted median	5	0.255768	0.544351	0.638456	-0.81116	1.3227	1.29145	0.444342	3.75353
ebi-a-GCST90017074	finngen_R9_CD2_TNK_LYMPHOMA_EXALLC	genus Turicibactergenus Turicibacter|| id:ebi-a-GCST90017074	Weighted median	9	-0.769298	0.540545	0.154681	-1.82877	0.29017	0.463338	0.160611	1.33666
ebi-a-GCST90017075	finngen_R9_CD2_TNK_LYMPHOMA_EXALLC	genus Tyzzerella3genus Tyzzerella3|| id:ebi-a-GCST90017075	Weighted median	12	0.201919	0.349458	0.563394	-0.483018	0.886856	1.22375	0.616919	2.42749
ebi-a-GCST90017088	finngen_R9_CD2_TNK_LYMPHOMA_EXALLC	genus Veillonellagenus Veillonella|| id:ebi-a-GCST90017088	Weighted median	5	-0.373274	0.671257	0.578155	-1.68894	0.94239	0.688477	0.184716	2.56611
ebi-a-GCST90017089	finngen_R9_CD2_TNK_LYMPHOMA_EXALLC	genus Victivallisgenus Victivallis|| id:ebi-a-GCST90017089	Weighted median	10	0.00536855	0.3034	0.985882	-0.589296	0.600033	1.00538	0.554718	1.82218
ebi-a-GCST90017110	finngen_R9_CD2_TNK_LYMPHOMA_EXALLC	phylum Actinobacteriaphylum Actinobacteria|| id:ebi-a-GCST90017110	Weighted mode	14	-0.303736	0.766494	0.698336	-1.80607	1.19859	0.738056	0.164299	3.31545
ebi-a-GCST90017111	finngen_R9_CD2_TNK_LYMPHOMA_EXALLC	phylum Bacteroidetesphylum Bacteroidetes|| id:ebi-a-GCST90017111	Weighted mode	10	0.74797	0.996658	0.47213	-1.20548	2.70142	2.11271	0.299548	14.9009
ebi-a-GCST90017112	finngen_R9_CD2_TNK_LYMPHOMA_EXALLC	phylum Cyanobacteriaphylum Cyanobacteria|| id:ebi-a-GCST90017112	Weighted mode	8	0.611978	0.616338	0.353821	-0.596045	1.82	1.84408	0.550986	6.17186
ebi-a-GCST90017113	finngen_R9_CD2_TNK_LYMPHOMA_EXALLC	phylum Euryarchaeotaphylum Euryarchaeota|| id:ebi-a-GCST90017113	Weighted mode	11	-0.490193	0.418082	0.268178	-1.30963	0.329248	0.612508	0.269919	1.38992
ebi-a-GCST90017114	finngen_R9_CD2_TNK_LYMPHOMA_EXALLC	phylum Firmicutesphylum Firmicutes|| id:ebi-a-GCST90017114	Weighted mode	15	0.725622	0.694667	0.313927	-0.635924	2.08717	2.06602	0.529446	8.06206
ebi-a-GCST90017115	finngen_R9_CD2_TNK_LYMPHOMA_EXALLC	phylum Lentisphaeraephylum Lentisphaerae|| id:ebi-a-GCST90017115	Weighted mode	9	-0.222568	0.747301	0.773422	-1.68728	1.24214	0.800461	0.185022	3.46302
ebi-a-GCST90017116	finngen_R9_CD2_TNK_LYMPHOMA_EXALLC	phylum Proteobacteriaphylum Proteobacteria|| id:ebi-a-GCST90017116	Weighted mode	12	-0.539075	0.787803	0.507961	-2.08317	1.00502	0.583287	0.124535	2.73196
ebi-a-GCST90017117	finngen_R9_CD2_TNK_LYMPHOMA_EXALLC	phylum Tenericutesphylum Tenericutes|| id:ebi-a-GCST90017117	Weighted mode	12	-0.629276	0.671533	0.368838	-1.94548	0.686928	0.532977	0.142919	1.9876
ebi-a-GCST90017118	finngen_R9_CD2_TNK_LYMPHOMA_EXALLC	phylum Verrucomicrobiaphylum Verrucomicrobia|| id:ebi-a-GCST90017118	Weighted mode	12	-1.45546	0.968726	0.161134	-3.35416	0.443243	0.233293	0.0349386	1.55775
ebi-a-GCST90016908	finngen_R9_CD2_TNK_LYMPHOMA_EXALLC	class Actinobacteria|| id:ebi-a-GCST90016908	Weighted mode	14	-0.491873	0.660643	0.469797	-1.78673	0.802987	0.61148	0.167506	2.2322
ebi-a-GCST90016909	finngen_R9_CD2_TNK_LYMPHOMA_EXALLC	class Alphaproteobacteria|| id:ebi-a-GCST90016909	Weighted mode	6	0.737066	0.71154	0.347738	-0.657553	2.13168	2.08979	0.518118	8.42906
ebi-a-GCST90016910	finngen_R9_CD2_TNK_LYMPHOMA_EXALLC	class Bacilli|| id:ebi-a-GCST90016910	Weighted mode	18	0.239677	0.709861	0.739768	-1.15165	1.631	1.27084	0.316115	5.109
ebi-a-GCST90016911	finngen_R9_CD2_TNK_LYMPHOMA_EXALLC	class Bacteroidia|| id:ebi-a-GCST90016911	Weighted mode	13	0.471584	0.724604	0.527431	-0.948639	1.89181	1.60253	0.387268	6.63134
ebi-a-GCST90016912	finngen_R9_CD2_TNK_LYMPHOMA_EXALLC	class Betaproteobacteria|| id:ebi-a-GCST90016912	Weighted mode	10	0.458976	0.934341	0.63502	-1.37233	2.29028	1.58245	0.253515	9.87774
ebi-a-GCST90016913	finngen_R9_CD2_TNK_LYMPHOMA_EXALLC	class Clostridia|| id:ebi-a-GCST90016913	Weighted mode	11	0.865614	0.786953	0.297125	-0.676813	2.40804	2.37647	0.508234	11.1122
ebi-a-GCST90016914	finngen_R9_CD2_TNK_LYMPHOMA_EXALLC	class Coriobacteriia|| id:ebi-a-GCST90016914	Weighted mode	14	-1.31382	1.39964	0.365006	-4.05712	1.42947	0.26879	0.0172987	4.1765
ebi-a-GCST90016915	finngen_R9_CD2_TNK_LYMPHOMA_EXALLC	class Deltaproteobacteria|| id:ebi-a-GCST90016915	Weighted mode	12	0.192002	0.935821	0.841187	-1.64221	2.02621	1.21167	0.193552	7.58529
ebi-a-GCST90016916	finngen_R9_CD2_TNK_LYMPHOMA_EXALLC	class Erysipelotrichia|| id:ebi-a-GCST90016916	Weighted mode	13	-0.507735	1.08008	0.64672	-2.6247	1.60923	0.601857	0.0724614	4.99897
ebi-a-GCST90016917	finngen_R9_CD2_TNK_LYMPHOMA_EXALLC	class Gammaproteobacteria|| id:ebi-a-GCST90016917	Weighted mode	6	-0.572594	1.16257	0.643213	-2.85124	1.70605	0.56406	0.0577728	5.50716
ebi-a-GCST90016918	finngen_R9_CD2_TNK_LYMPHOMA_EXALLC	class Lentisphaeria|| id:ebi-a-GCST90016918	Weighted mode	8	1.05259	0.866765	0.263973	-0.646271	2.75145	2.86506	0.523996	15.6653
ebi-a-GCST90016919	finngen_R9_CD2_TNK_LYMPHOMA_EXALLC	class Melainabacteria|| id:ebi-a-GCST90016919	Weighted mode	10	-0.238697	0.601022	0.700509	-1.4167	0.939307	0.787653	0.242513	2.55821
ebi-a-GCST90016920	finngen_R9_CD2_TNK_LYMPHOMA_EXALLC	class Methanobacteria|| id:ebi-a-GCST90016920	Weighted mode	9	-0.625531	0.404807	0.160866	-1.41895	0.167892	0.534978	0.241967	1.18281
ebi-a-GCST90016921	finngen_R9_CD2_TNK_LYMPHOMA_EXALLC	class Mollicutes|| id:ebi-a-GCST90016921	Weighted mode	12	-0.629276	0.727331	0.40541	-2.05485	0.796292	0.532977	0.128113	2.2173
ebi-a-GCST90016922	finngen_R9_CD2_TNK_LYMPHOMA_EXALLC	class Negativicutes|| id:ebi-a-GCST90016922	Weighted mode	12	-0.391036	0.982864	0.698351	-2.31745	1.53538	0.676356	0.0985245	4.64308
ebi-a-GCST90016923	finngen_R9_CD2_TNK_LYMPHOMA_EXALLC	class Verrucomicrobiae|| id:ebi-a-GCST90016923	Weighted mode	11	-0.0012186	0.946264	0.998998	-1.8559	1.85346	0.998782	0.156313	6.38186
ebi-a-GCST90017090	finngen_R9_CD2_TNK_LYMPHOMA_EXALLC	order Actinomycetales|| id:ebi-a-GCST90017090	Weighted mode	4	-1.0868	0.627969	0.181945	-2.31762	0.144014	0.337292	0.0985074	1.1549
ebi-a-GCST90017091	finngen_R9_CD2_TNK_LYMPHOMA_EXALLC	order Bacillales|| id:ebi-a-GCST90017091	Weighted mode	8	-0.106153	0.524975	0.845508	-1.1351	0.922799	0.899287	0.321389	2.51632
ebi-a-GCST90017092	finngen_R9_CD2_TNK_LYMPHOMA_EXALLC	order Bacteroidales|| id:ebi-a-GCST90017092	Weighted mode	13	0.471584	0.775523	0.554466	-1.04844	1.99161	1.60253	0.350484	7.32731
ebi-a-GCST90017093	finngen_R9_CD2_TNK_LYMPHOMA_EXALLC	order Bifidobacteriales|| id:ebi-a-GCST90017093	Weighted mode	11	-0.332933	0.597171	0.589435	-1.50339	0.837522	0.716818	0.222375	2.31064
ebi-a-GCST90017094	finngen_R9_CD2_TNK_LYMPHOMA_EXALLC	order Burkholderiales|| id:ebi-a-GCST90017094	Weighted mode	10	0.191256	0.884088	0.833553	-1.54156	1.92407	1.21077	0.214048	6.84877
ebi-a-GCST90017095	finngen_R9_CD2_TNK_LYMPHOMA_EXALLC	order Clostridiales|| id:ebi-a-GCST90017095	Weighted mode	12	0.955479	0.82959	0.273843	-0.670518	2.58148	2.59991	0.511444	13.2166
ebi-a-GCST90017096	finngen_R9_CD2_TNK_LYMPHOMA_EXALLC	order Coriobacteriales|| id:ebi-a-GCST90017096	Weighted mode	14	-1.31382	1.41737	0.370844	-4.09186	1.46421	0.26879	0.0167081	4.32414
ebi-a-GCST90017097	finngen_R9_CD2_TNK_LYMPHOMA_EXALLC	order Desulfovibrionales|| id:ebi-a-GCST90017097	Weighted mode	11	-0.394947	0.923801	0.678058	-2.2056	1.4157	0.673716	0.110185	4.11938
ebi-a-GCST90017098	finngen_R9_CD2_TNK_LYMPHOMA_EXALLC	order Enterobacteriales|| id:ebi-a-GCST90017098	Weighted mode	7	0.0669466	0.946181	0.945893	-1.78757	1.92146	1.06924	0.167367	6.83094
ebi-a-GCST90017099	finngen_R9_CD2_TNK_LYMPHOMA_EXALLC	order Erysipelotrichales|| id:ebi-a-GCST90017099	Weighted mode	13	-0.507735	1.05653	0.639466	-2.57854	1.56307	0.601857	0.075885	4.77344
ebi-a-GCST90017100	finngen_R9_CD2_TNK_LYMPHOMA_EXALLC	order Gastranaerophilales|| id:ebi-a-GCST90017100	Weighted mode	9	0.431117	0.625854	0.5104	-0.795557	1.65779	1.53898	0.45133	5.24771
ebi-a-GCST90017101	finngen_R9_CD2_TNK_LYMPHOMA_EXALLC	order Lactobacillales|| id:ebi-a-GCST90017101	Weighted mode	15	0.165993	0.738292	0.825357	-1.28106	1.61305	1.18056	0.277743	5.01807
ebi-a-GCST90017102	finngen_R9_CD2_TNK_LYMPHOMA_EXALLC	order Methanobacteriales|| id:ebi-a-GCST90017102	Weighted mode	9	-0.625531	0.446977	0.199233	-1.50161	0.250545	0.534978	0.222772	1.28473
ebi-a-GCST90017103	finngen_R9_CD2_TNK_LYMPHOMA_EXALLC	order Mollicutes RF9|| id:ebi-a-GCST90017103	Weighted mode	12	-0.0750666	0.618686	0.905616	-1.28769	1.13756	0.927682	0.275907	3.11914
ebi-a-GCST90017104	finngen_R9_CD2_TNK_LYMPHOMA_EXALLC	order NB1n|| id:ebi-a-GCST90017104	Weighted mode	12	0.18091	0.570135	0.756949	-0.936554	1.29837	1.19831	0.391976	3.66334
ebi-a-GCST90017105	finngen_R9_CD2_TNK_LYMPHOMA_EXALLC	order Pasteurellales|| id:ebi-a-GCST90017105	Weighted mode	13	0.244235	0.555719	0.668114	-0.844974	1.33344	1.27664	0.429568	3.79409
ebi-a-GCST90017106	finngen_R9_CD2_TNK_LYMPHOMA_EXALLC	order Rhodospirillales|| id:ebi-a-GCST90017106	Weighted mode	13	-0.738702	0.576698	0.224425	-1.86903	0.391626	0.477734	0.154273	1.47938
ebi-a-GCST90017107	finngen_R9_CD2_TNK_LYMPHOMA_EXALLC	order Selenomonadales|| id:ebi-a-GCST90017107	Weighted mode	12	-0.391036	1.03484	0.712716	-2.41932	1.63724	0.676356	0.0889825	5.14098
ebi-a-GCST90017108	finngen_R9_CD2_TNK_LYMPHOMA_EXALLC	order Verrucomicrobiales|| id:ebi-a-GCST90017108	Weighted mode	11	-0.0012186	0.924942	0.998975	-1.8141	1.81167	0.998782	0.162984	6.12064
ebi-a-GCST90017109	finngen_R9_CD2_TNK_LYMPHOMA_EXALLC	order Victivallales|| id:ebi-a-GCST90017109	Weighted mode	8	1.05259	0.9021	0.28149	-0.715528	2.8207	2.86506	0.488934	16.7887
ebi-a-GCST90016924	finngen_R9_CD2_TNK_LYMPHOMA_EXALLC	family Acidaminococcaceae|| id:ebi-a-GCST90016924	Weighted mode	7	-0.463864	0.79823	0.582317	-2.02839	1.10067	0.628849	0.131547	3.00617
ebi-a-GCST90016925	finngen_R9_CD2_TNK_LYMPHOMA_EXALLC	family Actinomycetaceae|| id:ebi-a-GCST90016925	Weighted mode	4	-1.08597	0.667115	0.202036	-2.39352	0.221573	0.337573	0.0913078	1.24804
ebi-a-GCST90016926	finngen_R9_CD2_TNK_LYMPHOMA_EXALLC	family Alcaligenaceae|| id:ebi-a-GCST90016926	Weighted mode	11	1.21323	1.01251	0.258452	-0.771297	3.19776	3.36434	0.462413	24.4776
ebi-a-GCST90016927	finngen_R9_CD2_TNK_LYMPHOMA_EXALLC	family Bacteroidaceae|| id:ebi-a-GCST90016927	Weighted mode	8	-0.95522	1.03364	0.386165	-2.98115	1.07071	0.384727	0.0507344	2.91745
ebi-a-GCST90016928	finngen_R9_CD2_TNK_LYMPHOMA_EXALLC	family Bacteroidales S24 7group|| id:ebi-a-GCST90016928	Weighted mode	8	-0.13836	0.604974	0.825637	-1.32411	1.04739	0.870785	0.26604	2.8502
ebi-a-GCST90016929	finngen_R9_CD2_TNK_LYMPHOMA_EXALLC	family Bifidobacteriaceae|| id:ebi-a-GCST90016929	Weighted mode	11	-0.332933	0.608742	0.596426	-1.52607	0.860201	0.716818	0.217389	2.36364
ebi-a-GCST90016931	finngen_R9_CD2_TNK_LYMPHOMA_EXALLC	family Clostridiaceae1|| id:ebi-a-GCST90016931	Weighted mode	10	0.136789	0.802774	0.868468	-1.43665	1.71023	1.14659	0.237723	5.53021
ebi-a-GCST90016932	finngen_R9_CD2_TNK_LYMPHOMA_EXALLC	family Clostridiales vadin BB60 group|| id:ebi-a-GCST90016932	Weighted mode	15	-0.176576	0.553745	0.754529	-1.26192	0.908765	0.838135	0.283111	2.48126
ebi-a-GCST90016933	finngen_R9_CD2_TNK_LYMPHOMA_EXALLC	family Coriobacteriaceae|| id:ebi-a-GCST90016933	Weighted mode	14	-1.31382	1.31189	0.334876	-3.88513	1.25748	0.26879	0.0205451	3.51656
ebi-a-GCST90016934	finngen_R9_CD2_TNK_LYMPHOMA_EXALLC	family Defluviitaleaceae|| id:ebi-a-GCST90016934	Weighted mode	11	0.0605706	0.685767	0.931362	-1.28353	1.40467	1.06244	0.277057	4.0742
ebi-a-GCST90016935	finngen_R9_CD2_TNK_LYMPHOMA_EXALLC	family Desulfovibrionaceae|| id:ebi-a-GCST90016935	Weighted mode	9	-0.164173	0.970812	0.869909	-2.06696	1.73862	0.848596	0.126569	5.68948
ebi-a-GCST90016936	finngen_R9_CD2_TNK_LYMPHOMA_EXALLC	family Enterobacteriaceae|| id:ebi-a-GCST90016936	Weighted mode	7	0.0669466	1.0062	0.949114	-1.90521	2.0391	1.06924	0.148792	7.68368
ebi-a-GCST90016937	finngen_R9_CD2_TNK_LYMPHOMA_EXALLC	family Erysipelotrichaceae|| id:ebi-a-GCST90016937	Weighted mode	13	-0.507735	1.14445	0.66519	-2.75086	1.73539	0.601857	0.0638729	5.67115
ebi-a-GCST90016938	finngen_R9_CD2_TNK_LYMPHOMA_EXALLC	family Family XI|| id:ebi-a-GCST90016938	Weighted mode	8	0.346442	0.482927	0.496375	-0.600096	1.29298	1.41403	0.548759	3.64363
ebi-a-GCST90016939	finngen_R9_CD2_TNK_LYMPHOMA_EXALLC	family Family XIII|| id:ebi-a-GCST90016939	Weighted mode	7	0.0269903	1.08175	0.980903	-2.09323	2.14721	1.02736	0.123288	8.56097
ebi-a-GCST90016940	finngen_R9_CD2_TNK_LYMPHOMA_EXALLC	family Lachnospiraceae|| id:ebi-a-GCST90016940	Weighted mode	16	0.523287	0.913044	0.575053	-1.26628	2.31285	1.68757	0.281879	10.1032
ebi-a-GCST90016941	finngen_R9_CD2_TNK_LYMPHOMA_EXALLC	family Lactobacillaceae|| id:ebi-a-GCST90016941	Weighted mode	8	-1.06367	0.570296	0.104424	-2.18145	0.0541128	0.345187	0.112878	1.0556
ebi-a-GCST90016942	finngen_R9_CD2_TNK_LYMPHOMA_EXALLC	family Methanobacteriaceae|| id:ebi-a-GCST90016942	Weighted mode	9	-0.625531	0.432748	0.18633	-1.47372	0.222655	0.534978	0.229073	1.24939
ebi-a-GCST90016943	finngen_R9_CD2_TNK_LYMPHOMA_EXALLC	family Oxalobacteraceae|| id:ebi-a-GCST90016943	Weighted mode	14	0.239523	0.474226	0.621954	-0.68996	1.16901	1.27064	0.501596	3.21879
ebi-a-GCST90016944	finngen_R9_CD2_TNK_LYMPHOMA_EXALLC	family Pasteurellaceae|| id:ebi-a-GCST90016944	Weighted mode	13	0.244235	0.507435	0.638951	-0.750337	1.23881	1.27664	0.472207	3.4515
ebi-a-GCST90016945	finngen_R9_CD2_TNK_LYMPHOMA_EXALLC	family Peptococcaceae|| id:ebi-a-GCST90016945	Weighted mode	9	-0.827963	0.698615	0.269967	-2.19725	0.541323	0.436938	0.111108	1.71828
ebi-a-GCST90016946	finngen_R9_CD2_TNK_LYMPHOMA_EXALLC	family Peptostreptococcaceae|| id:ebi-a-GCST90016946	Weighted mode	13	-0.0682573	0.655793	0.918822	-1.35361	1.2171	0.93402	0.258306	3.37737
ebi-a-GCST90016947	finngen_R9_CD2_TNK_LYMPHOMA_EXALLC	family Porphyromonadaceae|| id:ebi-a-GCST90016947	Weighted mode	9	1.10476	1.09382	0.342063	-1.03912	3.24864	3.01849	0.353765	25.7552
ebi-a-GCST90016948	finngen_R9_CD2_TNK_LYMPHOMA_EXALLC	family Prevotellaceae|| id:ebi-a-GCST90016948	Weighted mode	16	-0.109238	0.800621	0.893287	-1.67846	1.45998	0.896517	0.186662	4.30587
ebi-a-GCST90016949	finngen_R9_CD2_TNK_LYMPHOMA_EXALLC	family Rhodospirillaceae|| id:ebi-a-GCST90016949	Weighted mode	14	-0.870714	0.633264	0.192378	-2.11191	0.370484	0.418653	0.121006	1.44844
ebi-a-GCST90016950	finngen_R9_CD2_TNK_LYMPHOMA_EXALLC	family Rikenellaceae|| id:ebi-a-GCST90016950	Weighted mode	16	0.270967	0.89457	0.766125	-1.48239	2.02432	1.31123	0.227094	7.571
ebi-a-GCST90016951	finngen_R9_CD2_TNK_LYMPHOMA_EXALLC	family Ruminococcaceae|| id:ebi-a-GCST90016951	Weighted mode	10	-0.12474	0.766501	0.874319	-1.62708	1.3776	0.882727	0.196502	3.96538
ebi-a-GCST90016952	finngen_R9_CD2_TNK_LYMPHOMA_EXALLC	family Streptococcaceae|| id:ebi-a-GCST90016952	Weighted mode	11	-0.909737	0.978052	0.374201	-2.82672	1.00724	0.40263	0.0592069	2.73805
ebi-a-GCST90016956	finngen_R9_CD2_TNK_LYMPHOMA_EXALLC	family Veillonellaceae|| id:ebi-a-GCST90016956	Weighted mode	18	-0.820669	0.818742	0.330227	-2.4254	0.784065	0.440137	0.0884424	2.19036
ebi-a-GCST90016957	finngen_R9_CD2_TNK_LYMPHOMA_EXALLC	family Verrucomicrobiaceae|| id:ebi-a-GCST90016957	Weighted mode	11	-0.00370972	0.887055	0.996745	-1.74234	1.73492	0.996297	0.175111	5.66846
ebi-a-GCST90016958	finngen_R9_CD2_TNK_LYMPHOMA_EXALLC	family Victivallaceae|| id:ebi-a-GCST90016958	Weighted mode	11	0.13928	0.436543	0.756252	-0.716344	0.994904	1.14945	0.488535	2.70446
ebi-a-GCST90016959	finngen_R9_CD2_TNK_LYMPHOMA_EXALLC	genus Actinomycesgenus Actinomyces|| id:ebi-a-GCST90016959	Weighted mode	7	-0.94217	0.834882	0.302198	-2.57854	0.694199	0.389781	0.0758848	2.00211
ebi-a-GCST90016960	finngen_R9_CD2_TNK_LYMPHOMA_EXALLC	genus Adlercreutziagenus Adlercreutzia|| id:ebi-a-GCST90016960	Weighted mode	8	-0.561522	0.704817	0.4518	-1.94296	0.81992	0.57034	0.143279	2.27032
ebi-a-GCST90016961	finngen_R9_CD2_TNK_LYMPHOMA_EXALLC	genus Akkermansiagenus Akkermansia|| id:ebi-a-GCST90016961	Weighted mode	11	-0.00260385	0.868232	0.997666	-1.70434	1.69913	0.9974	0.181892	5.4692
ebi-a-GCST90016962	finngen_R9_CD2_TNK_LYMPHOMA_EXALLC	genus Alistipesgenus Alistipes|| id:ebi-a-GCST90016962	Weighted mode	12	-1.21429	1.36682	0.393333	-3.89325	1.46467	0.29692	0.020379	4.32611
ebi-a-GCST90016963	finngen_R9_CD2_TNK_LYMPHOMA_EXALLC	genus Allisonellagenus Allisonella|| id:ebi-a-GCST90016963	Weighted mode	8	0.0649835	0.437327	0.886065	-0.792177	0.922144	1.06714	0.452858	2.51468
ebi-a-GCST90016964	finngen_R9_CD2_TNK_LYMPHOMA_EXALLC	genus Alloprevotellagenus Alloprevotella|| id:ebi-a-GCST90016964	Weighted mode	5	0.287458	0.427598	0.538252	-0.550634	1.12555	1.33303	0.576584	3.08191
ebi-a-GCST90016965	finngen_R9_CD2_TNK_LYMPHOMA_EXALLC	genus Anaerofilumgenus Anaerofilum|| id:ebi-a-GCST90016965	Weighted mode	10	0.104884	0.596655	0.864353	-1.06456	1.27433	1.11058	0.34488	3.57629
ebi-a-GCST90016966	finngen_R9_CD2_TNK_LYMPHOMA_EXALLC	genus Anaerostipesgenus Anaerostipes|| id:ebi-a-GCST90016966	Weighted mode	13	1.31296	0.986362	0.207888	-0.620309	3.24623	3.71717	0.537778	25.6933
ebi-a-GCST90016967	finngen_R9_CD2_TNK_LYMPHOMA_EXALLC	genus Anaerotruncusgenus Anaerotruncus|| id:ebi-a-GCST90016967	Weighted mode	13	-0.625576	0.885089	0.493191	-2.36035	1.1092	0.534953	0.0943872	3.03193
ebi-a-GCST90016968	finngen_R9_CD2_TNK_LYMPHOMA_EXALLC	genus Bacteroidesgenus Bacteroides|| id:ebi-a-GCST90016968	Weighted mode	8	-0.95522	1.06658	0.400217	-3.04571	1.13527	0.384727	0.0475626	3.11201
ebi-a-GCST90016969	finngen_R9_CD2_TNK_LYMPHOMA_EXALLC	genus Barnesiellagenus Barnesiella|| id:ebi-a-GCST90016969	Weighted mode	12	0.275311	0.834603	0.747694	-1.36051	1.91113	1.31694	0.25653	6.76075
ebi-a-GCST90016970	finngen_R9_CD2_TNK_LYMPHOMA_EXALLC	genus Bifidobacteriumgenus Bifidobacterium|| id:ebi-a-GCST90016970	Weighted mode	12	-0.401255	0.557901	0.487003	-1.49474	0.69223	0.669479	0.224307	1.99817
ebi-a-GCST90016971	finngen_R9_CD2_TNK_LYMPHOMA_EXALLC	genus Bilophilagenus Bilophila|| id:ebi-a-GCST90016971	Weighted mode	13	0.653474	0.975815	0.515747	-1.25912	2.56607	1.92221	0.283903	13.0146
ebi-a-GCST90016973	finngen_R9_CD2_TNK_LYMPHOMA_EXALLC	genus Butyricicoccusgenus Butyricicoccus|| id:ebi-a-GCST90016973	Weighted mode	8	-0.912723	0.800643	0.291792	-2.48198	0.656537	0.40143	0.0835773	1.9281
ebi-a-GCST90016974	finngen_R9_CD2_TNK_LYMPHOMA_EXALLC	genus Butyricimonasgenus Butyricimonas|| id:ebi-a-GCST90016974	Weighted mode	13	-0.0468838	0.784352	0.95332	-1.58421	1.49045	0.954198	0.205109	4.43908
ebi-a-GCST90016975	finngen_R9_CD2_TNK_LYMPHOMA_EXALLC	genus Butyrivibriogenus Butyrivibrio|| id:ebi-a-GCST90016975	Weighted mode	15	-0.0694089	0.356765	0.84854	-0.768668	0.62985	0.932945	0.46363	1.87733
ebi-a-GCST90016976	finngen_R9_CD2_TNK_LYMPHOMA_EXALLC	genus Candidatus Soleaferreagenus Candidatus Soleaferrea|| id:ebi-a-GCST90016976	Weighted mode	9	0.478074	0.642648	0.478207	-0.781516	1.73766	1.61296	0.457712	5.68405
ebi-a-GCST90016977	finngen_R9_CD2_TNK_LYMPHOMA_EXALLC	genus Catenibacteriumgenus Catenibacterium|| id:ebi-a-GCST90016977	Weighted mode	4	-0.06924	0.69484	0.926909	-1.43113	1.29265	0.933103	0.239039	3.64241
ebi-a-GCST90016978	finngen_R9_CD2_TNK_LYMPHOMA_EXALLC	genus Christensenellaceae R 7groupgenus Christensenellaceae R 7group|| id:ebi-a-GCST90016978	Weighted mode	8	-1.97844	1.01456	0.0921617	-3.96698	0.010102	0.138285	0.0189305	1.01015
ebi-a-GCST90016979	finngen_R9_CD2_TNK_LYMPHOMA_EXALLC	genus Clostridium innocuum groupgenus Clostridium innocuum group|| id:ebi-a-GCST90016979	Weighted mode	8	-0.0605845	0.669133	0.930393	-1.37208	1.25092	0.941214	0.253578	3.49354
ebi-a-GCST90016980	finngen_R9_CD2_TNK_LYMPHOMA_EXALLC	genus Clostridium sensustricto1genus Clostridium sensustricto1|| id:ebi-a-GCST90016980	Weighted mode	6	0.801974	0.723319	0.318003	-0.615731	2.21968	2.22994	0.540246	9.20437
ebi-a-GCST90016981	finngen_R9_CD2_TNK_LYMPHOMA_EXALLC	genus Collinsellagenus Collinsella|| id:ebi-a-GCST90016981	Weighted mode	9	0.659716	1.01405	0.533556	-1.32783	2.64726	1.93424	0.265053	14.1153
ebi-a-GCST90016982	finngen_R9_CD2_TNK_LYMPHOMA_EXALLC	genus Coprobactergenus Coprobacter|| id:ebi-a-GCST90016982	Weighted mode	11	0.182647	0.660074	0.78764	-1.1111	1.47639	1.20039	0.329198	4.37712
ebi-a-GCST90016983	finngen_R9_CD2_TNK_LYMPHOMA_EXALLC	genus Coprococcus1genus Coprococcus1|| id:ebi-a-GCST90016983	Weighted mode	11	0.670596	0.838939	0.442666	-0.973724	2.31492	1.9554	0.377674	10.1241
ebi-a-GCST90016984	finngen_R9_CD2_TNK_LYMPHOMA_EXALLC	genus Coprococcus2genus Coprococcus2|| id:ebi-a-GCST90016984	Weighted mode	8	0.879828	0.890513	0.356065	-0.865577	2.62523	2.41049	0.420809	13.8078
ebi-a-GCST90016985	finngen_R9_CD2_TNK_LYMPHOMA_EXALLC	genus Coprococcus3genus Coprococcus3|| id:ebi-a-GCST90016985	Weighted mode	8	-1.63537	1.0506	0.163521	-3.69455	0.423817	0.194881	0.0248586	1.52778
ebi-a-GCST90016986	finngen_R9_CD2_TNK_LYMPHOMA_EXALLC	genus Defluviitaleaceae UCG011genus Defluviitaleaceae UCG011|| id:ebi-a-GCST90016986	Weighted mode	9	0.0497963	0.680515	0.943464	-1.28401	1.38361	1.05106	0.276924	3.98926
ebi-a-GCST90016987	finngen_R9_CD2_TNK_LYMPHOMA_EXALLC	genus Desulfovibriogenus Desulfovibrio|| id:ebi-a-GCST90016987	Weighted mode	9	-0.227591	0.946523	0.816029	-2.08277	1.62759	0.79645	0.124584	5.09161
ebi-a-GCST90016988	finngen_R9_CD2_TNK_LYMPHOMA_EXALLC	genus Dialistergenus Dialister|| id:ebi-a-GCST90016988	Weighted mode	11	-0.398827	0.905705	0.66905	-2.17401	1.37635	0.671107	0.113721	3.96044
ebi-a-GCST90016989	finngen_R9_CD2_TNK_LYMPHOMA_EXALLC	genus Doreagenus Dorea|| id:ebi-a-GCST90016989	Weighted mode	10	1.56741	1.30282	0.259633	-0.986119	4.12095	4.79424	0.373022	61.6177
ebi-a-GCST90016990	finngen_R9_CD2_TNK_LYMPHOMA_EXALLC	genus Eggerthellagenus Eggerthella|| id:ebi-a-GCST90016990	Weighted mode	9	0.175657	0.527562	0.747723	-0.858365	1.20968	1.19203	0.423854	3.35241
ebi-a-GCST90016991	finngen_R9_CD2_TNK_LYMPHOMA_EXALLC	genus Eisenbergiellagenus Eisenbergiella|| id:ebi-a-GCST90016991	Weighted mode	11	-0.411469	0.592686	0.503338	-1.57313	0.750196	0.662676	0.207394	2.11742
ebi-a-GCST90016992	finngen_R9_CD2_TNK_LYMPHOMA_EXALLC	genus Enterorhabdusgenus Enterorhabdus|| id:ebi-a-GCST90016992	Weighted mode	6	0.169304	0.63986	0.801882	-1.08482	1.42343	1.18448	0.337962	4.15133
ebi-a-GCST90016993	finngen_R9_CD2_TNK_LYMPHOMA_EXALLC	genus Erysipelatoclostridiumgenus Erysipelatoclostridium|| id:ebi-a-GCST90016993	Weighted mode	15	-0.366941	0.66828	0.591599	-1.67677	0.942887	0.69285	0.186977	2.56738
ebi-a-GCST90016995	finngen_R9_CD2_TNK_LYMPHOMA_EXALLC	genus Escherichia Shigellagenus Escherichia Shigella|| id:ebi-a-GCST90016995	Weighted mode	10	-0.0964703	0.912376	0.918112	-1.88473	1.69179	0.908037	0.15187	5.42917
ebi-a-GCST90016996	finngen_R9_CD2_TNK_LYMPHOMA_EXALLC	genus Eubacterium brachy groupgenus Eubacterium brachy group|| id:ebi-a-GCST90016996	Weighted mode	10	0.760009	0.601088	0.237851	-0.418123	1.93814	2.1383	0.658281	6.94583
ebi-a-GCST90016997	finngen_R9_CD2_TNK_LYMPHOMA_EXALLC	genus Eubacterium coprostanoligenes groupgenus Eubacterium coprostanoligenes group|| id:ebi-a-GCST90016997	Weighted mode	12	0.291342	0.909169	0.754633	-1.49063	2.07331	1.33822	0.225231	7.95113
ebi-a-GCST90016998	finngen_R9_CD2_TNK_LYMPHOMA_EXALLC	genus Eubacterium eligens groupgenus Eubacterium eligens group|| id:ebi-a-GCST90016998	Weighted mode	6	1.38312	1.19022	0.297658	-0.94972	3.71596	3.98732	0.386849	41.098
ebi-a-GCST90016999	finngen_R9_CD2_TNK_LYMPHOMA_EXALLC	genus Eubacterium fissicatena groupgenus Eubacterium fissicatena group|| id:ebi-a-GCST90016999	Weighted mode	9	-0.584074	0.552172	0.321049	-1.66633	0.498182	0.557622	0.188939	1.64573
ebi-a-GCST90017000	finngen_R9_CD2_TNK_LYMPHOMA_EXALLC	genus Eubacterium hallii groupgenus Eubacterium hallii group|| id:ebi-a-GCST90017000	Weighted mode	14	0.533151	0.638511	0.418804	-0.718331	1.78463	1.70429	0.487566	5.95739
ebi-a-GCST90017001	finngen_R9_CD2_TNK_LYMPHOMA_EXALLC	genus Eubacterium nodatum groupgenus Eubacterium nodatum group|| id:ebi-a-GCST90017001	Weighted mode	11	-0.0925623	0.381722	0.813304	-0.840737	0.655613	0.911592	0.431392	1.92632
ebi-a-GCST90017002	finngen_R9_CD2_TNK_LYMPHOMA_EXALLC	genus Eubacterium oxidoreducens groupgenus Eubacterium oxidoreducens group|| id:ebi-a-GCST90017002	Weighted mode	5	-0.658508	0.636576	0.359363	-1.9062	0.589182	0.517623	0.148644	1.80251
ebi-a-GCST90017003	finngen_R9_CD2_TNK_LYMPHOMA_EXALLC	genus Eubacterium rectale groupgenus Eubacterium rectale group|| id:ebi-a-GCST90017003	Weighted mode	8	0.0359651	0.985392	0.971904	-1.8954	1.96733	1.03662	0.150258	7.15158
ebi-a-GCST90017004	finngen_R9_CD2_TNK_LYMPHOMA_EXALLC	genus Eubacterium ruminantium groupgenus Eubacterium ruminantium group|| id:ebi-a-GCST90017004	Weighted mode	18	0.530046	0.534815	0.335543	-0.518191	1.57828	1.69901	0.595597	4.84662
ebi-a-GCST90017005	finngen_R9_CD2_TNK_LYMPHOMA_EXALLC	genus Eubacterium ventriosum groupgenus Eubacterium ventriosum group|| id:ebi-a-GCST90017005	Weighted mode	15	-0.491762	0.948721	0.612315	-2.35126	1.36773	0.611548	0.0952495	3.92643
ebi-a-GCST90017006	finngen_R9_CD2_TNK_LYMPHOMA_EXALLC	genus Eubacterium xylanophilum groupgenus Eubacterium xylanophilum group|| id:ebi-a-GCST90017006	Weighted mode	9	-0.203179	0.75978	0.795912	-1.69235	1.28599	0.816132	0.184087	3.61825
ebi-a-GCST90017007	finngen_R9_CD2_TNK_LYMPHOMA_EXALLC	genus Faecalibacteriumgenus Faecalibacterium|| id:ebi-a-GCST90017007	Weighted mode	10	0.464019	0.602165	0.460702	-0.716224	1.64426	1.59045	0.488594	5.17719
ebi-a-GCST90017008	finngen_R9_CD2_TNK_LYMPHOMA_EXALLC	genus Family XIII AD3011 groupgenus Family XIII AD3011 group|| id:ebi-a-GCST90017008	Weighted mode	13	-1.0943	0.881349	0.238097	-2.82175	0.633141	0.334773	0.0595019	1.88352
ebi-a-GCST90017009	finngen_R9_CD2_TNK_LYMPHOMA_EXALLC	genus Family XIII UCG001genus Family XIII UCG001|| id:ebi-a-GCST90017009	Weighted mode	8	0.221312	0.770149	0.782155	-1.28818	1.7308	1.24771	0.275772	5.64519
ebi-a-GCST90017010	finngen_R9_CD2_TNK_LYMPHOMA_EXALLC	genus Flavonifractorgenus Flavonifractor|| id:ebi-a-GCST90017010	Weighted mode	5	-0.323229	0.854469	0.724442	-1.99799	1.35153	0.723808	0.135608	3.86334
ebi-a-GCST90017011	finngen_R9_CD2_TNK_LYMPHOMA_EXALLC	genus Fusicatenibactergenus Fusicatenibacter|| id:ebi-a-GCST90017011	Weighted mode	18	0.760817	0.897252	0.408252	-0.997798	2.51943	2.14002	0.368691	12.4215
ebi-a-GCST90017012	finngen_R9_CD2_TNK_LYMPHOMA_EXALLC	genus Gordonibactergenus Gordonibacter|| id:ebi-a-GCST90017012	Weighted mode	11	-0.366238	0.598252	0.554083	-1.53881	0.806337	0.693338	0.214636	2.23969
ebi-a-GCST90017013	finngen_R9_CD2_TNK_LYMPHOMA_EXALLC	genus Haemophilusgenus Haemophilus|| id:ebi-a-GCST90017013	Weighted mode	9	-0.785793	0.643738	0.256965	-2.04752	0.475934	0.455758	0.129055	1.60952
ebi-a-GCST90017014	finngen_R9_CD2_TNK_LYMPHOMA_EXALLC	genus Holdemanellagenus Holdemanella|| id:ebi-a-GCST90017014	Weighted mode	11	-0.440293	0.618592	0.492879	-1.65273	0.772147	0.643848	0.191526	2.16441
ebi-a-GCST90017015	finngen_R9_CD2_TNK_LYMPHOMA_EXALLC	genus Holdemaniagenus Holdemania|| id:ebi-a-GCST90017015	Weighted mode	14	-0.115806	0.56224	0.840003	-1.2178	0.986184	0.890648	0.295882	2.68098
ebi-a-GCST90017016	finngen_R9_CD2_TNK_LYMPHOMA_EXALLC	genus Howardellagenus Howardella|| id:ebi-a-GCST90017016	Weighted mode	9	0.0558161	0.398086	0.891959	-0.724432	0.836064	1.0574	0.4846	2.30727
ebi-a-GCST90017017	finngen_R9_CD2_TNK_LYMPHOMA_EXALLC	genus Hungatellagenus Hungatella|| id:ebi-a-GCST90017017	Weighted mode	5	0.440036	0.663461	0.543445	-0.860348	1.74042	1.55276	0.423015	5.69974
ebi-a-GCST90017018	finngen_R9_CD2_TNK_LYMPHOMA_EXALLC	genus Intestinibactergenus Intestinibacter|| id:ebi-a-GCST90017018	Weighted mode	15	-1.59475	0.899874	0.098114	-3.35851	0.168998	0.202958	0.0347872	1.18412
ebi-a-GCST90017019	finngen_R9_CD2_TNK_LYMPHOMA_EXALLC	genus Intestinimonasgenus Intestinimonas|| id:ebi-a-GCST90017019	Weighted mode	16	0.345998	0.671286	0.613768	-0.969723	1.66172	1.4134	0.379188	5.26836
ebi-a-GCST90017020	finngen_R9_CD2_TNK_LYMPHOMA_EXALLC	genus Lachnoclostridiumgenus Lachnoclostridium|| id:ebi-a-GCST90017020	Weighted mode	13	0.183041	0.914392	0.844694	-1.60917	1.97525	1.20086	0.200054	7.20842
ebi-a-GCST90017021	finngen_R9_CD2_TNK_LYMPHOMA_EXALLC	genus Lachnospiraceae FCS020 groupgenus Lachnospiraceae FCS020 group|| id:ebi-a-GCST90017021	Weighted mode	12	0.190779	0.853651	0.827254	-1.48238	1.86393	1.21019	0.227097	6.44906
ebi-a-GCST90017022	finngen_R9_CD2_TNK_LYMPHOMA_EXALLC	genus Lachnospiraceae NC2004 groupgenus Lachnospiraceae NC2004 group|| id:ebi-a-GCST90017022	Weighted mode	9	-0.140467	0.578365	0.814218	-1.27406	0.993129	0.868953	0.279693	2.69967
ebi-a-GCST90017023	finngen_R9_CD2_TNK_LYMPHOMA_EXALLC	genus Lachnospiraceae ND3007 groupgenus Lachnospiraceae ND3007 group|| id:ebi-a-GCST90017023	Weighted mode	3	1.4572	1.24433	0.362211	-0.981693	3.89609	4.29392	0.374676	49.2097
ebi-a-GCST90017024	finngen_R9_CD2_TNK_LYMPHOMA_EXALLC	genus Lachnospiraceae NK4A136 groupgenus Lachnospiraceae NK4A136 group|| id:ebi-a-GCST90017024	Weighted mode	15	-0.365635	0.553793	0.519817	-1.45107	0.719799	0.693756	0.23432	2.05402
ebi-a-GCST90017025	finngen_R9_CD2_TNK_LYMPHOMA_EXALLC	genus Lachnospiraceae UCG001genus Lachnospiraceae UCG001|| id:ebi-a-GCST90017025	Weighted mode	13	-0.885151	0.763837	0.26907	-2.38227	0.611969	0.412652	0.0923406	1.84406
ebi-a-GCST90017026	finngen_R9_CD2_TNK_LYMPHOMA_EXALLC	genus Lachnospiraceae UCG004genus Lachnospiraceae UCG004|| id:ebi-a-GCST90017026	Weighted mode	12	-0.656545	0.845888	0.45402	-2.31449	1.0014	0.51864	0.098817	2.72208
ebi-a-GCST90017027	finngen_R9_CD2_TNK_LYMPHOMA_EXALLC	genus Lachnospiraceae UCG008genus Lachnospiraceae UCG008|| id:ebi-a-GCST90017027	Weighted mode	10	0.161455	0.572311	0.784238	-0.960274	1.28318	1.17522	0.382788	3.60811
ebi-a-GCST90017028	finngen_R9_CD2_TNK_LYMPHOMA_EXALLC	genus Lachnospiraceae UCG010genus Lachnospiraceae UCG010|| id:ebi-a-GCST90017028	Weighted mode	10	-0.722149	0.977356	0.478805	-2.63777	1.19347	0.485707	0.0715208	3.29851
ebi-a-GCST90017030	finngen_R9_CD2_TNK_LYMPHOMA_EXALLC	genus Lactobacillusgenus Lactobacillus|| id:ebi-a-GCST90017030	Weighted mode	8	-0.446747	0.593452	0.476123	-1.60991	0.716419	0.639706	0.199905	2.04709
ebi-a-GCST90017031	finngen_R9_CD2_TNK_LYMPHOMA_EXALLC	genus Lactococcusgenus Lactococcus|| id:ebi-a-GCST90017031	Weighted mode	8	-0.227489	0.440985	0.621838	-1.09182	0.636842	0.796531	0.335605	1.8905
ebi-a-GCST90017032	finngen_R9_CD2_TNK_LYMPHOMA_EXALLC	genus Marvinbryantiagenus Marvinbryantia|| id:ebi-a-GCST90017032	Weighted mode	10	-0.532436	0.882928	0.561372	-2.26297	1.1981	0.587173	0.104041	3.31382
ebi-a-GCST90017033	finngen_R9_CD2_TNK_LYMPHOMA_EXALLC	genus Methanobrevibactergenus Methanobrevibacter|| id:ebi-a-GCST90017033	Weighted mode	6	-0.605695	0.485111	0.267096	-1.55651	0.345122	0.545695	0.21087	1.41216
ebi-a-GCST90017034	finngen_R9_CD2_TNK_LYMPHOMA_EXALLC	genus Odoribactergenus Odoribacter|| id:ebi-a-GCST90017034	Weighted mode	7	1.08806	1.07023	0.348544	-1.00959	3.18572	2.96852	0.364368	24.1846
ebi-a-GCST90017035	finngen_R9_CD2_TNK_LYMPHOMA_EXALLC	genus Olsenellagenus Olsenella|| id:ebi-a-GCST90017035	Weighted mode	10	0.325248	0.394409	0.430886	-0.447795	1.09829	1.38437	0.639036	2.99903
ebi-a-GCST90017036	finngen_R9_CD2_TNK_LYMPHOMA_EXALLC	genus Oscillibactergenus Oscillibacter|| id:ebi-a-GCST90017036	Weighted mode	13	0.114378	0.621672	0.857098	-1.1041	1.33285	1.12118	0.33151	3.79185
ebi-a-GCST90017037	finngen_R9_CD2_TNK_LYMPHOMA_EXALLC	genus Oscillospiragenus Oscillospira|| id:ebi-a-GCST90017037	Weighted mode	8	0.324941	0.902854	0.729532	-1.44465	2.09454	1.38395	0.235828	8.12167
ebi-a-GCST90017038	finngen_R9_CD2_TNK_LYMPHOMA_EXALLC	genus Oxalobactergenus Oxalobacter|| id:ebi-a-GCST90017038	Weighted mode	11	-0.252143	0.501876	0.626264	-1.23582	0.731534	0.777134	0.290596	2.07827
ebi-a-GCST90017039	finngen_R9_CD2_TNK_LYMPHOMA_EXALLC	genus Parabacteroidesgenus Parabacteroides|| id:ebi-a-GCST90017039	Weighted mode	5	1.53955	1.23784	0.281505	-0.886614	3.96572	4.6625	0.412049	52.758
ebi-a-GCST90017040	finngen_R9_CD2_TNK_LYMPHOMA_EXALLC	genus Paraprevotellagenus Paraprevotella|| id:ebi-a-GCST90017040	Weighted mode	13	-0.202922	0.572513	0.72916	-1.32505	0.919205	0.816342	0.26579	2.5073
ebi-a-GCST90017041	finngen_R9_CD2_TNK_LYMPHOMA_EXALLC	genus Parasutterellagenus Parasutterella|| id:ebi-a-GCST90017041	Weighted mode	14	0.225731	0.584574	0.705634	-0.920034	1.3715	1.25324	0.398506	3.94124
ebi-a-GCST90017042	finngen_R9_CD2_TNK_LYMPHOMA_EXALLC	genus Peptococcusgenus Peptococcus|| id:ebi-a-GCST90017042	Weighted mode	12	-0.0341452	0.675722	0.960605	-1.35856	1.29027	0.966431	0.257031	3.63377
ebi-a-GCST90017043	finngen_R9_CD2_TNK_LYMPHOMA_EXALLC	genus Phascolarctobacteriumgenus Phascolarctobacterium|| id:ebi-a-GCST90017043	Weighted mode	7	1.25036	1.20662	0.340034	-1.11462	3.61534	3.49159	0.328039	37.164
ebi-a-GCST90017044	finngen_R9_CD2_TNK_LYMPHOMA_EXALLC	genus Prevotella7genus Prevotella7|| id:ebi-a-GCST90017044	Weighted mode	11	-0.665198	0.532509	0.240049	-1.70892	0.378519	0.514171	0.181062	1.46012
ebi-a-GCST90017045	finngen_R9_CD2_TNK_LYMPHOMA_EXALLC	genus Prevotella9genus Prevotella9|| id:ebi-a-GCST90017045	Weighted mode	15	0.219538	0.518961	0.678696	-0.797625	1.2367	1.2455	0.450397	3.44423
ebi-a-GCST90017046	finngen_R9_CD2_TNK_LYMPHOMA_EXALLC	genus Rikenellaceae RC9 gut groupgenus Rikenellaceae RC9 gut group|| id:ebi-a-GCST90017046	Weighted mode	11	-0.198809	0.4516	0.669132	-1.08394	0.686327	0.819707	0.338259	1.98641
ebi-a-GCST90017047	finngen_R9_CD2_TNK_LYMPHOMA_EXALLC	genus Romboutsiagenus Romboutsia|| id:ebi-a-GCST90017047	Weighted mode	13	0.47964	0.795601	0.557821	-1.07974	2.03902	1.61549	0.339684	7.68306
ebi-a-GCST90017048	finngen_R9_CD2_TNK_LYMPHOMA_EXALLC	genus Roseburiagenus Roseburia|| id:ebi-a-GCST90017048	Weighted mode	13	-0.0440893	0.885565	0.961112	-1.7798	1.69162	0.956869	0.168672	5.42826
ebi-a-GCST90017049	finngen_R9_CD2_TNK_LYMPHOMA_EXALLC	genus Ruminiclostridium5genus Ruminiclostridium5|| id:ebi-a-GCST90017049	Weighted mode	11	1.57515	1.03333	0.158401	-0.450165	3.60047	4.83148	0.637523	36.6154
ebi-a-GCST90017050	finngen_R9_CD2_TNK_LYMPHOMA_EXALLC	genus Ruminiclostridium6genus Ruminiclostridium6|| id:ebi-a-GCST90017050	Weighted mode	15	0.288517	0.761937	0.710619	-1.20488	1.78191	1.33445	0.299728	5.94122
ebi-a-GCST90017051	finngen_R9_CD2_TNK_LYMPHOMA_EXALLC	genus Ruminiclostridium9genus Ruminiclostridium9|| id:ebi-a-GCST90017051	Weighted mode	8	0.0759815	1.09123	0.946436	-2.06283	2.2148	1.07894	0.127093	9.15953
ebi-a-GCST90017052	finngen_R9_CD2_TNK_LYMPHOMA_EXALLC	genus Ruminococcaceae NK4A214 groupgenus Ruminococcaceae NK4A214 group|| id:ebi-a-GCST90017052	Weighted mode	13	0.252433	0.81053	0.760809	-1.33621	1.84107	1.28715	0.262841	6.30328
ebi-a-GCST90017053	finngen_R9_CD2_TNK_LYMPHOMA_EXALLC	genus Ruminococcaceae UCG002genus Ruminococcaceae UCG002|| id:ebi-a-GCST90017053	Weighted mode	20	0.00938135	0.661952	0.98884	-1.28804	1.30681	1.00943	0.27581	3.69436
ebi-a-GCST90017054	finngen_R9_CD2_TNK_LYMPHOMA_EXALLC	genus Ruminococcaceae UCG003genus Ruminococcaceae UCG003|| id:ebi-a-GCST90017054	Weighted mode	12	-0.938797	0.861554	0.29916	-2.62744	0.749849	0.391098	0.072263	2.11668
ebi-a-GCST90017055	finngen_R9_CD2_TNK_LYMPHOMA_EXALLC	genus Ruminococcaceae UCG004genus Ruminococcaceae UCG004|| id:ebi-a-GCST90017055	Weighted mode	11	1.19253	0.738185	0.137279	-0.254316	2.63937	3.2954	0.775447	14.0044
ebi-a-GCST90017056	finngen_R9_CD2_TNK_LYMPHOMA_EXALLC	genus Ruminococcaceae UCG005genus Ruminococcaceae UCG005|| id:ebi-a-GCST90017056	Weighted mode	14	-0.902471	0.71331	0.228012	-2.30056	0.495617	0.405566	0.100203	1.64151
ebi-a-GCST90017057	finngen_R9_CD2_TNK_LYMPHOMA_EXALLC	genus Ruminococcaceae UCG009genus Ruminococcaceae UCG009|| id:ebi-a-GCST90017057	Weighted mode	11	0.115555	0.549979	0.837802	-0.962403	1.19351	1.1225	0.381974	3.29865
ebi-a-GCST90017058	finngen_R9_CD2_TNK_LYMPHOMA_EXALLC	genus Ruminococcaceae UCG010genus Ruminococcaceae UCG010|| id:ebi-a-GCST90017058	Weighted mode	6	-0.508118	1.01931	0.639288	-2.50596	1.48973	0.601627	0.081597	4.43589
ebi-a-GCST90017059	finngen_R9_CD2_TNK_LYMPHOMA_EXALLC	genus Ruminococcaceae UCG011genus Ruminococcaceae UCG011|| id:ebi-a-GCST90017059	Weighted mode	8	-0.327853	0.449402	0.489363	-1.20868	0.552975	0.720469	0.298591	1.73842
ebi-a-GCST90017060	finngen_R9_CD2_TNK_LYMPHOMA_EXALLC	genus Ruminococcaceae UCG013genus Ruminococcaceae UCG013|| id:ebi-a-GCST90017060	Weighted mode	11	-0.185245	0.879657	0.837438	-1.90937	1.53888	0.830901	0.148173	4.65938
ebi-a-GCST90017061	finngen_R9_CD2_TNK_LYMPHOMA_EXALLC	genus Ruminococcaceae UCG014genus Ruminococcaceae UCG014|| id:ebi-a-GCST90017061	Weighted mode	10	-0.715318	0.636305	0.290027	-1.96248	0.53184	0.489036	0.14051	1.70206
ebi-a-GCST90017062	finngen_R9_CD2_TNK_LYMPHOMA_EXALLC	genus Ruminococcus1genus Ruminococcus1|| id:ebi-a-GCST90017062	Weighted mode	10	-0.171176	0.863742	0.847309	-1.86411	1.52176	0.842674	0.155034	4.58028
ebi-a-GCST90017063	finngen_R9_CD2_TNK_LYMPHOMA_EXALLC	genus Ruminococcus2genus Ruminococcus2|| id:ebi-a-GCST90017063	Weighted mode	15	-0.932194	0.618056	0.153719	-2.14358	0.279197	0.393689	0.117234	1.32207
ebi-a-GCST90017064	finngen_R9_CD2_TNK_LYMPHOMA_EXALLC	genus Ruminococcus gauvreauii groupgenus Ruminococcus gauvreauii group|| id:ebi-a-GCST90017064	Weighted mode	11	-1.2391	0.988262	0.238427	-3.17609	0.697894	0.289645	0.0417485	2.00952
ebi-a-GCST90017065	finngen_R9_CD2_TNK_LYMPHOMA_EXALLC	genus Ruminococcus gnavus groupgenus Ruminococcus gnavus group|| id:ebi-a-GCST90017065	Weighted mode	11	-0.639888	0.744922	0.410459	-2.09994	0.82016	0.527352	0.122464	2.27086
ebi-a-GCST90017066	finngen_R9_CD2_TNK_LYMPHOMA_EXALLC	genus Ruminococcus torques groupgenus Ruminococcus torques group|| id:ebi-a-GCST90017066	Weighted mode	7	0.408784	1.09723	0.722282	-1.74179	2.55936	1.50499	0.175207	12.9275
ebi-a-GCST90017067	finngen_R9_CD2_TNK_LYMPHOMA_EXALLC	genus Sellimonasgenus Sellimonas|| id:ebi-a-GCST90017067	Weighted mode	9	0.271451	0.415924	0.532286	-0.543759	1.08666	1.31187	0.580562	2.96436
ebi-a-GCST90017068	finngen_R9_CD2_TNK_LYMPHOMA_EXALLC	genus Senegalimassiliagenus Senegalimassilia|| id:ebi-a-GCST90017068	Weighted mode	5	0.0597514	0.732163	0.938878	-1.37529	1.49479	1.06157	0.252767	4.4584
ebi-a-GCST90017069	finngen_R9_CD2_TNK_LYMPHOMA_EXALLC	genus Slackiagenus Slackia|| id:ebi-a-GCST90017069	Weighted mode	6	0.675544	0.960953	0.513434	-1.20792	2.55901	1.9651	0.298817	12.923
ebi-a-GCST90017070	finngen_R9_CD2_TNK_LYMPHOMA_EXALLC	genus Streptococcusgenus Streptococcus|| id:ebi-a-GCST90017070	Weighted mode	12	-0.634486	0.972604	0.527567	-2.54079	1.27182	0.530208	0.078804	3.56733
ebi-a-GCST90017071	finngen_R9_CD2_TNK_LYMPHOMA_EXALLC	genus Subdoligranulumgenus Subdoligranulum|| id:ebi-a-GCST90017071	Weighted mode	10	-0.961183	0.783908	0.251258	-2.49764	0.575278	0.38244	0.0822787	1.77762
ebi-a-GCST90017072	finngen_R9_CD2_TNK_LYMPHOMA_EXALLC	genus Sutterellagenus Sutterella|| id:ebi-a-GCST90017072	Weighted mode	12	1.2167	0.870717	0.189854	-0.489907	2.92331	3.37603	0.612684	18.6027
ebi-a-GCST90017073	finngen_R9_CD2_TNK_LYMPHOMA_EXALLC	genus Terrisporobactergenus Terrisporobacter|| id:ebi-a-GCST90017073	Weighted mode	5	0.382119	0.715342	0.621527	-1.01995	1.78419	1.46539	0.360612	5.95475
ebi-a-GCST90017074	finngen_R9_CD2_TNK_LYMPHOMA_EXALLC	genus Turicibactergenus Turicibacter|| id:ebi-a-GCST90017074	Weighted mode	9	-1.12289	0.893289	0.244201	-2.87373	0.627959	0.325339	0.0564877	1.87378
ebi-a-GCST90017075	finngen_R9_CD2_TNK_LYMPHOMA_EXALLC	genus Tyzzerella3genus Tyzzerella3|| id:ebi-a-GCST90017075	Weighted mode	12	0.00776406	0.65801	0.990797	-1.28194	1.29746	1.00779	0.2775	3.66
ebi-a-GCST90017088	finngen_R9_CD2_TNK_LYMPHOMA_EXALLC	genus Veillonellagenus Veillonella|| id:ebi-a-GCST90017088	Weighted mode	5	-0.546528	0.878203	0.567447	-2.26781	1.17475	0.578957	0.103539	3.23733
ebi-a-GCST90017089	finngen_R9_CD2_TNK_LYMPHOMA_EXALLC	genus Victivallisgenus Victivallis|| id:ebi-a-GCST90017089	Weighted mode	10	-0.0581193	0.46567	0.903419	-0.970833	0.854594	0.943537	0.378768	2.35042
ebi-a-GCST90016994	finngen_R9_CD2_TNK_LYMPHOMA_EXALLC	genus ErysipelotrichaceaeUCG003genus ErysipelotrichaceaeUCG003|| id:ebi-a-GCST90016994	Inverse variance weighted	16	-0.296484	0.335834	0.377328	-0.954718	0.36175	0.743428	0.384921	1.43584
ebi-a-GCST90016994	finngen_R9_CD2_TNK_LYMPHOMA_EXALLC	genus ErysipelotrichaceaeUCG003genus ErysipelotrichaceaeUCG003|| id:ebi-a-GCST90016994	MR Egger	16	-0.796984	0.938627	0.410112	-2.63669	1.04272	0.450686	0.0715977	2.83693
ebi-a-GCST90016994	finngen_R9_CD2_TNK_LYMPHOMA_EXALLC	genus ErysipelotrichaceaeUCG003genus ErysipelotrichaceaeUCG003|| id:ebi-a-GCST90016994	Weighted median	16	-0.16605	0.463397	0.720094	-1.07431	0.742208	0.847003	0.341534	2.10057
ebi-a-GCST90016994	finngen_R9_CD2_TNK_LYMPHOMA_EXALLC	genus ErysipelotrichaceaeUCG003genus ErysipelotrichaceaeUCG003|| id:ebi-a-GCST90016994	Weighted mode	16	-0.238033	0.762513	0.759209	-1.73256	1.25649	0.788177	0.176831	3.51308
ebi-a-GCST90016930	finngen_R9_CD2_TNK_LYMPHOMA_EXALLC	family Christensenellaceaefamily Christensenellaceae|| id:ebi-a-GCST90016930	Inverse variance weighted	11	-0.28819	0.355416	0.41745	-0.984805	0.408425	0.749619	0.373512	1.50445
ebi-a-GCST90016930	finngen_R9_CD2_TNK_LYMPHOMA_EXALLC	family Christensenellaceaefamily Christensenellaceae|| id:ebi-a-GCST90016930	MR Egger	11	-0.568831	0.691601	0.432052	-1.92437	0.786707	0.566187	0.145968	2.19615
ebi-a-GCST90016930	finngen_R9_CD2_TNK_LYMPHOMA_EXALLC	family Christensenellaceaefamily Christensenellaceae|| id:ebi-a-GCST90016930	Weighted median	11	-0.234701	0.462341	0.61171	-1.14089	0.671489	0.790808	0.319535	1.95715
ebi-a-GCST90016930	finngen_R9_CD2_TNK_LYMPHOMA_EXALLC	family Christensenellaceaefamily Christensenellaceae|| id:ebi-a-GCST90016930	Weighted mode	11	-0.433448	0.552088	0.450591	-1.51554	0.648645	0.64827	0.219689	1.91295
ebi-a-GCST90016972	finngen_R9_CD2_TNK_LYMPHOMA_EXALLC	genus Blautiagenus Blautia || id:ebi-a-GCST90016972	Inverse variance weighted	12	0.206513	0.452315	0.647982	-0.680026	1.09305	1.22938	0.506604	2.98336
ebi-a-GCST90016972	finngen_R9_CD2_TNK_LYMPHOMA_EXALLC	genus Blautiagenus Blautia || id:ebi-a-GCST90016972	MR Egger	12	-1.15249	1.15493	0.341871	-3.41615	1.11118	0.315851	0.0328385	3.03795
ebi-a-GCST90016972	finngen_R9_CD2_TNK_LYMPHOMA_EXALLC	genus Blautiagenus Blautia || id:ebi-a-GCST90016972	Weighted median	12	0.40251	0.609491	0.508995	-0.792093	1.59711	1.49557	0.452896	4.93875
ebi-a-GCST90016972	finngen_R9_CD2_TNK_LYMPHOMA_EXALLC	genus Blautiagenus Blautia || id:ebi-a-GCST90016972	Weighted mode	12	0.453883	1.0425	0.671706	-1.58941	2.49718	1.57441	0.204046	12.1481
ebi-a-GCST90017029	finngen_R9_CD2_TNK_LYMPHOMA_EXALLC	genus Lachnospiragenus Lachnospira || id: ebi-a-GCST90017029	Inverse variance weighted	6	-0.202265	0.811649	0.803204	-1.7931	1.38857	0.816878	0.166444	4.0091
ebi-a-GCST90017029	finngen_R9_CD2_TNK_LYMPHOMA_EXALLC	genus Lachnospiragenus Lachnospira || id: ebi-a-GCST90017029	MR Egger	6	8.20285	3.83491	0.0992001	0.686419	15.7193	3651.34	1.98659	6.71116e+06
ebi-a-GCST90017029	finngen_R9_CD2_TNK_LYMPHOMA_EXALLC	genus Lachnospiragenus Lachnospira || id: ebi-a-GCST90017029	Weighted median	6	-0.82417	0.85446	0.33477	-2.49891	0.850573	0.438599	0.0821744	2.34099
ebi-a-GCST90017029	finngen_R9_CD2_TNK_LYMPHOMA_EXALLC	genus Lachnospiragenus Lachnospira || id: ebi-a-GCST90017029	Weighted mode	6	-1.53936	1.28881	0.285886	-4.06542	0.986707	0.214519	0.0171558	2.68239
