# Supplementary material for: Causal relationships between gut microbiota and lymphoma: a bidirectional Mendelian randomization study
Source: Front Cell Infect Microbiol. 2024 May 13;14:1374775. doi: 10.3389/fcimb.2024.1374775 (PMC11128559; doi:10.3389/fcimb.2024.1374775)
Supplement: Supplementary file 12 [file Table_10.xlsx]

## Sheet: Supplementary Table S10.
Supplementary Table S10. Full results of MR estimates for the association between gut microbiota and other and unspecified types of non-Hodgkin lymphoma
id.exposure	id.outcome	exposure	method	nsnp	b	se	pval	lo_ci	up_ci	or	or_lci95	or_uci95
ebi-a-GCST90017110	finngen_R9_CD2_NONHODGKIN_NAS_EXALLC	phylum Actinobacteriaphylum Actinobacteria|| id:ebi-a-GCST90017110	Inverse variance weighted	14	-0.248606	0.264609	0.347464	-0.767239	0.270028	0.779888	0.464293	1.31
ebi-a-GCST90017112	finngen_R9_CD2_NONHODGKIN_NAS_EXALLC	phylum Cyanobacteriaphylum Cyanobacteria|| id:ebi-a-GCST90017112	Inverse variance weighted	8	0.0327549	0.190727	0.863644	-0.341069	0.406579	1.0333	0.71101	1.50167
ebi-a-GCST90017113	finngen_R9_CD2_NONHODGKIN_NAS_EXALLC	phylum Euryarchaeotaphylum Euryarchaeota|| id:ebi-a-GCST90017113	Inverse variance weighted	11	-0.164514	0.150426	0.274109	-0.45935	0.130322	0.848306	0.631694	1.1392
ebi-a-GCST90017114	finngen_R9_CD2_NONHODGKIN_NAS_EXALLC	phylum Firmicutesphylum Firmicutes|| id:ebi-a-GCST90017114	Inverse variance weighted	15	0.045814	0.202518	0.821029	-0.351121	0.442749	1.04688	0.703898	1.55698
ebi-a-GCST90017115	finngen_R9_CD2_NONHODGKIN_NAS_EXALLC	phylum Lentisphaeraephylum Lentisphaerae|| id:ebi-a-GCST90017115	Inverse variance weighted	9	-0.328397	0.158123	0.0378155	-0.638318	-0.0184764	0.720077	0.52818	0.981693
ebi-a-GCST90017116	finngen_R9_CD2_NONHODGKIN_NAS_EXALLC	phylum Proteobacteriaphylum Proteobacteria|| id:ebi-a-GCST90017116	Inverse variance weighted	12	-0.137547	0.237869	0.563097	-0.603772	0.328677	0.871493	0.546746	1.38913
ebi-a-GCST90017117	finngen_R9_CD2_NONHODGKIN_NAS_EXALLC	phylum Tenericutesphylum Tenericutes|| id:ebi-a-GCST90017117	Inverse variance weighted	12	-0.0691299	0.196594	0.725109	-0.454454	0.316194	0.933205	0.634795	1.3719
ebi-a-GCST90017118	finngen_R9_CD2_NONHODGKIN_NAS_EXALLC	phylum Verrucomicrobiaphylum Verrucomicrobia|| id:ebi-a-GCST90017118	Inverse variance weighted	12	0.159118	0.241352	0.509717	-0.313931	0.632167	1.17248	0.730569	1.88168
ebi-a-GCST90016908	finngen_R9_CD2_NONHODGKIN_NAS_EXALLC	class Actinobacteria|| id:ebi-a-GCST90016908	Inverse variance weighted	14	-0.202145	0.202359	0.317822	-0.598769	0.194478	0.816976	0.549488	1.21468
ebi-a-GCST90016909	finngen_R9_CD2_NONHODGKIN_NAS_EXALLC	class Alphaproteobacteria|| id:ebi-a-GCST90016909	Inverse variance weighted	6	0.137494	0.346567	0.691565	-0.541778	0.816767	1.1474	0.581713	2.26317
ebi-a-GCST90016910	finngen_R9_CD2_NONHODGKIN_NAS_EXALLC	class Bacilli|| id:ebi-a-GCST90016910	Inverse variance weighted	18	-0.123415	0.192139	0.520664	-0.500007	0.253177	0.883897	0.606526	1.28811
ebi-a-GCST90016912	finngen_R9_CD2_NONHODGKIN_NAS_EXALLC	class Betaproteobacteria|| id:ebi-a-GCST90016912	Inverse variance weighted	10	-0.343836	0.337224	0.307914	-1.00479	0.317122	0.709045	0.36612	1.37317
ebi-a-GCST90016913	finngen_R9_CD2_NONHODGKIN_NAS_EXALLC	class Clostridia|| id:ebi-a-GCST90016913	Inverse variance weighted	11	0.376111	0.238693	0.115093	-0.0917273	0.84395	1.45661	0.912354	2.32553
ebi-a-GCST90016914	finngen_R9_CD2_NONHODGKIN_NAS_EXALLC	class Coriobacteriia|| id:ebi-a-GCST90016914	Inverse variance weighted	14	0.249907	0.278893	0.370218	-0.296724	0.796538	1.28391	0.743249	2.21785
ebi-a-GCST90016915	finngen_R9_CD2_NONHODGKIN_NAS_EXALLC	class Deltaproteobacteria|| id:ebi-a-GCST90016915	Inverse variance weighted	12	-0.0690909	0.263965	0.79352	-0.586462	0.44828	0.933242	0.556292	1.56562
ebi-a-GCST90016916	finngen_R9_CD2_NONHODGKIN_NAS_EXALLC	class Erysipelotrichia|| id:ebi-a-GCST90016916	Inverse variance weighted	13	-0.00700886	0.248121	0.977465	-0.493326	0.479309	0.993016	0.610592	1.61496
ebi-a-GCST90016917	finngen_R9_CD2_NONHODGKIN_NAS_EXALLC	class Gammaproteobacteria|| id:ebi-a-GCST90016917	Inverse variance weighted	6	-0.179193	0.35146	0.610154	-0.868055	0.509669	0.835944	0.419767	1.66474
ebi-a-GCST90016918	finngen_R9_CD2_NONHODGKIN_NAS_EXALLC	class Lentisphaeria|| id:ebi-a-GCST90016918	Inverse variance weighted	8	-0.338774	0.1805	0.0605365	-0.692554	0.0150058	0.712643	0.500297	1.01512
ebi-a-GCST90016919	finngen_R9_CD2_NONHODGKIN_NAS_EXALLC	class Melainabacteria|| id:ebi-a-GCST90016919	Inverse variance weighted	10	0.158927	0.159404	0.318763	-0.153506	0.471359	1.17225	0.857696	1.60217
ebi-a-GCST90016920	finngen_R9_CD2_NONHODGKIN_NAS_EXALLC	class Methanobacteria|| id:ebi-a-GCST90016920	Inverse variance weighted	9	-0.18374	0.137002	0.179874	-0.452264	0.0847851	0.832152	0.636186	1.08848
ebi-a-GCST90016921	finngen_R9_CD2_NONHODGKIN_NAS_EXALLC	class Mollicutes|| id:ebi-a-GCST90016921	Inverse variance weighted	12	-0.0691299	0.196594	0.725109	-0.454454	0.316194	0.933205	0.634795	1.3719
ebi-a-GCST90016922	finngen_R9_CD2_NONHODGKIN_NAS_EXALLC	class Negativicutes|| id:ebi-a-GCST90016922	Inverse variance weighted	12	-0.167837	0.247792	0.498198	-0.653509	0.317836	0.845492	0.520217	1.37415
ebi-a-GCST90016923	finngen_R9_CD2_NONHODGKIN_NAS_EXALLC	class Verrucomicrobiae|| id:ebi-a-GCST90016923	Inverse variance weighted	11	0.14047	0.24203	0.561655	-0.333908	0.614849	1.15082	0.71612	1.84938
ebi-a-GCST90017090	finngen_R9_CD2_NONHODGKIN_NAS_EXALLC	order Actinomycetales|| id:ebi-a-GCST90017090	Inverse variance weighted	4	-0.355344	0.319876	0.266619	-0.982301	0.271612	0.700932	0.374449	1.31208
ebi-a-GCST90017091	finngen_R9_CD2_NONHODGKIN_NAS_EXALLC	order Bacillales|| id:ebi-a-GCST90017091	Inverse variance weighted	8	-0.288305	0.130052	0.0266339	-0.543208	-0.0334028	0.749533	0.580882	0.967149
ebi-a-GCST90017094	finngen_R9_CD2_NONHODGKIN_NAS_EXALLC	order Burkholderiales|| id:ebi-a-GCST90017094	Inverse variance weighted	10	-0.331074	0.34784	0.341197	-1.01284	0.350691	0.718152	0.363186	1.42005
ebi-a-GCST90017095	finngen_R9_CD2_NONHODGKIN_NAS_EXALLC	order Clostridiales|| id:ebi-a-GCST90017095	Inverse variance weighted	12	0.538873	0.242638	0.0263585	0.0633016	1.01444	1.71407	1.06535	2.75783
ebi-a-GCST90017096	finngen_R9_CD2_NONHODGKIN_NAS_EXALLC	order Coriobacteriales|| id:ebi-a-GCST90017096	Inverse variance weighted	14	0.249907	0.278893	0.370218	-0.296724	0.796538	1.28391	0.743249	2.21785
ebi-a-GCST90017097	finngen_R9_CD2_NONHODGKIN_NAS_EXALLC	order Desulfovibrionales|| id:ebi-a-GCST90017097	Inverse variance weighted	11	-0.0626896	0.276043	0.820346	-0.603734	0.478355	0.939235	0.546766	1.61342
ebi-a-GCST90017098	finngen_R9_CD2_NONHODGKIN_NAS_EXALLC	order Enterobacteriales|| id:ebi-a-GCST90017098	Inverse variance weighted	7	0.49416	0.298071	0.0973458	-0.0900592	1.07838	1.63912	0.913877	2.93991
ebi-a-GCST90017099	finngen_R9_CD2_NONHODGKIN_NAS_EXALLC	order Erysipelotrichales|| id:ebi-a-GCST90017099	Inverse variance weighted	13	-0.00700886	0.248121	0.977465	-0.493326	0.479309	0.993016	0.610592	1.61496
ebi-a-GCST90017100	finngen_R9_CD2_NONHODGKIN_NAS_EXALLC	order Gastranaerophilales|| id:ebi-a-GCST90017100	Inverse variance weighted	9	0.172467	0.167292	0.302573	-0.155426	0.50036	1.18823	0.85605	1.64931
ebi-a-GCST90017101	finngen_R9_CD2_NONHODGKIN_NAS_EXALLC	order Lactobacillales|| id:ebi-a-GCST90017101	Inverse variance weighted	15	-0.230412	0.212478	0.278185	-0.646868	0.186044	0.794206	0.523683	1.20448
ebi-a-GCST90017102	finngen_R9_CD2_NONHODGKIN_NAS_EXALLC	order Methanobacteriales|| id:ebi-a-GCST90017102	Inverse variance weighted	9	-0.18374	0.137002	0.179874	-0.452264	0.0847851	0.832152	0.636186	1.08848
ebi-a-GCST90017103	finngen_R9_CD2_NONHODGKIN_NAS_EXALLC	order Mollicutes RF9|| id:ebi-a-GCST90017103	Inverse variance weighted	12	0.0362907	0.187968	0.846905	-0.332127	0.404709	1.03696	0.717396	1.49887
ebi-a-GCST90017104	finngen_R9_CD2_NONHODGKIN_NAS_EXALLC	order NB1n|| id:ebi-a-GCST90017104	Inverse variance weighted	12	-0.0704911	0.137912	0.609259	-0.340799	0.199816	0.931936	0.711202	1.22118
ebi-a-GCST90017105	finngen_R9_CD2_NONHODGKIN_NAS_EXALLC	order Pasteurellales|| id:ebi-a-GCST90017105	Inverse variance weighted	13	0.0474316	0.150621	0.752832	-0.247785	0.342648	1.04857	0.780528	1.40867
ebi-a-GCST90017106	finngen_R9_CD2_NONHODGKIN_NAS_EXALLC	order Rhodospirillales|| id:ebi-a-GCST90017106	Inverse variance weighted	13	0.0962128	0.159665	0.546779	-0.21673	0.409155	1.10099	0.805148	1.50555
ebi-a-GCST90017107	finngen_R9_CD2_NONHODGKIN_NAS_EXALLC	order Selenomonadales|| id:ebi-a-GCST90017107	Inverse variance weighted	12	-0.167837	0.247792	0.498198	-0.653509	0.317836	0.845492	0.520217	1.37415
ebi-a-GCST90017108	finngen_R9_CD2_NONHODGKIN_NAS_EXALLC	order Verrucomicrobiales|| id:ebi-a-GCST90017108	Inverse variance weighted	11	0.14047	0.24203	0.561655	-0.333908	0.614849	1.15082	0.71612	1.84938
ebi-a-GCST90017109	finngen_R9_CD2_NONHODGKIN_NAS_EXALLC	order Victivallales|| id:ebi-a-GCST90017109	Inverse variance weighted	8	-0.338774	0.1805	0.0605365	-0.692554	0.0150058	0.712643	0.500297	1.01512
ebi-a-GCST90016924	finngen_R9_CD2_NONHODGKIN_NAS_EXALLC	family Acidaminococcaceae|| id:ebi-a-GCST90016924	Inverse variance weighted	7	0.256387	0.240277	0.285951	-0.214556	0.727331	1.29225	0.806899	2.06955
ebi-a-GCST90016925	finngen_R9_CD2_NONHODGKIN_NAS_EXALLC	family Actinomycetaceae|| id:ebi-a-GCST90016925	Inverse variance weighted	4	-0.356085	0.319291	0.264749	-0.981896	0.269726	0.700413	0.3746	1.30961
ebi-a-GCST90016927	finngen_R9_CD2_NONHODGKIN_NAS_EXALLC	family Bacteroidaceae|| id:ebi-a-GCST90016927	Inverse variance weighted	8	0.203562	0.290838	0.483979	-0.36648	0.773604	1.22576	0.69317	2.16756
ebi-a-GCST90016928	finngen_R9_CD2_NONHODGKIN_NAS_EXALLC	family Bacteroidales S24 7group|| id:ebi-a-GCST90016928	Inverse variance weighted	8	-0.0197015	0.210048	0.925272	-0.431396	0.391993	0.980491	0.649602	1.47993
ebi-a-GCST90016931	finngen_R9_CD2_NONHODGKIN_NAS_EXALLC	family Clostridiaceae1|| id:ebi-a-GCST90016931	Inverse variance weighted	10	0.0738912	0.240946	0.759094	-0.398363	0.546145	1.07669	0.671418	1.72658
ebi-a-GCST90016932	finngen_R9_CD2_NONHODGKIN_NAS_EXALLC	family Clostridiales vadin BB60 group|| id:ebi-a-GCST90016932	Inverse variance weighted	15	-0.142449	0.165846	0.390383	-0.467507	0.182609	0.867232	0.626562	1.20035
ebi-a-GCST90016933	finngen_R9_CD2_NONHODGKIN_NAS_EXALLC	family Coriobacteriaceae|| id:ebi-a-GCST90016933	Inverse variance weighted	14	0.249907	0.278893	0.370218	-0.296724	0.796538	1.28391	0.743249	2.21785
ebi-a-GCST90016934	finngen_R9_CD2_NONHODGKIN_NAS_EXALLC	family Defluviitaleaceae|| id:ebi-a-GCST90016934	Inverse variance weighted	11	0.388113	0.18353	0.0344544	0.0283944	0.747831	1.4742	1.0288	2.11241
ebi-a-GCST90016935	finngen_R9_CD2_NONHODGKIN_NAS_EXALLC	family Desulfovibrionaceae|| id:ebi-a-GCST90016935	Inverse variance weighted	9	0.0733266	0.275151	0.789857	-0.465969	0.612622	1.07608	0.627527	1.84526
ebi-a-GCST90016936	finngen_R9_CD2_NONHODGKIN_NAS_EXALLC	family Enterobacteriaceae|| id:ebi-a-GCST90016936	Inverse variance weighted	7	0.49416	0.298071	0.0973458	-0.0900592	1.07838	1.63912	0.913877	2.93991
ebi-a-GCST90016937	finngen_R9_CD2_NONHODGKIN_NAS_EXALLC	family Erysipelotrichaceae|| id:ebi-a-GCST90016937	Inverse variance weighted	13	-0.00700886	0.248121	0.977465	-0.493326	0.479309	0.993016	0.610592	1.61496
ebi-a-GCST90016938	finngen_R9_CD2_NONHODGKIN_NAS_EXALLC	family Family XI|| id:ebi-a-GCST90016938	Inverse variance weighted	8	0.172325	0.12722	0.175564	-0.0770265	0.421676	1.18806	0.925865	1.52451
ebi-a-GCST90016939	finngen_R9_CD2_NONHODGKIN_NAS_EXALLC	family Family XIII|| id:ebi-a-GCST90016939	Inverse variance weighted	7	0.185118	0.324351	0.56818	-0.45061	0.820846	1.20336	0.637239	2.27242
ebi-a-GCST90016940	finngen_R9_CD2_NONHODGKIN_NAS_EXALLC	family Lachnospiraceae|| id:ebi-a-GCST90016940	Inverse variance weighted	16	0.346229	0.258887	0.181101	-0.16119	0.853648	1.41373	0.85113	2.3482
ebi-a-GCST90016941	finngen_R9_CD2_NONHODGKIN_NAS_EXALLC	family Lactobacillaceae|| id:ebi-a-GCST90016941	Inverse variance weighted	8	0.310435	0.202738	0.125717	-0.0869313	0.707801	1.36402	0.91674	2.02952
ebi-a-GCST90016942	finngen_R9_CD2_NONHODGKIN_NAS_EXALLC	family Methanobacteriaceae|| id:ebi-a-GCST90016942	Inverse variance weighted	9	-0.18374	0.137002	0.179874	-0.452264	0.0847851	0.832152	0.636186	1.08848
ebi-a-GCST90016943	finngen_R9_CD2_NONHODGKIN_NAS_EXALLC	family Oxalobacteraceae|| id:ebi-a-GCST90016943	Inverse variance weighted	14	0.0552861	0.120303	0.645835	-0.180508	0.29108	1.05684	0.834846	1.33787
ebi-a-GCST90016944	finngen_R9_CD2_NONHODGKIN_NAS_EXALLC	family Pasteurellaceae|| id:ebi-a-GCST90016944	Inverse variance weighted	13	0.0474316	0.150621	0.752832	-0.247785	0.342648	1.04857	0.780528	1.40867
ebi-a-GCST90016945	finngen_R9_CD2_NONHODGKIN_NAS_EXALLC	family Peptococcaceae|| id:ebi-a-GCST90016945	Inverse variance weighted	9	-0.199741	0.205842	0.331869	-0.603192	0.203711	0.818943	0.547063	1.22594
ebi-a-GCST90016946	finngen_R9_CD2_NONHODGKIN_NAS_EXALLC	family Peptostreptococcaceae|| id:ebi-a-GCST90016946	Inverse variance weighted	13	0.164493	0.195474	0.400064	-0.218637	0.547623	1.1788	0.803614	1.72914
ebi-a-GCST90016947	finngen_R9_CD2_NONHODGKIN_NAS_EXALLC	family Porphyromonadaceae|| id:ebi-a-GCST90016947	Inverse variance weighted	9	0.221885	0.391091	0.570478	-0.544654	0.988424	1.24843	0.580042	2.687
ebi-a-GCST90016948	finngen_R9_CD2_NONHODGKIN_NAS_EXALLC	family Prevotellaceae|| id:ebi-a-GCST90016948	Inverse variance weighted	16	-0.309002	0.22359	0.16697	-0.747238	0.129234	0.734179	0.473673	1.13796
ebi-a-GCST90016949	finngen_R9_CD2_NONHODGKIN_NAS_EXALLC	family Rhodospirillaceae|| id:ebi-a-GCST90016949	Inverse variance weighted	14	0.22435	0.156034	0.150483	-0.0814767	0.530177	1.25151	0.921754	1.69923
ebi-a-GCST90016951	finngen_R9_CD2_NONHODGKIN_NAS_EXALLC	family Ruminococcaceae|| id:ebi-a-GCST90016951	Inverse variance weighted	10	-0.0662083	0.273454	0.808688	-0.602177	0.469761	0.935936	0.547618	1.59961
ebi-a-GCST90016952	finngen_R9_CD2_NONHODGKIN_NAS_EXALLC	family Streptococcaceae|| id:ebi-a-GCST90016952	Inverse variance weighted	11	-0.00221893	0.250908	0.992944	-0.493998	0.48956	0.997784	0.610182	1.6316
ebi-a-GCST90016956	finngen_R9_CD2_NONHODGKIN_NAS_EXALLC	family Veillonellaceae|| id:ebi-a-GCST90016956	Inverse variance weighted	18	0.0995673	0.169062	0.555903	-0.231795	0.43093	1.10469	0.793109	1.53869
ebi-a-GCST90016957	finngen_R9_CD2_NONHODGKIN_NAS_EXALLC	family Verrucomicrobiaceae|| id:ebi-a-GCST90016957	Inverse variance weighted	11	0.140556	0.242086	0.561508	-0.333932	0.615043	1.15091	0.716102	1.84974
ebi-a-GCST90016958	finngen_R9_CD2_NONHODGKIN_NAS_EXALLC	family Victivallaceae|| id:ebi-a-GCST90016958	Inverse variance weighted	11	0.063033	0.134738	0.639914	-0.201054	0.32712	1.06506	0.817868	1.38697
ebi-a-GCST90016959	finngen_R9_CD2_NONHODGKIN_NAS_EXALLC	genus Actinomycesgenus Actinomyces|| id:ebi-a-GCST90016959	Inverse variance weighted	7	0.218305	0.291347	0.453679	-0.352735	0.789344	1.24397	0.702764	2.20195
ebi-a-GCST90016960	finngen_R9_CD2_NONHODGKIN_NAS_EXALLC	genus Adlercreutziagenus Adlercreutzia|| id:ebi-a-GCST90016960	Inverse variance weighted	8	-0.140455	0.214895	0.513373	-0.56165	0.280741	0.868963	0.570268	1.32411
ebi-a-GCST90016961	finngen_R9_CD2_NONHODGKIN_NAS_EXALLC	genus Akkermansiagenus Akkermansia|| id:ebi-a-GCST90016961	Inverse variance weighted	11	0.140567	0.241993	0.561327	-0.33374	0.614873	1.15093	0.71624	1.84942
ebi-a-GCST90016962	finngen_R9_CD2_NONHODGKIN_NAS_EXALLC	genus Alistipesgenus Alistipes|| id:ebi-a-GCST90016962	Inverse variance weighted	12	-0.213301	0.324866	0.51145	-0.850038	0.423436	0.807913	0.427399	1.5272
ebi-a-GCST90016963	finngen_R9_CD2_NONHODGKIN_NAS_EXALLC	genus Allisonellagenus Allisonella|| id:ebi-a-GCST90016963	Inverse variance weighted	8	-0.248815	0.174971	0.155017	-0.591758	0.0941288	0.779724	0.553353	1.0987
ebi-a-GCST90016964	finngen_R9_CD2_NONHODGKIN_NAS_EXALLC	genus Alloprevotellagenus Alloprevotella|| id:ebi-a-GCST90016964	Inverse variance weighted	5	0.0916179	0.161648	0.570868	-0.225213	0.408448	1.09595	0.798347	1.50448
ebi-a-GCST90016965	finngen_R9_CD2_NONHODGKIN_NAS_EXALLC	genus Anaerofilumgenus Anaerofilum|| id:ebi-a-GCST90016965	Inverse variance weighted	10	-0.0903255	0.171727	0.5989	-0.426911	0.24626	0.913634	0.652522	1.27923
ebi-a-GCST90016966	finngen_R9_CD2_NONHODGKIN_NAS_EXALLC	genus Anaerostipesgenus Anaerostipes|| id:ebi-a-GCST90016966	Inverse variance weighted	13	0.0834208	0.240461	0.728652	-0.387884	0.554725	1.087	0.678491	1.74146
ebi-a-GCST90016967	finngen_R9_CD2_NONHODGKIN_NAS_EXALLC	genus Anaerotruncusgenus Anaerotruncus|| id:ebi-a-GCST90016967	Inverse variance weighted	13	0.0225394	0.231101	0.922305	-0.430418	0.475497	1.0228	0.650237	1.60881
ebi-a-GCST90016968	finngen_R9_CD2_NONHODGKIN_NAS_EXALLC	genus Bacteroidesgenus Bacteroides|| id:ebi-a-GCST90016968	Inverse variance weighted	8	0.203562	0.290838	0.483979	-0.36648	0.773604	1.22576	0.69317	2.16756
ebi-a-GCST90016969	finngen_R9_CD2_NONHODGKIN_NAS_EXALLC	genus Barnesiellagenus Barnesiella|| id:ebi-a-GCST90016969	Inverse variance weighted	12	0.105485	0.224656	0.638685	-0.334841	0.54581	1.11125	0.715452	1.72601
ebi-a-GCST90016970	finngen_R9_CD2_NONHODGKIN_NAS_EXALLC	genus Bifidobacteriumgenus Bifidobacterium|| id:ebi-a-GCST90016970	Inverse variance weighted	12	0.00280475	0.2108	0.989384	-0.410363	0.415973	1.00281	0.663409	1.51584
ebi-a-GCST90016971	finngen_R9_CD2_NONHODGKIN_NAS_EXALLC	genus Bilophilagenus Bilophila|| id:ebi-a-GCST90016971	Inverse variance weighted	13	-0.120078	0.234702	0.608918	-0.580093	0.339937	0.886851	0.559846	1.40486
ebi-a-GCST90016974	finngen_R9_CD2_NONHODGKIN_NAS_EXALLC	genus Butyricimonasgenus Butyricimonas|| id:ebi-a-GCST90016974	Inverse variance weighted	13	-0.103813	0.200115	0.603924	-0.496039	0.288413	0.901394	0.608938	1.33431
ebi-a-GCST90016975	finngen_R9_CD2_NONHODGKIN_NAS_EXALLC	genus Butyrivibriogenus Butyrivibrio|| id:ebi-a-GCST90016975	Inverse variance weighted	15	-0.110185	0.105233	0.295073	-0.316443	0.0960722	0.895668	0.728737	1.10084
ebi-a-GCST90016976	finngen_R9_CD2_NONHODGKIN_NAS_EXALLC	genus Candidatus Soleaferreagenus Candidatus Soleaferrea|| id:ebi-a-GCST90016976	Inverse variance weighted	9	0.162997	0.218651	0.45599	-0.265559	0.591554	1.17703	0.766777	1.80679
ebi-a-GCST90016977	finngen_R9_CD2_NONHODGKIN_NAS_EXALLC	genus Catenibacteriumgenus Catenibacterium|| id:ebi-a-GCST90016977	Inverse variance weighted	4	0.0831732	0.209545	0.691425	-0.327536	0.493882	1.08673	0.720697	1.63867
ebi-a-GCST90016978	finngen_R9_CD2_NONHODGKIN_NAS_EXALLC	genus Christensenellaceae R 7groupgenus Christensenellaceae R 7group|| id:ebi-a-GCST90016978	Inverse variance weighted	8	-0.4738	0.309736	0.126094	-1.08088	0.133283	0.622632	0.339296	1.14257
ebi-a-GCST90016979	finngen_R9_CD2_NONHODGKIN_NAS_EXALLC	genus Clostridium innocuum groupgenus Clostridium innocuum group|| id:ebi-a-GCST90016979	Inverse variance weighted	8	0.254418	0.146562	0.0825808	-0.032844	0.541681	1.28971	0.967689	1.71889
ebi-a-GCST90016980	finngen_R9_CD2_NONHODGKIN_NAS_EXALLC	genus Clostridium sensustricto1genus Clostridium sensustricto1|| id:ebi-a-GCST90016980	Inverse variance weighted	6	-0.200786	0.258644	0.43757	-0.707729	0.306156	0.818087	0.492762	1.35819
ebi-a-GCST90016981	finngen_R9_CD2_NONHODGKIN_NAS_EXALLC	genus Collinsellagenus Collinsella|| id:ebi-a-GCST90016981	Inverse variance weighted	9	-0.497264	0.333183	0.135577	-1.1503	0.155775	0.608192	0.316541	1.16856
ebi-a-GCST90016982	finngen_R9_CD2_NONHODGKIN_NAS_EXALLC	genus Coprobactergenus Coprobacter|| id:ebi-a-GCST90016982	Inverse variance weighted	11	0.136394	0.180644	0.450223	-0.217668	0.490457	1.14613	0.804392	1.63306
ebi-a-GCST90016983	finngen_R9_CD2_NONHODGKIN_NAS_EXALLC	genus Coprococcus1genus Coprococcus1|| id:ebi-a-GCST90016983	Inverse variance weighted	11	0.0545262	0.275069	0.842867	-0.484609	0.593661	1.05604	0.615938	1.81061
ebi-a-GCST90016984	finngen_R9_CD2_NONHODGKIN_NAS_EXALLC	genus Coprococcus2genus Coprococcus2|| id:ebi-a-GCST90016984	Inverse variance weighted	8	-0.43511	0.283982	0.12548	-0.991715	0.121495	0.647194	0.37094	1.12918
ebi-a-GCST90016985	finngen_R9_CD2_NONHODGKIN_NAS_EXALLC	genus Coprococcus3genus Coprococcus3|| id:ebi-a-GCST90016985	Inverse variance weighted	8	0.137003	0.308644	0.657124	-0.467939	0.741945	1.14683	0.626292	2.10002
ebi-a-GCST90016986	finngen_R9_CD2_NONHODGKIN_NAS_EXALLC	genus Defluviitaleaceae UCG011genus Defluviitaleaceae UCG011|| id:ebi-a-GCST90016986	Inverse variance weighted	9	0.33741	0.205333	0.100335	-0.065043	0.739862	1.40131	0.937027	2.09565
ebi-a-GCST90016987	finngen_R9_CD2_NONHODGKIN_NAS_EXALLC	genus Desulfovibriogenus Desulfovibrio|| id:ebi-a-GCST90016987	Inverse variance weighted	9	0.225163	0.220864	0.307981	-0.20773	0.658057	1.25253	0.812427	1.93104
ebi-a-GCST90016988	finngen_R9_CD2_NONHODGKIN_NAS_EXALLC	genus Dialistergenus Dialister|| id:ebi-a-GCST90016988	Inverse variance weighted	11	0.185504	0.24265	0.444575	-0.29009	0.661097	1.20382	0.748196	1.93692
ebi-a-GCST90016989	finngen_R9_CD2_NONHODGKIN_NAS_EXALLC	genus Doreagenus Dorea|| id:ebi-a-GCST90016989	Inverse variance weighted	10	-0.142675	0.364341	0.695354	-0.856783	0.571432	0.867035	0.424526	1.7708
ebi-a-GCST90016990	finngen_R9_CD2_NONHODGKIN_NAS_EXALLC	genus Eggerthellagenus Eggerthella|| id:ebi-a-GCST90016990	Inverse variance weighted	9	-0.103195	0.216239	0.6332	-0.527024	0.320633	0.901951	0.590359	1.378
ebi-a-GCST90016991	finngen_R9_CD2_NONHODGKIN_NAS_EXALLC	genus Eisenbergiellagenus Eisenbergiella|| id:ebi-a-GCST90016991	Inverse variance weighted	11	0.0512363	0.147496	0.72831	-0.237856	0.340328	1.05257	0.788316	1.40541
ebi-a-GCST90016992	finngen_R9_CD2_NONHODGKIN_NAS_EXALLC	genus Enterorhabdusgenus Enterorhabdus|| id:ebi-a-GCST90016992	Inverse variance weighted	6	-0.024498	0.234348	0.916743	-0.483819	0.434823	0.9758	0.616425	1.54469
ebi-a-GCST90016993	finngen_R9_CD2_NONHODGKIN_NAS_EXALLC	genus Erysipelatoclostridiumgenus Erysipelatoclostridium|| id:ebi-a-GCST90016993	Inverse variance weighted	14	-0.0327064	0.16949	0.846983	-0.364907	0.299494	0.967823	0.694261	1.34918
ebi-a-GCST90016995	finngen_R9_CD2_NONHODGKIN_NAS_EXALLC	genus Escherichia Shigellagenus Escherichia Shigella|| id:ebi-a-GCST90016995	Inverse variance weighted	10	0.148426	0.238025	0.532908	-0.318103	0.614954	1.16001	0.727528	1.84957
ebi-a-GCST90016996	finngen_R9_CD2_NONHODGKIN_NAS_EXALLC	genus Eubacterium brachy groupgenus Eubacterium brachy group|| id:ebi-a-GCST90016996	Inverse variance weighted	10	-0.00539	0.133603	0.967819	-0.267252	0.256472	0.994624	0.76548	1.29236
ebi-a-GCST90016997	finngen_R9_CD2_NONHODGKIN_NAS_EXALLC	genus Eubacterium coprostanoligenes groupgenus Eubacterium coprostanoligenes group|| id:ebi-a-GCST90016997	Inverse variance weighted	12	0.0677604	0.252632	0.788531	-0.427398	0.562919	1.07011	0.652204	1.75579
ebi-a-GCST90016998	finngen_R9_CD2_NONHODGKIN_NAS_EXALLC	genus Eubacterium eligens groupgenus Eubacterium eligens group|| id:ebi-a-GCST90016998	Inverse variance weighted	6	-0.295487	0.318037	0.352839	-0.91884	0.327866	0.744169	0.398982	1.388
ebi-a-GCST90016999	finngen_R9_CD2_NONHODGKIN_NAS_EXALLC	genus Eubacterium fissicatena groupgenus Eubacterium fissicatena group|| id:ebi-a-GCST90016999	Inverse variance weighted	9	-0.0199556	0.141923	0.888179	-0.298125	0.258214	0.980242	0.742208	1.29462
ebi-a-GCST90017000	finngen_R9_CD2_NONHODGKIN_NAS_EXALLC	genus Eubacterium hallii groupgenus Eubacterium hallii group|| id:ebi-a-GCST90017000	Inverse variance weighted	14	0.118114	0.196914	0.548622	-0.267838	0.504066	1.12537	0.765032	1.65544
ebi-a-GCST90017001	finngen_R9_CD2_NONHODGKIN_NAS_EXALLC	genus Eubacterium nodatum groupgenus Eubacterium nodatum group|| id:ebi-a-GCST90017001	Inverse variance weighted	11	-0.17587	0.115555	0.12802	-0.402358	0.050618	0.838727	0.668741	1.05192
ebi-a-GCST90017003	finngen_R9_CD2_NONHODGKIN_NAS_EXALLC	genus Eubacterium rectale groupgenus Eubacterium rectale group|| id:ebi-a-GCST90017003	Inverse variance weighted	8	0.327447	0.31276	0.295119	-0.285563	0.940457	1.38742	0.751591	2.56115
ebi-a-GCST90017004	finngen_R9_CD2_NONHODGKIN_NAS_EXALLC	genus Eubacterium ruminantium groupgenus Eubacterium ruminantium group|| id:ebi-a-GCST90017004	Inverse variance weighted	18	-0.0771912	0.151836	0.611182	-0.374789	0.220407	0.925713	0.687434	1.24658
ebi-a-GCST90017005	finngen_R9_CD2_NONHODGKIN_NAS_EXALLC	genus Eubacterium ventriosum groupgenus Eubacterium ventriosum group|| id:ebi-a-GCST90017005	Inverse variance weighted	15	0.0534437	0.216113	0.804679	-0.370137	0.477024	1.0549	0.69064	1.61127
ebi-a-GCST90017006	finngen_R9_CD2_NONHODGKIN_NAS_EXALLC	genus Eubacterium xylanophilum groupgenus Eubacterium xylanophilum group|| id:ebi-a-GCST90017006	Inverse variance weighted	9	-0.0392409	0.258053	0.879135	-0.545024	0.466542	0.961519	0.579828	1.59447
ebi-a-GCST90017007	finngen_R9_CD2_NONHODGKIN_NAS_EXALLC	genus Faecalibacteriumgenus Faecalibacterium|| id:ebi-a-GCST90017007	Inverse variance weighted	10	0.133803	0.262589	0.610364	-0.380872	0.648478	1.14317	0.683266	1.91263
ebi-a-GCST90017008	finngen_R9_CD2_NONHODGKIN_NAS_EXALLC	genus Family XIII AD3011 groupgenus Family XIII AD3011 group|| id:ebi-a-GCST90017008	Inverse variance weighted	13	-0.450657	0.243211	0.0638901	-0.927351	0.0260367	0.637209	0.3956	1.02638
ebi-a-GCST90017009	finngen_R9_CD2_NONHODGKIN_NAS_EXALLC	genus Family XIII UCG001genus Family XIII UCG001|| id:ebi-a-GCST90017009	Inverse variance weighted	8	0.0959154	0.281814	0.733593	-0.456441	0.648272	1.10067	0.633534	1.91223
ebi-a-GCST90017010	finngen_R9_CD2_NONHODGKIN_NAS_EXALLC	genus Flavonifractorgenus Flavonifractor|| id:ebi-a-GCST90017010	Inverse variance weighted	5	0.600146	0.295437	0.042216	0.0210897	1.1792	1.82239	1.02131	3.25178
ebi-a-GCST90017011	finngen_R9_CD2_NONHODGKIN_NAS_EXALLC	genus Fusicatenibactergenus Fusicatenibacter|| id:ebi-a-GCST90017011	Inverse variance weighted	18	-0.0469984	0.239743	0.844582	-0.516895	0.422898	0.954089	0.596369	1.52638
ebi-a-GCST90017013	finngen_R9_CD2_NONHODGKIN_NAS_EXALLC	genus Haemophilusgenus Haemophilus|| id:ebi-a-GCST90017013	Inverse variance weighted	9	0.180255	0.178279	0.311978	-0.169173	0.529682	1.19752	0.844363	1.69839
ebi-a-GCST90017014	finngen_R9_CD2_NONHODGKIN_NAS_EXALLC	genus Holdemanellagenus Holdemanella|| id:ebi-a-GCST90017014	Inverse variance weighted	11	-0.0142152	0.154323	0.926608	-0.316688	0.288257	0.985885	0.728558	1.3341
ebi-a-GCST90017015	finngen_R9_CD2_NONHODGKIN_NAS_EXALLC	genus Holdemaniagenus Holdemania|| id:ebi-a-GCST90017015	Inverse variance weighted	14	-0.235712	0.165269	0.153801	-0.559639	0.088215	0.790008	0.571415	1.09222
ebi-a-GCST90017016	finngen_R9_CD2_NONHODGKIN_NAS_EXALLC	genus Howardellagenus Howardella|| id:ebi-a-GCST90017016	Inverse variance weighted	9	-0.108224	0.141294	0.443708	-0.38516	0.168713	0.897427	0.680342	1.18378
ebi-a-GCST90017017	finngen_R9_CD2_NONHODGKIN_NAS_EXALLC	genus Hungatellagenus Hungatella|| id:ebi-a-GCST90017017	Inverse variance weighted	5	0.134843	0.190695	0.479495	-0.238919	0.508606	1.14436	0.787479	1.66297
ebi-a-GCST90017018	finngen_R9_CD2_NONHODGKIN_NAS_EXALLC	genus Intestinibactergenus Intestinibacter|| id:ebi-a-GCST90017018	Inverse variance weighted	15	0.040645	0.181224	0.822539	-0.314554	0.395844	1.04148	0.730114	1.48564
ebi-a-GCST90017019	finngen_R9_CD2_NONHODGKIN_NAS_EXALLC	genus Intestinimonasgenus Intestinimonas|| id:ebi-a-GCST90017019	Inverse variance weighted	16	-0.0984701	0.173223	0.569723	-0.437987	0.241047	0.906223	0.645334	1.27258
ebi-a-GCST90017020	finngen_R9_CD2_NONHODGKIN_NAS_EXALLC	genus Lachnoclostridiumgenus Lachnoclostridium|| id:ebi-a-GCST90017020	Inverse variance weighted	13	-0.277252	0.234264	0.236611	-0.736409	0.181906	0.757864	0.47883	1.1995
ebi-a-GCST90017021	finngen_R9_CD2_NONHODGKIN_NAS_EXALLC	genus Lachnospiraceae FCS020 groupgenus Lachnospiraceae FCS020 group|| id:ebi-a-GCST90017021	Inverse variance weighted	12	-0.0349589	0.207174	0.866	-0.44102	0.371102	0.965645	0.64338	1.44933
ebi-a-GCST90017022	finngen_R9_CD2_NONHODGKIN_NAS_EXALLC	genus Lachnospiraceae NC2004 groupgenus Lachnospiraceae NC2004 group|| id:ebi-a-GCST90017022	Inverse variance weighted	9	0.0665292	0.206671	0.747521	-0.338545	0.471604	1.06879	0.712806	1.60256
ebi-a-GCST90017024	finngen_R9_CD2_NONHODGKIN_NAS_EXALLC	genus Lachnospiraceae NK4A136 groupgenus Lachnospiraceae NK4A136 group|| id:ebi-a-GCST90017024	Inverse variance weighted	15	-0.0129107	0.184366	0.944172	-0.374268	0.348446	0.987172	0.687793	1.41686
ebi-a-GCST90017025	finngen_R9_CD2_NONHODGKIN_NAS_EXALLC	genus Lachnospiraceae UCG001genus Lachnospiraceae UCG001|| id:ebi-a-GCST90017025	Inverse variance weighted	13	0.322788	0.171823	0.0602979	-0.0139848	0.659562	1.38097	0.986112	1.93394
ebi-a-GCST90017026	finngen_R9_CD2_NONHODGKIN_NAS_EXALLC	genus Lachnospiraceae UCG004genus Lachnospiraceae UCG004|| id:ebi-a-GCST90017026	Inverse variance weighted	12	0.311867	0.232011	0.178887	-0.142875	0.76661	1.36597	0.866862	2.15246
ebi-a-GCST90017027	finngen_R9_CD2_NONHODGKIN_NAS_EXALLC	genus Lachnospiraceae UCG008genus Lachnospiraceae UCG008|| id:ebi-a-GCST90017027	Inverse variance weighted	10	-0.128587	0.163401	0.431316	-0.448854	0.191679	0.879337	0.638359	1.21128
ebi-a-GCST90017028	finngen_R9_CD2_NONHODGKIN_NAS_EXALLC	genus Lachnospiraceae UCG010genus Lachnospiraceae UCG010|| id:ebi-a-GCST90017028	Inverse variance weighted	10	-0.0505846	0.251771	0.840765	-0.544055	0.442886	0.950674	0.58039	1.55719
ebi-a-GCST90017030	finngen_R9_CD2_NONHODGKIN_NAS_EXALLC	genus Lactobacillusgenus Lactobacillus|| id:ebi-a-GCST90017030	Inverse variance weighted	8	0.195643	0.166624	0.240332	-0.13094	0.522225	1.21609	0.87727	1.68577
ebi-a-GCST90017031	finngen_R9_CD2_NONHODGKIN_NAS_EXALLC	genus Lactococcusgenus Lactococcus|| id:ebi-a-GCST90017031	Inverse variance weighted	8	0.0212883	0.150414	0.88745	-0.273524	0.3161	1.02152	0.760694	1.37177
ebi-a-GCST90017032	finngen_R9_CD2_NONHODGKIN_NAS_EXALLC	genus Marvinbryantiagenus Marvinbryantia|| id:ebi-a-GCST90017032	Inverse variance weighted	10	0.0745374	0.278316	0.788841	-0.470961	0.620036	1.07739	0.624402	1.85899
ebi-a-GCST90017033	finngen_R9_CD2_NONHODGKIN_NAS_EXALLC	genus Methanobrevibactergenus Methanobrevibacter|| id:ebi-a-GCST90017033	Inverse variance weighted	6	-0.220165	0.172205	0.201072	-0.557687	0.117357	0.802386	0.572532	1.12452
ebi-a-GCST90017034	finngen_R9_CD2_NONHODGKIN_NAS_EXALLC	genus Odoribactergenus Odoribacter|| id:ebi-a-GCST90017034	Inverse variance weighted	7	0.277882	0.287955	0.334535	-0.286509	0.842274	1.32033	0.75088	2.32164
ebi-a-GCST90017035	finngen_R9_CD2_NONHODGKIN_NAS_EXALLC	genus Olsenellagenus Olsenella|| id:ebi-a-GCST90017035	Inverse variance weighted	10	-0.101301	0.121954	0.406171	-0.34033	0.137728	0.903661	0.711535	1.14766
ebi-a-GCST90017036	finngen_R9_CD2_NONHODGKIN_NAS_EXALLC	genus Oscillibactergenus Oscillibacter|| id:ebi-a-GCST90017036	Inverse variance weighted	13	-0.183784	0.208081	0.377109	-0.591623	0.224054	0.832115	0.553428	1.25114
ebi-a-GCST90017037	finngen_R9_CD2_NONHODGKIN_NAS_EXALLC	genus Oscillospiragenus Oscillospira|| id:ebi-a-GCST90017037	Inverse variance weighted	8	0.325958	0.23679	0.168645	-0.138151	0.790066	1.38536	0.870968	2.20354
ebi-a-GCST90017038	finngen_R9_CD2_NONHODGKIN_NAS_EXALLC	genus Oxalobactergenus Oxalobacter|| id:ebi-a-GCST90017038	Inverse variance weighted	11	-0.0743382	0.127707	0.5605	-0.324644	0.175968	0.928358	0.722785	1.1924
ebi-a-GCST90017039	finngen_R9_CD2_NONHODGKIN_NAS_EXALLC	genus Parabacteroidesgenus Parabacteroides|| id:ebi-a-GCST90017039	Inverse variance weighted	5	-0.205644	0.479342	0.667914	-1.14515	0.733866	0.814123	0.318175	2.08312
ebi-a-GCST90017040	finngen_R9_CD2_NONHODGKIN_NAS_EXALLC	genus Paraprevotellagenus Paraprevotella|| id:ebi-a-GCST90017040	Inverse variance weighted	13	-0.119296	0.185368	0.51986	-0.482617	0.244025	0.887545	0.617166	1.27638
ebi-a-GCST90017042	finngen_R9_CD2_NONHODGKIN_NAS_EXALLC	genus Peptococcusgenus Peptococcus|| id:ebi-a-GCST90017042	Inverse variance weighted	12	0.027207	0.134929	0.840199	-0.237254	0.291668	1.02758	0.788791	1.33866
ebi-a-GCST90017043	finngen_R9_CD2_NONHODGKIN_NAS_EXALLC	genus Phascolarctobacteriumgenus Phascolarctobacterium|| id:ebi-a-GCST90017043	Inverse variance weighted	7	0.497341	0.251241	0.0477555	0.00490868	0.989773	1.64434	1.00492	2.69062
ebi-a-GCST90017044	finngen_R9_CD2_NONHODGKIN_NAS_EXALLC	genus Prevotella7genus Prevotella7|| id:ebi-a-GCST90017044	Inverse variance weighted	11	0.0402094	0.120143	0.737866	-0.19527	0.275689	1.04103	0.822612	1.31744
ebi-a-GCST90017045	finngen_R9_CD2_NONHODGKIN_NAS_EXALLC	genus Prevotella9genus Prevotella9|| id:ebi-a-GCST90017045	Inverse variance weighted	15	-0.0653956	0.155119	0.673329	-0.369428	0.238637	0.936697	0.691129	1.26952
ebi-a-GCST90017046	finngen_R9_CD2_NONHODGKIN_NAS_EXALLC	genus Rikenellaceae RC9 gut groupgenus Rikenellaceae RC9 gut group|| id:ebi-a-GCST90017046	Inverse variance weighted	11	-0.0285288	0.115849	0.805482	-0.255592	0.198535	0.971874	0.774458	1.21961
ebi-a-GCST90017047	finngen_R9_CD2_NONHODGKIN_NAS_EXALLC	genus Romboutsiagenus Romboutsia|| id:ebi-a-GCST90017047	Inverse variance weighted	13	0.277383	0.20887	0.184171	-0.132001	0.686768	1.31967	0.87634	1.98728
ebi-a-GCST90017048	finngen_R9_CD2_NONHODGKIN_NAS_EXALLC	genus Roseburiagenus Roseburia|| id:ebi-a-GCST90017048	Inverse variance weighted	13	-0.0653432	0.249129	0.793101	-0.553636	0.42295	0.936746	0.574856	1.52646
ebi-a-GCST90017049	finngen_R9_CD2_NONHODGKIN_NAS_EXALLC	genus Ruminiclostridium5genus Ruminiclostridium5|| id:ebi-a-GCST90017049	Inverse variance weighted	11	0.0841614	0.266946	0.752553	-0.439054	0.607377	1.0878	0.644646	1.83561
ebi-a-GCST90017050	finngen_R9_CD2_NONHODGKIN_NAS_EXALLC	genus Ruminiclostridium6genus Ruminiclostridium6|| id:ebi-a-GCST90017050	Inverse variance weighted	15	-0.131031	0.197799	0.507687	-0.518717	0.256656	0.877191	0.595284	1.2926
ebi-a-GCST90017051	finngen_R9_CD2_NONHODGKIN_NAS_EXALLC	genus Ruminiclostridium9genus Ruminiclostridium9|| id:ebi-a-GCST90017051	Inverse variance weighted	8	0.487452	0.316943	0.124053	-0.133755	1.10866	1.62816	0.874804	3.03029
ebi-a-GCST90017052	finngen_R9_CD2_NONHODGKIN_NAS_EXALLC	genus Ruminococcaceae NK4A214 groupgenus Ruminococcaceae NK4A214 group|| id:ebi-a-GCST90017052	Inverse variance weighted	13	-0.181386	0.217413	0.404117	-0.607516	0.244744	0.834113	0.544702	1.27729
ebi-a-GCST90017053	finngen_R9_CD2_NONHODGKIN_NAS_EXALLC	genus Ruminococcaceae UCG002genus Ruminococcaceae UCG002|| id:ebi-a-GCST90017053	Inverse variance weighted	20	-0.235316	0.181728	0.195362	-0.591503	0.120871	0.790321	0.553495	1.12848
ebi-a-GCST90017054	finngen_R9_CD2_NONHODGKIN_NAS_EXALLC	genus Ruminococcaceae UCG003genus Ruminococcaceae UCG003|| id:ebi-a-GCST90017054	Inverse variance weighted	12	0.115088	0.261422	0.659765	-0.3973	0.627476	1.12197	0.672132	1.87288
ebi-a-GCST90017055	finngen_R9_CD2_NONHODGKIN_NAS_EXALLC	genus Ruminococcaceae UCG004genus Ruminococcaceae UCG004|| id:ebi-a-GCST90017055	Inverse variance weighted	11	-0.0473128	0.190746	0.804103	-0.421174	0.326549	0.953789	0.656276	1.38618
ebi-a-GCST90017056	finngen_R9_CD2_NONHODGKIN_NAS_EXALLC	genus Ruminococcaceae UCG005genus Ruminococcaceae UCG005|| id:ebi-a-GCST90017056	Inverse variance weighted	14	-0.0230844	0.209975	0.912458	-0.434635	0.388466	0.97718	0.647501	1.47472
ebi-a-GCST90017057	finngen_R9_CD2_NONHODGKIN_NAS_EXALLC	genus Ruminococcaceae UCG009genus Ruminococcaceae UCG009|| id:ebi-a-GCST90017057	Inverse variance weighted	11	-0.00853119	0.166038	0.959022	-0.333965	0.316902	0.991505	0.716079	1.37287
ebi-a-GCST90017058	finngen_R9_CD2_NONHODGKIN_NAS_EXALLC	genus Ruminococcaceae UCG010genus Ruminococcaceae UCG010|| id:ebi-a-GCST90017058	Inverse variance weighted	6	-0.380435	0.278337	0.171684	-0.925977	0.165106	0.683564	0.396144	1.17952
ebi-a-GCST90017059	finngen_R9_CD2_NONHODGKIN_NAS_EXALLC	genus Ruminococcaceae UCG011genus Ruminococcaceae UCG011|| id:ebi-a-GCST90017059	Inverse variance weighted	8	0.0942353	0.15093	0.532389	-0.201588	0.390059	1.09882	0.817432	1.47707
ebi-a-GCST90017060	finngen_R9_CD2_NONHODGKIN_NAS_EXALLC	genus Ruminococcaceae UCG013genus Ruminococcaceae UCG013|| id:ebi-a-GCST90017060	Inverse variance weighted	11	-0.0172388	0.237441	0.942123	-0.482624	0.448146	0.982909	0.617162	1.56541
ebi-a-GCST90017061	finngen_R9_CD2_NONHODGKIN_NAS_EXALLC	genus Ruminococcaceae UCG014genus Ruminococcaceae UCG014|| id:ebi-a-GCST90017061	Inverse variance weighted	10	0.0113157	0.217084	0.958428	-0.414168	0.4368	1.01138	0.66089	1.54775
ebi-a-GCST90017062	finngen_R9_CD2_NONHODGKIN_NAS_EXALLC	genus Ruminococcus1genus Ruminococcus1|| id:ebi-a-GCST90017062	Inverse variance weighted	10	0.178221	0.237393	0.452808	-0.287069	0.64351	1.19509	0.75046	1.90315
ebi-a-GCST90017063	finngen_R9_CD2_NONHODGKIN_NAS_EXALLC	genus Ruminococcus2genus Ruminococcus2|| id:ebi-a-GCST90017063	Inverse variance weighted	15	-0.115874	0.182335	0.525102	-0.473251	0.241503	0.890587	0.622974	1.27316
ebi-a-GCST90017064	finngen_R9_CD2_NONHODGKIN_NAS_EXALLC	genus Ruminococcus gauvreauii groupgenus Ruminococcus gauvreauii group|| id:ebi-a-GCST90017064	Inverse variance weighted	11	-0.0442233	0.252522	0.86098	-0.539167	0.450721	0.95674	0.583234	1.56944
ebi-a-GCST90017065	finngen_R9_CD2_NONHODGKIN_NAS_EXALLC	genus Ruminococcus gnavus groupgenus Ruminococcus gnavus group|| id:ebi-a-GCST90017065	Inverse variance weighted	11	0.0457356	0.188837	0.808629	-0.324386	0.415857	1.0468	0.722971	1.51567
ebi-a-GCST90017066	finngen_R9_CD2_NONHODGKIN_NAS_EXALLC	genus Ruminococcus torques groupgenus Ruminococcus torques group|| id:ebi-a-GCST90017066	Inverse variance weighted	7	0.522411	0.344455	0.129359	-0.15272	1.19754	1.68609	0.85837	3.31197
ebi-a-GCST90017067	finngen_R9_CD2_NONHODGKIN_NAS_EXALLC	genus Sellimonasgenus Sellimonas|| id:ebi-a-GCST90017067	Inverse variance weighted	9	0.149029	0.117897	0.206207	-0.0820484	0.380106	1.16071	0.921227	1.46244
ebi-a-GCST90017068	finngen_R9_CD2_NONHODGKIN_NAS_EXALLC	genus Senegalimassiliagenus Senegalimassilia|| id:ebi-a-GCST90017068	Inverse variance weighted	5	0.0159178	0.26242	0.951632	-0.498425	0.53026	1.01605	0.607487	1.69937
ebi-a-GCST90017069	finngen_R9_CD2_NONHODGKIN_NAS_EXALLC	genus Slackiagenus Slackia|| id:ebi-a-GCST90017069	Inverse variance weighted	6	-0.512848	0.217437	0.0183438	-0.939025	-0.0866713	0.598788	0.391009	0.916978
ebi-a-GCST90017070	finngen_R9_CD2_NONHODGKIN_NAS_EXALLC	genus Streptococcusgenus Streptococcus|| id:ebi-a-GCST90017070	Inverse variance weighted	12	-0.104495	0.241773	0.665593	-0.578371	0.36938	0.900779	0.560811	1.44684
ebi-a-GCST90017071	finngen_R9_CD2_NONHODGKIN_NAS_EXALLC	genus Subdoligranulumgenus Subdoligranulum|| id:ebi-a-GCST90017071	Inverse variance weighted	10	0.118395	0.243367	0.626621	-0.358604	0.595395	1.12569	0.698651	1.81375
ebi-a-GCST90017072	finngen_R9_CD2_NONHODGKIN_NAS_EXALLC	genus Sutterellagenus Sutterella|| id:ebi-a-GCST90017072	Inverse variance weighted	12	0.416277	0.274554	0.129471	-0.12185	0.954403	1.51631	0.885281	2.59712
ebi-a-GCST90017073	finngen_R9_CD2_NONHODGKIN_NAS_EXALLC	genus Terrisporobactergenus Terrisporobacter|| id:ebi-a-GCST90017073	Inverse variance weighted	5	0.0374036	0.247859	0.880049	-0.448399	0.523206	1.03811	0.63865	1.68743
ebi-a-GCST90017074	finngen_R9_CD2_NONHODGKIN_NAS_EXALLC	genus Turicibactergenus Turicibacter|| id:ebi-a-GCST90017074	Inverse variance weighted	9	-0.310262	0.23366	0.184232	-0.768235	0.147711	0.733255	0.463831	1.15918
ebi-a-GCST90017075	finngen_R9_CD2_NONHODGKIN_NAS_EXALLC	genus Tyzzerella3genus Tyzzerella3|| id:ebi-a-GCST90017075	Inverse variance weighted	12	-0.208791	0.138098	0.130558	-0.479463	0.061881	0.811565	0.619116	1.06384
ebi-a-GCST90017088	finngen_R9_CD2_NONHODGKIN_NAS_EXALLC	genus Veillonellagenus Veillonella|| id:ebi-a-GCST90017088	Inverse variance weighted	5	-0.350736	0.379185	0.354979	-1.09394	0.392465	0.704169	0.334895	1.48063
ebi-a-GCST90017089	finngen_R9_CD2_NONHODGKIN_NAS_EXALLC	genus Victivallisgenus Victivallis|| id:ebi-a-GCST90017089	Inverse variance weighted	10	-0.0976374	0.123958	0.430892	-0.340595	0.14532	0.906978	0.711347	1.15641
ebi-a-GCST90017111	finngen_R9_CD2_NONHODGKIN_NAS_EXALLC	phylum Bacteroidetesphylum Bacteroidetes|| id:ebi-a-GCST90017111	Inverse variance weighted (multiplicative random effects)	10	-0.211468	0.372114	0.569838	-0.940811	0.517875	0.809395	0.390311	1.67846
ebi-a-GCST90016911	finngen_R9_CD2_NONHODGKIN_NAS_EXALLC	class Bacteroidia|| id:ebi-a-GCST90016911	Inverse variance weighted (multiplicative random effects)	13	-0.101609	0.301072	0.735746	-0.69171	0.488491	0.903382	0.500719	1.62986
ebi-a-GCST90017092	finngen_R9_CD2_NONHODGKIN_NAS_EXALLC	order Bacteroidales|| id:ebi-a-GCST90017092	Inverse variance weighted (multiplicative random effects)	13	-0.101609	0.301072	0.735746	-0.69171	0.488491	0.903382	0.500719	1.62986
ebi-a-GCST90017093	finngen_R9_CD2_NONHODGKIN_NAS_EXALLC	order Bifidobacteriales|| id:ebi-a-GCST90017093	Inverse variance weighted (multiplicative random effects)	11	-0.0778024	0.287425	0.786631	-0.641156	0.485551	0.925147	0.526683	1.62507
ebi-a-GCST90016926	finngen_R9_CD2_NONHODGKIN_NAS_EXALLC	family Alcaligenaceae|| id:ebi-a-GCST90016926	Inverse variance weighted (multiplicative random effects)	11	-0.385169	0.390093	0.323459	-1.14975	0.379414	0.680336	0.316716	1.46143
ebi-a-GCST90016929	finngen_R9_CD2_NONHODGKIN_NAS_EXALLC	family Bifidobacteriaceae|| id:ebi-a-GCST90016929	Inverse variance weighted (multiplicative random effects)	11	-0.0778024	0.287425	0.786631	-0.641156	0.485551	0.925147	0.526683	1.62507
ebi-a-GCST90016950	finngen_R9_CD2_NONHODGKIN_NAS_EXALLC	family Rikenellaceae|| id:ebi-a-GCST90016950	Inverse variance weighted (multiplicative random effects)	16	-0.0650292	0.275427	0.813352	-0.604865	0.474807	0.93704	0.546148	1.6077
ebi-a-GCST90016973	finngen_R9_CD2_NONHODGKIN_NAS_EXALLC	genus Butyricicoccusgenus Butyricicoccus|| id:ebi-a-GCST90016973	Inverse variance weighted (multiplicative random effects)	8	-0.298866	0.398633	0.453419	-1.08019	0.482454	0.741659	0.339532	1.62005
ebi-a-GCST90017002	finngen_R9_CD2_NONHODGKIN_NAS_EXALLC	genus Eubacterium oxidoreducens groupgenus Eubacterium oxidoreducens group|| id:ebi-a-GCST90017002	Inverse variance weighted (multiplicative random effects)	5	0.294587	0.346307	0.394961	-0.384174	0.973348	1.34257	0.681013	2.64679
ebi-a-GCST90017012	finngen_R9_CD2_NONHODGKIN_NAS_EXALLC	genus Gordonibactergenus Gordonibacter|| id:ebi-a-GCST90017012	Inverse variance weighted (multiplicative random effects)	11	0.231387	0.165922	0.163151	-0.0938204	0.556593	1.26035	0.910446	1.74472
ebi-a-GCST90017023	finngen_R9_CD2_NONHODGKIN_NAS_EXALLC	genus Lachnospiraceae ND3007 groupgenus Lachnospiraceae ND3007 group|| id:ebi-a-GCST90017023	Inverse variance weighted (multiplicative random effects)	3	-0.180335	1.06895	0.866031	-2.27548	1.91481	0.83499	0.102747	6.78567
ebi-a-GCST90017041	finngen_R9_CD2_NONHODGKIN_NAS_EXALLC	genus Parasutterellagenus Parasutterella|| id:ebi-a-GCST90017041	Inverse variance weighted (multiplicative random effects)	14	-0.147429	0.239403	0.538015	-0.616659	0.321802	0.862924	0.539745	1.37961
ebi-a-GCST90017110	finngen_R9_CD2_NONHODGKIN_NAS_EXALLC	phylum Actinobacteriaphylum Actinobacteria|| id:ebi-a-GCST90017110	MR Egger	14	1.79538	0.964637	0.0873822	-0.0953075	3.68607	6.02177	0.909093	39.8877
ebi-a-GCST90017111	finngen_R9_CD2_NONHODGKIN_NAS_EXALLC	phylum Bacteroidetesphylum Bacteroidetes|| id:ebi-a-GCST90017111	MR Egger	10	-0.542953	0.865725	0.548028	-2.23977	1.15387	0.58103	0.106482	3.17043
ebi-a-GCST90017112	finngen_R9_CD2_NONHODGKIN_NAS_EXALLC	phylum Cyanobacteriaphylum Cyanobacteria|| id:ebi-a-GCST90017112	MR Egger	8	-0.217584	0.678945	0.759477	-1.54832	1.11315	0.80446	0.212606	3.04393
ebi-a-GCST90017113	finngen_R9_CD2_NONHODGKIN_NAS_EXALLC	phylum Euryarchaeotaphylum Euryarchaeota|| id:ebi-a-GCST90017113	MR Egger	11	0.403773	0.674757	0.564328	-0.91875	1.7263	1.49746	0.399018	5.6198
ebi-a-GCST90017114	finngen_R9_CD2_NONHODGKIN_NAS_EXALLC	phylum Firmicutesphylum Firmicutes|| id:ebi-a-GCST90017114	MR Egger	15	0.0420386	0.471574	0.930325	-0.882246	0.966323	1.04293	0.413852	2.62826
ebi-a-GCST90017115	finngen_R9_CD2_NONHODGKIN_NAS_EXALLC	phylum Lentisphaeraephylum Lentisphaerae|| id:ebi-a-GCST90017115	MR Egger	9	0.105618	0.621157	0.869792	-1.11185	1.32309	1.1114	0.32895	3.75499
ebi-a-GCST90017116	finngen_R9_CD2_NONHODGKIN_NAS_EXALLC	phylum Proteobacteriaphylum Proteobacteria|| id:ebi-a-GCST90017116	MR Egger	12	0.123811	0.665672	0.856168	-1.18091	1.42853	1.1318	0.307	4.17256
ebi-a-GCST90017117	finngen_R9_CD2_NONHODGKIN_NAS_EXALLC	phylum Tenericutesphylum Tenericutes|| id:ebi-a-GCST90017117	MR Egger	12	-0.221627	0.670556	0.747833	-1.53592	1.09266	0.801214	0.215258	2.98221
ebi-a-GCST90017118	finngen_R9_CD2_NONHODGKIN_NAS_EXALLC	phylum Verrucomicrobiaphylum Verrucomicrobia|| id:ebi-a-GCST90017118	MR Egger	12	-0.622824	0.608829	0.330424	-1.81613	0.570481	0.536428	0.162654	1.76912
ebi-a-GCST90016908	finngen_R9_CD2_NONHODGKIN_NAS_EXALLC	class Actinobacteria|| id:ebi-a-GCST90016908	MR Egger	14	0.157564	0.583059	0.79157	-0.985231	1.30036	1.17066	0.373353	3.67061
ebi-a-GCST90016909	finngen_R9_CD2_NONHODGKIN_NAS_EXALLC	class Alphaproteobacteria|| id:ebi-a-GCST90016909	MR Egger	6	1.4409	1.17514	0.287387	-0.862366	3.74417	4.22451	0.422162	42.2741
ebi-a-GCST90016910	finngen_R9_CD2_NONHODGKIN_NAS_EXALLC	class Bacilli|| id:ebi-a-GCST90016910	MR Egger	18	0.412164	0.528448	0.446804	-0.623594	1.44792	1.51008	0.536014	4.25426
ebi-a-GCST90016911	finngen_R9_CD2_NONHODGKIN_NAS_EXALLC	class Bacteroidia|| id:ebi-a-GCST90016911	MR Egger	13	-0.523701	0.619377	0.415829	-1.73768	0.690278	0.592324	0.175928	1.99427
ebi-a-GCST90016912	finngen_R9_CD2_NONHODGKIN_NAS_EXALLC	class Betaproteobacteria|| id:ebi-a-GCST90016912	MR Egger	10	-1.33817	1.07273	0.247514	-3.44073	0.764385	0.262324	0.0320412	2.14767
ebi-a-GCST90016913	finngen_R9_CD2_NONHODGKIN_NAS_EXALLC	class Clostridia|| id:ebi-a-GCST90016913	MR Egger	11	-0.216879	0.628104	0.737809	-1.44796	1.01421	0.805028	0.235049	2.75717
ebi-a-GCST90016914	finngen_R9_CD2_NONHODGKIN_NAS_EXALLC	class Coriobacteriia|| id:ebi-a-GCST90016914	MR Egger	14	1.51089	1.1249	0.204082	-0.693923	3.7157	4.53075	0.499612	41.0873
ebi-a-GCST90016915	finngen_R9_CD2_NONHODGKIN_NAS_EXALLC	class Deltaproteobacteria|| id:ebi-a-GCST90016915	MR Egger	12	1.61851	1.13019	0.182634	-0.596675	3.83369	5.04555	0.550639	46.2327
ebi-a-GCST90016916	finngen_R9_CD2_NONHODGKIN_NAS_EXALLC	class Erysipelotrichia|| id:ebi-a-GCST90016916	MR Egger	13	-0.31482	1.07298	0.774673	-2.41787	1.78823	0.72992	0.0891113	5.97886
ebi-a-GCST90016917	finngen_R9_CD2_NONHODGKIN_NAS_EXALLC	class Gammaproteobacteria|| id:ebi-a-GCST90016917	MR Egger	6	-0.344668	1.18129	0.784966	-2.65999	1.97066	0.708455	0.0699488	7.17538
ebi-a-GCST90016918	finngen_R9_CD2_NONHODGKIN_NAS_EXALLC	class Lentisphaeria|| id:ebi-a-GCST90016918	MR Egger	8	0.0934764	0.668571	0.893381	-1.21692	1.40388	1.09798	0.29614	4.07095
ebi-a-GCST90016919	finngen_R9_CD2_NONHODGKIN_NAS_EXALLC	class Melainabacteria|| id:ebi-a-GCST90016919	MR Egger	10	0.054331	0.482481	0.913116	-0.891333	0.999995	1.05583	0.410109	2.71827
ebi-a-GCST90016920	finngen_R9_CD2_NONHODGKIN_NAS_EXALLC	class Methanobacteria|| id:ebi-a-GCST90016920	MR Egger	9	0.133428	0.539614	0.811798	-0.924215	1.19107	1.14274	0.396843	3.29061
ebi-a-GCST90016921	finngen_R9_CD2_NONHODGKIN_NAS_EXALLC	class Mollicutes|| id:ebi-a-GCST90016921	MR Egger	12	-0.221627	0.670556	0.747833	-1.53592	1.09266	0.801214	0.215258	2.98221
ebi-a-GCST90016922	finngen_R9_CD2_NONHODGKIN_NAS_EXALLC	class Negativicutes|| id:ebi-a-GCST90016922	MR Egger	12	-1.17379	0.851078	0.197902	-2.8419	0.494325	0.309194	0.0583147	1.63939
ebi-a-GCST90016923	finngen_R9_CD2_NONHODGKIN_NAS_EXALLC	class Verrucomicrobiae|| id:ebi-a-GCST90016923	MR Egger	11	0.229562	0.857827	0.795032	-1.45178	1.9109	1.25805	0.234153	6.7592
ebi-a-GCST90017090	finngen_R9_CD2_NONHODGKIN_NAS_EXALLC	order Actinomycetales|| id:ebi-a-GCST90017090	MR Egger	4	-0.939329	0.720721	0.322312	-2.35194	0.473284	0.39089	0.0951842	1.60526
ebi-a-GCST90017091	finngen_R9_CD2_NONHODGKIN_NAS_EXALLC	order Bacillales|| id:ebi-a-GCST90017091	MR Egger	8	-0.218042	0.548581	0.704779	-1.29326	0.857177	0.804092	0.274375	2.3565
ebi-a-GCST90017092	finngen_R9_CD2_NONHODGKIN_NAS_EXALLC	order Bacteroidales|| id:ebi-a-GCST90017092	MR Egger	13	-0.523701	0.619377	0.415829	-1.73768	0.690278	0.592324	0.175928	1.99427
ebi-a-GCST90017093	finngen_R9_CD2_NONHODGKIN_NAS_EXALLC	order Bifidobacteriales|| id:ebi-a-GCST90017093	MR Egger	11	0.81827	0.938145	0.405755	-1.02049	2.65703	2.26658	0.360417	14.2539
ebi-a-GCST90017094	finngen_R9_CD2_NONHODGKIN_NAS_EXALLC	order Burkholderiales|| id:ebi-a-GCST90017094	MR Egger	10	-1.33394	1.10458	0.26167	-3.49891	0.831029	0.263437	0.0302302	2.29568
ebi-a-GCST90017095	finngen_R9_CD2_NONHODGKIN_NAS_EXALLC	order Clostridiales|| id:ebi-a-GCST90017095	MR Egger	12	-0.0485006	0.644472	0.941495	-1.31167	1.21466	0.952657	0.269371	3.36916
ebi-a-GCST90017096	finngen_R9_CD2_NONHODGKIN_NAS_EXALLC	order Coriobacteriales|| id:ebi-a-GCST90017096	MR Egger	14	1.51089	1.1249	0.204082	-0.693923	3.7157	4.53075	0.499612	41.0873
ebi-a-GCST90017097	finngen_R9_CD2_NONHODGKIN_NAS_EXALLC	order Desulfovibrionales|| id:ebi-a-GCST90017097	MR Egger	11	1.84065	1.06129	0.116884	-0.239483	3.92079	6.30066	0.787034	50.4404
ebi-a-GCST90017098	finngen_R9_CD2_NONHODGKIN_NAS_EXALLC	order Enterobacteriales|| id:ebi-a-GCST90017098	MR Egger	7	0.264917	1.78211	0.887636	-3.22801	3.75784	1.30332	0.0396363	42.8559
ebi-a-GCST90017099	finngen_R9_CD2_NONHODGKIN_NAS_EXALLC	order Erysipelotrichales|| id:ebi-a-GCST90017099	MR Egger	13	-0.31482	1.07298	0.774673	-2.41787	1.78823	0.72992	0.0891113	5.97886
ebi-a-GCST90017100	finngen_R9_CD2_NONHODGKIN_NAS_EXALLC	order Gastranaerophilales|| id:ebi-a-GCST90017100	MR Egger	9	-0.00493683	0.507655	0.992512	-0.999941	0.990067	0.995075	0.367901	2.69142
ebi-a-GCST90017101	finngen_R9_CD2_NONHODGKIN_NAS_EXALLC	order Lactobacillales|| id:ebi-a-GCST90017101	MR Egger	15	0.409194	0.550224	0.470295	-0.669245	1.48763	1.5056	0.512095	4.4266
ebi-a-GCST90017102	finngen_R9_CD2_NONHODGKIN_NAS_EXALLC	order Methanobacteriales|| id:ebi-a-GCST90017102	MR Egger	9	0.133428	0.539614	0.811798	-0.924215	1.19107	1.14274	0.396843	3.29061
ebi-a-GCST90017103	finngen_R9_CD2_NONHODGKIN_NAS_EXALLC	order Mollicutes RF9|| id:ebi-a-GCST90017103	MR Egger	12	-0.0638103	0.575289	0.913875	-1.19138	1.06376	0.938183	0.303803	2.89723
ebi-a-GCST90017104	finngen_R9_CD2_NONHODGKIN_NAS_EXALLC	order NB1n|| id:ebi-a-GCST90017104	MR Egger	12	0.886421	0.537688	0.130251	-0.167447	1.94029	2.42643	0.845821	6.96076
ebi-a-GCST90017105	finngen_R9_CD2_NONHODGKIN_NAS_EXALLC	order Pasteurellales|| id:ebi-a-GCST90017105	MR Egger	13	0.349869	0.322366	0.300994	-0.281968	0.981707	1.41888	0.754298	2.66901
ebi-a-GCST90017106	finngen_R9_CD2_NONHODGKIN_NAS_EXALLC	order Rhodospirillales|| id:ebi-a-GCST90017106	MR Egger	13	0.644919	0.625589	0.324722	-0.581235	1.87107	1.90583	0.559208	6.49526
ebi-a-GCST90017107	finngen_R9_CD2_NONHODGKIN_NAS_EXALLC	order Selenomonadales|| id:ebi-a-GCST90017107	MR Egger	12	-1.17379	0.851078	0.197902	-2.8419	0.494325	0.309194	0.0583147	1.63939
ebi-a-GCST90017108	finngen_R9_CD2_NONHODGKIN_NAS_EXALLC	order Verrucomicrobiales|| id:ebi-a-GCST90017108	MR Egger	11	0.229562	0.857827	0.795032	-1.45178	1.9109	1.25805	0.234153	6.7592
ebi-a-GCST90017109	finngen_R9_CD2_NONHODGKIN_NAS_EXALLC	order Victivallales|| id:ebi-a-GCST90017109	MR Egger	8	0.0934764	0.668571	0.893381	-1.21692	1.40388	1.09798	0.29614	4.07095
ebi-a-GCST90016924	finngen_R9_CD2_NONHODGKIN_NAS_EXALLC	family Acidaminococcaceae|| id:ebi-a-GCST90016924	MR Egger	7	0.630449	0.727456	0.42576	-0.795366	2.05626	1.87845	0.451416	7.81671
ebi-a-GCST90016925	finngen_R9_CD2_NONHODGKIN_NAS_EXALLC	family Actinomycetaceae|| id:ebi-a-GCST90016925	MR Egger	4	-0.940682	0.71677	0.319774	-2.34555	0.464187	0.390362	0.0957944	1.59072
ebi-a-GCST90016926	finngen_R9_CD2_NONHODGKIN_NAS_EXALLC	family Alcaligenaceae|| id:ebi-a-GCST90016926	MR Egger	11	-1.52182	1.85154	0.432357	-5.15083	2.1072	0.218315	0.00579457	8.22519
ebi-a-GCST90016927	finngen_R9_CD2_NONHODGKIN_NAS_EXALLC	family Bacteroidaceae|| id:ebi-a-GCST90016927	MR Egger	8	1.78965	1.53961	0.289213	-1.22799	4.80729	5.98735	0.29288	122.4
ebi-a-GCST90016928	finngen_R9_CD2_NONHODGKIN_NAS_EXALLC	family Bacteroidales S24 7group|| id:ebi-a-GCST90016928	MR Egger	8	0.633159	0.87274	0.495466	-1.07741	2.34373	1.88355	0.340476	10.42
ebi-a-GCST90016929	finngen_R9_CD2_NONHODGKIN_NAS_EXALLC	family Bifidobacteriaceae|| id:ebi-a-GCST90016929	MR Egger	11	0.81827	0.938145	0.405755	-1.02049	2.65703	2.26658	0.360417	14.2539
ebi-a-GCST90016931	finngen_R9_CD2_NONHODGKIN_NAS_EXALLC	family Clostridiaceae1|| id:ebi-a-GCST90016931	MR Egger	10	-0.182296	0.742002	0.812115	-1.63662	1.27203	0.833355	0.194637	3.56808
ebi-a-GCST90016932	finngen_R9_CD2_NONHODGKIN_NAS_EXALLC	family Clostridiales vadin BB60 group|| id:ebi-a-GCST90016932	MR Egger	15	-0.348545	0.466898	0.468644	-1.26367	0.566575	0.705714	0.282616	1.76222
ebi-a-GCST90016933	finngen_R9_CD2_NONHODGKIN_NAS_EXALLC	family Coriobacteriaceae|| id:ebi-a-GCST90016933	MR Egger	14	1.51089	1.1249	0.204082	-0.693923	3.7157	4.53075	0.499612	41.0873
ebi-a-GCST90016934	finngen_R9_CD2_NONHODGKIN_NAS_EXALLC	family Defluviitaleaceae|| id:ebi-a-GCST90016934	MR Egger	11	-0.297774	0.626319	0.645804	-1.52536	0.929811	0.742469	0.217543	2.53403
ebi-a-GCST90016935	finngen_R9_CD2_NONHODGKIN_NAS_EXALLC	family Desulfovibrionaceae|| id:ebi-a-GCST90016935	MR Egger	9	1.74778	1.10388	0.15737	-0.415835	3.91139	5.74182	0.659789	49.9682
ebi-a-GCST90016936	finngen_R9_CD2_NONHODGKIN_NAS_EXALLC	family Enterobacteriaceae|| id:ebi-a-GCST90016936	MR Egger	7	0.264917	1.78211	0.887636	-3.22801	3.75784	1.30332	0.0396363	42.8559
ebi-a-GCST90016937	finngen_R9_CD2_NONHODGKIN_NAS_EXALLC	family Erysipelotrichaceae|| id:ebi-a-GCST90016937	MR Egger	13	-0.31482	1.07298	0.774673	-2.41787	1.78823	0.72992	0.0891113	5.97886
ebi-a-GCST90016938	finngen_R9_CD2_NONHODGKIN_NAS_EXALLC	family Family XI|| id:ebi-a-GCST90016938	MR Egger	8	1.08708	0.809924	0.228089	-0.500374	2.67453	2.96559	0.606304	14.5055
ebi-a-GCST90016939	finngen_R9_CD2_NONHODGKIN_NAS_EXALLC	family Family XIII|| id:ebi-a-GCST90016939	MR Egger	7	0.48776	1.20489	0.70235	-1.87383	2.84935	1.62866	0.153535	17.2765
ebi-a-GCST90016940	finngen_R9_CD2_NONHODGKIN_NAS_EXALLC	family Lachnospiraceae|| id:ebi-a-GCST90016940	MR Egger	16	-0.212726	0.918748	0.820246	-2.01347	1.58802	0.808378	0.133524	4.89406
ebi-a-GCST90016941	finngen_R9_CD2_NONHODGKIN_NAS_EXALLC	family Lactobacillaceae|| id:ebi-a-GCST90016941	MR Egger	8	0.0150901	0.530047	0.978211	-1.0238	1.05398	1.0152	0.359227	2.86905
ebi-a-GCST90016942	finngen_R9_CD2_NONHODGKIN_NAS_EXALLC	family Methanobacteriaceae|| id:ebi-a-GCST90016942	MR Egger	9	0.133428	0.539614	0.811798	-0.924215	1.19107	1.14274	0.396843	3.29061
ebi-a-GCST90016943	finngen_R9_CD2_NONHODGKIN_NAS_EXALLC	family Oxalobacteraceae|| id:ebi-a-GCST90016943	MR Egger	14	0.661417	0.465205	0.180558	-0.250385	1.57322	1.93754	0.778501	4.82215
ebi-a-GCST90016944	finngen_R9_CD2_NONHODGKIN_NAS_EXALLC	family Pasteurellaceae|| id:ebi-a-GCST90016944	MR Egger	13	0.349869	0.322366	0.300994	-0.281968	0.981707	1.41888	0.754298	2.66901
ebi-a-GCST90016945	finngen_R9_CD2_NONHODGKIN_NAS_EXALLC	family Peptococcaceae|| id:ebi-a-GCST90016945	MR Egger	9	-0.589576	0.565452	0.33177	-1.69786	0.518711	0.554563	0.183075	1.67986
ebi-a-GCST90016946	finngen_R9_CD2_NONHODGKIN_NAS_EXALLC	family Peptostreptococcaceae|| id:ebi-a-GCST90016946	MR Egger	13	0.218155	0.446294	0.634573	-0.656582	1.09289	1.24378	0.518621	2.98289
ebi-a-GCST90016947	finngen_R9_CD2_NONHODGKIN_NAS_EXALLC	family Porphyromonadaceae|| id:ebi-a-GCST90016947	MR Egger	9	1.65358	1.77057	0.38143	-1.81674	5.1239	5.22566	0.162555	167.99
ebi-a-GCST90016948	finngen_R9_CD2_NONHODGKIN_NAS_EXALLC	family Prevotellaceae|| id:ebi-a-GCST90016948	MR Egger	16	0.248899	0.828482	0.768266	-1.37493	1.87272	1.28261	0.252858	6.50599
ebi-a-GCST90016949	finngen_R9_CD2_NONHODGKIN_NAS_EXALLC	family Rhodospirillaceae|| id:ebi-a-GCST90016949	MR Egger	14	0.224834	0.638009	0.73065	-1.02566	1.47533	1.25212	0.358559	4.37248
ebi-a-GCST90016950	finngen_R9_CD2_NONHODGKIN_NAS_EXALLC	family Rikenellaceae|| id:ebi-a-GCST90016950	MR Egger	16	-1.21187	0.789215	0.146938	-2.75873	0.334989	0.297639	0.0633719	1.39792
ebi-a-GCST90016951	finngen_R9_CD2_NONHODGKIN_NAS_EXALLC	family Ruminococcaceae|| id:ebi-a-GCST90016951	MR Egger	10	0.343208	0.602922	0.584816	-0.838519	1.52494	1.40946	0.43235	4.59485
ebi-a-GCST90016952	finngen_R9_CD2_NONHODGKIN_NAS_EXALLC	family Streptococcaceae|| id:ebi-a-GCST90016952	MR Egger	11	-0.507552	1.03262	0.634823	-2.53148	1.51638	0.601967	0.0795413	4.55568
ebi-a-GCST90016956	finngen_R9_CD2_NONHODGKIN_NAS_EXALLC	family Veillonellaceae|| id:ebi-a-GCST90016956	MR Egger	18	0.168846	0.339672	0.625889	-0.49691	0.834603	1.18394	0.608407	2.3039
ebi-a-GCST90016957	finngen_R9_CD2_NONHODGKIN_NAS_EXALLC	family Verrucomicrobiaceae|| id:ebi-a-GCST90016957	MR Egger	11	0.230097	0.857761	0.794552	-1.45111	1.91131	1.25872	0.234309	6.76193
ebi-a-GCST90016958	finngen_R9_CD2_NONHODGKIN_NAS_EXALLC	family Victivallaceae|| id:ebi-a-GCST90016958	MR Egger	11	-0.733391	0.600282	0.252839	-1.90994	0.443161	0.480278	0.148089	1.55762
ebi-a-GCST90016959	finngen_R9_CD2_NONHODGKIN_NAS_EXALLC	genus Actinomycesgenus Actinomyces|| id:ebi-a-GCST90016959	MR Egger	7	-0.320803	0.736194	0.681183	-1.76374	1.12214	0.725566	0.171402	3.07141
ebi-a-GCST90016960	finngen_R9_CD2_NONHODGKIN_NAS_EXALLC	genus Adlercreutziagenus Adlercreutzia|| id:ebi-a-GCST90016960	MR Egger	8	0.472368	0.96335	0.641308	-1.4158	2.36053	1.60379	0.242732	10.5966
ebi-a-GCST90016961	finngen_R9_CD2_NONHODGKIN_NAS_EXALLC	genus Akkermansiagenus Akkermansia|| id:ebi-a-GCST90016961	MR Egger	11	0.230646	0.857227	0.793949	-1.44952	1.91081	1.25941	0.234683	6.75857
ebi-a-GCST90016962	finngen_R9_CD2_NONHODGKIN_NAS_EXALLC	genus Alistipesgenus Alistipes|| id:ebi-a-GCST90016962	MR Egger	12	0.846097	1.58522	0.605182	-2.26094	3.95314	2.33053	0.104252	52.0984
ebi-a-GCST90016963	finngen_R9_CD2_NONHODGKIN_NAS_EXALLC	genus Allisonellagenus Allisonella|| id:ebi-a-GCST90016963	MR Egger	8	-1.98251	1.06344	0.111566	-4.06686	0.101831	0.137723	0.0171311	1.1072
ebi-a-GCST90016964	finngen_R9_CD2_NONHODGKIN_NAS_EXALLC	genus Alloprevotellagenus Alloprevotella|| id:ebi-a-GCST90016964	MR Egger	5	-1.59526	1.40446	0.33855	-4.348	1.15749	0.202856	0.0129326	3.18192
ebi-a-GCST90016965	finngen_R9_CD2_NONHODGKIN_NAS_EXALLC	genus Anaerofilumgenus Anaerofilum|| id:ebi-a-GCST90016965	MR Egger	10	-0.398696	0.981112	0.695123	-2.32167	1.52428	0.671195	0.0981092	4.59185
ebi-a-GCST90016966	finngen_R9_CD2_NONHODGKIN_NAS_EXALLC	genus Anaerostipesgenus Anaerostipes|| id:ebi-a-GCST90016966	MR Egger	13	-0.427626	0.871966	0.633475	-2.13668	1.28143	0.652055	0.118046	3.60178
ebi-a-GCST90016967	finngen_R9_CD2_NONHODGKIN_NAS_EXALLC	genus Anaerotruncusgenus Anaerotruncus|| id:ebi-a-GCST90016967	MR Egger	13	-0.776579	0.676909	0.275622	-2.10332	0.550164	0.459977	0.12205	1.73354
ebi-a-GCST90016968	finngen_R9_CD2_NONHODGKIN_NAS_EXALLC	genus Bacteroidesgenus Bacteroides|| id:ebi-a-GCST90016968	MR Egger	8	1.78965	1.53961	0.289213	-1.22799	4.80729	5.98735	0.29288	122.4
ebi-a-GCST90016969	finngen_R9_CD2_NONHODGKIN_NAS_EXALLC	genus Barnesiellagenus Barnesiella|| id:ebi-a-GCST90016969	MR Egger	12	-0.278287	0.919524	0.768364	-2.08055	1.52398	0.75708	0.124861	4.59046
ebi-a-GCST90016970	finngen_R9_CD2_NONHODGKIN_NAS_EXALLC	genus Bifidobacteriumgenus Bifidobacterium|| id:ebi-a-GCST90016970	MR Egger	12	-0.0505972	0.540231	0.92723	-1.10945	1.00826	0.950661	0.32974	2.74081
ebi-a-GCST90016971	finngen_R9_CD2_NONHODGKIN_NAS_EXALLC	genus Bilophilagenus Bilophila|| id:ebi-a-GCST90016971	MR Egger	13	-0.454002	1.20566	0.713663	-2.81709	1.90908	0.635081	0.0597798	6.7469
ebi-a-GCST90016973	finngen_R9_CD2_NONHODGKIN_NAS_EXALLC	genus Butyricicoccusgenus Butyricicoccus|| id:ebi-a-GCST90016973	MR Egger	8	0.241471	0.805867	0.77456	-1.33803	1.82097	1.27312	0.262362	6.17785
ebi-a-GCST90016974	finngen_R9_CD2_NONHODGKIN_NAS_EXALLC	genus Butyricimonasgenus Butyricimonas|| id:ebi-a-GCST90016974	MR Egger	13	-0.358679	0.737131	0.636101	-1.80346	1.0861	0.698599	0.164729	2.96269
ebi-a-GCST90016975	finngen_R9_CD2_NONHODGKIN_NAS_EXALLC	genus Butyrivibriogenus Butyrivibrio|| id:ebi-a-GCST90016975	MR Egger	15	0.240478	0.459419	0.609477	-0.659984	1.14094	1.27186	0.516859	3.12971
ebi-a-GCST90016976	finngen_R9_CD2_NONHODGKIN_NAS_EXALLC	genus Candidatus Soleaferreagenus Candidatus Soleaferrea|| id:ebi-a-GCST90016976	MR Egger	9	-2.19183	2.20884	0.354107	-6.52116	2.1375	0.111712	0.00147197	8.47822
ebi-a-GCST90016977	finngen_R9_CD2_NONHODGKIN_NAS_EXALLC	genus Catenibacteriumgenus Catenibacterium|| id:ebi-a-GCST90016977	MR Egger	4	-2.17727	2.77933	0.515443	-7.62476	3.27022	0.113351	0.000488213	26.3172
ebi-a-GCST90016978	finngen_R9_CD2_NONHODGKIN_NAS_EXALLC	genus Christensenellaceae R 7groupgenus Christensenellaceae R 7group|| id:ebi-a-GCST90016978	MR Egger	8	-0.211226	1.09219	0.853029	-2.35191	1.92946	0.809591	0.0951872	6.88578
ebi-a-GCST90016979	finngen_R9_CD2_NONHODGKIN_NAS_EXALLC	genus Clostridium innocuum groupgenus Clostridium innocuum group|| id:ebi-a-GCST90016979	MR Egger	8	0.084063	0.794916	0.919227	-1.47397	1.6421	1.0877	0.229014	5.166
ebi-a-GCST90016980	finngen_R9_CD2_NONHODGKIN_NAS_EXALLC	genus Clostridium sensustricto1genus Clostridium sensustricto1|| id:ebi-a-GCST90016980	MR Egger	6	-0.687175	0.702528	0.383386	-2.06413	0.68978	0.502995	0.126929	1.99328
ebi-a-GCST90016981	finngen_R9_CD2_NONHODGKIN_NAS_EXALLC	genus Collinsellagenus Collinsella|| id:ebi-a-GCST90016981	MR Egger	9	-0.321057	1.32657	0.815701	-2.92112	2.27901	0.725382	0.0538731	9.76702
ebi-a-GCST90016982	finngen_R9_CD2_NONHODGKIN_NAS_EXALLC	genus Coprobactergenus Coprobacter|| id:ebi-a-GCST90016982	MR Egger	11	0.10393	0.740638	0.891493	-1.34772	1.55558	1.10952	0.259832	4.73784
ebi-a-GCST90016983	finngen_R9_CD2_NONHODGKIN_NAS_EXALLC	genus Coprococcus1genus Coprococcus1|| id:ebi-a-GCST90016983	MR Egger	11	0.180469	0.712505	0.805737	-1.21604	1.57698	1.19778	0.296401	4.84031
ebi-a-GCST90016984	finngen_R9_CD2_NONHODGKIN_NAS_EXALLC	genus Coprococcus2genus Coprococcus2|| id:ebi-a-GCST90016984	MR Egger	8	-2.20024	2.31674	0.378925	-6.74105	2.34056	0.110776	0.00118141	10.3871
ebi-a-GCST90016985	finngen_R9_CD2_NONHODGKIN_NAS_EXALLC	genus Coprococcus3genus Coprococcus3|| id:ebi-a-GCST90016985	MR Egger	8	-1.9716	1.6414	0.274947	-5.18875	1.24555	0.139234	0.00557895	3.47486
ebi-a-GCST90016986	finngen_R9_CD2_NONHODGKIN_NAS_EXALLC	genus Defluviitaleaceae UCG011genus Defluviitaleaceae UCG011|| id:ebi-a-GCST90016986	MR Egger	9	-0.708915	0.740436	0.370242	-2.16017	0.74234	0.492178	0.115306	2.10085
ebi-a-GCST90016987	finngen_R9_CD2_NONHODGKIN_NAS_EXALLC	genus Desulfovibriogenus Desulfovibrio|| id:ebi-a-GCST90016987	MR Egger	9	-0.107893	0.688714	0.879936	-1.45777	1.24199	0.897723	0.232754	3.46248
ebi-a-GCST90016988	finngen_R9_CD2_NONHODGKIN_NAS_EXALLC	genus Dialistergenus Dialister|| id:ebi-a-GCST90016988	MR Egger	11	0.396134	1.045	0.713421	-1.65207	2.44434	1.48607	0.191652	11.5229
ebi-a-GCST90016989	finngen_R9_CD2_NONHODGKIN_NAS_EXALLC	genus Doreagenus Dorea|| id:ebi-a-GCST90016989	MR Egger	10	-1.92866	0.834185	0.049532	-3.56366	-0.293656	0.145343	0.0283349	0.745533
ebi-a-GCST90016990	finngen_R9_CD2_NONHODGKIN_NAS_EXALLC	genus Eggerthellagenus Eggerthella|| id:ebi-a-GCST90016990	MR Egger	9	0.860035	0.97221	0.405721	-1.0455	2.76557	2.36324	0.351517	15.888
ebi-a-GCST90016991	finngen_R9_CD2_NONHODGKIN_NAS_EXALLC	genus Eisenbergiellagenus Eisenbergiella|| id:ebi-a-GCST90016991	MR Egger	11	-1.0818	1.09033	0.347035	-3.21885	1.05524	0.338985	0.0400012	2.87268
ebi-a-GCST90016992	finngen_R9_CD2_NONHODGKIN_NAS_EXALLC	genus Enterorhabdusgenus Enterorhabdus|| id:ebi-a-GCST90016992	MR Egger	6	0.148395	0.617625	0.821934	-1.06215	1.35894	1.15997	0.345712	3.89207
ebi-a-GCST90016993	finngen_R9_CD2_NONHODGKIN_NAS_EXALLC	genus Erysipelatoclostridiumgenus Erysipelatoclostridium|| id:ebi-a-GCST90016993	MR Egger	14	-0.0202428	0.653334	0.975792	-1.30078	1.26029	0.979961	0.27232	3.52645
ebi-a-GCST90016995	finngen_R9_CD2_NONHODGKIN_NAS_EXALLC	genus Escherichia Shigellagenus Escherichia Shigella|| id:ebi-a-GCST90016995	MR Egger	10	0.38694	0.737429	0.614006	-1.05842	1.8323	1.47247	0.347004	6.24824
ebi-a-GCST90016996	finngen_R9_CD2_NONHODGKIN_NAS_EXALLC	genus Eubacterium brachy groupgenus Eubacterium brachy group|| id:ebi-a-GCST90016996	MR Egger	10	0.66364	0.537937	0.252337	-0.390716	1.718	1.94185	0.676573	5.57335
ebi-a-GCST90016997	finngen_R9_CD2_NONHODGKIN_NAS_EXALLC	genus Eubacterium coprostanoligenes groupgenus Eubacterium coprostanoligenes group|| id:ebi-a-GCST90016997	MR Egger	12	-0.254075	0.965156	0.797704	-2.14578	1.63763	0.775633	0.116977	5.14297
ebi-a-GCST90016998	finngen_R9_CD2_NONHODGKIN_NAS_EXALLC	genus Eubacterium eligens groupgenus Eubacterium eligens group|| id:ebi-a-GCST90016998	MR Egger	6	-1.76801	1.19319	0.212534	-4.10666	0.570641	0.170673	0.0164627	1.7694
ebi-a-GCST90016999	finngen_R9_CD2_NONHODGKIN_NAS_EXALLC	genus Eubacterium fissicatena groupgenus Eubacterium fissicatena group|| id:ebi-a-GCST90016999	MR Egger	9	-0.444669	0.735261	0.564408	-1.88578	0.996442	0.641036	0.151711	2.70863
ebi-a-GCST90017000	finngen_R9_CD2_NONHODGKIN_NAS_EXALLC	genus Eubacterium hallii groupgenus Eubacterium hallii group|| id:ebi-a-GCST90017000	MR Egger	14	-0.174484	0.409504	0.677589	-0.977111	0.628144	0.839891	0.376397	1.87413
ebi-a-GCST90017001	finngen_R9_CD2_NONHODGKIN_NAS_EXALLC	genus Eubacterium nodatum groupgenus Eubacterium nodatum group|| id:ebi-a-GCST90017001	MR Egger	11	-0.225503	0.514938	0.671764	-1.23478	0.783775	0.798115	0.290898	2.18972
ebi-a-GCST90017002	finngen_R9_CD2_NONHODGKIN_NAS_EXALLC	genus Eubacterium oxidoreducens groupgenus Eubacterium oxidoreducens group|| id:ebi-a-GCST90017002	MR Egger	5	0.858054	1.43059	0.590924	-1.9459	3.66201	2.35857	0.142858	38.9396
ebi-a-GCST90017003	finngen_R9_CD2_NONHODGKIN_NAS_EXALLC	genus Eubacterium rectale groupgenus Eubacterium rectale group|| id:ebi-a-GCST90017003	MR Egger	8	0.408441	1.23748	0.752574	-2.01701	2.83389	1.50447	0.133052	17.0116
ebi-a-GCST90017004	finngen_R9_CD2_NONHODGKIN_NAS_EXALLC	genus Eubacterium ruminantium groupgenus Eubacterium ruminantium group|| id:ebi-a-GCST90017004	MR Egger	18	-0.159637	0.524042	0.764577	-1.18676	0.867486	0.852453	0.305208	2.38092
ebi-a-GCST90017005	finngen_R9_CD2_NONHODGKIN_NAS_EXALLC	genus Eubacterium ventriosum groupgenus Eubacterium ventriosum group|| id:ebi-a-GCST90017005	MR Egger	15	-0.172925	0.996799	0.864946	-2.12665	1.7808	0.841201	0.119236	5.93461
ebi-a-GCST90017006	finngen_R9_CD2_NONHODGKIN_NAS_EXALLC	genus Eubacterium xylanophilum groupgenus Eubacterium xylanophilum group|| id:ebi-a-GCST90017006	MR Egger	9	-0.0337935	0.826984	0.968546	-1.65468	1.58709	0.966771	0.191153	4.88952
ebi-a-GCST90017007	finngen_R9_CD2_NONHODGKIN_NAS_EXALLC	genus Faecalibacteriumgenus Faecalibacterium|| id:ebi-a-GCST90017007	MR Egger	10	-0.25567	0.517486	0.634541	-1.26994	0.758603	0.774397	0.280847	2.13529
ebi-a-GCST90017008	finngen_R9_CD2_NONHODGKIN_NAS_EXALLC	genus Family XIII AD3011 groupgenus Family XIII AD3011 group|| id:ebi-a-GCST90017008	MR Egger	13	0.389346	1.1746	0.746518	-1.91288	2.69157	1.47602	0.147655	14.7548
ebi-a-GCST90017009	finngen_R9_CD2_NONHODGKIN_NAS_EXALLC	genus Family XIII UCG001genus Family XIII UCG001|| id:ebi-a-GCST90017009	MR Egger	8	0.437171	0.920215	0.651533	-1.36645	2.24079	1.54832	0.255011	9.40078
ebi-a-GCST90017010	finngen_R9_CD2_NONHODGKIN_NAS_EXALLC	genus Flavonifractorgenus Flavonifractor|| id:ebi-a-GCST90017010	MR Egger	5	1.25761	1.18078	0.364965	-1.05673	3.57195	3.517	0.34759	35.5858
ebi-a-GCST90017011	finngen_R9_CD2_NONHODGKIN_NAS_EXALLC	genus Fusicatenibactergenus Fusicatenibacter|| id:ebi-a-GCST90017011	MR Egger	18	-2.47976	0.764644	0.00509533	-3.97846	-0.981052	0.0837637	0.0187145	0.374916
ebi-a-GCST90017012	finngen_R9_CD2_NONHODGKIN_NAS_EXALLC	genus Gordonibactergenus Gordonibacter|| id:ebi-a-GCST90017012	MR Egger	11	0.700018	0.723641	0.358641	-0.718319	2.11835	2.01379	0.487571	8.31744
ebi-a-GCST90017013	finngen_R9_CD2_NONHODGKIN_NAS_EXALLC	genus Haemophilusgenus Haemophilus|| id:ebi-a-GCST90017013	MR Egger	9	0.246066	0.397529	0.555523	-0.53309	1.02522	1.27898	0.586789	2.78771
ebi-a-GCST90017014	finngen_R9_CD2_NONHODGKIN_NAS_EXALLC	genus Holdemanellagenus Holdemanella|| id:ebi-a-GCST90017014	MR Egger	11	-0.384519	0.44151	0.406429	-1.24988	0.48084	0.680778	0.28654	1.61743
ebi-a-GCST90017015	finngen_R9_CD2_NONHODGKIN_NAS_EXALLC	genus Holdemaniagenus Holdemania|| id:ebi-a-GCST90017015	MR Egger	14	-0.038687	0.486753	0.937961	-0.992723	0.915349	0.962052	0.370566	2.49765
ebi-a-GCST90017016	finngen_R9_CD2_NONHODGKIN_NAS_EXALLC	genus Howardellagenus Howardella|| id:ebi-a-GCST90017016	MR Egger	9	-0.378338	0.590999	0.542442	-1.5367	0.78002	0.684999	0.215091	2.18152
ebi-a-GCST90017017	finngen_R9_CD2_NONHODGKIN_NAS_EXALLC	genus Hungatellagenus Hungatella|| id:ebi-a-GCST90017017	MR Egger	5	-1.64101	1.15675	0.251047	-3.90825	0.626221	0.193783	0.0200756	1.87053
ebi-a-GCST90017018	finngen_R9_CD2_NONHODGKIN_NAS_EXALLC	genus Intestinibactergenus Intestinibacter|| id:ebi-a-GCST90017018	MR Egger	15	-0.202183	0.588887	0.736839	-1.3564	0.952035	0.816946	0.257586	2.59098
ebi-a-GCST90017019	finngen_R9_CD2_NONHODGKIN_NAS_EXALLC	genus Intestinimonasgenus Intestinimonas|| id:ebi-a-GCST90017019	MR Egger	16	-0.690943	0.480402	0.172338	-1.63253	0.250645	0.501103	0.195434	1.28485
ebi-a-GCST90017020	finngen_R9_CD2_NONHODGKIN_NAS_EXALLC	genus Lachnoclostridiumgenus Lachnoclostridium|| id:ebi-a-GCST90017020	MR Egger	13	-0.0996464	0.797857	0.902862	-1.66345	1.46415	0.905157	0.189485	4.32388
ebi-a-GCST90017021	finngen_R9_CD2_NONHODGKIN_NAS_EXALLC	genus Lachnospiraceae FCS020 groupgenus Lachnospiraceae FCS020 group|| id:ebi-a-GCST90017021	MR Egger	12	-0.552845	0.547172	0.336141	-1.6253	0.519611	0.575311	0.196852	1.68137
ebi-a-GCST90017022	finngen_R9_CD2_NONHODGKIN_NAS_EXALLC	genus Lachnospiraceae NC2004 groupgenus Lachnospiraceae NC2004 group|| id:ebi-a-GCST90017022	MR Egger	9	0.947484	0.830144	0.291261	-0.679598	2.57457	2.57921	0.506821	13.1256
ebi-a-GCST90017023	finngen_R9_CD2_NONHODGKIN_NAS_EXALLC	genus Lachnospiraceae ND3007 groupgenus Lachnospiraceae ND3007 group|| id:ebi-a-GCST90017023	MR Egger	3	6.69283	24.6051	0.830924	-41.5333	54.9189	806.603	9.17e-19	7.1e+23
ebi-a-GCST90017024	finngen_R9_CD2_NONHODGKIN_NAS_EXALLC	genus Lachnospiraceae NK4A136 groupgenus Lachnospiraceae NK4A136 group|| id:ebi-a-GCST90017024	MR Egger	15	-0.29206	0.368219	0.441916	-1.01377	0.429649	0.746724	0.362849	1.53672
ebi-a-GCST90017025	finngen_R9_CD2_NONHODGKIN_NAS_EXALLC	genus Lachnospiraceae UCG001genus Lachnospiraceae UCG001|| id:ebi-a-GCST90017025	MR Egger	13	1.05275	0.743401	0.184426	-0.404314	2.50982	2.86553	0.667434	12.3027
ebi-a-GCST90017026	finngen_R9_CD2_NONHODGKIN_NAS_EXALLC	genus Lachnospiraceae UCG004genus Lachnospiraceae UCG004|| id:ebi-a-GCST90017026	MR Egger	12	0.0691568	0.956648	0.943796	-1.80587	1.94419	1.0716	0.164331	6.98794
ebi-a-GCST90017027	finngen_R9_CD2_NONHODGKIN_NAS_EXALLC	genus Lachnospiraceae UCG008genus Lachnospiraceae UCG008|| id:ebi-a-GCST90017027	MR Egger	10	-0.157261	0.829798	0.854408	-1.78366	1.46914	0.854481	0.168021	4.34551
ebi-a-GCST90017028	finngen_R9_CD2_NONHODGKIN_NAS_EXALLC	genus Lachnospiraceae UCG010genus Lachnospiraceae UCG010|| id:ebi-a-GCST90017028	MR Egger	10	0.545778	0.782547	0.505289	-0.988014	2.07957	1.72595	0.372315	8.00103
ebi-a-GCST90017030	finngen_R9_CD2_NONHODGKIN_NAS_EXALLC	genus Lactobacillusgenus Lactobacillus|| id:ebi-a-GCST90017030	MR Egger	8	0.128035	0.428571	0.775208	-0.711963	0.968034	1.13659	0.49068	2.63276
ebi-a-GCST90017031	finngen_R9_CD2_NONHODGKIN_NAS_EXALLC	genus Lactococcusgenus Lactococcus|| id:ebi-a-GCST90017031	MR Egger	8	0.273498	0.701807	0.710211	-1.10204	1.64904	1.31456	0.332192	5.20198
ebi-a-GCST90017032	finngen_R9_CD2_NONHODGKIN_NAS_EXALLC	genus Marvinbryantiagenus Marvinbryantia|| id:ebi-a-GCST90017032	MR Egger	10	-0.0125632	1.1583	0.991612	-2.28284	2.25771	0.987515	0.101994	9.5612
ebi-a-GCST90017033	finngen_R9_CD2_NONHODGKIN_NAS_EXALLC	genus Methanobrevibactergenus Methanobrevibacter|| id:ebi-a-GCST90017033	MR Egger	6	-0.498998	0.642484	0.480721	-1.75827	0.760269	0.607139	0.172343	2.13885
ebi-a-GCST90017034	finngen_R9_CD2_NONHODGKIN_NAS_EXALLC	genus Odoribactergenus Odoribacter|| id:ebi-a-GCST90017034	MR Egger	7	-0.89796	0.903995	0.36616	-2.66979	0.87387	0.4074	0.0692667	2.39617
ebi-a-GCST90017035	finngen_R9_CD2_NONHODGKIN_NAS_EXALLC	genus Olsenellagenus Olsenella|| id:ebi-a-GCST90017035	MR Egger	10	0.167014	0.391658	0.681039	-0.600635	0.934662	1.18177	0.548463	2.54635
ebi-a-GCST90017036	finngen_R9_CD2_NONHODGKIN_NAS_EXALLC	genus Oscillibactergenus Oscillibacter|| id:ebi-a-GCST90017036	MR Egger	13	0.261434	0.820589	0.756003	-1.34692	1.86979	1.29879	0.26004	6.48692
ebi-a-GCST90017037	finngen_R9_CD2_NONHODGKIN_NAS_EXALLC	genus Oscillospiragenus Oscillospira|| id:ebi-a-GCST90017037	MR Egger	8	1.50735	0.964747	0.169213	-0.383551	3.39826	4.51477	0.681438	29.912
ebi-a-GCST90017038	finngen_R9_CD2_NONHODGKIN_NAS_EXALLC	genus Oxalobactergenus Oxalobacter|| id:ebi-a-GCST90017038	MR Egger	11	0.297731	0.601732	0.632601	-0.881663	1.47713	1.3468	0.414094	4.38034
ebi-a-GCST90017039	finngen_R9_CD2_NONHODGKIN_NAS_EXALLC	genus Parabacteroidesgenus Parabacteroides|| id:ebi-a-GCST90017039	MR Egger	5	-4.12178	2.57424	0.207655	-9.16729	0.923724	0.0162156	0.000104399	2.51865
ebi-a-GCST90017040	finngen_R9_CD2_NONHODGKIN_NAS_EXALLC	genus Paraprevotellagenus Paraprevotella|| id:ebi-a-GCST90017040	MR Egger	13	-0.878755	0.720588	0.248159	-2.29111	0.533597	0.4153	0.101154	1.70505
ebi-a-GCST90017041	finngen_R9_CD2_NONHODGKIN_NAS_EXALLC	genus Parasutterellagenus Parasutterella|| id:ebi-a-GCST90017041	MR Egger	14	0.092386	0.688342	0.895457	-1.25677	1.44154	1.09679	0.284573	4.22719
ebi-a-GCST90017042	finngen_R9_CD2_NONHODGKIN_NAS_EXALLC	genus Peptococcusgenus Peptococcus|| id:ebi-a-GCST90017042	MR Egger	12	0.529962	0.520207	0.332335	-0.489644	1.54957	1.69887	0.612844	4.70943
ebi-a-GCST90017043	finngen_R9_CD2_NONHODGKIN_NAS_EXALLC	genus Phascolarctobacteriumgenus Phascolarctobacterium|| id:ebi-a-GCST90017043	MR Egger	7	-0.663725	1.21273	0.607705	-3.04067	1.71322	0.514929	0.0478027	5.54681
ebi-a-GCST90017044	finngen_R9_CD2_NONHODGKIN_NAS_EXALLC	genus Prevotella7genus Prevotella7|| id:ebi-a-GCST90017044	MR Egger	11	-0.290292	0.698618	0.68749	-1.65958	1.079	0.748045	0.190218	2.94173
ebi-a-GCST90017045	finngen_R9_CD2_NONHODGKIN_NAS_EXALLC	genus Prevotella9genus Prevotella9|| id:ebi-a-GCST90017045	MR Egger	15	-0.0788961	0.461084	0.866772	-0.982621	0.824829	0.924136	0.374329	2.28149
ebi-a-GCST90017046	finngen_R9_CD2_NONHODGKIN_NAS_EXALLC	genus Rikenellaceae RC9 gut groupgenus Rikenellaceae RC9 gut group|| id:ebi-a-GCST90017046	MR Egger	11	1.50856	0.721762	0.0661717	0.0939075	2.92321	4.52022	1.09846	18.601
ebi-a-GCST90017047	finngen_R9_CD2_NONHODGKIN_NAS_EXALLC	genus Romboutsiagenus Romboutsia|| id:ebi-a-GCST90017047	MR Egger	13	0.912896	0.604934	0.159453	-0.272775	2.09857	2.49153	0.761264	8.15448
ebi-a-GCST90017048	finngen_R9_CD2_NONHODGKIN_NAS_EXALLC	genus Roseburiagenus Roseburia|| id:ebi-a-GCST90017048	MR Egger	13	-0.178831	0.780423	0.82296	-1.70846	1.3508	0.836247	0.181145	3.8605
ebi-a-GCST90017049	finngen_R9_CD2_NONHODGKIN_NAS_EXALLC	genus Ruminiclostridium5genus Ruminiclostridium5|| id:ebi-a-GCST90017049	MR Egger	11	0.197752	1.17502	0.870071	-2.10529	2.5008	1.21866	0.12181	12.1922
ebi-a-GCST90017050	finngen_R9_CD2_NONHODGKIN_NAS_EXALLC	genus Ruminiclostridium6genus Ruminiclostridium6|| id:ebi-a-GCST90017050	MR Egger	15	-0.0629787	0.490356	0.899771	-1.02408	0.898118	0.938963	0.359128	2.45498
ebi-a-GCST90017051	finngen_R9_CD2_NONHODGKIN_NAS_EXALLC	genus Ruminiclostridium9genus Ruminiclostridium9|| id:ebi-a-GCST90017051	MR Egger	8	-1.08447	1.50434	0.498086	-4.03297	1.86403	0.33808	0.0177216	6.44965
ebi-a-GCST90017052	finngen_R9_CD2_NONHODGKIN_NAS_EXALLC	genus Ruminococcaceae NK4A214 groupgenus Ruminococcaceae NK4A214 group|| id:ebi-a-GCST90017052	MR Egger	13	-1.17498	0.718563	0.130278	-2.58336	0.233408	0.308826	0.0755199	1.2629
ebi-a-GCST90017053	finngen_R9_CD2_NONHODGKIN_NAS_EXALLC	genus Ruminococcaceae UCG002genus Ruminococcaceae UCG002|| id:ebi-a-GCST90017053	MR Egger	20	-0.166934	0.485291	0.734841	-1.1181	0.784236	0.846255	0.326899	2.19073
ebi-a-GCST90017054	finngen_R9_CD2_NONHODGKIN_NAS_EXALLC	genus Ruminococcaceae UCG003genus Ruminococcaceae UCG003|| id:ebi-a-GCST90017054	MR Egger	12	-0.764085	0.847452	0.388455	-2.42509	0.89692	0.46576	0.0884701	2.45204
ebi-a-GCST90017055	finngen_R9_CD2_NONHODGKIN_NAS_EXALLC	genus Ruminococcaceae UCG004genus Ruminococcaceae UCG004|| id:ebi-a-GCST90017055	MR Egger	11	-0.747429	1.05929	0.498297	-2.82364	1.32879	0.473583	0.0593892	3.77645
ebi-a-GCST90017056	finngen_R9_CD2_NONHODGKIN_NAS_EXALLC	genus Ruminococcaceae UCG005genus Ruminococcaceae UCG005|| id:ebi-a-GCST90017056	MR Egger	14	-1.45278	0.533902	0.0185715	-2.49922	-0.406329	0.23392	0.0821488	0.666091
ebi-a-GCST90017057	finngen_R9_CD2_NONHODGKIN_NAS_EXALLC	genus Ruminococcaceae UCG009genus Ruminococcaceae UCG009|| id:ebi-a-GCST90017057	MR Egger	11	-0.275941	0.638016	0.675558	-1.52645	0.974571	0.758858	0.217305	2.65003
ebi-a-GCST90017058	finngen_R9_CD2_NONHODGKIN_NAS_EXALLC	genus Ruminococcaceae UCG010genus Ruminococcaceae UCG010|| id:ebi-a-GCST90017058	MR Egger	6	-0.534625	0.847689	0.562485	-2.19609	1.12684	0.585889	0.111237	3.0859
ebi-a-GCST90017059	finngen_R9_CD2_NONHODGKIN_NAS_EXALLC	genus Ruminococcaceae UCG011genus Ruminococcaceae UCG011|| id:ebi-a-GCST90017059	MR Egger	8	-1.16745	0.666964	0.130619	-2.4747	0.139798	0.311159	0.0841882	1.15004
ebi-a-GCST90017060	finngen_R9_CD2_NONHODGKIN_NAS_EXALLC	genus Ruminococcaceae UCG013genus Ruminococcaceae UCG013|| id:ebi-a-GCST90017060	MR Egger	11	1.22745	0.680843	0.104919	-0.107004	2.5619	3.41251	0.898522	12.9604
ebi-a-GCST90017061	finngen_R9_CD2_NONHODGKIN_NAS_EXALLC	genus Ruminococcaceae UCG014genus Ruminococcaceae UCG014|| id:ebi-a-GCST90017061	MR Egger	10	0.298135	0.503426	0.570063	-0.68858	1.28485	1.34734	0.502289	3.61413
ebi-a-GCST90017062	finngen_R9_CD2_NONHODGKIN_NAS_EXALLC	genus Ruminococcus1genus Ruminococcus1|| id:ebi-a-GCST90017062	MR Egger	10	-0.332097	0.63196	0.613483	-1.57074	0.906543	0.717417	0.207892	2.47575
ebi-a-GCST90017063	finngen_R9_CD2_NONHODGKIN_NAS_EXALLC	genus Ruminococcus2genus Ruminococcus2|| id:ebi-a-GCST90017063	MR Egger	15	-0.0546239	0.440224	0.903148	-0.917463	0.808215	0.946841	0.399532	2.2439
ebi-a-GCST90017064	finngen_R9_CD2_NONHODGKIN_NAS_EXALLC	genus Ruminococcus gauvreauii groupgenus Ruminococcus gauvreauii group|| id:ebi-a-GCST90017064	MR Egger	11	-1.02919	1.03661	0.346727	-3.06094	1.00256	0.357297	0.0468437	2.72525
ebi-a-GCST90017065	finngen_R9_CD2_NONHODGKIN_NAS_EXALLC	genus Ruminococcus gnavus groupgenus Ruminococcus gnavus group|| id:ebi-a-GCST90017065	MR Egger	11	0.258482	0.949205	0.791525	-1.60196	2.11892	1.29496	0.201501	8.32217
ebi-a-GCST90017066	finngen_R9_CD2_NONHODGKIN_NAS_EXALLC	genus Ruminococcus torques groupgenus Ruminococcus torques group|| id:ebi-a-GCST90017066	MR Egger	7	-1.06933	1.05386	0.356813	-3.13489	0.996225	0.343238	0.0435046	2.70804
ebi-a-GCST90017067	finngen_R9_CD2_NONHODGKIN_NAS_EXALLC	genus Sellimonasgenus Sellimonas|| id:ebi-a-GCST90017067	MR Egger	9	-0.595604	0.6865	0.414366	-1.94114	0.749937	0.55123	0.14354	2.11687
ebi-a-GCST90017068	finngen_R9_CD2_NONHODGKIN_NAS_EXALLC	genus Senegalimassiliagenus Senegalimassilia|| id:ebi-a-GCST90017068	MR Egger	5	-0.325877	1.00506	0.76705	-2.29579	1.64404	0.721894	0.100682	5.17602
ebi-a-GCST90017069	finngen_R9_CD2_NONHODGKIN_NAS_EXALLC	genus Slackiagenus Slackia|| id:ebi-a-GCST90017069	MR Egger	6	1.36053	1.41364	0.390337	-1.41021	4.13126	3.89824	0.244092	62.2563
ebi-a-GCST90017070	finngen_R9_CD2_NONHODGKIN_NAS_EXALLC	genus Streptococcusgenus Streptococcus|| id:ebi-a-GCST90017070	MR Egger	12	0.65319	0.892896	0.48124	-1.09689	2.40327	1.92166	0.333909	11.0592
ebi-a-GCST90017071	finngen_R9_CD2_NONHODGKIN_NAS_EXALLC	genus Subdoligranulumgenus Subdoligranulum|| id:ebi-a-GCST90017071	MR Egger	10	0.281616	0.620147	0.661815	-0.933872	1.4971	1.32527	0.393029	4.46873
ebi-a-GCST90017072	finngen_R9_CD2_NONHODGKIN_NAS_EXALLC	genus Sutterellagenus Sutterella|| id:ebi-a-GCST90017072	MR Egger	12	0.434204	1.24351	0.734199	-2.00309	2.87149	1.54373	0.134918	17.6634
ebi-a-GCST90017073	finngen_R9_CD2_NONHODGKIN_NAS_EXALLC	genus Terrisporobactergenus Terrisporobacter|| id:ebi-a-GCST90017073	MR Egger	5	0.370664	0.751777	0.65581	-1.10282	1.84415	1.4487	0.331934	6.3227
ebi-a-GCST90017074	finngen_R9_CD2_NONHODGKIN_NAS_EXALLC	genus Turicibactergenus Turicibacter|| id:ebi-a-GCST90017074	MR Egger	9	-0.893216	0.987997	0.396006	-2.82969	1.04326	0.409337	0.0590311	2.83845
ebi-a-GCST90017075	finngen_R9_CD2_NONHODGKIN_NAS_EXALLC	genus Tyzzerella3genus Tyzzerella3|| id:ebi-a-GCST90017075	MR Egger	12	-0.198442	0.765784	0.800786	-1.69938	1.30249	0.820007	0.182797	3.67846
ebi-a-GCST90017088	finngen_R9_CD2_NONHODGKIN_NAS_EXALLC	genus Veillonellagenus Veillonella|| id:ebi-a-GCST90017088	MR Egger	5	-14.1247	6.49972	0.118109	-26.8641	-1.38523	7.34e-07	2.15e-12	0.250265
ebi-a-GCST90017089	finngen_R9_CD2_NONHODGKIN_NAS_EXALLC	genus Victivallisgenus Victivallis|| id:ebi-a-GCST90017089	MR Egger	10	-1.04498	0.948626	0.302683	-2.90429	0.814327	0.351699	0.0547879	2.25766
ebi-a-GCST90017110	finngen_R9_CD2_NONHODGKIN_NAS_EXALLC	phylum Actinobacteriaphylum Actinobacteria|| id:ebi-a-GCST90017110	Weighted median	14	-0.0737517	0.328424	0.82232	-0.717462	0.569959	0.928902	0.487989	1.76819
ebi-a-GCST90017111	finngen_R9_CD2_NONHODGKIN_NAS_EXALLC	phylum Bacteroidetesphylum Bacteroidetes|| id:ebi-a-GCST90017111	Weighted median	10	-0.377998	0.392348	0.335335	-1.147	0.391004	0.685232	0.317588	1.47847
ebi-a-GCST90017112	finngen_R9_CD2_NONHODGKIN_NAS_EXALLC	phylum Cyanobacteriaphylum Cyanobacteria|| id:ebi-a-GCST90017112	Weighted median	8	0.00577903	0.23634	0.980492	-0.457448	0.469006	1.0058	0.632897	1.5984
ebi-a-GCST90017113	finngen_R9_CD2_NONHODGKIN_NAS_EXALLC	phylum Euryarchaeotaphylum Euryarchaeota|| id:ebi-a-GCST90017113	Weighted median	11	-0.307097	0.167338	0.066477	-0.635079	0.0208848	0.735579	0.529893	1.0211
ebi-a-GCST90017114	finngen_R9_CD2_NONHODGKIN_NAS_EXALLC	phylum Firmicutesphylum Firmicutes|| id:ebi-a-GCST90017114	Weighted median	15	0.0292803	0.264481	0.911847	-0.489102	0.547663	1.02971	0.613177	1.72921
ebi-a-GCST90017115	finngen_R9_CD2_NONHODGKIN_NAS_EXALLC	phylum Lentisphaeraephylum Lentisphaerae|| id:ebi-a-GCST90017115	Weighted median	9	-0.246017	0.198996	0.216349	-0.636048	0.144014	0.781909	0.52938	1.1549
ebi-a-GCST90017116	finngen_R9_CD2_NONHODGKIN_NAS_EXALLC	phylum Proteobacteriaphylum Proteobacteria|| id:ebi-a-GCST90017116	Weighted median	12	0.0181476	0.316215	0.954234	-0.601633	0.637928	1.01831	0.547916	1.89256
ebi-a-GCST90017117	finngen_R9_CD2_NONHODGKIN_NAS_EXALLC	phylum Tenericutesphylum Tenericutes|| id:ebi-a-GCST90017117	Weighted median	12	-0.0339021	0.261946	0.897022	-0.547316	0.479512	0.966666	0.5785	1.61529
ebi-a-GCST90017118	finngen_R9_CD2_NONHODGKIN_NAS_EXALLC	phylum Verrucomicrobiaphylum Verrucomicrobia|| id:ebi-a-GCST90017118	Weighted median	12	0.103657	0.280961	0.712173	-0.447026	0.654341	1.10922	0.639527	1.92387
ebi-a-GCST90016908	finngen_R9_CD2_NONHODGKIN_NAS_EXALLC	class Actinobacteria|| id:ebi-a-GCST90016908	Weighted median	14	0.0129278	0.269151	0.961691	-0.514607	0.540463	1.01301	0.597735	1.7168
ebi-a-GCST90016909	finngen_R9_CD2_NONHODGKIN_NAS_EXALLC	class Alphaproteobacteria|| id:ebi-a-GCST90016909	Weighted median	6	0.127211	0.352867	0.718467	-0.564408	0.818831	1.13566	0.568697	2.26785
ebi-a-GCST90016910	finngen_R9_CD2_NONHODGKIN_NAS_EXALLC	class Bacilli|| id:ebi-a-GCST90016910	Weighted median	18	-0.0974287	0.26979	0.718004	-0.626218	0.431361	0.907167	0.53461	1.53935
ebi-a-GCST90016911	finngen_R9_CD2_NONHODGKIN_NAS_EXALLC	class Bacteroidia|| id:ebi-a-GCST90016911	Weighted median	13	-0.161437	0.318021	0.611713	-0.784758	0.461884	0.85092	0.45623	1.58706
ebi-a-GCST90016912	finngen_R9_CD2_NONHODGKIN_NAS_EXALLC	class Betaproteobacteria|| id:ebi-a-GCST90016912	Weighted median	10	-0.302321	0.382441	0.429234	-1.0519	0.447263	0.739101	0.349272	1.56403
ebi-a-GCST90016913	finngen_R9_CD2_NONHODGKIN_NAS_EXALLC	class Clostridia|| id:ebi-a-GCST90016913	Weighted median	11	0.43543	0.336031	0.195044	-0.223191	1.09405	1.54563	0.799962	2.98635
ebi-a-GCST90016914	finngen_R9_CD2_NONHODGKIN_NAS_EXALLC	class Coriobacteriia|| id:ebi-a-GCST90016914	Weighted median	14	0.311551	0.331055	0.346661	-0.337317	0.960418	1.36554	0.713683	2.61279
ebi-a-GCST90016915	finngen_R9_CD2_NONHODGKIN_NAS_EXALLC	class Deltaproteobacteria|| id:ebi-a-GCST90016915	Weighted median	12	-0.283013	0.331006	0.392547	-0.931785	0.365759	0.75351	0.39385	1.44161
ebi-a-GCST90016916	finngen_R9_CD2_NONHODGKIN_NAS_EXALLC	class Erysipelotrichia|| id:ebi-a-GCST90016916	Weighted median	13	0.137745	0.3283	0.6748	-0.505724	0.781214	1.14768	0.603069	2.18412
ebi-a-GCST90016917	finngen_R9_CD2_NONHODGKIN_NAS_EXALLC	class Gammaproteobacteria|| id:ebi-a-GCST90016917	Weighted median	6	0.127037	0.423374	0.764132	-0.702775	0.95685	1.13546	0.495209	2.60348
ebi-a-GCST90016918	finngen_R9_CD2_NONHODGKIN_NAS_EXALLC	class Lentisphaeria|| id:ebi-a-GCST90016918	Weighted median	8	-0.280093	0.21715	0.1971	-0.705706	0.145521	0.755714	0.49376	1.15664
ebi-a-GCST90016919	finngen_R9_CD2_NONHODGKIN_NAS_EXALLC	class Melainabacteria|| id:ebi-a-GCST90016919	Weighted median	10	0.197587	0.217368	0.363352	-0.228454	0.623628	1.21846	0.795763	1.86568
ebi-a-GCST90016920	finngen_R9_CD2_NONHODGKIN_NAS_EXALLC	class Methanobacteria|| id:ebi-a-GCST90016920	Weighted median	9	-0.240479	0.175555	0.170742	-0.584567	0.103608	0.786251	0.557347	1.10917
ebi-a-GCST90016921	finngen_R9_CD2_NONHODGKIN_NAS_EXALLC	class Mollicutes|| id:ebi-a-GCST90016921	Weighted median	12	-0.0339021	0.272432	0.900965	-0.56787	0.500066	0.966666	0.566731	1.64883
ebi-a-GCST90016922	finngen_R9_CD2_NONHODGKIN_NAS_EXALLC	class Negativicutes|| id:ebi-a-GCST90016922	Weighted median	12	-0.439429	0.334861	0.189428	-1.09576	0.216898	0.644404	0.334286	1.24222
ebi-a-GCST90016923	finngen_R9_CD2_NONHODGKIN_NAS_EXALLC	class Verrucomicrobiae|| id:ebi-a-GCST90016923	Weighted median	11	0.118948	0.288547	0.680171	-0.446604	0.684499	1.12631	0.639797	1.98278
ebi-a-GCST90017090	finngen_R9_CD2_NONHODGKIN_NAS_EXALLC	order Actinomycetales|| id:ebi-a-GCST90017090	Weighted median	4	-0.518329	0.353213	0.142248	-1.21063	0.173967	0.595515	0.298011	1.19002
ebi-a-GCST90017091	finngen_R9_CD2_NONHODGKIN_NAS_EXALLC	order Bacillales|| id:ebi-a-GCST90017091	Weighted median	8	-0.300495	0.169894	0.0769412	-0.633488	0.032498	0.740452	0.530737	1.03303
ebi-a-GCST90017092	finngen_R9_CD2_NONHODGKIN_NAS_EXALLC	order Bacteroidales|| id:ebi-a-GCST90017092	Weighted median	13	-0.161437	0.334151	0.629006	-0.816373	0.493499	0.85092	0.442032	1.63804
ebi-a-GCST90017093	finngen_R9_CD2_NONHODGKIN_NAS_EXALLC	order Bifidobacteriales|| id:ebi-a-GCST90017093	Weighted median	11	0.0964011	0.301149	0.748884	-0.493851	0.686653	1.1012	0.610272	1.98705
ebi-a-GCST90017094	finngen_R9_CD2_NONHODGKIN_NAS_EXALLC	order Burkholderiales|| id:ebi-a-GCST90017094	Weighted median	10	-0.369291	0.368413	0.316159	-1.09138	0.352799	0.691224	0.335753	1.42304
ebi-a-GCST90017095	finngen_R9_CD2_NONHODGKIN_NAS_EXALLC	order Clostridiales|| id:ebi-a-GCST90017095	Weighted median	12	0.527461	0.323986	0.103517	-0.107551	1.16247	1.69462	0.898031	3.19783
ebi-a-GCST90017096	finngen_R9_CD2_NONHODGKIN_NAS_EXALLC	order Coriobacteriales|| id:ebi-a-GCST90017096	Weighted median	14	0.311551	0.310638	0.315891	-0.2973	0.920402	1.36554	0.742821	2.5103
ebi-a-GCST90017097	finngen_R9_CD2_NONHODGKIN_NAS_EXALLC	order Desulfovibrionales|| id:ebi-a-GCST90017097	Weighted median	11	-0.153279	0.349226	0.660726	-0.837761	0.531203	0.85789	0.432678	1.70098
ebi-a-GCST90017098	finngen_R9_CD2_NONHODGKIN_NAS_EXALLC	order Enterobacteriales|| id:ebi-a-GCST90017098	Weighted median	7	0.669376	0.389346	0.0855719	-0.0937414	1.43249	1.95302	0.910518	4.18913
ebi-a-GCST90017099	finngen_R9_CD2_NONHODGKIN_NAS_EXALLC	order Erysipelotrichales|| id:ebi-a-GCST90017099	Weighted median	13	0.137745	0.321342	0.668174	-0.492085	0.767575	1.14768	0.61135	2.15454
ebi-a-GCST90017100	finngen_R9_CD2_NONHODGKIN_NAS_EXALLC	order Gastranaerophilales|| id:ebi-a-GCST90017100	Weighted median	9	0.255318	0.22389	0.254131	-0.183506	0.694142	1.29087	0.832347	2.00199
ebi-a-GCST90017101	finngen_R9_CD2_NONHODGKIN_NAS_EXALLC	order Lactobacillales|| id:ebi-a-GCST90017101	Weighted median	15	-0.158731	0.299168	0.595713	-0.7451	0.427637	0.853226	0.474687	1.53363
ebi-a-GCST90017102	finngen_R9_CD2_NONHODGKIN_NAS_EXALLC	order Methanobacteriales|| id:ebi-a-GCST90017102	Weighted median	9	-0.240479	0.172715	0.163816	-0.579	0.098041	0.786251	0.560459	1.10301
ebi-a-GCST90017103	finngen_R9_CD2_NONHODGKIN_NAS_EXALLC	order Mollicutes RF9|| id:ebi-a-GCST90017103	Weighted median	12	0.0261122	0.245304	0.915227	-0.454683	0.506907	1.02646	0.634649	1.66015
ebi-a-GCST90017104	finngen_R9_CD2_NONHODGKIN_NAS_EXALLC	order NB1n|| id:ebi-a-GCST90017104	Weighted median	12	-0.124064	0.181975	0.495387	-0.480734	0.232606	0.883323	0.618329	1.26188
ebi-a-GCST90017105	finngen_R9_CD2_NONHODGKIN_NAS_EXALLC	order Pasteurellales|| id:ebi-a-GCST90017105	Weighted median	13	0.19596	0.213301	0.35825	-0.222109	0.614029	1.21648	0.800828	1.84786
ebi-a-GCST90017106	finngen_R9_CD2_NONHODGKIN_NAS_EXALLC	order Rhodospirillales|| id:ebi-a-GCST90017106	Weighted median	13	0.181273	0.206163	0.379255	-0.222807	0.585354	1.19874	0.800269	1.79563
ebi-a-GCST90017107	finngen_R9_CD2_NONHODGKIN_NAS_EXALLC	order Selenomonadales|| id:ebi-a-GCST90017107	Weighted median	12	-0.439429	0.323485	0.17433	-1.07346	0.194601	0.644404	0.341824	1.21483
ebi-a-GCST90017108	finngen_R9_CD2_NONHODGKIN_NAS_EXALLC	order Verrucomicrobiales|| id:ebi-a-GCST90017108	Weighted median	11	0.118948	0.309739	0.70096	-0.488141	0.726036	1.12631	0.613766	2.06687
ebi-a-GCST90017109	finngen_R9_CD2_NONHODGKIN_NAS_EXALLC	order Victivallales|| id:ebi-a-GCST90017109	Weighted median	8	-0.280093	0.22732	0.217892	-0.72564	0.165454	0.755714	0.484015	1.17993
ebi-a-GCST90016924	finngen_R9_CD2_NONHODGKIN_NAS_EXALLC	family Acidaminococcaceae|| id:ebi-a-GCST90016924	Weighted median	7	0.421151	0.314551	0.180604	-0.195369	1.03767	1.52371	0.822531	2.82264
ebi-a-GCST90016925	finngen_R9_CD2_NONHODGKIN_NAS_EXALLC	family Actinomycetaceae|| id:ebi-a-GCST90016925	Weighted median	4	-0.518563	0.341797	0.129224	-1.18848	0.151359	0.595375	0.304683	1.16341
ebi-a-GCST90016926	finngen_R9_CD2_NONHODGKIN_NAS_EXALLC	family Alcaligenaceae|| id:ebi-a-GCST90016926	Weighted median	11	-0.34481	0.393074	0.38037	-1.11524	0.425615	0.708355	0.327838	1.53053
ebi-a-GCST90016927	finngen_R9_CD2_NONHODGKIN_NAS_EXALLC	family Bacteroidaceae|| id:ebi-a-GCST90016927	Weighted median	8	0.168522	0.368598	0.64753	-0.553931	0.890974	1.18355	0.574686	2.4375
ebi-a-GCST90016928	finngen_R9_CD2_NONHODGKIN_NAS_EXALLC	family Bacteroidales S24 7group|| id:ebi-a-GCST90016928	Weighted median	8	0.0271046	0.262878	0.917878	-0.488136	0.542345	1.02748	0.613769	1.72004
ebi-a-GCST90016929	finngen_R9_CD2_NONHODGKIN_NAS_EXALLC	family Bifidobacteriaceae|| id:ebi-a-GCST90016929	Weighted median	11	0.0964011	0.305501	0.752343	-0.50238	0.695182	1.1012	0.605089	2.00407
ebi-a-GCST90016931	finngen_R9_CD2_NONHODGKIN_NAS_EXALLC	family Clostridiaceae1|| id:ebi-a-GCST90016931	Weighted median	10	-0.223221	0.332491	0.501992	-0.874903	0.428462	0.799938	0.416902	1.5349
ebi-a-GCST90016932	finngen_R9_CD2_NONHODGKIN_NAS_EXALLC	family Clostridiales vadin BB60 group|| id:ebi-a-GCST90016932	Weighted median	15	-0.117501	0.235422	0.617705	-0.578929	0.343927	0.88914	0.560498	1.41048
ebi-a-GCST90016933	finngen_R9_CD2_NONHODGKIN_NAS_EXALLC	family Coriobacteriaceae|| id:ebi-a-GCST90016933	Weighted median	14	0.311551	0.310124	0.315089	-0.296292	0.919393	1.36554	0.74357	2.50777
ebi-a-GCST90016934	finngen_R9_CD2_NONHODGKIN_NAS_EXALLC	family Defluviitaleaceae|| id:ebi-a-GCST90016934	Weighted median	11	0.379559	0.238044	0.110826	-0.0870077	0.846126	1.46164	0.91667	2.3306
ebi-a-GCST90016935	finngen_R9_CD2_NONHODGKIN_NAS_EXALLC	family Desulfovibrionaceae|| id:ebi-a-GCST90016935	Weighted median	9	-0.211686	0.366326	0.563357	-0.929686	0.506314	0.809219	0.394678	1.65916
ebi-a-GCST90016936	finngen_R9_CD2_NONHODGKIN_NAS_EXALLC	family Enterobacteriaceae|| id:ebi-a-GCST90016936	Weighted median	7	0.669376	0.392117	0.087807	-0.0991739	1.43793	1.95302	0.905585	4.21195
ebi-a-GCST90016937	finngen_R9_CD2_NONHODGKIN_NAS_EXALLC	family Erysipelotrichaceae|| id:ebi-a-GCST90016937	Weighted median	13	0.137745	0.333665	0.679735	-0.516239	0.791729	1.14768	0.596761	2.20721
ebi-a-GCST90016938	finngen_R9_CD2_NONHODGKIN_NAS_EXALLC	family Family XI|| id:ebi-a-GCST90016938	Weighted median	8	0.113914	0.169373	0.501227	-0.218058	0.445885	1.12066	0.804079	1.56187
ebi-a-GCST90016939	finngen_R9_CD2_NONHODGKIN_NAS_EXALLC	family Family XIII|| id:ebi-a-GCST90016939	Weighted median	7	0.144954	0.40387	0.719661	-0.646631	0.936539	1.15599	0.523807	2.55114
ebi-a-GCST90016940	finngen_R9_CD2_NONHODGKIN_NAS_EXALLC	family Lachnospiraceae|| id:ebi-a-GCST90016940	Weighted median	16	0.554884	0.308304	0.0718927	-0.0493912	1.15916	1.74174	0.951809	3.18725
ebi-a-GCST90016941	finngen_R9_CD2_NONHODGKIN_NAS_EXALLC	family Lactobacillaceae|| id:ebi-a-GCST90016941	Weighted median	8	0.294337	0.234217	0.208867	-0.164728	0.753402	1.34224	0.848125	2.12421
ebi-a-GCST90016942	finngen_R9_CD2_NONHODGKIN_NAS_EXALLC	family Methanobacteriaceae|| id:ebi-a-GCST90016942	Weighted median	9	-0.240479	0.179681	0.180776	-0.592654	0.111695	0.786251	0.552858	1.11817
ebi-a-GCST90016943	finngen_R9_CD2_NONHODGKIN_NAS_EXALLC	family Oxalobacteraceae|| id:ebi-a-GCST90016943	Weighted median	14	0.0287856	0.164165	0.860808	-0.292978	0.350549	1.0292	0.746039	1.41985
ebi-a-GCST90016944	finngen_R9_CD2_NONHODGKIN_NAS_EXALLC	family Pasteurellaceae|| id:ebi-a-GCST90016944	Weighted median	13	0.19596	0.210023	0.350799	-0.215686	0.607606	1.21648	0.805989	1.83603
ebi-a-GCST90016945	finngen_R9_CD2_NONHODGKIN_NAS_EXALLC	family Peptococcaceae|| id:ebi-a-GCST90016945	Weighted median	9	-0.190575	0.264737	0.471608	-0.709459	0.328309	0.826484	0.49191	1.38862
ebi-a-GCST90016946	finngen_R9_CD2_NONHODGKIN_NAS_EXALLC	family Peptostreptococcaceae|| id:ebi-a-GCST90016946	Weighted median	13	0.221444	0.259254	0.393017	-0.286693	0.729581	1.24788	0.750742	2.07421
ebi-a-GCST90016947	finngen_R9_CD2_NONHODGKIN_NAS_EXALLC	family Porphyromonadaceae|| id:ebi-a-GCST90016947	Weighted median	9	0.240213	0.45935	0.601015	-0.660113	1.14054	1.27152	0.516793	3.12846
ebi-a-GCST90016948	finngen_R9_CD2_NONHODGKIN_NAS_EXALLC	family Prevotellaceae|| id:ebi-a-GCST90016948	Weighted median	16	-0.0339565	0.299373	0.909693	-0.620728	0.552815	0.966614	0.537553	1.73814
ebi-a-GCST90016949	finngen_R9_CD2_NONHODGKIN_NAS_EXALLC	family Rhodospirillaceae|| id:ebi-a-GCST90016949	Weighted median	14	0.24702	0.206548	0.231719	-0.157815	0.651854	1.2802	0.854008	1.91909
ebi-a-GCST90016950	finngen_R9_CD2_NONHODGKIN_NAS_EXALLC	family Rikenellaceae|| id:ebi-a-GCST90016950	Weighted median	16	0.168694	0.296101	0.568868	-0.411663	0.749052	1.18376	0.662548	2.11499
ebi-a-GCST90016951	finngen_R9_CD2_NONHODGKIN_NAS_EXALLC	family Ruminococcaceae|| id:ebi-a-GCST90016951	Weighted median	10	0.174992	0.311993	0.574876	-0.436514	0.786498	1.19124	0.646285	2.19569
ebi-a-GCST90016952	finngen_R9_CD2_NONHODGKIN_NAS_EXALLC	family Streptococcaceae|| id:ebi-a-GCST90016952	Weighted median	11	-0.0607492	0.322596	0.850631	-0.693037	0.571538	0.941059	0.500055	1.77099
ebi-a-GCST90016956	finngen_R9_CD2_NONHODGKIN_NAS_EXALLC	family Veillonellaceae|| id:ebi-a-GCST90016956	Weighted median	18	0.0921925	0.24726	0.709255	-0.392437	0.576822	1.09658	0.675409	1.78037
ebi-a-GCST90016957	finngen_R9_CD2_NONHODGKIN_NAS_EXALLC	family Verrucomicrobiaceae|| id:ebi-a-GCST90016957	Weighted median	11	0.118935	0.302188	0.693891	-0.473353	0.711224	1.1263	0.62291	2.03648
ebi-a-GCST90016958	finngen_R9_CD2_NONHODGKIN_NAS_EXALLC	family Victivallaceae|| id:ebi-a-GCST90016958	Weighted median	11	-0.0795229	0.17276	0.645296	-0.418133	0.259088	0.923557	0.658274	1.29575
ebi-a-GCST90016959	finngen_R9_CD2_NONHODGKIN_NAS_EXALLC	genus Actinomycesgenus Actinomyces|| id:ebi-a-GCST90016959	Weighted median	7	0.190592	0.295669	0.519179	-0.38892	0.770104	1.20997	0.677789	2.15999
ebi-a-GCST90016960	finngen_R9_CD2_NONHODGKIN_NAS_EXALLC	genus Adlercreutziagenus Adlercreutzia|| id:ebi-a-GCST90016960	Weighted median	8	-0.0187431	0.274729	0.945607	-0.557211	0.519725	0.981431	0.572804	1.68156
ebi-a-GCST90016961	finngen_R9_CD2_NONHODGKIN_NAS_EXALLC	genus Akkermansiagenus Akkermansia|| id:ebi-a-GCST90016961	Weighted median	11	0.119176	0.299441	0.690634	-0.467728	0.70608	1.12657	0.626424	2.02603
ebi-a-GCST90016962	finngen_R9_CD2_NONHODGKIN_NAS_EXALLC	genus Alistipesgenus Alistipes|| id:ebi-a-GCST90016962	Weighted median	12	-0.446254	0.375401	0.234542	-1.18204	0.289532	0.640021	0.306652	1.3358
ebi-a-GCST90016963	finngen_R9_CD2_NONHODGKIN_NAS_EXALLC	genus Allisonellagenus Allisonella|| id:ebi-a-GCST90016963	Weighted median	8	-0.213952	0.177476	0.228	-0.561806	0.133901	0.807387	0.570178	1.14328
ebi-a-GCST90016964	finngen_R9_CD2_NONHODGKIN_NAS_EXALLC	genus Alloprevotellagenus Alloprevotella|| id:ebi-a-GCST90016964	Weighted median	5	0.103539	0.203072	0.610148	-0.294482	0.501559	1.10909	0.744918	1.65129
ebi-a-GCST90016965	finngen_R9_CD2_NONHODGKIN_NAS_EXALLC	genus Anaerofilumgenus Anaerofilum|| id:ebi-a-GCST90016965	Weighted median	10	0.108282	0.198909	0.58618	-0.28158	0.498144	1.11436	0.754591	1.64566
ebi-a-GCST90016966	finngen_R9_CD2_NONHODGKIN_NAS_EXALLC	genus Anaerostipesgenus Anaerostipes|| id:ebi-a-GCST90016966	Weighted median	13	0.123923	0.337456	0.71345	-0.537491	0.785336	1.13193	0.584212	2.19314
ebi-a-GCST90016967	finngen_R9_CD2_NONHODGKIN_NAS_EXALLC	genus Anaerotruncusgenus Anaerotruncus|| id:ebi-a-GCST90016967	Weighted median	13	-0.107312	0.300159	0.720706	-0.695624	0.481001	0.898246	0.498763	1.61769
ebi-a-GCST90016968	finngen_R9_CD2_NONHODGKIN_NAS_EXALLC	genus Bacteroidesgenus Bacteroides|| id:ebi-a-GCST90016968	Weighted median	8	0.168522	0.383059	0.659983	-0.582275	0.919318	1.18355	0.558626	2.50758
ebi-a-GCST90016969	finngen_R9_CD2_NONHODGKIN_NAS_EXALLC	genus Barnesiellagenus Barnesiella|| id:ebi-a-GCST90016969	Weighted median	12	0.2963	0.300518	0.32415	-0.292715	0.885316	1.34487	0.746235	2.42375
ebi-a-GCST90016970	finngen_R9_CD2_NONHODGKIN_NAS_EXALLC	genus Bifidobacteriumgenus Bifidobacterium|| id:ebi-a-GCST90016970	Weighted median	12	0.0749801	0.263071	0.77563	-0.44064	0.5906	1.07786	0.643625	1.80507
ebi-a-GCST90016971	finngen_R9_CD2_NONHODGKIN_NAS_EXALLC	genus Bilophilagenus Bilophila|| id:ebi-a-GCST90016971	Weighted median	13	0.0973352	0.304412	0.749159	-0.499313	0.693983	1.10223	0.606948	2.00167
ebi-a-GCST90016973	finngen_R9_CD2_NONHODGKIN_NAS_EXALLC	genus Butyricicoccusgenus Butyricicoccus|| id:ebi-a-GCST90016973	Weighted median	8	-0.606388	0.395578	0.125296	-1.38172	0.168945	0.545317	0.251146	1.18405
ebi-a-GCST90016974	finngen_R9_CD2_NONHODGKIN_NAS_EXALLC	genus Butyricimonasgenus Butyricimonas|| id:ebi-a-GCST90016974	Weighted median	13	0.00022033	0.27892	0.99937	-0.546464	0.546904	1.00022	0.578994	1.7279
ebi-a-GCST90016975	finngen_R9_CD2_NONHODGKIN_NAS_EXALLC	genus Butyrivibriogenus Butyrivibrio|| id:ebi-a-GCST90016975	Weighted median	15	-0.0386231	0.141489	0.784871	-0.315941	0.238695	0.962113	0.729103	1.26959
ebi-a-GCST90016976	finngen_R9_CD2_NONHODGKIN_NAS_EXALLC	genus Candidatus Soleaferreagenus Candidatus Soleaferrea|| id:ebi-a-GCST90016976	Weighted median	9	0.0332416	0.26084	0.898592	-0.478006	0.544489	1.0338	0.620019	1.72373
ebi-a-GCST90016977	finngen_R9_CD2_NONHODGKIN_NAS_EXALLC	genus Catenibacteriumgenus Catenibacterium|| id:ebi-a-GCST90016977	Weighted median	4	0.177922	0.231023	0.441212	-0.274883	0.630728	1.19473	0.759661	1.87898
ebi-a-GCST90016978	finngen_R9_CD2_NONHODGKIN_NAS_EXALLC	genus Christensenellaceae R 7groupgenus Christensenellaceae R 7group|| id:ebi-a-GCST90016978	Weighted median	8	-0.624406	0.402918	0.121212	-1.41413	0.165314	0.53558	0.243138	1.17976
ebi-a-GCST90016979	finngen_R9_CD2_NONHODGKIN_NAS_EXALLC	genus Clostridium innocuum groupgenus Clostridium innocuum group|| id:ebi-a-GCST90016979	Weighted median	8	0.241253	0.184909	0.19199	-0.121168	0.603674	1.27284	0.885885	1.82882
ebi-a-GCST90016980	finngen_R9_CD2_NONHODGKIN_NAS_EXALLC	genus Clostridium sensustricto1genus Clostridium sensustricto1|| id:ebi-a-GCST90016980	Weighted median	6	-0.246828	0.316024	0.434778	-0.866234	0.372579	0.781275	0.420532	1.45147
ebi-a-GCST90016981	finngen_R9_CD2_NONHODGKIN_NAS_EXALLC	genus Collinsellagenus Collinsella|| id:ebi-a-GCST90016981	Weighted median	9	-0.320987	0.391643	0.412449	-1.08861	0.446633	0.725432	0.336685	1.56304
ebi-a-GCST90016982	finngen_R9_CD2_NONHODGKIN_NAS_EXALLC	genus Coprobactergenus Coprobacter|| id:ebi-a-GCST90016982	Weighted median	11	0.102125	0.226267	0.651739	-0.341358	0.545608	1.10752	0.710804	1.72566
ebi-a-GCST90016983	finngen_R9_CD2_NONHODGKIN_NAS_EXALLC	genus Coprococcus1genus Coprococcus1|| id:ebi-a-GCST90016983	Weighted median	11	0.108755	0.332705	0.743758	-0.543347	0.760857	1.11489	0.580801	2.14011
ebi-a-GCST90016984	finngen_R9_CD2_NONHODGKIN_NAS_EXALLC	genus Coprococcus2genus Coprococcus2|| id:ebi-a-GCST90016984	Weighted median	8	-0.354142	0.335517	0.291192	-1.01176	0.303472	0.701775	0.36358	1.35455
ebi-a-GCST90016985	finngen_R9_CD2_NONHODGKIN_NAS_EXALLC	genus Coprococcus3genus Coprococcus3|| id:ebi-a-GCST90016985	Weighted median	8	0.123116	0.413297	0.765788	-0.686945	0.933178	1.13102	0.503111	2.54258
ebi-a-GCST90016986	finngen_R9_CD2_NONHODGKIN_NAS_EXALLC	genus Defluviitaleaceae UCG011genus Defluviitaleaceae UCG011|| id:ebi-a-GCST90016986	Weighted median	9	0.369705	0.281417	0.188937	-0.181871	0.921282	1.44731	0.833709	2.51251
ebi-a-GCST90016987	finngen_R9_CD2_NONHODGKIN_NAS_EXALLC	genus Desulfovibriogenus Desulfovibrio|| id:ebi-a-GCST90016987	Weighted median	9	0.231486	0.288695	0.422648	-0.334356	0.797327	1.26047	0.715799	2.2196
ebi-a-GCST90016988	finngen_R9_CD2_NONHODGKIN_NAS_EXALLC	genus Dialistergenus Dialister|| id:ebi-a-GCST90016988	Weighted median	11	0.162956	0.316288	0.606403	-0.456969	0.782881	1.17699	0.6332	2.18777
ebi-a-GCST90016989	finngen_R9_CD2_NONHODGKIN_NAS_EXALLC	genus Doreagenus Dorea|| id:ebi-a-GCST90016989	Weighted median	10	-0.172502	0.398694	0.665256	-0.953941	0.608938	0.841557	0.38522	1.83848
ebi-a-GCST90016990	finngen_R9_CD2_NONHODGKIN_NAS_EXALLC	genus Eggerthellagenus Eggerthella|| id:ebi-a-GCST90016990	Weighted median	9	-0.234083	0.230398	0.309632	-0.685662	0.217497	0.791296	0.503757	1.24296
ebi-a-GCST90016991	finngen_R9_CD2_NONHODGKIN_NAS_EXALLC	genus Eisenbergiellagenus Eisenbergiella|| id:ebi-a-GCST90016991	Weighted median	11	-0.0684901	0.187069	0.714274	-0.435145	0.298165	0.933803	0.647171	1.34738
ebi-a-GCST90016992	finngen_R9_CD2_NONHODGKIN_NAS_EXALLC	genus Enterorhabdusgenus Enterorhabdus|| id:ebi-a-GCST90016992	Weighted median	6	-0.0309767	0.288202	0.914406	-0.595852	0.533899	0.969498	0.551093	1.70557
ebi-a-GCST90016993	finngen_R9_CD2_NONHODGKIN_NAS_EXALLC	genus Erysipelatoclostridiumgenus Erysipelatoclostridium|| id:ebi-a-GCST90016993	Weighted median	14	0.0861529	0.219619	0.694849	-0.344301	0.516606	1.08997	0.708716	1.67633
ebi-a-GCST90016995	finngen_R9_CD2_NONHODGKIN_NAS_EXALLC	genus Escherichia Shigellagenus Escherichia Shigella|| id:ebi-a-GCST90016995	Weighted median	10	0.19037	0.313021	0.543074	-0.423151	0.803891	1.2097	0.65498	2.23422
ebi-a-GCST90016996	finngen_R9_CD2_NONHODGKIN_NAS_EXALLC	genus Eubacterium brachy groupgenus Eubacterium brachy group|| id:ebi-a-GCST90016996	Weighted median	10	-0.0330532	0.169525	0.845412	-0.365323	0.299216	0.967487	0.693973	1.3488
ebi-a-GCST90016997	finngen_R9_CD2_NONHODGKIN_NAS_EXALLC	genus Eubacterium coprostanoligenes groupgenus Eubacterium coprostanoligenes group|| id:ebi-a-GCST90016997	Weighted median	12	-0.124766	0.329079	0.704586	-0.76976	0.520228	0.882704	0.463124	1.68241
ebi-a-GCST90016998	finngen_R9_CD2_NONHODGKIN_NAS_EXALLC	genus Eubacterium eligens groupgenus Eubacterium eligens group|| id:ebi-a-GCST90016998	Weighted median	6	-0.109524	0.394847	0.781486	-0.883423	0.664376	0.896261	0.413365	1.94328
ebi-a-GCST90016999	finngen_R9_CD2_NONHODGKIN_NAS_EXALLC	genus Eubacterium fissicatena groupgenus Eubacterium fissicatena group|| id:ebi-a-GCST90016999	Weighted median	9	0.00805587	0.18574	0.965405	-0.355995	0.372107	1.00809	0.700476	1.45079
ebi-a-GCST90017000	finngen_R9_CD2_NONHODGKIN_NAS_EXALLC	genus Eubacterium hallii groupgenus Eubacterium hallii group|| id:ebi-a-GCST90017000	Weighted median	14	0.35997	0.284818	0.206281	-0.198274	0.918214	1.43329	0.820145	2.50481
ebi-a-GCST90017001	finngen_R9_CD2_NONHODGKIN_NAS_EXALLC	genus Eubacterium nodatum groupgenus Eubacterium nodatum group|| id:ebi-a-GCST90017001	Weighted median	11	-0.133145	0.154981	0.390284	-0.436908	0.170619	0.875338	0.646031	1.18604
ebi-a-GCST90017002	finngen_R9_CD2_NONHODGKIN_NAS_EXALLC	genus Eubacterium oxidoreducens groupgenus Eubacterium oxidoreducens group|| id:ebi-a-GCST90017002	Weighted median	5	0.435586	0.30645	0.155202	-0.165056	1.03623	1.54587	0.847846	2.81856
ebi-a-GCST90017003	finngen_R9_CD2_NONHODGKIN_NAS_EXALLC	genus Eubacterium rectale groupgenus Eubacterium rectale group|| id:ebi-a-GCST90017003	Weighted median	8	0.576672	0.40903	0.158582	-0.225025	1.37837	1.78011	0.798496	3.96843
ebi-a-GCST90017004	finngen_R9_CD2_NONHODGKIN_NAS_EXALLC	genus Eubacterium ruminantium groupgenus Eubacterium ruminantium group|| id:ebi-a-GCST90017004	Weighted median	18	0.0231683	0.180579	0.897911	-0.330767	0.377103	1.02344	0.718373	1.45805
ebi-a-GCST90017005	finngen_R9_CD2_NONHODGKIN_NAS_EXALLC	genus Eubacterium ventriosum groupgenus Eubacterium ventriosum group|| id:ebi-a-GCST90017005	Weighted median	15	0.0461302	0.289685	0.873478	-0.521653	0.613913	1.04721	0.593539	1.84765
ebi-a-GCST90017006	finngen_R9_CD2_NONHODGKIN_NAS_EXALLC	genus Eubacterium xylanophilum groupgenus Eubacterium xylanophilum group|| id:ebi-a-GCST90017006	Weighted median	9	0.0292554	0.308136	0.92436	-0.574692	0.633203	1.02969	0.562878	1.88363
ebi-a-GCST90017007	finngen_R9_CD2_NONHODGKIN_NAS_EXALLC	genus Faecalibacteriumgenus Faecalibacterium|| id:ebi-a-GCST90017007	Weighted median	10	0.126916	0.312931	0.685057	-0.486428	0.74026	1.13532	0.614819	2.09648
ebi-a-GCST90017008	finngen_R9_CD2_NONHODGKIN_NAS_EXALLC	genus Family XIII AD3011 groupgenus Family XIII AD3011 group|| id:ebi-a-GCST90017008	Weighted median	13	-0.334806	0.320984	0.29692	-0.963936	0.294323	0.715477	0.381389	1.34222
ebi-a-GCST90017009	finngen_R9_CD2_NONHODGKIN_NAS_EXALLC	genus Family XIII UCG001genus Family XIII UCG001|| id:ebi-a-GCST90017009	Weighted median	8	-0.29199	0.346513	0.399423	-0.971154	0.387175	0.746776	0.378646	1.47281
ebi-a-GCST90017010	finngen_R9_CD2_NONHODGKIN_NAS_EXALLC	genus Flavonifractorgenus Flavonifractor|| id:ebi-a-GCST90017010	Weighted median	5	0.599458	0.361992	0.0977227	-0.110047	1.30896	1.82113	0.895792	3.70233
ebi-a-GCST90017011	finngen_R9_CD2_NONHODGKIN_NAS_EXALLC	genus Fusicatenibactergenus Fusicatenibacter|| id:ebi-a-GCST90017011	Weighted median	18	0.0139	0.309562	0.964185	-0.592842	0.620642	1.014	0.552754	1.86012
ebi-a-GCST90017012	finngen_R9_CD2_NONHODGKIN_NAS_EXALLC	genus Gordonibactergenus Gordonibacter|| id:ebi-a-GCST90017012	Weighted median	11	0.275354	0.173444	0.112384	-0.0645965	0.615305	1.317	0.937446	1.85022
ebi-a-GCST90017013	finngen_R9_CD2_NONHODGKIN_NAS_EXALLC	genus Haemophilusgenus Haemophilus|| id:ebi-a-GCST90017013	Weighted median	9	0.260875	0.233041	0.262955	-0.195886	0.717636	1.29806	0.822106	2.04958
ebi-a-GCST90017014	finngen_R9_CD2_NONHODGKIN_NAS_EXALLC	genus Holdemanellagenus Holdemanella|| id:ebi-a-GCST90017014	Weighted median	11	-0.0695102	0.201864	0.730589	-0.465163	0.326142	0.932851	0.628033	1.38561
ebi-a-GCST90017015	finngen_R9_CD2_NONHODGKIN_NAS_EXALLC	genus Holdemaniagenus Holdemania|| id:ebi-a-GCST90017015	Weighted median	14	-0.311759	0.232108	0.179219	-0.76669	0.143172	0.732158	0.464548	1.15393
ebi-a-GCST90017016	finngen_R9_CD2_NONHODGKIN_NAS_EXALLC	genus Howardellagenus Howardella|| id:ebi-a-GCST90017016	Weighted median	9	-0.0376374	0.169994	0.824778	-0.370825	0.295551	0.963062	0.690165	1.34387
ebi-a-GCST90017017	finngen_R9_CD2_NONHODGKIN_NAS_EXALLC	genus Hungatellagenus Hungatella|| id:ebi-a-GCST90017017	Weighted median	5	0.0290569	0.243696	0.90509	-0.448588	0.506702	1.02948	0.638529	1.65981
ebi-a-GCST90017018	finngen_R9_CD2_NONHODGKIN_NAS_EXALLC	genus Intestinibactergenus Intestinibacter|| id:ebi-a-GCST90017018	Weighted median	15	-0.057174	0.247251	0.817129	-0.541786	0.427437	0.94443	0.581709	1.53332
ebi-a-GCST90017019	finngen_R9_CD2_NONHODGKIN_NAS_EXALLC	genus Intestinimonasgenus Intestinimonas|| id:ebi-a-GCST90017019	Weighted median	16	-0.0526645	0.243907	0.82905	-0.530722	0.425393	0.948698	0.58818	1.53019
ebi-a-GCST90017020	finngen_R9_CD2_NONHODGKIN_NAS_EXALLC	genus Lachnoclostridiumgenus Lachnoclostridium|| id:ebi-a-GCST90017020	Weighted median	13	-0.227654	0.313122	0.467198	-0.841374	0.386065	0.7964	0.431118	1.47118
ebi-a-GCST90017021	finngen_R9_CD2_NONHODGKIN_NAS_EXALLC	genus Lachnospiraceae FCS020 groupgenus Lachnospiraceae FCS020 group|| id:ebi-a-GCST90017021	Weighted median	12	-0.0516169	0.279602	0.853536	-0.599637	0.496403	0.949693	0.549011	1.6428
ebi-a-GCST90017022	finngen_R9_CD2_NONHODGKIN_NAS_EXALLC	genus Lachnospiraceae NC2004 groupgenus Lachnospiraceae NC2004 group|| id:ebi-a-GCST90017022	Weighted median	9	0.0641502	0.235862	0.785636	-0.398139	0.526439	1.06625	0.671569	1.69289
ebi-a-GCST90017023	finngen_R9_CD2_NONHODGKIN_NAS_EXALLC	genus Lachnospiraceae ND3007 groupgenus Lachnospiraceae ND3007 group|| id:ebi-a-GCST90017023	Weighted median	3	0.174968	0.779237	0.822339	-1.35234	1.70227	1.19121	0.258635	5.48641
ebi-a-GCST90017024	finngen_R9_CD2_NONHODGKIN_NAS_EXALLC	genus Lachnospiraceae NK4A136 groupgenus Lachnospiraceae NK4A136 group|| id:ebi-a-GCST90017024	Weighted median	15	0.136439	0.263463	0.60455	-0.379948	0.652827	1.14619	0.683897	1.92096
ebi-a-GCST90017025	finngen_R9_CD2_NONHODGKIN_NAS_EXALLC	genus Lachnospiraceae UCG001genus Lachnospiraceae UCG001|| id:ebi-a-GCST90017025	Weighted median	13	0.408264	0.229082	0.0747206	-0.0407364	0.857265	1.5042	0.960082	2.35671
ebi-a-GCST90017026	finngen_R9_CD2_NONHODGKIN_NAS_EXALLC	genus Lachnospiraceae UCG004genus Lachnospiraceae UCG004|| id:ebi-a-GCST90017026	Weighted median	12	0.232956	0.307868	0.449243	-0.370464	0.836377	1.26233	0.690414	2.30799
ebi-a-GCST90017027	finngen_R9_CD2_NONHODGKIN_NAS_EXALLC	genus Lachnospiraceae UCG008genus Lachnospiraceae UCG008|| id:ebi-a-GCST90017027	Weighted median	10	-0.172774	0.213643	0.418684	-0.591515	0.245966	0.841327	0.553488	1.27886
ebi-a-GCST90017028	finngen_R9_CD2_NONHODGKIN_NAS_EXALLC	genus Lachnospiraceae UCG010genus Lachnospiraceae UCG010|| id:ebi-a-GCST90017028	Weighted median	10	-0.356989	0.315046	0.257159	-0.974479	0.260502	0.69978	0.377389	1.29758
ebi-a-GCST90017030	finngen_R9_CD2_NONHODGKIN_NAS_EXALLC	genus Lactobacillusgenus Lactobacillus|| id:ebi-a-GCST90017030	Weighted median	8	0.136692	0.205941	0.506855	-0.266953	0.540337	1.14648	0.765709	1.71659
ebi-a-GCST90017031	finngen_R9_CD2_NONHODGKIN_NAS_EXALLC	genus Lactococcusgenus Lactococcus|| id:ebi-a-GCST90017031	Weighted median	8	0.0411972	0.193426	0.831338	-0.337918	0.420313	1.04206	0.713254	1.52244
ebi-a-GCST90017032	finngen_R9_CD2_NONHODGKIN_NAS_EXALLC	genus Marvinbryantiagenus Marvinbryantia|| id:ebi-a-GCST90017032	Weighted median	10	0.408701	0.303718	0.178412	-0.186586	1.00399	1.50486	0.829787	2.72914
ebi-a-GCST90017033	finngen_R9_CD2_NONHODGKIN_NAS_EXALLC	genus Methanobrevibactergenus Methanobrevibacter|| id:ebi-a-GCST90017033	Weighted median	6	-0.297937	0.222904	0.181348	-0.734829	0.138955	0.742348	0.479587	1.14907
ebi-a-GCST90017034	finngen_R9_CD2_NONHODGKIN_NAS_EXALLC	genus Odoribactergenus Odoribacter|| id:ebi-a-GCST90017034	Weighted median	7	0.189422	0.370117	0.608797	-0.536006	0.914851	1.20855	0.58508	2.4964
ebi-a-GCST90017035	finngen_R9_CD2_NONHODGKIN_NAS_EXALLC	genus Olsenellagenus Olsenella|| id:ebi-a-GCST90017035	Weighted median	10	-0.0113682	0.155059	0.941555	-0.315284	0.292547	0.988696	0.729582	1.33984
ebi-a-GCST90017036	finngen_R9_CD2_NONHODGKIN_NAS_EXALLC	genus Oscillibactergenus Oscillibacter|| id:ebi-a-GCST90017036	Weighted median	13	-0.218402	0.235313	0.353337	-0.679615	0.24281	0.803802	0.506812	1.27483
ebi-a-GCST90017037	finngen_R9_CD2_NONHODGKIN_NAS_EXALLC	genus Oscillospiragenus Oscillospira|| id:ebi-a-GCST90017037	Weighted median	8	0.347235	0.307747	0.259187	-0.255948	0.950419	1.41515	0.774182	2.58679
ebi-a-GCST90017038	finngen_R9_CD2_NONHODGKIN_NAS_EXALLC	genus Oxalobactergenus Oxalobacter|| id:ebi-a-GCST90017038	Weighted median	11	-0.0386756	0.181309	0.831083	-0.394042	0.316691	0.962063	0.674326	1.37258
ebi-a-GCST90017039	finngen_R9_CD2_NONHODGKIN_NAS_EXALLC	genus Parabacteroidesgenus Parabacteroides|| id:ebi-a-GCST90017039	Weighted median	5	-0.256578	0.517441	0.619994	-1.27076	0.757607	0.773695	0.280618	2.13316
ebi-a-GCST90017040	finngen_R9_CD2_NONHODGKIN_NAS_EXALLC	genus Paraprevotellagenus Paraprevotella|| id:ebi-a-GCST90017040	Weighted median	13	0.0783357	0.206856	0.704913	-0.327101	0.483773	1.08149	0.721011	1.62218
ebi-a-GCST90017041	finngen_R9_CD2_NONHODGKIN_NAS_EXALLC	genus Parasutterellagenus Parasutterella|| id:ebi-a-GCST90017041	Weighted median	14	-0.132999	0.250771	0.595863	-0.624511	0.358513	0.875466	0.535523	1.4312
ebi-a-GCST90017042	finngen_R9_CD2_NONHODGKIN_NAS_EXALLC	genus Peptococcusgenus Peptococcus|| id:ebi-a-GCST90017042	Weighted median	12	0.159073	0.176832	0.368349	-0.187518	0.505665	1.17242	0.829014	1.65809
ebi-a-GCST90017043	finngen_R9_CD2_NONHODGKIN_NAS_EXALLC	genus Phascolarctobacteriumgenus Phascolarctobacterium|| id:ebi-a-GCST90017043	Weighted median	7	0.290313	0.317572	0.360631	-0.332128	0.912753	1.33685	0.717396	2.49117
ebi-a-GCST90017044	finngen_R9_CD2_NONHODGKIN_NAS_EXALLC	genus Prevotella7genus Prevotella7|| id:ebi-a-GCST90017044	Weighted median	11	0.0243043	0.15927	0.878715	-0.287864	0.336473	1.0246	0.749864	1.4
ebi-a-GCST90017045	finngen_R9_CD2_NONHODGKIN_NAS_EXALLC	genus Prevotella9genus Prevotella9|| id:ebi-a-GCST90017045	Weighted median	15	-0.193266	0.215104	0.368931	-0.614871	0.228338	0.824262	0.540711	1.25651
ebi-a-GCST90017046	finngen_R9_CD2_NONHODGKIN_NAS_EXALLC	genus Rikenellaceae RC9 gut groupgenus Rikenellaceae RC9 gut group|| id:ebi-a-GCST90017046	Weighted median	11	-0.0352739	0.159523	0.824998	-0.347938	0.277391	0.965341	0.706142	1.31968
ebi-a-GCST90017047	finngen_R9_CD2_NONHODGKIN_NAS_EXALLC	genus Romboutsiagenus Romboutsia|| id:ebi-a-GCST90017047	Weighted median	13	0.286239	0.280544	0.307587	-0.263627	0.836105	1.33141	0.76826	2.30736
ebi-a-GCST90017048	finngen_R9_CD2_NONHODGKIN_NAS_EXALLC	genus Roseburiagenus Roseburia|| id:ebi-a-GCST90017048	Weighted median	13	-0.392065	0.336731	0.244292	-1.05206	0.267928	0.67566	0.349218	1.30725
ebi-a-GCST90017049	finngen_R9_CD2_NONHODGKIN_NAS_EXALLC	genus Ruminiclostridium5genus Ruminiclostridium5|| id:ebi-a-GCST90017049	Weighted median	11	0.124109	0.352648	0.724888	-0.567082	0.8153	1.13214	0.567178	2.25985
ebi-a-GCST90017050	finngen_R9_CD2_NONHODGKIN_NAS_EXALLC	genus Ruminiclostridium6genus Ruminiclostridium6|| id:ebi-a-GCST90017050	Weighted median	15	-0.172327	0.267688	0.51973	-0.696995	0.352341	0.841704	0.49808	1.42239
ebi-a-GCST90017051	finngen_R9_CD2_NONHODGKIN_NAS_EXALLC	genus Ruminiclostridium9genus Ruminiclostridium9|| id:ebi-a-GCST90017051	Weighted median	8	0.556823	0.417436	0.182233	-0.261352	1.375	1.74512	0.77001	3.95507
ebi-a-GCST90017052	finngen_R9_CD2_NONHODGKIN_NAS_EXALLC	genus Ruminococcaceae NK4A214 groupgenus Ruminococcaceae NK4A214 group|| id:ebi-a-GCST90017052	Weighted median	13	-0.255132	0.28594	0.372255	-0.815574	0.30531	0.774814	0.442385	1.35705
ebi-a-GCST90017053	finngen_R9_CD2_NONHODGKIN_NAS_EXALLC	genus Ruminococcaceae UCG002genus Ruminococcaceae UCG002|| id:ebi-a-GCST90017053	Weighted median	20	0.067515	0.250131	0.787223	-0.422742	0.557772	1.06985	0.655247	1.74678
ebi-a-GCST90017054	finngen_R9_CD2_NONHODGKIN_NAS_EXALLC	genus Ruminococcaceae UCG003genus Ruminococcaceae UCG003|| id:ebi-a-GCST90017054	Weighted median	12	-0.255559	0.319014	0.423079	-0.880826	0.369708	0.774483	0.41444	1.44731
ebi-a-GCST90017055	finngen_R9_CD2_NONHODGKIN_NAS_EXALLC	genus Ruminococcaceae UCG004genus Ruminococcaceae UCG004|| id:ebi-a-GCST90017055	Weighted median	11	-0.141207	0.25936	0.586136	-0.649552	0.367138	0.86831	0.52228	1.4436
ebi-a-GCST90017056	finngen_R9_CD2_NONHODGKIN_NAS_EXALLC	genus Ruminococcaceae UCG005genus Ruminococcaceae UCG005|| id:ebi-a-GCST90017056	Weighted median	14	-0.0565938	0.287632	0.844017	-0.620353	0.507165	0.944978	0.537755	1.66058
ebi-a-GCST90017057	finngen_R9_CD2_NONHODGKIN_NAS_EXALLC	genus Ruminococcaceae UCG009genus Ruminococcaceae UCG009|| id:ebi-a-GCST90017057	Weighted median	11	0.151044	0.214551	0.481432	-0.269476	0.571564	1.16305	0.76378	1.77103
ebi-a-GCST90017058	finngen_R9_CD2_NONHODGKIN_NAS_EXALLC	genus Ruminococcaceae UCG010genus Ruminococcaceae UCG010|| id:ebi-a-GCST90017058	Weighted median	6	-0.25575	0.374237	0.49436	-0.989254	0.477754	0.774336	0.371854	1.61245
ebi-a-GCST90017059	finngen_R9_CD2_NONHODGKIN_NAS_EXALLC	genus Ruminococcaceae UCG011genus Ruminococcaceae UCG011|| id:ebi-a-GCST90017059	Weighted median	8	0.0940891	0.187245	0.615321	-0.272911	0.461089	1.09866	0.761161	1.5858
ebi-a-GCST90017060	finngen_R9_CD2_NONHODGKIN_NAS_EXALLC	genus Ruminococcaceae UCG013genus Ruminococcaceae UCG013|| id:ebi-a-GCST90017060	Weighted median	11	-0.0920786	0.35368	0.794598	-0.785291	0.601134	0.912033	0.455987	1.82419
ebi-a-GCST90017061	finngen_R9_CD2_NONHODGKIN_NAS_EXALLC	genus Ruminococcaceae UCG014genus Ruminococcaceae UCG014|| id:ebi-a-GCST90017061	Weighted median	10	0.0810459	0.30548	0.790773	-0.517695	0.679787	1.08442	0.595893	1.97346
ebi-a-GCST90017062	finngen_R9_CD2_NONHODGKIN_NAS_EXALLC	genus Ruminococcus1genus Ruminococcus1|| id:ebi-a-GCST90017062	Weighted median	10	0.110525	0.317996	0.728166	-0.512747	0.733796	1.11686	0.598849	2.08297
ebi-a-GCST90017063	finngen_R9_CD2_NONHODGKIN_NAS_EXALLC	genus Ruminococcus2genus Ruminococcus2|| id:ebi-a-GCST90017063	Weighted median	15	-0.307105	0.242015	0.204459	-0.781454	0.167245	0.735574	0.45774	1.18204
ebi-a-GCST90017064	finngen_R9_CD2_NONHODGKIN_NAS_EXALLC	genus Ruminococcus gauvreauii groupgenus Ruminococcus gauvreauii group|| id:ebi-a-GCST90017064	Weighted median	11	-0.408212	0.321242	0.203825	-1.03785	0.221423	0.664838	0.354217	1.24785
ebi-a-GCST90017065	finngen_R9_CD2_NONHODGKIN_NAS_EXALLC	genus Ruminococcus gnavus groupgenus Ruminococcus gnavus group|| id:ebi-a-GCST90017065	Weighted median	11	0.222113	0.211883	0.294508	-0.193177	0.637403	1.24871	0.824336	1.89156
ebi-a-GCST90017066	finngen_R9_CD2_NONHODGKIN_NAS_EXALLC	genus Ruminococcus torques groupgenus Ruminococcus torques group|| id:ebi-a-GCST90017066	Weighted median	7	0.589894	0.475774	0.215027	-0.342624	1.52241	1.8038	0.709905	4.58326
ebi-a-GCST90017067	finngen_R9_CD2_NONHODGKIN_NAS_EXALLC	genus Sellimonasgenus Sellimonas|| id:ebi-a-GCST90017067	Weighted median	9	0.137948	0.158991	0.385586	-0.173674	0.44957	1.14792	0.840571	1.56764
ebi-a-GCST90017068	finngen_R9_CD2_NONHODGKIN_NAS_EXALLC	genus Senegalimassiliagenus Senegalimassilia|| id:ebi-a-GCST90017068	Weighted median	5	-0.0230232	0.315659	0.941856	-0.641715	0.595669	0.97724	0.526389	1.81424
ebi-a-GCST90017069	finngen_R9_CD2_NONHODGKIN_NAS_EXALLC	genus Slackiagenus Slackia|| id:ebi-a-GCST90017069	Weighted median	6	-0.49444	0.286961	0.0848851	-1.05688	0.0680044	0.609913	0.347537	1.07037
ebi-a-GCST90017070	finngen_R9_CD2_NONHODGKIN_NAS_EXALLC	genus Streptococcusgenus Streptococcus|| id:ebi-a-GCST90017070	Weighted median	12	-0.107576	0.31796	0.735114	-0.730776	0.515625	0.898009	0.481535	1.67469
ebi-a-GCST90017071	finngen_R9_CD2_NONHODGKIN_NAS_EXALLC	genus Subdoligranulumgenus Subdoligranulum|| id:ebi-a-GCST90017071	Weighted median	10	0.171358	0.311658	0.582439	-0.439492	0.782207	1.18692	0.644364	2.18629
ebi-a-GCST90017072	finngen_R9_CD2_NONHODGKIN_NAS_EXALLC	genus Sutterellagenus Sutterella|| id:ebi-a-GCST90017072	Weighted median	12	0.467841	0.33381	0.161059	-0.186426	1.12211	1.59654	0.82992	3.07132
ebi-a-GCST90017073	finngen_R9_CD2_NONHODGKIN_NAS_EXALLC	genus Terrisporobactergenus Terrisporobacter|| id:ebi-a-GCST90017073	Weighted median	5	0.0222344	0.306652	0.942198	-0.578803	0.623272	1.02248	0.560569	1.86502
ebi-a-GCST90017074	finngen_R9_CD2_NONHODGKIN_NAS_EXALLC	genus Turicibactergenus Turicibacter|| id:ebi-a-GCST90017074	Weighted median	9	-0.238542	0.278059	0.390958	-0.783537	0.306454	0.787776	0.456788	1.3586
ebi-a-GCST90017075	finngen_R9_CD2_NONHODGKIN_NAS_EXALLC	genus Tyzzerella3genus Tyzzerella3|| id:ebi-a-GCST90017075	Weighted median	12	-0.23679	0.190387	0.213598	-0.609948	0.136368	0.789157	0.543379	1.1461
ebi-a-GCST90017088	finngen_R9_CD2_NONHODGKIN_NAS_EXALLC	genus Veillonellagenus Veillonella|| id:ebi-a-GCST90017088	Weighted median	5	0.0532737	0.419827	0.899024	-0.769588	0.876135	1.05472	0.463204	2.4016
ebi-a-GCST90017089	finngen_R9_CD2_NONHODGKIN_NAS_EXALLC	genus Victivallisgenus Victivallis|| id:ebi-a-GCST90017089	Weighted median	10	-0.0481235	0.172132	0.779805	-0.385502	0.289255	0.953016	0.680109	1.33543
ebi-a-GCST90017110	finngen_R9_CD2_NONHODGKIN_NAS_EXALLC	phylum Actinobacteriaphylum Actinobacteria|| id:ebi-a-GCST90017110	Weighted mode	14	-0.0141988	0.527947	0.978952	-1.04898	1.02058	0.985902	0.350297	2.7748
ebi-a-GCST90017111	finngen_R9_CD2_NONHODGKIN_NAS_EXALLC	phylum Bacteroidetesphylum Bacteroidetes|| id:ebi-a-GCST90017111	Weighted mode	10	-0.327726	0.557399	0.571018	-1.42023	0.764775	0.72056	0.241659	2.14851
ebi-a-GCST90017112	finngen_R9_CD2_NONHODGKIN_NAS_EXALLC	phylum Cyanobacteriaphylum Cyanobacteria|| id:ebi-a-GCST90017112	Weighted mode	8	0.100834	0.345095	0.77861	-0.575552	0.77722	1.10609	0.562394	2.17542
ebi-a-GCST90017113	finngen_R9_CD2_NONHODGKIN_NAS_EXALLC	phylum Euryarchaeotaphylum Euryarchaeota|| id:ebi-a-GCST90017113	Weighted mode	11	-0.382202	0.298955	0.229962	-0.968153	0.20375	0.682358	0.379784	1.22599
ebi-a-GCST90017114	finngen_R9_CD2_NONHODGKIN_NAS_EXALLC	phylum Firmicutesphylum Firmicutes|| id:ebi-a-GCST90017114	Weighted mode	15	0.0349944	0.391257	0.929999	-0.73187	0.801859	1.03561	0.481009	2.22968
ebi-a-GCST90017115	finngen_R9_CD2_NONHODGKIN_NAS_EXALLC	phylum Lentisphaeraephylum Lentisphaerae|| id:ebi-a-GCST90017115	Weighted mode	9	-0.267581	0.295417	0.39152	-0.846598	0.311437	0.765229	0.428871	1.36539
ebi-a-GCST90017116	finngen_R9_CD2_NONHODGKIN_NAS_EXALLC	phylum Proteobacteriaphylum Proteobacteria|| id:ebi-a-GCST90017116	Weighted mode	12	0.0110832	0.404512	0.978632	-0.781761	0.803927	1.01114	0.4576	2.2343
ebi-a-GCST90017117	finngen_R9_CD2_NONHODGKIN_NAS_EXALLC	phylum Tenericutesphylum Tenericutes|| id:ebi-a-GCST90017117	Weighted mode	12	0.13848	0.404104	0.738294	-0.653563	0.930524	1.14853	0.520189	2.53584
ebi-a-GCST90017118	finngen_R9_CD2_NONHODGKIN_NAS_EXALLC	phylum Verrucomicrobiaphylum Verrucomicrobia|| id:ebi-a-GCST90017118	Weighted mode	12	0.123817	0.354383	0.733396	-0.570774	0.818407	1.13181	0.565088	2.26689
ebi-a-GCST90016908	finngen_R9_CD2_NONHODGKIN_NAS_EXALLC	class Actinobacteria|| id:ebi-a-GCST90016908	Weighted mode	14	0.0355822	0.365704	0.923974	-0.681197	0.752362	1.03622	0.506011	2.12201
ebi-a-GCST90016909	finngen_R9_CD2_NONHODGKIN_NAS_EXALLC	class Alphaproteobacteria|| id:ebi-a-GCST90016909	Weighted mode	6	0.160372	0.5326	0.775449	-0.883524	1.20427	1.17395	0.413324	3.33432
ebi-a-GCST90016910	finngen_R9_CD2_NONHODGKIN_NAS_EXALLC	class Bacilli|| id:ebi-a-GCST90016910	Weighted mode	18	-0.0228657	0.430005	0.958212	-0.865675	0.819944	0.977394	0.420767	2.27037
ebi-a-GCST90016911	finngen_R9_CD2_NONHODGKIN_NAS_EXALLC	class Bacteroidia|| id:ebi-a-GCST90016911	Weighted mode	13	-0.20777	0.403556	0.616011	-0.99874	0.583201	0.812394	0.368343	1.79176
ebi-a-GCST90016912	finngen_R9_CD2_NONHODGKIN_NAS_EXALLC	class Betaproteobacteria|| id:ebi-a-GCST90016912	Weighted mode	10	-0.415354	0.516561	0.442074	-1.42781	0.597106	0.660107	0.239833	1.81685
ebi-a-GCST90016913	finngen_R9_CD2_NONHODGKIN_NAS_EXALLC	class Clostridia|| id:ebi-a-GCST90016913	Weighted mode	11	0.123443	0.522489	0.818	-0.900636	1.14752	1.13139	0.406311	3.15038
ebi-a-GCST90016914	finngen_R9_CD2_NONHODGKIN_NAS_EXALLC	class Coriobacteriia|| id:ebi-a-GCST90016914	Weighted mode	14	0.360424	0.497734	0.481815	-0.615134	1.33598	1.43394	0.540568	3.80373
ebi-a-GCST90016915	finngen_R9_CD2_NONHODGKIN_NAS_EXALLC	class Deltaproteobacteria|| id:ebi-a-GCST90016915	Weighted mode	12	-0.318963	0.540627	0.567121	-1.37859	0.740665	0.726903	0.251933	2.09733
ebi-a-GCST90016916	finngen_R9_CD2_NONHODGKIN_NAS_EXALLC	class Erysipelotrichia|| id:ebi-a-GCST90016916	Weighted mode	13	0.484355	0.574372	0.415567	-0.641415	1.61012	1.62313	0.526547	5.00343
ebi-a-GCST90016917	finngen_R9_CD2_NONHODGKIN_NAS_EXALLC	class Gammaproteobacteria|| id:ebi-a-GCST90016917	Weighted mode	6	0.183456	0.511836	0.73466	-0.819742	1.18665	1.20136	0.440545	3.2761
ebi-a-GCST90016918	finngen_R9_CD2_NONHODGKIN_NAS_EXALLC	class Lentisphaeria|| id:ebi-a-GCST90016918	Weighted mode	8	-0.276644	0.322761	0.419752	-0.909255	0.355967	0.758324	0.402824	1.42756
ebi-a-GCST90016919	finngen_R9_CD2_NONHODGKIN_NAS_EXALLC	class Melainabacteria|| id:ebi-a-GCST90016919	Weighted mode	10	-0.0343968	0.381029	0.930047	-0.781215	0.712421	0.966188	0.45785	2.03892
ebi-a-GCST90016920	finngen_R9_CD2_NONHODGKIN_NAS_EXALLC	class Methanobacteria|| id:ebi-a-GCST90016920	Weighted mode	9	-0.315316	0.247933	0.239175	-0.801266	0.170633	0.729558	0.448761	1.18606
ebi-a-GCST90016921	finngen_R9_CD2_NONHODGKIN_NAS_EXALLC	class Mollicutes|| id:ebi-a-GCST90016921	Weighted mode	12	0.13848	0.431955	0.754529	-0.708151	0.985112	1.14853	0.492554	2.67811
ebi-a-GCST90016922	finngen_R9_CD2_NONHODGKIN_NAS_EXALLC	class Negativicutes|| id:ebi-a-GCST90016922	Weighted mode	12	-0.473265	0.46438	0.330031	-1.38345	0.43692	0.622965	0.250712	1.54793
ebi-a-GCST90016923	finngen_R9_CD2_NONHODGKIN_NAS_EXALLC	class Verrucomicrobiae|| id:ebi-a-GCST90016923	Weighted mode	11	0.256925	0.453103	0.583194	-0.631157	1.14501	1.29295	0.531976	3.14247
ebi-a-GCST90017090	finngen_R9_CD2_NONHODGKIN_NAS_EXALLC	order Actinomycetales|| id:ebi-a-GCST90017090	Weighted mode	4	-0.549433	0.380378	0.244352	-1.29497	0.196108	0.577277	0.273905	1.21666
ebi-a-GCST90017091	finngen_R9_CD2_NONHODGKIN_NAS_EXALLC	order Bacillales|| id:ebi-a-GCST90017091	Weighted mode	8	-0.303136	0.226411	0.222455	-0.746901	0.140629	0.738499	0.473833	1.151
ebi-a-GCST90017092	finngen_R9_CD2_NONHODGKIN_NAS_EXALLC	order Bacteroidales|| id:ebi-a-GCST90017092	Weighted mode	13	-0.20777	0.41505	0.625715	-1.02127	0.605728	0.812394	0.360138	1.83259
ebi-a-GCST90017093	finngen_R9_CD2_NONHODGKIN_NAS_EXALLC	order Bifidobacteriales|| id:ebi-a-GCST90017093	Weighted mode	11	0.0129356	0.347193	0.971013	-0.667562	0.693434	1.01302	0.512957	2.00057
ebi-a-GCST90017094	finngen_R9_CD2_NONHODGKIN_NAS_EXALLC	order Burkholderiales|| id:ebi-a-GCST90017094	Weighted mode	10	-0.421472	0.538985	0.45431	-1.47788	0.634939	0.65608	0.22812	1.88691
ebi-a-GCST90017095	finngen_R9_CD2_NONHODGKIN_NAS_EXALLC	order Clostridiales|| id:ebi-a-GCST90017095	Weighted mode	12	0.382779	0.472367	0.434924	-0.54306	1.30862	1.46635	0.580968	3.70106
ebi-a-GCST90017096	finngen_R9_CD2_NONHODGKIN_NAS_EXALLC	order Coriobacteriales|| id:ebi-a-GCST90017096	Weighted mode	14	0.360424	0.450807	0.43836	-0.523156	1.24401	1.43394	0.592647	3.46948
ebi-a-GCST90017097	finngen_R9_CD2_NONHODGKIN_NAS_EXALLC	order Desulfovibrionales|| id:ebi-a-GCST90017097	Weighted mode	11	-0.267073	0.52247	0.620325	-1.29111	0.756969	0.765617	0.274964	2.1318
ebi-a-GCST90017098	finngen_R9_CD2_NONHODGKIN_NAS_EXALLC	order Enterobacteriales|| id:ebi-a-GCST90017098	Weighted mode	7	0.68293	0.544123	0.256112	-0.383552	1.74941	1.97967	0.681437	5.75122
ebi-a-GCST90017099	finngen_R9_CD2_NONHODGKIN_NAS_EXALLC	order Erysipelotrichales|| id:ebi-a-GCST90017099	Weighted mode	13	0.484355	0.610495	0.442962	-0.712216	1.68093	1.62313	0.490556	5.37052
ebi-a-GCST90017100	finngen_R9_CD2_NONHODGKIN_NAS_EXALLC	order Gastranaerophilales|| id:ebi-a-GCST90017100	Weighted mode	9	0.274119	0.404864	0.517461	-0.519414	1.06765	1.31537	0.594869	2.90854
ebi-a-GCST90017101	finngen_R9_CD2_NONHODGKIN_NAS_EXALLC	order Lactobacillales|| id:ebi-a-GCST90017101	Weighted mode	15	0.223657	0.460408	0.634638	-0.678743	1.12606	1.25064	0.507254	3.08347
ebi-a-GCST90017102	finngen_R9_CD2_NONHODGKIN_NAS_EXALLC	order Methanobacteriales|| id:ebi-a-GCST90017102	Weighted mode	9	-0.315316	0.286768	0.303511	-0.877381	0.246749	0.729558	0.415871	1.27986
ebi-a-GCST90017103	finngen_R9_CD2_NONHODGKIN_NAS_EXALLC	order Mollicutes RF9|| id:ebi-a-GCST90017103	Weighted mode	12	0.0398076	0.387401	0.920006	-0.719499	0.799114	1.04061	0.486996	2.22357
ebi-a-GCST90017104	finngen_R9_CD2_NONHODGKIN_NAS_EXALLC	order NB1n|| id:ebi-a-GCST90017104	Weighted mode	12	-0.180365	0.362899	0.628966	-0.891647	0.530918	0.834966	0.40998	1.70049
ebi-a-GCST90017105	finngen_R9_CD2_NONHODGKIN_NAS_EXALLC	order Pasteurellales|| id:ebi-a-GCST90017105	Weighted mode	13	0.289213	0.28324	0.327358	-0.265937	0.844362	1.33538	0.766487	2.32649
ebi-a-GCST90017106	finngen_R9_CD2_NONHODGKIN_NAS_EXALLC	order Rhodospirillales|| id:ebi-a-GCST90017106	Weighted mode	13	0.239922	0.296634	0.434365	-0.34148	0.821324	1.27115	0.710717	2.27351
ebi-a-GCST90017107	finngen_R9_CD2_NONHODGKIN_NAS_EXALLC	order Selenomonadales|| id:ebi-a-GCST90017107	Weighted mode	12	-0.473265	0.464914	0.330563	-1.3845	0.437966	0.622965	0.25045	1.54955
ebi-a-GCST90017108	finngen_R9_CD2_NONHODGKIN_NAS_EXALLC	order Verrucomicrobiales|| id:ebi-a-GCST90017108	Weighted mode	11	0.256925	0.46196	0.590325	-0.648516	1.16237	1.29295	0.522821	3.19749
ebi-a-GCST90017109	finngen_R9_CD2_NONHODGKIN_NAS_EXALLC	order Victivallales|| id:ebi-a-GCST90017109	Weighted mode	8	-0.276644	0.326026	0.424204	-0.915655	0.362367	0.758324	0.400254	1.43673
ebi-a-GCST90016924	finngen_R9_CD2_NONHODGKIN_NAS_EXALLC	family Acidaminococcaceae|| id:ebi-a-GCST90016924	Weighted mode	7	0.572386	0.431475	0.232902	-0.273305	1.41808	1.77249	0.760861	4.12917
ebi-a-GCST90016925	finngen_R9_CD2_NONHODGKIN_NAS_EXALLC	family Actinomycetaceae|| id:ebi-a-GCST90016925	Weighted mode	4	-0.548357	0.373312	0.238184	-1.28005	0.183335	0.577898	0.278024	1.20122
ebi-a-GCST90016926	finngen_R9_CD2_NONHODGKIN_NAS_EXALLC	family Alcaligenaceae|| id:ebi-a-GCST90016926	Weighted mode	11	-0.222756	0.789105	0.783478	-1.7694	1.32389	0.80031	0.170435	3.75802
ebi-a-GCST90016927	finngen_R9_CD2_NONHODGKIN_NAS_EXALLC	family Bacteroidaceae|| id:ebi-a-GCST90016927	Weighted mode	8	0.0852836	0.598367	0.890679	-1.08752	1.25808	1.08903	0.337053	3.51867
ebi-a-GCST90016928	finngen_R9_CD2_NONHODGKIN_NAS_EXALLC	family Bacteroidales S24 7group|| id:ebi-a-GCST90016928	Weighted mode	8	0.0680744	0.378529	0.862374	-0.673843	0.809992	1.07044	0.509746	2.24789
ebi-a-GCST90016929	finngen_R9_CD2_NONHODGKIN_NAS_EXALLC	family Bifidobacteriaceae|| id:ebi-a-GCST90016929	Weighted mode	11	0.0129356	0.362671	0.972249	-0.6979	0.723771	1.01302	0.497629	2.0622
ebi-a-GCST90016931	finngen_R9_CD2_NONHODGKIN_NAS_EXALLC	family Clostridiaceae1|| id:ebi-a-GCST90016931	Weighted mode	10	-0.321583	0.453575	0.496281	-1.21059	0.567424	0.725001	0.298022	1.76372
ebi-a-GCST90016932	finngen_R9_CD2_NONHODGKIN_NAS_EXALLC	family Clostridiales vadin BB60 group|| id:ebi-a-GCST90016932	Weighted mode	15	-0.0717701	0.336649	0.834252	-0.731602	0.588062	0.930745	0.481138	1.8005
ebi-a-GCST90016933	finngen_R9_CD2_NONHODGKIN_NAS_EXALLC	family Coriobacteriaceae|| id:ebi-a-GCST90016933	Weighted mode	14	0.360424	0.47872	0.464932	-0.577867	1.29872	1.43394	0.561094	3.66459
ebi-a-GCST90016934	finngen_R9_CD2_NONHODGKIN_NAS_EXALLC	family Defluviitaleaceae|| id:ebi-a-GCST90016934	Weighted mode	11	0.419462	0.394968	0.313204	-0.354676	1.1936	1.52114	0.701401	3.29894
ebi-a-GCST90016935	finngen_R9_CD2_NONHODGKIN_NAS_EXALLC	family Desulfovibrionaceae|| id:ebi-a-GCST90016935	Weighted mode	9	-0.369315	0.518447	0.496496	-1.38547	0.646841	0.691208	0.250206	1.9095
ebi-a-GCST90016936	finngen_R9_CD2_NONHODGKIN_NAS_EXALLC	family Enterobacteriaceae|| id:ebi-a-GCST90016936	Weighted mode	7	0.68293	0.547064	0.258405	-0.389316	1.75518	1.97967	0.67752	5.78446
ebi-a-GCST90016937	finngen_R9_CD2_NONHODGKIN_NAS_EXALLC	family Erysipelotrichaceae|| id:ebi-a-GCST90016937	Weighted mode	13	0.484355	0.604403	0.438494	-0.700275	1.66898	1.62313	0.496449	5.30678
ebi-a-GCST90016938	finngen_R9_CD2_NONHODGKIN_NAS_EXALLC	family Family XI|| id:ebi-a-GCST90016938	Weighted mode	8	0.0733979	0.250967	0.778413	-0.418497	0.565293	1.07616	0.658035	1.75996
ebi-a-GCST90016939	finngen_R9_CD2_NONHODGKIN_NAS_EXALLC	family Family XIII|| id:ebi-a-GCST90016939	Weighted mode	7	0.0358611	0.547834	0.949934	-1.03789	1.10961	1.03651	0.3542	3.03319
ebi-a-GCST90016940	finngen_R9_CD2_NONHODGKIN_NAS_EXALLC	family Lachnospiraceae|| id:ebi-a-GCST90016940	Weighted mode	16	0.625496	0.579889	0.297785	-0.511087	1.76208	1.86917	0.599843	5.82454
ebi-a-GCST90016941	finngen_R9_CD2_NONHODGKIN_NAS_EXALLC	family Lactobacillaceae|| id:ebi-a-GCST90016941	Weighted mode	8	0.307331	0.2582	0.272732	-0.19874	0.813402	1.35979	0.819763	2.25557
ebi-a-GCST90016942	finngen_R9_CD2_NONHODGKIN_NAS_EXALLC	family Methanobacteriaceae|| id:ebi-a-GCST90016942	Weighted mode	9	-0.315316	0.254757	0.250914	-0.81464	0.184008	0.729558	0.442799	1.20202
ebi-a-GCST90016943	finngen_R9_CD2_NONHODGKIN_NAS_EXALLC	family Oxalobacteraceae|| id:ebi-a-GCST90016943	Weighted mode	14	-0.00368714	0.278053	0.989621	-0.548671	0.541297	0.99632	0.577717	1.71823
ebi-a-GCST90016944	finngen_R9_CD2_NONHODGKIN_NAS_EXALLC	family Pasteurellaceae|| id:ebi-a-GCST90016944	Weighted mode	13	0.289213	0.270999	0.306878	-0.241946	0.820371	1.33538	0.785098	2.27134
ebi-a-GCST90016945	finngen_R9_CD2_NONHODGKIN_NAS_EXALLC	family Peptococcaceae|| id:ebi-a-GCST90016945	Weighted mode	9	-0.144314	0.387639	0.719346	-0.904086	0.615458	0.865616	0.404912	1.8505
ebi-a-GCST90016946	finngen_R9_CD2_NONHODGKIN_NAS_EXALLC	family Peptostreptococcaceae|| id:ebi-a-GCST90016946	Weighted mode	13	0.221601	0.372432	0.562888	-0.508366	0.951569	1.24807	0.601477	2.58977
ebi-a-GCST90016947	finngen_R9_CD2_NONHODGKIN_NAS_EXALLC	family Porphyromonadaceae|| id:ebi-a-GCST90016947	Weighted mode	9	0.757726	0.772053	0.35512	-0.755498	2.27095	2.13342	0.469776	9.6886
ebi-a-GCST90016948	finngen_R9_CD2_NONHODGKIN_NAS_EXALLC	family Prevotellaceae|| id:ebi-a-GCST90016948	Weighted mode	16	0.166881	0.542222	0.762487	-0.895873	1.22964	1.18161	0.408251	3.41998
ebi-a-GCST90016949	finngen_R9_CD2_NONHODGKIN_NAS_EXALLC	family Rhodospirillaceae|| id:ebi-a-GCST90016949	Weighted mode	14	0.261209	0.29703	0.395149	-0.320971	0.843388	1.2985	0.725445	2.32423
ebi-a-GCST90016950	finngen_R9_CD2_NONHODGKIN_NAS_EXALLC	family Rikenellaceae|| id:ebi-a-GCST90016950	Weighted mode	16	0.177231	0.530545	0.742964	-0.862638	1.2171	1.19391	0.422047	3.37738
ebi-a-GCST90016951	finngen_R9_CD2_NONHODGKIN_NAS_EXALLC	family Ruminococcaceae|| id:ebi-a-GCST90016951	Weighted mode	10	0.158019	0.374371	0.682862	-0.575748	0.891786	1.17119	0.562284	2.43948
ebi-a-GCST90016952	finngen_R9_CD2_NONHODGKIN_NAS_EXALLC	family Streptococcaceae|| id:ebi-a-GCST90016952	Weighted mode	11	-0.0113907	0.554057	0.984002	-1.09734	1.07456	0.988674	0.333757	2.92871
ebi-a-GCST90016956	finngen_R9_CD2_NONHODGKIN_NAS_EXALLC	family Veillonellaceae|| id:ebi-a-GCST90016956	Weighted mode	18	0.0324842	0.296497	0.914041	-0.54865	0.613618	1.03302	0.577729	1.8471
ebi-a-GCST90016957	finngen_R9_CD2_NONHODGKIN_NAS_EXALLC	family Verrucomicrobiaceae|| id:ebi-a-GCST90016957	Weighted mode	11	0.256567	0.456855	0.586757	-0.638869	1.152	1.29249	0.527889	3.16453
ebi-a-GCST90016958	finngen_R9_CD2_NONHODGKIN_NAS_EXALLC	family Victivallaceae|| id:ebi-a-GCST90016958	Weighted mode	11	-0.180049	0.29333	0.553047	-0.754977	0.394878	0.835229	0.470022	1.4842
ebi-a-GCST90016959	finngen_R9_CD2_NONHODGKIN_NAS_EXALLC	genus Actinomycesgenus Actinomyces|| id:ebi-a-GCST90016959	Weighted mode	7	-0.24266	0.547133	0.672941	-1.31504	0.829721	0.784538	0.268463	2.29268
ebi-a-GCST90016960	finngen_R9_CD2_NONHODGKIN_NAS_EXALLC	genus Adlercreutziagenus Adlercreutzia|| id:ebi-a-GCST90016960	Weighted mode	8	0.162756	0.443367	0.724398	-0.706244	1.03176	1.17675	0.493495	2.80599
ebi-a-GCST90016961	finngen_R9_CD2_NONHODGKIN_NAS_EXALLC	genus Akkermansiagenus Akkermansia|| id:ebi-a-GCST90016961	Weighted mode	11	0.258817	0.462824	0.588321	-0.648319	1.16595	1.2954	0.522924	3.20898
ebi-a-GCST90016962	finngen_R9_CD2_NONHODGKIN_NAS_EXALLC	genus Alistipesgenus Alistipes|| id:ebi-a-GCST90016962	Weighted mode	12	-0.54153	0.597677	0.384323	-1.71298	0.629917	0.581857	0.180328	1.87746
ebi-a-GCST90016963	finngen_R9_CD2_NONHODGKIN_NAS_EXALLC	genus Allisonellagenus Allisonella|| id:ebi-a-GCST90016963	Weighted mode	8	-0.304156	0.321799	0.376044	-0.934883	0.326571	0.737746	0.392632	1.38621
ebi-a-GCST90016964	finngen_R9_CD2_NONHODGKIN_NAS_EXALLC	genus Alloprevotellagenus Alloprevotella|| id:ebi-a-GCST90016964	Weighted mode	5	0.247094	0.304301	0.462346	-0.349336	0.843524	1.2803	0.705156	2.32454
ebi-a-GCST90016965	finngen_R9_CD2_NONHODGKIN_NAS_EXALLC	genus Anaerofilumgenus Anaerofilum|| id:ebi-a-GCST90016965	Weighted mode	10	0.110453	0.255506	0.675703	-0.390338	0.611244	1.11678	0.676828	1.84272
ebi-a-GCST90016966	finngen_R9_CD2_NONHODGKIN_NAS_EXALLC	genus Anaerostipesgenus Anaerostipes|| id:ebi-a-GCST90016966	Weighted mode	13	0.126392	0.552462	0.822893	-0.956433	1.20922	1.13473	0.384261	3.35086
ebi-a-GCST90016967	finngen_R9_CD2_NONHODGKIN_NAS_EXALLC	genus Anaerotruncusgenus Anaerotruncus|| id:ebi-a-GCST90016967	Weighted mode	13	-0.134525	0.48055	0.784291	-1.0764	0.807352	0.874131	0.340819	2.24196
ebi-a-GCST90016968	finngen_R9_CD2_NONHODGKIN_NAS_EXALLC	genus Bacteroidesgenus Bacteroides|| id:ebi-a-GCST90016968	Weighted mode	8	0.0852836	0.550978	0.881359	-0.994632	1.1652	1.08903	0.369859	3.20656
ebi-a-GCST90016969	finngen_R9_CD2_NONHODGKIN_NAS_EXALLC	genus Barnesiellagenus Barnesiella|| id:ebi-a-GCST90016969	Weighted mode	12	0.428415	0.482678	0.39376	-0.517633	1.37446	1.53482	0.595929	3.95295
ebi-a-GCST90016970	finngen_R9_CD2_NONHODGKIN_NAS_EXALLC	genus Bifidobacteriumgenus Bifidobacterium|| id:ebi-a-GCST90016970	Weighted mode	12	0.00317448	0.372674	0.993356	-0.727268	0.733617	1.00318	0.483228	2.0826
ebi-a-GCST90016971	finngen_R9_CD2_NONHODGKIN_NAS_EXALLC	genus Bilophilagenus Bilophila|| id:ebi-a-GCST90016971	Weighted mode	13	0.0593431	0.494039	0.906377	-0.908974	1.02766	1.06114	0.402938	2.79452
ebi-a-GCST90016973	finngen_R9_CD2_NONHODGKIN_NAS_EXALLC	genus Butyricicoccusgenus Butyricicoccus|| id:ebi-a-GCST90016973	Weighted mode	8	-0.552637	0.524446	0.327004	-1.58055	0.475278	0.57543	0.205861	1.60846
ebi-a-GCST90016974	finngen_R9_CD2_NONHODGKIN_NAS_EXALLC	genus Butyricimonasgenus Butyricimonas|| id:ebi-a-GCST90016974	Weighted mode	13	0.0244906	0.44045	0.956573	-0.838791	0.887772	1.02479	0.432233	2.42971
ebi-a-GCST90016975	finngen_R9_CD2_NONHODGKIN_NAS_EXALLC	genus Butyrivibriogenus Butyrivibrio|| id:ebi-a-GCST90016975	Weighted mode	15	-0.0543769	0.245989	0.828242	-0.536516	0.427762	0.947075	0.584782	1.53382
ebi-a-GCST90016976	finngen_R9_CD2_NONHODGKIN_NAS_EXALLC	genus Candidatus Soleaferreagenus Candidatus Soleaferrea|| id:ebi-a-GCST90016976	Weighted mode	9	-0.258254	0.45998	0.589871	-1.15982	0.643308	0.772399	0.313544	1.90276
ebi-a-GCST90016977	finngen_R9_CD2_NONHODGKIN_NAS_EXALLC	genus Catenibacteriumgenus Catenibacterium|| id:ebi-a-GCST90016977	Weighted mode	4	0.265457	0.327715	0.477216	-0.376864	0.907777	1.30403	0.686009	2.47881
ebi-a-GCST90016978	finngen_R9_CD2_NONHODGKIN_NAS_EXALLC	genus Christensenellaceae R 7groupgenus Christensenellaceae R 7group|| id:ebi-a-GCST90016978	Weighted mode	8	-0.747188	0.591422	0.246904	-1.90638	0.411999	0.473697	0.148618	1.50983
ebi-a-GCST90016979	finngen_R9_CD2_NONHODGKIN_NAS_EXALLC	genus Clostridium innocuum groupgenus Clostridium innocuum group|| id:ebi-a-GCST90016979	Weighted mode	8	0.180749	0.26546	0.517823	-0.339553	0.701052	1.19811	0.712088	2.01587
ebi-a-GCST90016980	finngen_R9_CD2_NONHODGKIN_NAS_EXALLC	genus Clostridium sensustricto1genus Clostridium sensustricto1|| id:ebi-a-GCST90016980	Weighted mode	6	-0.315466	0.434175	0.500057	-1.16645	0.535518	0.729449	0.311471	1.70833
ebi-a-GCST90016981	finngen_R9_CD2_NONHODGKIN_NAS_EXALLC	genus Collinsellagenus Collinsella|| id:ebi-a-GCST90016981	Weighted mode	9	0.157282	0.624265	0.807434	-1.06628	1.38084	1.17033	0.344288	3.97825
ebi-a-GCST90016982	finngen_R9_CD2_NONHODGKIN_NAS_EXALLC	genus Coprobactergenus Coprobacter|| id:ebi-a-GCST90016982	Weighted mode	11	0.56949	0.390912	0.175837	-0.196698	1.33568	1.76737	0.821438	3.80257
ebi-a-GCST90016983	finngen_R9_CD2_NONHODGKIN_NAS_EXALLC	genus Coprococcus1genus Coprococcus1|| id:ebi-a-GCST90016983	Weighted mode	11	0.0354622	0.451515	0.938947	-0.849506	0.920431	1.0361	0.427626	2.51037
ebi-a-GCST90016984	finngen_R9_CD2_NONHODGKIN_NAS_EXALLC	genus Coprococcus2genus Coprococcus2|| id:ebi-a-GCST90016984	Weighted mode	8	-0.012206	0.674263	0.986062	-1.33376	1.30935	0.987868	0.263484	3.70376
ebi-a-GCST90016985	finngen_R9_CD2_NONHODGKIN_NAS_EXALLC	genus Coprococcus3genus Coprococcus3|| id:ebi-a-GCST90016985	Weighted mode	8	0.158141	0.608598	0.802461	-1.03471	1.35099	1.17133	0.355329	3.86126
ebi-a-GCST90016986	finngen_R9_CD2_NONHODGKIN_NAS_EXALLC	genus Defluviitaleaceae UCG011genus Defluviitaleaceae UCG011|| id:ebi-a-GCST90016986	Weighted mode	9	0.403985	0.402818	0.345276	-0.385538	1.19351	1.49778	0.680085	3.29863
ebi-a-GCST90016987	finngen_R9_CD2_NONHODGKIN_NAS_EXALLC	genus Desulfovibriogenus Desulfovibrio|| id:ebi-a-GCST90016987	Weighted mode	9	-0.0794145	0.474184	0.871152	-1.00881	0.849986	0.923657	0.364651	2.33961
ebi-a-GCST90016988	finngen_R9_CD2_NONHODGKIN_NAS_EXALLC	genus Dialistergenus Dialister|| id:ebi-a-GCST90016988	Weighted mode	11	0.222072	0.473363	0.649034	-0.705721	1.14986	1.24866	0.493753	3.15776
ebi-a-GCST90016989	finngen_R9_CD2_NONHODGKIN_NAS_EXALLC	genus Doreagenus Dorea|| id:ebi-a-GCST90016989	Weighted mode	10	-0.376651	0.597938	0.544408	-1.54861	0.795308	0.686156	0.212543	2.21512
ebi-a-GCST90016990	finngen_R9_CD2_NONHODGKIN_NAS_EXALLC	genus Eggerthellagenus Eggerthella|| id:ebi-a-GCST90016990	Weighted mode	9	-0.260174	0.380592	0.513535	-1.00613	0.485787	0.770918	0.36563	1.62545
ebi-a-GCST90016991	finngen_R9_CD2_NONHODGKIN_NAS_EXALLC	genus Eisenbergiellagenus Eisenbergiella|| id:ebi-a-GCST90016991	Weighted mode	11	-0.157728	0.287032	0.594712	-0.72031	0.404855	0.854082	0.486601	1.49909
ebi-a-GCST90016992	finngen_R9_CD2_NONHODGKIN_NAS_EXALLC	genus Enterorhabdusgenus Enterorhabdus|| id:ebi-a-GCST90016992	Weighted mode	6	-0.103166	0.368405	0.790667	-0.82524	0.618908	0.901977	0.43813	1.8569
ebi-a-GCST90016993	finngen_R9_CD2_NONHODGKIN_NAS_EXALLC	genus Erysipelatoclostridiumgenus Erysipelatoclostridium|| id:ebi-a-GCST90016993	Weighted mode	14	0.241656	0.370798	0.525938	-0.485109	0.968421	1.27336	0.61563	2.63378
ebi-a-GCST90016995	finngen_R9_CD2_NONHODGKIN_NAS_EXALLC	genus Escherichia Shigellagenus Escherichia Shigella|| id:ebi-a-GCST90016995	Weighted mode	10	0.324318	0.465227	0.503337	-0.587528	1.23616	1.38309	0.555699	3.44238
ebi-a-GCST90016996	finngen_R9_CD2_NONHODGKIN_NAS_EXALLC	genus Eubacterium brachy groupgenus Eubacterium brachy group|| id:ebi-a-GCST90016996	Weighted mode	10	-0.222937	0.297088	0.47217	-0.80523	0.359355	0.800165	0.446985	1.43241
ebi-a-GCST90016997	finngen_R9_CD2_NONHODGKIN_NAS_EXALLC	genus Eubacterium coprostanoligenes groupgenus Eubacterium coprostanoligenes group|| id:ebi-a-GCST90016997	Weighted mode	12	-0.162013	0.523125	0.762575	-1.18734	0.863311	0.85043	0.305032	2.371
ebi-a-GCST90016998	finngen_R9_CD2_NONHODGKIN_NAS_EXALLC	genus Eubacterium eligens groupgenus Eubacterium eligens group|| id:ebi-a-GCST90016998	Weighted mode	6	0.018053	0.542773	0.974754	-1.04578	1.08189	1.01822	0.351417	2.95024
ebi-a-GCST90016999	finngen_R9_CD2_NONHODGKIN_NAS_EXALLC	genus Eubacterium fissicatena groupgenus Eubacterium fissicatena group|| id:ebi-a-GCST90016999	Weighted mode	9	0.102375	0.275183	0.719535	-0.436984	0.641734	1.1078	0.645982	1.89977
ebi-a-GCST90017000	finngen_R9_CD2_NONHODGKIN_NAS_EXALLC	genus Eubacterium hallii groupgenus Eubacterium hallii group|| id:ebi-a-GCST90017000	Weighted mode	14	0.344076	0.380332	0.382098	-0.401374	1.08953	1.41069	0.6694	2.97287
ebi-a-GCST90017001	finngen_R9_CD2_NONHODGKIN_NAS_EXALLC	genus Eubacterium nodatum groupgenus Eubacterium nodatum group|| id:ebi-a-GCST90017001	Weighted mode	11	-0.208063	0.217734	0.361812	-0.634822	0.218695	0.812156	0.53003	1.24445
ebi-a-GCST90017002	finngen_R9_CD2_NONHODGKIN_NAS_EXALLC	genus Eubacterium oxidoreducens groupgenus Eubacterium oxidoreducens group|| id:ebi-a-GCST90017002	Weighted mode	5	0.44263	0.421551	0.352966	-0.38361	1.26887	1.5568	0.681397	3.55683
ebi-a-GCST90017003	finngen_R9_CD2_NONHODGKIN_NAS_EXALLC	genus Eubacterium rectale groupgenus Eubacterium rectale group|| id:ebi-a-GCST90017003	Weighted mode	8	0.794921	0.554124	0.194541	-0.291162	1.881	2.21427	0.747395	6.56008
ebi-a-GCST90017004	finngen_R9_CD2_NONHODGKIN_NAS_EXALLC	genus Eubacterium ruminantium groupgenus Eubacterium ruminantium group|| id:ebi-a-GCST90017004	Weighted mode	18	0.0332308	0.2627	0.900822	-0.48166	0.548122	1.03379	0.617757	1.73
ebi-a-GCST90017005	finngen_R9_CD2_NONHODGKIN_NAS_EXALLC	genus Eubacterium ventriosum groupgenus Eubacterium ventriosum group|| id:ebi-a-GCST90017005	Weighted mode	15	0.512294	0.551903	0.369014	-0.569435	1.59402	1.66912	0.565845	4.92352
ebi-a-GCST90017006	finngen_R9_CD2_NONHODGKIN_NAS_EXALLC	genus Eubacterium xylanophilum groupgenus Eubacterium xylanophilum group|| id:ebi-a-GCST90017006	Weighted mode	9	0.107293	0.480321	0.82884	-0.834136	1.04872	1.11326	0.43425	2.854
ebi-a-GCST90017007	finngen_R9_CD2_NONHODGKIN_NAS_EXALLC	genus Faecalibacteriumgenus Faecalibacterium|| id:ebi-a-GCST90017007	Weighted mode	10	0.122033	0.359429	0.742007	-0.582448	0.826514	1.12979	0.558529	2.28534
ebi-a-GCST90017008	finngen_R9_CD2_NONHODGKIN_NAS_EXALLC	genus Family XIII AD3011 groupgenus Family XIII AD3011 group|| id:ebi-a-GCST90017008	Weighted mode	13	0.0452039	0.583092	0.939484	-1.09766	1.18806	1.04624	0.333652	3.28072
ebi-a-GCST90017009	finngen_R9_CD2_NONHODGKIN_NAS_EXALLC	genus Family XIII UCG001genus Family XIII UCG001|| id:ebi-a-GCST90017009	Weighted mode	8	-0.453133	0.525601	0.417173	-1.48331	0.577045	0.635633	0.226885	1.78077
ebi-a-GCST90017010	finngen_R9_CD2_NONHODGKIN_NAS_EXALLC	genus Flavonifractorgenus Flavonifractor|| id:ebi-a-GCST90017010	Weighted mode	5	0.490463	0.467498	0.353325	-0.425832	1.40676	1.63307	0.653226	4.0827
ebi-a-GCST90017011	finngen_R9_CD2_NONHODGKIN_NAS_EXALLC	genus Fusicatenibactergenus Fusicatenibacter|| id:ebi-a-GCST90017011	Weighted mode	18	-0.873361	0.645002	0.19345	-2.13756	0.390843	0.417546	0.117942	1.47823
ebi-a-GCST90017012	finngen_R9_CD2_NONHODGKIN_NAS_EXALLC	genus Gordonibactergenus Gordonibacter|| id:ebi-a-GCST90017012	Weighted mode	11	0.31693	0.290309	0.30057	-0.252076	0.885935	1.37291	0.777186	2.42525
ebi-a-GCST90017013	finngen_R9_CD2_NONHODGKIN_NAS_EXALLC	genus Haemophilusgenus Haemophilus|| id:ebi-a-GCST90017013	Weighted mode	9	0.411948	0.321048	0.235366	-0.217307	1.0412	1.50976	0.804683	2.83262
ebi-a-GCST90017014	finngen_R9_CD2_NONHODGKIN_NAS_EXALLC	genus Holdemanellagenus Holdemanella|| id:ebi-a-GCST90017014	Weighted mode	11	-0.20268	0.312837	0.531658	-0.815841	0.410481	0.81654	0.442267	1.50754
ebi-a-GCST90017015	finngen_R9_CD2_NONHODGKIN_NAS_EXALLC	genus Holdemaniagenus Holdemania|| id:ebi-a-GCST90017015	Weighted mode	14	-0.47037	0.392451	0.252098	-1.23957	0.298834	0.624771	0.289508	1.34829
ebi-a-GCST90017016	finngen_R9_CD2_NONHODGKIN_NAS_EXALLC	genus Howardellagenus Howardella|| id:ebi-a-GCST90017016	Weighted mode	9	0.0096562	0.282513	0.973571	-0.54407	0.563382	1.0097	0.580382	1.7566
ebi-a-GCST90017017	finngen_R9_CD2_NONHODGKIN_NAS_EXALLC	genus Hungatellagenus Hungatella|| id:ebi-a-GCST90017017	Weighted mode	5	0.00830483	0.298495	0.979137	-0.576746	0.593356	1.00834	0.561723	1.81005
ebi-a-GCST90017018	finngen_R9_CD2_NONHODGKIN_NAS_EXALLC	genus Intestinibactergenus Intestinibacter|| id:ebi-a-GCST90017018	Weighted mode	15	-0.190699	0.395605	0.637223	-0.966084	0.584686	0.826381	0.38057	1.79443
ebi-a-GCST90017019	finngen_R9_CD2_NONHODGKIN_NAS_EXALLC	genus Intestinimonasgenus Intestinimonas|| id:ebi-a-GCST90017019	Weighted mode	16	0.109359	0.450964	0.811677	-0.774531	0.993249	1.11556	0.46092	2.69999
ebi-a-GCST90017020	finngen_R9_CD2_NONHODGKIN_NAS_EXALLC	genus Lachnoclostridiumgenus Lachnoclostridium|| id:ebi-a-GCST90017020	Weighted mode	13	-0.235319	0.463497	0.620863	-1.14377	0.673134	0.790318	0.318615	1.96037
ebi-a-GCST90017021	finngen_R9_CD2_NONHODGKIN_NAS_EXALLC	genus Lachnospiraceae FCS020 groupgenus Lachnospiraceae FCS020 group|| id:ebi-a-GCST90017021	Weighted mode	12	-0.283007	0.461054	0.551813	-1.18667	0.620659	0.753515	0.305235	1.86015
ebi-a-GCST90017022	finngen_R9_CD2_NONHODGKIN_NAS_EXALLC	genus Lachnospiraceae NC2004 groupgenus Lachnospiraceae NC2004 group|| id:ebi-a-GCST90017022	Weighted mode	9	0.188051	0.295416	0.542189	-0.390964	0.767067	1.2069	0.676404	2.15344
ebi-a-GCST90017023	finngen_R9_CD2_NONHODGKIN_NAS_EXALLC	genus Lachnospiraceae ND3007 groupgenus Lachnospiraceae ND3007 group|| id:ebi-a-GCST90017023	Weighted mode	3	0.553913	1.12618	0.67151	-1.65341	2.76123	1.74005	0.191397	15.8193
ebi-a-GCST90017024	finngen_R9_CD2_NONHODGKIN_NAS_EXALLC	genus Lachnospiraceae NK4A136 groupgenus Lachnospiraceae NK4A136 group|| id:ebi-a-GCST90017024	Weighted mode	15	0.263977	0.3156	0.416963	-0.3546	0.882553	1.3021	0.701454	2.41706
ebi-a-GCST90017025	finngen_R9_CD2_NONHODGKIN_NAS_EXALLC	genus Lachnospiraceae UCG001genus Lachnospiraceae UCG001|| id:ebi-a-GCST90017025	Weighted mode	13	0.595383	0.374714	0.138069	-0.139057	1.32982	1.81373	0.870178	3.78037
ebi-a-GCST90017026	finngen_R9_CD2_NONHODGKIN_NAS_EXALLC	genus Lachnospiraceae UCG004genus Lachnospiraceae UCG004|| id:ebi-a-GCST90017026	Weighted mode	12	0.245281	0.498362	0.632272	-0.731509	1.22207	1.27798	0.481182	3.39421
ebi-a-GCST90017027	finngen_R9_CD2_NONHODGKIN_NAS_EXALLC	genus Lachnospiraceae UCG008genus Lachnospiraceae UCG008|| id:ebi-a-GCST90017027	Weighted mode	10	-0.184585	0.357435	0.618013	-0.885158	0.515988	0.831449	0.412649	1.67529
ebi-a-GCST90017028	finngen_R9_CD2_NONHODGKIN_NAS_EXALLC	genus Lachnospiraceae UCG010genus Lachnospiraceae UCG010|| id:ebi-a-GCST90017028	Weighted mode	10	-0.412425	0.433586	0.36635	-1.26225	0.437404	0.662043	0.283016	1.54868
ebi-a-GCST90017030	finngen_R9_CD2_NONHODGKIN_NAS_EXALLC	genus Lactobacillusgenus Lactobacillus|| id:ebi-a-GCST90017030	Weighted mode	8	0.0918102	0.275856	0.749017	-0.448868	0.632489	1.09616	0.63835	1.88229
ebi-a-GCST90017031	finngen_R9_CD2_NONHODGKIN_NAS_EXALLC	genus Lactococcusgenus Lactococcus|| id:ebi-a-GCST90017031	Weighted mode	8	0.079384	0.265239	0.773408	-0.440484	0.599252	1.08262	0.643725	1.82076
ebi-a-GCST90017032	finngen_R9_CD2_NONHODGKIN_NAS_EXALLC	genus Marvinbryantiagenus Marvinbryantia|| id:ebi-a-GCST90017032	Weighted mode	10	0.481466	0.398057	0.257267	-0.298726	1.26166	1.61844	0.741763	3.53127
ebi-a-GCST90017033	finngen_R9_CD2_NONHODGKIN_NAS_EXALLC	genus Methanobrevibactergenus Methanobrevibacter|| id:ebi-a-GCST90017033	Weighted mode	6	-0.304584	0.262805	0.298805	-0.819682	0.210514	0.73743	0.440572	1.23431
ebi-a-GCST90017034	finngen_R9_CD2_NONHODGKIN_NAS_EXALLC	genus Odoribactergenus Odoribacter|| id:ebi-a-GCST90017034	Weighted mode	7	-0.0397152	0.527476	0.942429	-1.07357	0.994138	0.961063	0.341787	2.70239
ebi-a-GCST90017035	finngen_R9_CD2_NONHODGKIN_NAS_EXALLC	genus Olsenellagenus Olsenella|| id:ebi-a-GCST90017035	Weighted mode	10	0.00464411	0.204938	0.982415	-0.397035	0.406323	1.00465	0.672311	1.50129
ebi-a-GCST90017036	finngen_R9_CD2_NONHODGKIN_NAS_EXALLC	genus Oscillibactergenus Oscillibacter|| id:ebi-a-GCST90017036	Weighted mode	13	-0.211316	0.341772	0.547937	-0.88119	0.458558	0.809518	0.41429	1.58179
ebi-a-GCST90017037	finngen_R9_CD2_NONHODGKIN_NAS_EXALLC	genus Oscillospiragenus Oscillospira|| id:ebi-a-GCST90017037	Weighted mode	8	0.478527	0.544956	0.409014	-0.589587	1.54664	1.6137	0.554556	4.69567
ebi-a-GCST90017038	finngen_R9_CD2_NONHODGKIN_NAS_EXALLC	genus Oxalobactergenus Oxalobacter|| id:ebi-a-GCST90017038	Weighted mode	11	-0.0995165	0.279067	0.728798	-0.646488	0.447455	0.905275	0.523882	1.56433
ebi-a-GCST90017039	finngen_R9_CD2_NONHODGKIN_NAS_EXALLC	genus Parabacteroidesgenus Parabacteroides|| id:ebi-a-GCST90017039	Weighted mode	5	-0.89169	0.915763	0.385335	-2.68659	0.903205	0.409962	0.0681131	2.4675
ebi-a-GCST90017040	finngen_R9_CD2_NONHODGKIN_NAS_EXALLC	genus Paraprevotellagenus Paraprevotella|| id:ebi-a-GCST90017040	Weighted mode	13	0.260467	0.356689	0.479261	-0.438643	0.959577	1.29754	0.644911	2.61059
ebi-a-GCST90017041	finngen_R9_CD2_NONHODGKIN_NAS_EXALLC	genus Parasutterellagenus Parasutterella|| id:ebi-a-GCST90017041	Weighted mode	14	-0.138139	0.302152	0.655085	-0.730358	0.454079	0.870977	0.481737	1.57472
ebi-a-GCST90017042	finngen_R9_CD2_NONHODGKIN_NAS_EXALLC	genus Peptococcusgenus Peptococcus|| id:ebi-a-GCST90017042	Weighted mode	12	0.251393	0.279822	0.388213	-0.297059	0.799844	1.28582	0.743	2.22519
ebi-a-GCST90017043	finngen_R9_CD2_NONHODGKIN_NAS_EXALLC	genus Phascolarctobacteriumgenus Phascolarctobacterium|| id:ebi-a-GCST90017043	Weighted mode	7	0.24098	0.417865	0.585117	-0.578036	1.06	1.2725	0.560999	2.88636
ebi-a-GCST90017044	finngen_R9_CD2_NONHODGKIN_NAS_EXALLC	genus Prevotella7genus Prevotella7|| id:ebi-a-GCST90017044	Weighted mode	11	0.241396	0.252232	0.361112	-0.252979	0.73577	1.27302	0.776485	2.08709
ebi-a-GCST90017045	finngen_R9_CD2_NONHODGKIN_NAS_EXALLC	genus Prevotella9genus Prevotella9|| id:ebi-a-GCST90017045	Weighted mode	15	-0.355036	0.370399	0.354061	-1.08102	0.370946	0.701148	0.33925	1.4491
ebi-a-GCST90017046	finngen_R9_CD2_NONHODGKIN_NAS_EXALLC	genus Rikenellaceae RC9 gut groupgenus Rikenellaceae RC9 gut group|| id:ebi-a-GCST90017046	Weighted mode	11	-0.0800596	0.242082	0.747686	-0.55454	0.39442	0.923061	0.574337	1.48352
ebi-a-GCST90017047	finngen_R9_CD2_NONHODGKIN_NAS_EXALLC	genus Romboutsiagenus Romboutsia|| id:ebi-a-GCST90017047	Weighted mode	13	0.754053	0.493364	0.152337	-0.21294	1.72105	2.1256	0.808205	5.59038
ebi-a-GCST90017048	finngen_R9_CD2_NONHODGKIN_NAS_EXALLC	genus Roseburiagenus Roseburia|| id:ebi-a-GCST90017048	Weighted mode	13	-0.462244	0.526526	0.397228	-1.49423	0.569747	0.629869	0.22442	1.76782
ebi-a-GCST90017049	finngen_R9_CD2_NONHODGKIN_NAS_EXALLC	genus Ruminiclostridium5genus Ruminiclostridium5|| id:ebi-a-GCST90017049	Weighted mode	11	0.0814949	0.563247	0.887832	-1.02247	1.18546	1.08491	0.359705	3.27219
ebi-a-GCST90017050	finngen_R9_CD2_NONHODGKIN_NAS_EXALLC	genus Ruminiclostridium6genus Ruminiclostridium6|| id:ebi-a-GCST90017050	Weighted mode	15	-0.254434	0.389392	0.524078	-1.01764	0.508775	0.775356	0.361446	1.66325
ebi-a-GCST90017051	finngen_R9_CD2_NONHODGKIN_NAS_EXALLC	genus Ruminiclostridium9genus Ruminiclostridium9|| id:ebi-a-GCST90017051	Weighted mode	8	0.851295	0.701606	0.264344	-0.523853	2.22644	2.34268	0.592234	9.26685
ebi-a-GCST90017052	finngen_R9_CD2_NONHODGKIN_NAS_EXALLC	genus Ruminococcaceae NK4A214 groupgenus Ruminococcaceae NK4A214 group|| id:ebi-a-GCST90017052	Weighted mode	13	-0.219778	0.467074	0.646406	-1.13524	0.695687	0.802697	0.321344	2.00509
ebi-a-GCST90017053	finngen_R9_CD2_NONHODGKIN_NAS_EXALLC	genus Ruminococcaceae UCG002genus Ruminococcaceae UCG002|| id:ebi-a-GCST90017053	Weighted mode	20	0.186087	0.429946	0.670023	-0.656607	1.02878	1.20453	0.518608	2.79765
ebi-a-GCST90017054	finngen_R9_CD2_NONHODGKIN_NAS_EXALLC	genus Ruminococcaceae UCG003genus Ruminococcaceae UCG003|| id:ebi-a-GCST90017054	Weighted mode	12	-0.526681	0.571423	0.376458	-1.64667	0.593308	0.590562	0.192691	1.80997
ebi-a-GCST90017055	finngen_R9_CD2_NONHODGKIN_NAS_EXALLC	genus Ruminococcaceae UCG004genus Ruminococcaceae UCG004|| id:ebi-a-GCST90017055	Weighted mode	11	-0.323782	0.399623	0.436671	-1.10704	0.45948	0.723408	0.330535	1.58325
ebi-a-GCST90017056	finngen_R9_CD2_NONHODGKIN_NAS_EXALLC	genus Ruminococcaceae UCG005genus Ruminococcaceae UCG005|| id:ebi-a-GCST90017056	Weighted mode	14	-0.00942329	0.501771	0.985302	-0.992894	0.974047	0.990621	0.370503	2.64864
ebi-a-GCST90017057	finngen_R9_CD2_NONHODGKIN_NAS_EXALLC	genus Ruminococcaceae UCG009genus Ruminococcaceae UCG009|| id:ebi-a-GCST90017057	Weighted mode	11	0.23198	0.344555	0.516031	-0.443349	0.907308	1.26109	0.641883	2.47764
ebi-a-GCST90017058	finngen_R9_CD2_NONHODGKIN_NAS_EXALLC	genus Ruminococcaceae UCG010genus Ruminococcaceae UCG010|| id:ebi-a-GCST90017058	Weighted mode	6	-0.145708	0.452416	0.760432	-1.03244	0.741028	0.86441	0.356135	2.09809
ebi-a-GCST90017059	finngen_R9_CD2_NONHODGKIN_NAS_EXALLC	genus Ruminococcaceae UCG011genus Ruminococcaceae UCG011|| id:ebi-a-GCST90017059	Weighted mode	8	0.156339	0.268227	0.578272	-0.369386	0.682064	1.16922	0.691159	1.97796
ebi-a-GCST90017060	finngen_R9_CD2_NONHODGKIN_NAS_EXALLC	genus Ruminococcaceae UCG013genus Ruminococcaceae UCG013|| id:ebi-a-GCST90017060	Weighted mode	11	-0.635056	0.64214	0.346003	-1.89365	0.623537	0.529906	0.150521	1.86552
ebi-a-GCST90017061	finngen_R9_CD2_NONHODGKIN_NAS_EXALLC	genus Ruminococcaceae UCG014genus Ruminococcaceae UCG014|| id:ebi-a-GCST90017061	Weighted mode	10	0.0364561	0.328164	0.913982	-0.606745	0.679657	1.03713	0.545122	1.9732
ebi-a-GCST90017062	finngen_R9_CD2_NONHODGKIN_NAS_EXALLC	genus Ruminococcus1genus Ruminococcus1|| id:ebi-a-GCST90017062	Weighted mode	10	-0.116558	0.48277	0.814627	-1.06279	0.82967	0.889978	0.345492	2.29256
ebi-a-GCST90017063	finngen_R9_CD2_NONHODGKIN_NAS_EXALLC	genus Ruminococcus2genus Ruminococcus2|| id:ebi-a-GCST90017063	Weighted mode	15	-0.367361	0.337448	0.294696	-1.02876	0.294037	0.69256	0.357451	1.34183
ebi-a-GCST90017064	finngen_R9_CD2_NONHODGKIN_NAS_EXALLC	genus Ruminococcus gauvreauii groupgenus Ruminococcus gauvreauii group|| id:ebi-a-GCST90017064	Weighted mode	11	-0.572182	0.512794	0.290597	-1.57726	0.432895	0.564293	0.206541	1.54171
ebi-a-GCST90017065	finngen_R9_CD2_NONHODGKIN_NAS_EXALLC	genus Ruminococcus gnavus groupgenus Ruminococcus gnavus group|| id:ebi-a-GCST90017065	Weighted mode	11	0.235766	0.275905	0.41282	-0.305007	0.776539	1.26588	0.737118	2.17394
ebi-a-GCST90017066	finngen_R9_CD2_NONHODGKIN_NAS_EXALLC	genus Ruminococcus torques groupgenus Ruminococcus torques group|| id:ebi-a-GCST90017066	Weighted mode	7	0.188755	0.643043	0.779002	-1.07161	1.44912	1.20775	0.342457	4.25937
ebi-a-GCST90017067	finngen_R9_CD2_NONHODGKIN_NAS_EXALLC	genus Sellimonasgenus Sellimonas|| id:ebi-a-GCST90017067	Weighted mode	9	0.173825	0.263034	0.527278	-0.341721	0.689372	1.18985	0.710546	1.99246
ebi-a-GCST90017068	finngen_R9_CD2_NONHODGKIN_NAS_EXALLC	genus Senegalimassiliagenus Senegalimassilia|| id:ebi-a-GCST90017068	Weighted mode	5	-0.0787068	0.401319	0.854077	-0.865292	0.707878	0.924311	0.420929	2.02968
ebi-a-GCST90017069	finngen_R9_CD2_NONHODGKIN_NAS_EXALLC	genus Slackiagenus Slackia|| id:ebi-a-GCST90017069	Weighted mode	6	-0.517077	0.36988	0.220979	-1.24204	0.207888	0.596261	0.288794	1.23107
ebi-a-GCST90017070	finngen_R9_CD2_NONHODGKIN_NAS_EXALLC	genus Streptococcusgenus Streptococcus|| id:ebi-a-GCST90017070	Weighted mode	12	0.410078	0.567844	0.485261	-0.702896	1.52305	1.50694	0.495149	4.58621
ebi-a-GCST90017071	finngen_R9_CD2_NONHODGKIN_NAS_EXALLC	genus Subdoligranulumgenus Subdoligranulum|| id:ebi-a-GCST90017071	Weighted mode	10	0.286095	0.454824	0.544966	-0.605359	1.17755	1.33122	0.545878	3.24641
ebi-a-GCST90017072	finngen_R9_CD2_NONHODGKIN_NAS_EXALLC	genus Sutterellagenus Sutterella|| id:ebi-a-GCST90017072	Weighted mode	12	0.844256	0.594189	0.183081	-0.320354	2.00887	2.32625	0.725892	7.45486
ebi-a-GCST90017073	finngen_R9_CD2_NONHODGKIN_NAS_EXALLC	genus Terrisporobactergenus Terrisporobacter|| id:ebi-a-GCST90017073	Weighted mode	5	-0.0764219	0.394206	0.85573	-0.849066	0.696222	0.926425	0.427814	2.00616
ebi-a-GCST90017074	finngen_R9_CD2_NONHODGKIN_NAS_EXALLC	genus Turicibactergenus Turicibacter|| id:ebi-a-GCST90017074	Weighted mode	9	0.102423	0.40101	0.804849	-0.683556	0.888402	1.10785	0.504819	2.43124
ebi-a-GCST90017075	finngen_R9_CD2_NONHODGKIN_NAS_EXALLC	genus Tyzzerella3genus Tyzzerella3|| id:ebi-a-GCST90017075	Weighted mode	12	-0.475199	0.322497	0.168648	-1.10729	0.156895	0.621761	0.330452	1.16987
ebi-a-GCST90017088	finngen_R9_CD2_NONHODGKIN_NAS_EXALLC	genus Veillonellagenus Veillonella|| id:ebi-a-GCST90017088	Weighted mode	5	0.195261	0.56277	0.746103	-0.907767	1.29829	1.21563	0.403424	3.66303
ebi-a-GCST90017089	finngen_R9_CD2_NONHODGKIN_NAS_EXALLC	genus Victivallisgenus Victivallis|| id:ebi-a-GCST90017089	Weighted mode	10	-0.0406308	0.267238	0.882509	-0.564418	0.483156	0.960184	0.568691	1.62118
ebi-a-GCST90016994	finngen_R9_CD2_NONHODGKIN_NAS_EXALLC	genus ErysipelotrichaceaeUCG003genus ErysipelotrichaceaeUCG003|| id:ebi-a-GCST90016994	Inverse variance weighted	16	-0.269408	0.186711	0.149045	-0.635362	0.0965457	0.763832	0.529744	1.10136
ebi-a-GCST90016994	finngen_R9_CD2_NONHODGKIN_NAS_EXALLC	genus ErysipelotrichaceaeUCG003genus ErysipelotrichaceaeUCG003|| id:ebi-a-GCST90016994	MR Egger	16	0.380117	0.510497	0.468829	-0.620458	1.38069	1.46246	0.537698	3.97765
ebi-a-GCST90016994	finngen_R9_CD2_NONHODGKIN_NAS_EXALLC	genus ErysipelotrichaceaeUCG003genus ErysipelotrichaceaeUCG003|| id:ebi-a-GCST90016994	Weighted median	16	-0.234758	0.268009	0.381065	-0.760055	0.290538	0.790762	0.467641	1.33715
ebi-a-GCST90016994	finngen_R9_CD2_NONHODGKIN_NAS_EXALLC	genus ErysipelotrichaceaeUCG003genus ErysipelotrichaceaeUCG003|| id:ebi-a-GCST90016994	Weighted mode	16	-0.271113	0.435541	0.542979	-1.12477	0.582549	0.762531	0.324726	1.7906
ebi-a-GCST90016930	finngen_R9_CD2_NONHODGKIN_NAS_EXALLC	family Christensenellaceaefamily Christensenellaceae|| id:ebi-a-GCST90016930	Inverse variance weighted	11	-0.252845	0.224114	0.259236	-0.692109	0.186419	0.776588	0.500519	1.20493
ebi-a-GCST90016930	finngen_R9_CD2_NONHODGKIN_NAS_EXALLC	family Christensenellaceaefamily Christensenellaceae|| id:ebi-a-GCST90016930	MR Egger	11	0.0947516	0.439507	0.834117	-0.766683	0.956186	1.09939	0.464552	2.60175
ebi-a-GCST90016930	finngen_R9_CD2_NONHODGKIN_NAS_EXALLC	family Christensenellaceaefamily Christensenellaceae|| id:ebi-a-GCST90016930	Weighted median	11	0.0515284	0.280967	0.854487	-0.499166	0.602223	1.05288	0.607037	1.82617
ebi-a-GCST90016930	finngen_R9_CD2_NONHODGKIN_NAS_EXALLC	family Christensenellaceaefamily Christensenellaceae|| id:ebi-a-GCST90016930	Weighted mode	11	0.131836	0.312768	0.682298	-0.48119	0.744861	1.14092	0.618048	2.10615
ebi-a-GCST90016972	finngen_R9_CD2_NONHODGKIN_NAS_EXALLC	genus Blautiagenus Blautia || id:ebi-a-GCST90016972	Inverse variance weighted	12	0.193824	0.251624	0.441126	-0.299358	0.687007	1.21388	0.741294	1.98776
ebi-a-GCST90016972	finngen_R9_CD2_NONHODGKIN_NAS_EXALLC	genus Blautiagenus Blautia || id:ebi-a-GCST90016972	MR Egger	12	-0.583046	0.643493	0.386213	-1.84429	0.678201	0.558196	0.158137	1.97033
ebi-a-GCST90016972	finngen_R9_CD2_NONHODGKIN_NAS_EXALLC	genus Blautiagenus Blautia || id:ebi-a-GCST90016972	Weighted median	12	0.156843	0.339096	0.643699	-0.507785	0.821472	1.16981	0.601827	2.27384
ebi-a-GCST90016972	finngen_R9_CD2_NONHODGKIN_NAS_EXALLC	genus Blautiagenus Blautia || id:ebi-a-GCST90016972	Weighted mode	12	0.214538	0.491995	0.67123	-0.749773	1.17885	1.23929	0.472474	3.25063
ebi-a-GCST90017029	finngen_R9_CD2_NONHODGKIN_NAS_EXALLC	genus Lachnospiragenus Lachnospira || id: ebi-a-GCST90017029	Inverse variance weighted	6	-0.0886312	0.415527	0.831094	-0.903064	0.725802	0.915183	0.405326	2.06639
ebi-a-GCST90017029	finngen_R9_CD2_NONHODGKIN_NAS_EXALLC	genus Lachnospiragenus Lachnospira || id: ebi-a-GCST90017029	MR Egger	6	-2.8287	2.36219	0.297224	-7.45859	1.80118	0.0590895	0.000576469	6.05682
ebi-a-GCST90017029	finngen_R9_CD2_NONHODGKIN_NAS_EXALLC	genus Lachnospiragenus Lachnospira || id: ebi-a-GCST90017029	Weighted median	6	-0.322531	0.457313	0.48064	-1.21886	0.573802	0.724314	0.295566	1.775
ebi-a-GCST90017029	finngen_R9_CD2_NONHODGKIN_NAS_EXALLC	genus Lachnospiragenus Lachnospira || id: ebi-a-GCST90017029	Weighted mode	6	-0.315521	0.68678	0.665215	-1.66161	1.03057	0.729408	0.189833	2.80266
