# Supplementary material for: Causal relationships between gut microbiota and lymphoma: a bidirectional Mendelian randomization study
Source: Front Cell Infect Microbiol. 2024 May 13;14:1374775. doi: 10.3389/fcimb.2024.1374775 (PMC11128559; doi:10.3389/fcimb.2024.1374775)
Supplement: Supplementary file 13 [file Table_11.xlsx]

## Sheet: Supplementary Table S11.
Supplementary Table S11. Full results of MR estimates for the association between gut microbiota and Hodgkin lymphoma
id.exposure	id.outcome	exposure	method	nsnp	b	se	pval	lo_ci	up_ci	or	or_lci95	or_uci95
ebi-a-GCST90017110	finngen_R9_CD2_HODGKIN_LYMPHOMA_EXALLC	phylum Actinobacteriaphylum Actinobacteria|| id:ebi-a-GCST90017110	Inverse variance weighted	14	0.134085	0.288944	0.642612	-0.432246	0.700415	1.14349	0.64905	2.01459
ebi-a-GCST90017111	finngen_R9_CD2_HODGKIN_LYMPHOMA_EXALLC	phylum Bacteroidetesphylum Bacteroidetes|| id:ebi-a-GCST90017111	Inverse variance weighted	10	-0.322282	0.315865	0.307579	-0.941377	0.296813	0.724494	0.39009	1.34556
ebi-a-GCST90017112	finngen_R9_CD2_HODGKIN_LYMPHOMA_EXALLC	phylum Cyanobacteriaphylum Cyanobacteria|| id:ebi-a-GCST90017112	Inverse variance weighted	8	-0.133168	0.244014	0.585245	-0.611435	0.3451	0.875318	0.542571	1.41213
ebi-a-GCST90017113	finngen_R9_CD2_HODGKIN_LYMPHOMA_EXALLC	phylum Euryarchaeotaphylum Euryarchaeota|| id:ebi-a-GCST90017113	Inverse variance weighted	11	0.166117	0.142008	0.242095	-0.11222	0.444453	1.18071	0.893848	1.55964
ebi-a-GCST90017114	finngen_R9_CD2_HODGKIN_LYMPHOMA_EXALLC	phylum Firmicutesphylum Firmicutes|| id:ebi-a-GCST90017114	Inverse variance weighted	15	-0.00258808	0.237974	0.991323	-0.469018	0.463842	0.997415	0.625616	1.59017
ebi-a-GCST90017115	finngen_R9_CD2_HODGKIN_LYMPHOMA_EXALLC	phylum Lentisphaeraephylum Lentisphaerae|| id:ebi-a-GCST90017115	Inverse variance weighted	9	-0.212024	0.174099	0.223285	-0.553257	0.129209	0.808945	0.575074	1.13793
ebi-a-GCST90017116	finngen_R9_CD2_HODGKIN_LYMPHOMA_EXALLC	phylum Proteobacteriaphylum Proteobacteria|| id:ebi-a-GCST90017116	Inverse variance weighted	12	-0.0970192	0.355463	0.784901	-0.793727	0.599688	0.907539	0.452157	1.82155
ebi-a-GCST90017117	finngen_R9_CD2_HODGKIN_LYMPHOMA_EXALLC	phylum Tenericutesphylum Tenericutes|| id:ebi-a-GCST90017117	Inverse variance weighted	12	-0.361881	0.247104	0.143061	-0.846205	0.122443	0.696365	0.42904	1.13025
ebi-a-GCST90017118	finngen_R9_CD2_HODGKIN_LYMPHOMA_EXALLC	phylum Verrucomicrobiaphylum Verrucomicrobia|| id:ebi-a-GCST90017118	Inverse variance weighted	12	0.0696512	0.231785	0.763796	-0.384647	0.52395	1.07213	0.680691	1.68868
ebi-a-GCST90016908	finngen_R9_CD2_HODGKIN_LYMPHOMA_EXALLC	class Actinobacteria|| id:ebi-a-GCST90016908	Inverse variance weighted	14	0.153868	0.230955	0.505267	-0.298804	0.60654	1.16634	0.741705	1.83408
ebi-a-GCST90016910	finngen_R9_CD2_HODGKIN_LYMPHOMA_EXALLC	class Bacilli|| id:ebi-a-GCST90016910	Inverse variance weighted	18	-0.307227	0.226157	0.174315	-0.750495	0.136041	0.735483	0.472133	1.14573
ebi-a-GCST90016911	finngen_R9_CD2_HODGKIN_LYMPHOMA_EXALLC	class Bacteroidia|| id:ebi-a-GCST90016911	Inverse variance weighted	13	-0.0302536	0.289893	0.916883	-0.598443	0.537936	0.970199	0.549667	1.71247
ebi-a-GCST90016912	finngen_R9_CD2_HODGKIN_LYMPHOMA_EXALLC	class Betaproteobacteria|| id:ebi-a-GCST90016912	Inverse variance weighted	10	-0.200287	0.308926	0.51677	-0.805781	0.405208	0.818496	0.446739	1.49961
ebi-a-GCST90016913	finngen_R9_CD2_HODGKIN_LYMPHOMA_EXALLC	class Clostridia|| id:ebi-a-GCST90016913	Inverse variance weighted	11	-0.0431284	0.280495	0.8778	-0.592899	0.506642	0.957788	0.552722	1.65971
ebi-a-GCST90016914	finngen_R9_CD2_HODGKIN_LYMPHOMA_EXALLC	class Coriobacteriia|| id:ebi-a-GCST90016914	Inverse variance weighted	14	0.21111	0.342216	0.537307	-0.459634	0.881854	1.23505	0.631515	2.41537
ebi-a-GCST90016915	finngen_R9_CD2_HODGKIN_LYMPHOMA_EXALLC	class Deltaproteobacteria|| id:ebi-a-GCST90016915	Inverse variance weighted	12	-0.412834	0.280542	0.141139	-0.962696	0.137027	0.661772	0.381862	1.14686
ebi-a-GCST90016916	finngen_R9_CD2_HODGKIN_LYMPHOMA_EXALLC	class Erysipelotrichia|| id:ebi-a-GCST90016916	Inverse variance weighted	13	0.472372	0.292492	0.106312	-0.100911	1.04566	1.60379	0.904013	2.84526
ebi-a-GCST90016917	finngen_R9_CD2_HODGKIN_LYMPHOMA_EXALLC	class Gammaproteobacteria|| id:ebi-a-GCST90016917	Inverse variance weighted	6	-0.203489	0.417628	0.626083	-1.02204	0.615063	0.81588	0.35986	1.84977
ebi-a-GCST90016918	finngen_R9_CD2_HODGKIN_LYMPHOMA_EXALLC	class Lentisphaeria|| id:ebi-a-GCST90016918	Inverse variance weighted	8	-0.229292	0.185828	0.217243	-0.593516	0.134931	0.795096	0.552382	1.14446
ebi-a-GCST90016919	finngen_R9_CD2_HODGKIN_LYMPHOMA_EXALLC	class Melainabacteria|| id:ebi-a-GCST90016919	Inverse variance weighted	10	-0.172829	0.249156	0.487897	-0.661174	0.315516	0.841282	0.516245	1.37097
ebi-a-GCST90016920	finngen_R9_CD2_HODGKIN_LYMPHOMA_EXALLC	class Methanobacteria|| id:ebi-a-GCST90016920	Inverse variance weighted	9	-0.16612	0.16124	0.302886	-0.48215	0.14991	0.846945	0.617455	1.16173
ebi-a-GCST90016921	finngen_R9_CD2_HODGKIN_LYMPHOMA_EXALLC	class Mollicutes|| id:ebi-a-GCST90016921	Inverse variance weighted	12	-0.361881	0.247104	0.143061	-0.846205	0.122443	0.696365	0.42904	1.13025
ebi-a-GCST90016922	finngen_R9_CD2_HODGKIN_LYMPHOMA_EXALLC	class Negativicutes|| id:ebi-a-GCST90016922	Inverse variance weighted	12	-0.120817	0.291475	0.678505	-0.692107	0.450473	0.886196	0.50052	1.56905
ebi-a-GCST90016923	finngen_R9_CD2_HODGKIN_LYMPHOMA_EXALLC	class Verrucomicrobiae|| id:ebi-a-GCST90016923	Inverse variance weighted	11	-0.307206	0.243913	0.207853	-0.785275	0.170863	0.735499	0.455994	1.18633
ebi-a-GCST90017090	finngen_R9_CD2_HODGKIN_LYMPHOMA_EXALLC	order Actinomycetales|| id:ebi-a-GCST90017090	Inverse variance weighted	4	-0.0467438	0.363708	0.897737	-0.759612	0.666124	0.954332	0.467848	1.94668
ebi-a-GCST90017091	finngen_R9_CD2_HODGKIN_LYMPHOMA_EXALLC	order Bacillales|| id:ebi-a-GCST90017091	Inverse variance weighted	8	0.0544046	0.153092	0.722312	-0.245656	0.354466	1.05591	0.782191	1.42542
ebi-a-GCST90017092	finngen_R9_CD2_HODGKIN_LYMPHOMA_EXALLC	order Bacteroidales|| id:ebi-a-GCST90017092	Inverse variance weighted	13	-0.0302536	0.289893	0.916883	-0.598443	0.537936	0.970199	0.549667	1.71247
ebi-a-GCST90017093	finngen_R9_CD2_HODGKIN_LYMPHOMA_EXALLC	order Bifidobacteriales|| id:ebi-a-GCST90017093	Inverse variance weighted	11	0.613844	0.273375	0.0247407	0.0780289	1.14966	1.84752	1.08115	3.15711
ebi-a-GCST90017094	finngen_R9_CD2_HODGKIN_LYMPHOMA_EXALLC	order Burkholderiales|| id:ebi-a-GCST90017094	Inverse variance weighted	10	-0.105179	0.304855	0.730085	-0.702694	0.492337	0.900164	0.495249	1.63614
ebi-a-GCST90017095	finngen_R9_CD2_HODGKIN_LYMPHOMA_EXALLC	order Clostridiales|| id:ebi-a-GCST90017095	Inverse variance weighted	12	-0.032943	0.27783	0.905614	-0.577489	0.511603	0.967594	0.561306	1.66796
ebi-a-GCST90017096	finngen_R9_CD2_HODGKIN_LYMPHOMA_EXALLC	order Coriobacteriales|| id:ebi-a-GCST90017096	Inverse variance weighted	14	0.21111	0.342216	0.537307	-0.459634	0.881854	1.23505	0.631515	2.41537
ebi-a-GCST90017097	finngen_R9_CD2_HODGKIN_LYMPHOMA_EXALLC	order Desulfovibrionales|| id:ebi-a-GCST90017097	Inverse variance weighted	11	-0.450815	0.290939	0.121257	-1.02106	0.119425	0.637109	0.360215	1.12685
ebi-a-GCST90017098	finngen_R9_CD2_HODGKIN_LYMPHOMA_EXALLC	order Enterobacteriales|| id:ebi-a-GCST90017098	Inverse variance weighted	7	0.577001	0.383539	0.132475	-0.174734	1.32874	1.78069	0.83968	3.77627
ebi-a-GCST90017099	finngen_R9_CD2_HODGKIN_LYMPHOMA_EXALLC	order Erysipelotrichales|| id:ebi-a-GCST90017099	Inverse variance weighted	13	0.472372	0.292492	0.106312	-0.100911	1.04566	1.60379	0.904013	2.84526
ebi-a-GCST90017100	finngen_R9_CD2_HODGKIN_LYMPHOMA_EXALLC	order Gastranaerophilales|| id:ebi-a-GCST90017100	Inverse variance weighted	9	-0.322589	0.253871	0.203842	-0.820176	0.174998	0.724271	0.440354	1.19124
ebi-a-GCST90017101	finngen_R9_CD2_HODGKIN_LYMPHOMA_EXALLC	order Lactobacillales|| id:ebi-a-GCST90017101	Inverse variance weighted	15	-0.026463	0.254412	0.917156	-0.525111	0.472185	0.973884	0.59149	1.60349
ebi-a-GCST90017102	finngen_R9_CD2_HODGKIN_LYMPHOMA_EXALLC	order Methanobacteriales|| id:ebi-a-GCST90017102	Inverse variance weighted	9	-0.16612	0.16124	0.302886	-0.48215	0.14991	0.846945	0.617455	1.16173
ebi-a-GCST90017103	finngen_R9_CD2_HODGKIN_LYMPHOMA_EXALLC	order Mollicutes RF9|| id:ebi-a-GCST90017103	Inverse variance weighted	12	-0.304217	0.221072	0.168791	-0.737518	0.129084	0.737701	0.4783	1.13779
ebi-a-GCST90017104	finngen_R9_CD2_HODGKIN_LYMPHOMA_EXALLC	order NB1n|| id:ebi-a-GCST90017104	Inverse variance weighted	12	0.123983	0.195724	0.526433	-0.259635	0.507602	1.132	0.771333	1.6613
ebi-a-GCST90017105	finngen_R9_CD2_HODGKIN_LYMPHOMA_EXALLC	order Pasteurellales|| id:ebi-a-GCST90017105	Inverse variance weighted	13	-0.362786	0.195825	0.0639393	-0.746604	0.0210311	0.695735	0.473974	1.02125
ebi-a-GCST90017107	finngen_R9_CD2_HODGKIN_LYMPHOMA_EXALLC	order Selenomonadales|| id:ebi-a-GCST90017107	Inverse variance weighted	12	-0.120817	0.291475	0.678505	-0.692107	0.450473	0.886196	0.50052	1.56905
ebi-a-GCST90017108	finngen_R9_CD2_HODGKIN_LYMPHOMA_EXALLC	order Verrucomicrobiales|| id:ebi-a-GCST90017108	Inverse variance weighted	11	-0.307206	0.243913	0.207853	-0.785275	0.170863	0.735499	0.455994	1.18633
ebi-a-GCST90017109	finngen_R9_CD2_HODGKIN_LYMPHOMA_EXALLC	order Victivallales|| id:ebi-a-GCST90017109	Inverse variance weighted	8	-0.229292	0.185828	0.217243	-0.593516	0.134931	0.795096	0.552382	1.14446
ebi-a-GCST90016924	finngen_R9_CD2_HODGKIN_LYMPHOMA_EXALLC	family Acidaminococcaceae|| id:ebi-a-GCST90016924	Inverse variance weighted	7	-0.192143	0.283481	0.497899	-0.747766	0.36348	0.825189	0.473423	1.43833
ebi-a-GCST90016925	finngen_R9_CD2_HODGKIN_LYMPHOMA_EXALLC	family Actinomycetaceae|| id:ebi-a-GCST90016925	Inverse variance weighted	4	-0.0461633	0.36348	0.898937	-0.758585	0.666258	0.954886	0.468329	1.94694
ebi-a-GCST90016926	finngen_R9_CD2_HODGKIN_LYMPHOMA_EXALLC	family Alcaligenaceae|| id:ebi-a-GCST90016926	Inverse variance weighted	11	0.0787493	0.305347	0.796483	-0.519731	0.67723	1.08193	0.59468	1.96842
ebi-a-GCST90016927	finngen_R9_CD2_HODGKIN_LYMPHOMA_EXALLC	family Bacteroidaceae|| id:ebi-a-GCST90016927	Inverse variance weighted	8	-0.275253	0.401636	0.493136	-1.06246	0.511954	0.75938	0.345604	1.66855
ebi-a-GCST90016928	finngen_R9_CD2_HODGKIN_LYMPHOMA_EXALLC	family Bacteroidales S24 7group|| id:ebi-a-GCST90016928	Inverse variance weighted	8	0.0754509	0.231645	0.744638	-0.378573	0.529475	1.07837	0.684838	1.69804
ebi-a-GCST90016929	finngen_R9_CD2_HODGKIN_LYMPHOMA_EXALLC	family Bifidobacteriaceae|| id:ebi-a-GCST90016929	Inverse variance weighted	11	0.613844	0.273375	0.0247407	0.0780289	1.14966	1.84752	1.08115	3.15711
ebi-a-GCST90016932	finngen_R9_CD2_HODGKIN_LYMPHOMA_EXALLC	family Clostridiales vadin BB60 group|| id:ebi-a-GCST90016932	Inverse variance weighted	15	0.249996	0.195398	0.200749	-0.132983	0.632975	1.28402	0.87548	1.88321
ebi-a-GCST90016933	finngen_R9_CD2_HODGKIN_LYMPHOMA_EXALLC	family Coriobacteriaceae|| id:ebi-a-GCST90016933	Inverse variance weighted	14	0.21111	0.342216	0.537307	-0.459634	0.881854	1.23505	0.631515	2.41537
ebi-a-GCST90016934	finngen_R9_CD2_HODGKIN_LYMPHOMA_EXALLC	family Defluviitaleaceae|| id:ebi-a-GCST90016934	Inverse variance weighted	11	0.0267405	0.267539	0.920384	-0.497636	0.551118	1.0271	0.607966	1.73519
ebi-a-GCST90016935	finngen_R9_CD2_HODGKIN_LYMPHOMA_EXALLC	family Desulfovibrionaceae|| id:ebi-a-GCST90016935	Inverse variance weighted	9	-0.631947	0.315761	0.0453549	-1.25084	-0.0130559	0.531556	0.286265	0.987029
ebi-a-GCST90016936	finngen_R9_CD2_HODGKIN_LYMPHOMA_EXALLC	family Enterobacteriaceae|| id:ebi-a-GCST90016936	Inverse variance weighted	7	0.577001	0.383539	0.132475	-0.174734	1.32874	1.78069	0.83968	3.77627
ebi-a-GCST90016937	finngen_R9_CD2_HODGKIN_LYMPHOMA_EXALLC	family Erysipelotrichaceae|| id:ebi-a-GCST90016937	Inverse variance weighted	13	0.472372	0.292492	0.106312	-0.100911	1.04566	1.60379	0.904013	2.84526
ebi-a-GCST90016938	finngen_R9_CD2_HODGKIN_LYMPHOMA_EXALLC	family Family XI|| id:ebi-a-GCST90016938	Inverse variance weighted	8	0.0532977	0.150029	0.722402	-0.240758	0.347354	1.05474	0.786032	1.41532
ebi-a-GCST90016939	finngen_R9_CD2_HODGKIN_LYMPHOMA_EXALLC	family Family XIII|| id:ebi-a-GCST90016939	Inverse variance weighted	7	-0.0923226	0.531117	0.862001	-1.13331	0.948667	0.911811	0.321965	2.58226
ebi-a-GCST90016940	finngen_R9_CD2_HODGKIN_LYMPHOMA_EXALLC	family Lachnospiraceae|| id:ebi-a-GCST90016940	Inverse variance weighted	16	0.0433111	0.291995	0.882084	-0.529	0.615622	1.04426	0.589194	1.85081
ebi-a-GCST90016941	finngen_R9_CD2_HODGKIN_LYMPHOMA_EXALLC	family Lactobacillaceae|| id:ebi-a-GCST90016941	Inverse variance weighted	8	-0.428181	0.203313	0.0352029	-0.826675	-0.0296871	0.651693	0.437502	0.970749
ebi-a-GCST90016942	finngen_R9_CD2_HODGKIN_LYMPHOMA_EXALLC	family Methanobacteriaceae|| id:ebi-a-GCST90016942	Inverse variance weighted	9	-0.16612	0.16124	0.302886	-0.48215	0.14991	0.846945	0.617455	1.16173
ebi-a-GCST90016943	finngen_R9_CD2_HODGKIN_LYMPHOMA_EXALLC	family Oxalobacteraceae|| id:ebi-a-GCST90016943	Inverse variance weighted	14	0.0796209	0.147133	0.588405	-0.20876	0.368001	1.08288	0.81159	1.44484
ebi-a-GCST90016944	finngen_R9_CD2_HODGKIN_LYMPHOMA_EXALLC	family Pasteurellaceae|| id:ebi-a-GCST90016944	Inverse variance weighted	13	-0.362786	0.195825	0.0639393	-0.746604	0.0210311	0.695735	0.473974	1.02125
ebi-a-GCST90016945	finngen_R9_CD2_HODGKIN_LYMPHOMA_EXALLC	family Peptococcaceae|| id:ebi-a-GCST90016945	Inverse variance weighted	9	0.191061	0.254648	0.453078	-0.30805	0.690171	1.21053	0.734879	1.99406
ebi-a-GCST90016946	finngen_R9_CD2_HODGKIN_LYMPHOMA_EXALLC	family Peptostreptococcaceae|| id:ebi-a-GCST90016946	Inverse variance weighted	13	0.0248947	0.260329	0.923816	-0.485351	0.53514	1.02521	0.615481	1.70769
ebi-a-GCST90016947	finngen_R9_CD2_HODGKIN_LYMPHOMA_EXALLC	family Porphyromonadaceae|| id:ebi-a-GCST90016947	Inverse variance weighted	9	0.0383753	0.363902	0.916015	-0.674873	0.751623	1.03912	0.509221	2.12044
ebi-a-GCST90016948	finngen_R9_CD2_HODGKIN_LYMPHOMA_EXALLC	family Prevotellaceae|| id:ebi-a-GCST90016948	Inverse variance weighted	16	0.193531	0.228281	0.396563	-0.2539	0.640961	1.21353	0.77577	1.8983
ebi-a-GCST90016950	finngen_R9_CD2_HODGKIN_LYMPHOMA_EXALLC	family Rikenellaceae|| id:ebi-a-GCST90016950	Inverse variance weighted	16	-0.303845	0.244186	0.213383	-0.78245	0.17476	0.737975	0.457284	1.19096
ebi-a-GCST90016951	finngen_R9_CD2_HODGKIN_LYMPHOMA_EXALLC	family Ruminococcaceae|| id:ebi-a-GCST90016951	Inverse variance weighted	10	-0.463105	0.280082	0.0982361	-1.01207	0.0858546	0.629326	0.363468	1.08965
ebi-a-GCST90016952	finngen_R9_CD2_HODGKIN_LYMPHOMA_EXALLC	family Streptococcaceae|| id:ebi-a-GCST90016952	Inverse variance weighted	11	-0.230357	0.326376	0.480311	-0.870054	0.40934	0.79425	0.418929	1.50582
ebi-a-GCST90016956	finngen_R9_CD2_HODGKIN_LYMPHOMA_EXALLC	family Veillonellaceae|| id:ebi-a-GCST90016956	Inverse variance weighted	18	0.0235775	0.198583	0.90549	-0.365646	0.412801	1.02386	0.693748	1.51104
ebi-a-GCST90016957	finngen_R9_CD2_HODGKIN_LYMPHOMA_EXALLC	family Verrucomicrobiaceae|| id:ebi-a-GCST90016957	Inverse variance weighted	11	-0.307339	0.243972	0.207767	-0.785524	0.170846	0.735402	0.455881	1.18631
ebi-a-GCST90016958	finngen_R9_CD2_HODGKIN_LYMPHOMA_EXALLC	family Victivallaceae|| id:ebi-a-GCST90016958	Inverse variance weighted	11	0.10486	0.169461	0.536058	-0.227283	0.437003	1.11055	0.796695	1.54806
ebi-a-GCST90016959	finngen_R9_CD2_HODGKIN_LYMPHOMA_EXALLC	genus Actinomycesgenus Actinomyces|| id:ebi-a-GCST90016959	Inverse variance weighted	7	-0.323502	0.331163	0.328636	-0.972582	0.325578	0.723611	0.378106	1.38483
ebi-a-GCST90016960	finngen_R9_CD2_HODGKIN_LYMPHOMA_EXALLC	genus Adlercreutziagenus Adlercreutzia|| id:ebi-a-GCST90016960	Inverse variance weighted	8	-0.127833	0.334513	0.702353	-0.783478	0.527812	0.88	0.456815	1.69522
ebi-a-GCST90016961	finngen_R9_CD2_HODGKIN_LYMPHOMA_EXALLC	genus Akkermansiagenus Akkermansia|| id:ebi-a-GCST90016961	Inverse variance weighted	11	-0.307573	0.243882	0.207252	-0.785582	0.170435	0.735229	0.455854	1.18582
ebi-a-GCST90016963	finngen_R9_CD2_HODGKIN_LYMPHOMA_EXALLC	genus Allisonellagenus Allisonella|| id:ebi-a-GCST90016963	Inverse variance weighted	8	0.0442466	0.168324	0.792654	-0.285668	0.374161	1.04524	0.751512	1.45377
ebi-a-GCST90016964	finngen_R9_CD2_HODGKIN_LYMPHOMA_EXALLC	genus Alloprevotellagenus Alloprevotella|| id:ebi-a-GCST90016964	Inverse variance weighted	5	-0.121666	0.19953	0.542017	-0.512744	0.269412	0.885444	0.59885	1.30919
ebi-a-GCST90016965	finngen_R9_CD2_HODGKIN_LYMPHOMA_EXALLC	genus Anaerofilumgenus Anaerofilum|| id:ebi-a-GCST90016965	Inverse variance weighted	10	-0.272886	0.172788	0.114265	-0.611551	0.0657785	0.761179	0.542509	1.06799
ebi-a-GCST90016966	finngen_R9_CD2_HODGKIN_LYMPHOMA_EXALLC	genus Anaerostipesgenus Anaerostipes|| id:ebi-a-GCST90016966	Inverse variance weighted	13	0.418056	0.283017	0.139638	-0.136657	0.97277	1.51901	0.872269	2.64526
ebi-a-GCST90016967	finngen_R9_CD2_HODGKIN_LYMPHOMA_EXALLC	genus Anaerotruncusgenus Anaerotruncus|| id:ebi-a-GCST90016967	Inverse variance weighted	13	0.260339	0.350373	0.457462	-0.426393	0.947071	1.29737	0.65286	2.57815
ebi-a-GCST90016968	finngen_R9_CD2_HODGKIN_LYMPHOMA_EXALLC	genus Bacteroidesgenus Bacteroides|| id:ebi-a-GCST90016968	Inverse variance weighted	8	-0.275253	0.401636	0.493136	-1.06246	0.511954	0.75938	0.345604	1.66855
ebi-a-GCST90016969	finngen_R9_CD2_HODGKIN_LYMPHOMA_EXALLC	genus Barnesiellagenus Barnesiella|| id:ebi-a-GCST90016969	Inverse variance weighted	12	0.0830256	0.264809	0.753878	-0.436	0.602052	1.08657	0.646618	1.82586
ebi-a-GCST90016970	finngen_R9_CD2_HODGKIN_LYMPHOMA_EXALLC	genus Bifidobacteriumgenus Bifidobacterium|| id:ebi-a-GCST90016970	Inverse variance weighted	12	0.199405	0.281058	0.478026	-0.351468	0.750278	1.22068	0.703654	2.11759
ebi-a-GCST90016971	finngen_R9_CD2_HODGKIN_LYMPHOMA_EXALLC	genus Bilophilagenus Bilophila|| id:ebi-a-GCST90016971	Inverse variance weighted	13	-0.137626	0.253101	0.586607	-0.633703	0.358451	0.871425	0.530623	1.43111
ebi-a-GCST90016973	finngen_R9_CD2_HODGKIN_LYMPHOMA_EXALLC	genus Butyricicoccusgenus Butyricicoccus|| id:ebi-a-GCST90016973	Inverse variance weighted	8	0.330174	0.309088	0.285421	-0.275638	0.935986	1.39121	0.759088	2.54973
ebi-a-GCST90016974	finngen_R9_CD2_HODGKIN_LYMPHOMA_EXALLC	genus Butyricimonasgenus Butyricimonas|| id:ebi-a-GCST90016974	Inverse variance weighted	13	0.245281	0.233729	0.293982	-0.212828	0.703391	1.27798	0.808295	2.02059
ebi-a-GCST90016975	finngen_R9_CD2_HODGKIN_LYMPHOMA_EXALLC	genus Butyrivibriogenus Butyrivibrio|| id:ebi-a-GCST90016975	Inverse variance weighted	15	-0.0734591	0.113995	0.519311	-0.296889	0.149971	0.929174	0.743127	1.1618
ebi-a-GCST90016976	finngen_R9_CD2_HODGKIN_LYMPHOMA_EXALLC	genus Candidatus Soleaferreagenus Candidatus Soleaferrea|| id:ebi-a-GCST90016976	Inverse variance weighted	9	-0.536452	0.199075	0.00704473	-0.926639	-0.146265	0.58482	0.395882	0.863929
ebi-a-GCST90016977	finngen_R9_CD2_HODGKIN_LYMPHOMA_EXALLC	genus Catenibacteriumgenus Catenibacterium|| id:ebi-a-GCST90016977	Inverse variance weighted	4	0.00490162	0.25085	0.98441	-0.486764	0.496567	1.00491	0.614612	1.64307
ebi-a-GCST90016978	finngen_R9_CD2_HODGKIN_LYMPHOMA_EXALLC	genus Christensenellaceae R 7groupgenus Christensenellaceae R 7group|| id:ebi-a-GCST90016978	Inverse variance weighted	8	-0.20615	0.364963	0.572175	-0.921478	0.509178	0.813711	0.397931	1.66392
ebi-a-GCST90016979	finngen_R9_CD2_HODGKIN_LYMPHOMA_EXALLC	genus Clostridium innocuum groupgenus Clostridium innocuum group|| id:ebi-a-GCST90016979	Inverse variance weighted	8	-0.187139	0.168069	0.265509	-0.516556	0.142277	0.829328	0.596572	1.1529
ebi-a-GCST90016980	finngen_R9_CD2_HODGKIN_LYMPHOMA_EXALLC	genus Clostridium sensustricto1genus Clostridium sensustricto1|| id:ebi-a-GCST90016980	Inverse variance weighted	6	-0.492586	0.389437	0.205918	-1.25588	0.27071	0.611044	0.284824	1.31089
ebi-a-GCST90016981	finngen_R9_CD2_HODGKIN_LYMPHOMA_EXALLC	genus Collinsellagenus Collinsella|| id:ebi-a-GCST90016981	Inverse variance weighted	9	-0.211705	0.330205	0.521437	-0.858907	0.435497	0.809203	0.423625	1.54573
ebi-a-GCST90016982	finngen_R9_CD2_HODGKIN_LYMPHOMA_EXALLC	genus Coprobactergenus Coprobacter|| id:ebi-a-GCST90016982	Inverse variance weighted	11	-0.449338	0.208418	0.0310883	-0.857838	-0.0408377	0.638051	0.424078	0.959985
ebi-a-GCST90016983	finngen_R9_CD2_HODGKIN_LYMPHOMA_EXALLC	genus Coprococcus1genus Coprococcus1|| id:ebi-a-GCST90016983	Inverse variance weighted	11	0.297899	0.270757	0.271226	-0.232785	0.828583	1.34703	0.792324	2.29007
ebi-a-GCST90016984	finngen_R9_CD2_HODGKIN_LYMPHOMA_EXALLC	genus Coprococcus2genus Coprococcus2|| id:ebi-a-GCST90016984	Inverse variance weighted	8	-0.0679127	0.318176	0.830981	-0.691537	0.555712	0.934342	0.500806	1.74318
ebi-a-GCST90016985	finngen_R9_CD2_HODGKIN_LYMPHOMA_EXALLC	genus Coprococcus3genus Coprococcus3|| id:ebi-a-GCST90016985	Inverse variance weighted	8	0.266962	0.356048	0.453379	-0.430892	0.964817	1.30599	0.649929	2.62431
ebi-a-GCST90016986	finngen_R9_CD2_HODGKIN_LYMPHOMA_EXALLC	genus Defluviitaleaceae UCG011genus Defluviitaleaceae UCG011|| id:ebi-a-GCST90016986	Inverse variance weighted	9	0.0775545	0.320247	0.808648	-0.550129	0.705238	1.08064	0.576875	2.02433
ebi-a-GCST90016987	finngen_R9_CD2_HODGKIN_LYMPHOMA_EXALLC	genus Desulfovibriogenus Desulfovibrio|| id:ebi-a-GCST90016987	Inverse variance weighted	9	-0.0791129	0.248262	0.749979	-0.565707	0.407481	0.923936	0.567958	1.50303
ebi-a-GCST90016988	finngen_R9_CD2_HODGKIN_LYMPHOMA_EXALLC	genus Dialistergenus Dialister|| id:ebi-a-GCST90016988	Inverse variance weighted	11	0.0157856	0.26014	0.951613	-0.494089	0.52566	1.01591	0.610127	1.69157
ebi-a-GCST90016989	finngen_R9_CD2_HODGKIN_LYMPHOMA_EXALLC	genus Doreagenus Dorea|| id:ebi-a-GCST90016989	Inverse variance weighted	10	0.264421	0.326001	0.417305	-0.37454	0.903383	1.30268	0.687605	2.46794
ebi-a-GCST90016990	finngen_R9_CD2_HODGKIN_LYMPHOMA_EXALLC	genus Eggerthellagenus Eggerthella|| id:ebi-a-GCST90016990	Inverse variance weighted	9	-0.366904	0.235996	0.120016	-0.829456	0.0956475	0.692876	0.436287	1.10037
ebi-a-GCST90016991	finngen_R9_CD2_HODGKIN_LYMPHOMA_EXALLC	genus Eisenbergiellagenus Eisenbergiella|| id:ebi-a-GCST90016991	Inverse variance weighted	11	0.291992	0.217903	0.180243	-0.135098	0.719081	1.33909	0.87363	2.05255
ebi-a-GCST90016992	finngen_R9_CD2_HODGKIN_LYMPHOMA_EXALLC	genus Enterorhabdusgenus Enterorhabdus|| id:ebi-a-GCST90016992	Inverse variance weighted	6	0.385695	0.346727	0.265971	-0.293889	1.06528	1.47064	0.745359	2.90165
ebi-a-GCST90016993	finngen_R9_CD2_HODGKIN_LYMPHOMA_EXALLC	genus Erysipelatoclostridiumgenus Erysipelatoclostridium|| id:ebi-a-GCST90016993	Inverse variance weighted	15	0.107884	0.192833	0.575843	-0.270069	0.485836	1.11392	0.763327	1.62553
ebi-a-GCST90016995	finngen_R9_CD2_HODGKIN_LYMPHOMA_EXALLC	genus Escherichia Shigellagenus Escherichia Shigella|| id:ebi-a-GCST90016995	Inverse variance weighted	10	0.166166	0.281067	0.554388	-0.384726	0.717058	1.18077	0.680637	2.0484
ebi-a-GCST90016996	finngen_R9_CD2_HODGKIN_LYMPHOMA_EXALLC	genus Eubacterium brachy groupgenus Eubacterium brachy group|| id:ebi-a-GCST90016996	Inverse variance weighted	10	0.240459	0.161099	0.135537	-0.0752946	0.556212	1.27183	0.92747	1.74405
ebi-a-GCST90016997	finngen_R9_CD2_HODGKIN_LYMPHOMA_EXALLC	genus Eubacterium coprostanoligenes groupgenus Eubacterium coprostanoligenes group|| id:ebi-a-GCST90016997	Inverse variance weighted	12	0.0559835	0.2976	0.850785	-0.527312	0.639279	1.05758	0.590189	1.89511
ebi-a-GCST90016998	finngen_R9_CD2_HODGKIN_LYMPHOMA_EXALLC	genus Eubacterium eligens groupgenus Eubacterium eligens group|| id:ebi-a-GCST90016998	Inverse variance weighted	6	-0.345825	0.374953	0.356365	-1.08073	0.389084	0.707636	0.339346	1.47563
ebi-a-GCST90016999	finngen_R9_CD2_HODGKIN_LYMPHOMA_EXALLC	genus Eubacterium fissicatena groupgenus Eubacterium fissicatena group|| id:ebi-a-GCST90016999	Inverse variance weighted	9	-0.0779762	0.167231	0.641016	-0.405749	0.249797	0.924986	0.666477	1.28376
ebi-a-GCST90017000	finngen_R9_CD2_HODGKIN_LYMPHOMA_EXALLC	genus Eubacterium hallii groupgenus Eubacterium hallii group|| id:ebi-a-GCST90017000	Inverse variance weighted	14	0.00365573	0.232701	0.987466	-0.452438	0.459749	1.00366	0.636076	1.58368
ebi-a-GCST90017001	finngen_R9_CD2_HODGKIN_LYMPHOMA_EXALLC	genus Eubacterium nodatum groupgenus Eubacterium nodatum group|| id:ebi-a-GCST90017001	Inverse variance weighted	11	-0.0817894	0.136136	0.547979	-0.348616	0.185037	0.921466	0.705664	1.20326
ebi-a-GCST90017002	finngen_R9_CD2_HODGKIN_LYMPHOMA_EXALLC	genus Eubacterium oxidoreducens groupgenus Eubacterium oxidoreducens group|| id:ebi-a-GCST90017002	Inverse variance weighted	5	0.000591485	0.256244	0.998158	-0.501647	0.50283	1.00059	0.605532	1.65339
ebi-a-GCST90017003	finngen_R9_CD2_HODGKIN_LYMPHOMA_EXALLC	genus Eubacterium rectale groupgenus Eubacterium rectale group|| id:ebi-a-GCST90017003	Inverse variance weighted	8	0.441823	0.346298	0.20201	-0.236921	1.12057	1.55554	0.789054	3.06659
ebi-a-GCST90017004	finngen_R9_CD2_HODGKIN_LYMPHOMA_EXALLC	genus Eubacterium ruminantium groupgenus Eubacterium ruminantium group|| id:ebi-a-GCST90017004	Inverse variance weighted	18	-0.0455077	0.151456	0.763821	-0.342362	0.251347	0.955512	0.710091	1.28576
ebi-a-GCST90017005	finngen_R9_CD2_HODGKIN_LYMPHOMA_EXALLC	genus Eubacterium ventriosum groupgenus Eubacterium ventriosum group|| id:ebi-a-GCST90017005	Inverse variance weighted	15	0.516211	0.261764	0.0486041	0.00315369	1.02927	1.67567	1.00316	2.79902
ebi-a-GCST90017006	finngen_R9_CD2_HODGKIN_LYMPHOMA_EXALLC	genus Eubacterium xylanophilum groupgenus Eubacterium xylanophilum group|| id:ebi-a-GCST90017006	Inverse variance weighted	9	-0.180093	0.364498	0.621247	-0.89451	0.534324	0.835193	0.408808	1.70629
ebi-a-GCST90017007	finngen_R9_CD2_HODGKIN_LYMPHOMA_EXALLC	genus Faecalibacteriumgenus Faecalibacterium|| id:ebi-a-GCST90017007	Inverse variance weighted	10	0.154811	0.248538	0.533358	-0.332323	0.641945	1.16744	0.717256	1.90017
ebi-a-GCST90017008	finngen_R9_CD2_HODGKIN_LYMPHOMA_EXALLC	genus Family XIII AD3011 groupgenus Family XIII AD3011 group|| id:ebi-a-GCST90017008	Inverse variance weighted	13	-0.606526	0.314777	0.053999	-1.22349	0.0104365	0.545242	0.294202	1.01049
ebi-a-GCST90017009	finngen_R9_CD2_HODGKIN_LYMPHOMA_EXALLC	genus Family XIII UCG001genus Family XIII UCG001|| id:ebi-a-GCST90017009	Inverse variance weighted	8	-0.0202733	0.38835	0.958366	-0.781439	0.740893	0.979931	0.457747	2.09781
ebi-a-GCST90017010	finngen_R9_CD2_HODGKIN_LYMPHOMA_EXALLC	genus Flavonifractorgenus Flavonifractor|| id:ebi-a-GCST90017010	Inverse variance weighted	5	-0.189576	0.403401	0.638395	-0.980241	0.60109	0.82731	0.375221	1.82411
ebi-a-GCST90017011	finngen_R9_CD2_HODGKIN_LYMPHOMA_EXALLC	genus Fusicatenibactergenus Fusicatenibacter|| id:ebi-a-GCST90017011	Inverse variance weighted	18	-0.229782	0.239774	0.337897	-0.699738	0.240174	0.794707	0.496715	1.27147
ebi-a-GCST90017012	finngen_R9_CD2_HODGKIN_LYMPHOMA_EXALLC	genus Gordonibactergenus Gordonibacter|| id:ebi-a-GCST90017012	Inverse variance weighted	11	0.26668	0.141513	0.0594995	-0.0106865	0.544046	1.30562	0.98937	1.72296
ebi-a-GCST90017013	finngen_R9_CD2_HODGKIN_LYMPHOMA_EXALLC	genus Haemophilusgenus Haemophilus|| id:ebi-a-GCST90017013	Inverse variance weighted	9	-0.159711	0.210058	0.447066	-0.571425	0.252004	0.85239	0.56472	1.2866
ebi-a-GCST90017014	finngen_R9_CD2_HODGKIN_LYMPHOMA_EXALLC	genus Holdemanellagenus Holdemanella|| id:ebi-a-GCST90017014	Inverse variance weighted	11	0.118706	0.200685	0.554182	-0.274636	0.512048	1.12604	0.759849	1.6687
ebi-a-GCST90017015	finngen_R9_CD2_HODGKIN_LYMPHOMA_EXALLC	genus Holdemaniagenus Holdemania|| id:ebi-a-GCST90017015	Inverse variance weighted	14	0.00302516	0.234473	0.989706	-0.456542	0.462592	1.00303	0.633471	1.58819
ebi-a-GCST90017016	finngen_R9_CD2_HODGKIN_LYMPHOMA_EXALLC	genus Howardellagenus Howardella|| id:ebi-a-GCST90017016	Inverse variance weighted	9	0.152516	0.155444	0.326511	-0.152153	0.457185	1.16476	0.858857	1.57962
ebi-a-GCST90017017	finngen_R9_CD2_HODGKIN_LYMPHOMA_EXALLC	genus Hungatellagenus Hungatella|| id:ebi-a-GCST90017017	Inverse variance weighted	5	0.271319	0.225024	0.227921	-0.169728	0.712367	1.31169	0.843894	2.03881
ebi-a-GCST90017018	finngen_R9_CD2_HODGKIN_LYMPHOMA_EXALLC	genus Intestinibactergenus Intestinibacter|| id:ebi-a-GCST90017018	Inverse variance weighted	15	-0.0411488	0.213442	0.847126	-0.459495	0.377198	0.959686	0.631602	1.45819
ebi-a-GCST90017019	finngen_R9_CD2_HODGKIN_LYMPHOMA_EXALLC	genus Intestinimonasgenus Intestinimonas|| id:ebi-a-GCST90017019	Inverse variance weighted	16	-0.395758	0.204199	0.0526115	-0.795988	0.00447284	0.67317	0.451135	1.00448
ebi-a-GCST90017020	finngen_R9_CD2_HODGKIN_LYMPHOMA_EXALLC	genus Lachnoclostridiumgenus Lachnoclostridium|| id:ebi-a-GCST90017020	Inverse variance weighted	13	0.220965	0.290582	0.447001	-0.348574	0.790505	1.24728	0.705693	2.20451
ebi-a-GCST90017021	finngen_R9_CD2_HODGKIN_LYMPHOMA_EXALLC	genus Lachnospiraceae FCS020 groupgenus Lachnospiraceae FCS020 group|| id:ebi-a-GCST90017021	Inverse variance weighted	12	0.0926756	0.243648	0.703673	-0.384874	0.570225	1.09711	0.680536	1.76867
ebi-a-GCST90017022	finngen_R9_CD2_HODGKIN_LYMPHOMA_EXALLC	genus Lachnospiraceae NC2004 groupgenus Lachnospiraceae NC2004 group|| id:ebi-a-GCST90017022	Inverse variance weighted	9	-0.116736	0.202177	0.563672	-0.513004	0.279531	0.88982	0.598694	1.32251
ebi-a-GCST90017023	finngen_R9_CD2_HODGKIN_LYMPHOMA_EXALLC	genus Lachnospiraceae ND3007 groupgenus Lachnospiraceae ND3007 group|| id:ebi-a-GCST90017023	Inverse variance weighted	3	-0.519899	0.573009	0.36424	-1.643	0.603197	0.59458	0.1934	1.82795
ebi-a-GCST90017024	finngen_R9_CD2_HODGKIN_LYMPHOMA_EXALLC	genus Lachnospiraceae NK4A136 groupgenus Lachnospiraceae NK4A136 group|| id:ebi-a-GCST90017024	Inverse variance weighted	15	0.0189085	0.217152	0.930612	-0.40671	0.444527	1.01909	0.665837	1.55975
ebi-a-GCST90017025	finngen_R9_CD2_HODGKIN_LYMPHOMA_EXALLC	genus Lachnospiraceae UCG001genus Lachnospiraceae UCG001|| id:ebi-a-GCST90017025	Inverse variance weighted	13	0.359085	0.243841	0.140855	-0.118844	0.837014	1.43202	0.887946	2.30946
ebi-a-GCST90017026	finngen_R9_CD2_HODGKIN_LYMPHOMA_EXALLC	genus Lachnospiraceae UCG004genus Lachnospiraceae UCG004|| id:ebi-a-GCST90017026	Inverse variance weighted	12	0.333864	0.282702	0.237612	-0.220231	0.88796	1.39635	0.802333	2.43017
ebi-a-GCST90017027	finngen_R9_CD2_HODGKIN_LYMPHOMA_EXALLC	genus Lachnospiraceae UCG008genus Lachnospiraceae UCG008|| id:ebi-a-GCST90017027	Inverse variance weighted	10	0.0552735	0.239261	0.817301	-0.413677	0.524224	1.05683	0.661214	1.68915
ebi-a-GCST90017028	finngen_R9_CD2_HODGKIN_LYMPHOMA_EXALLC	genus Lachnospiraceae UCG010genus Lachnospiraceae UCG010|| id:ebi-a-GCST90017028	Inverse variance weighted	10	-0.114801	0.285691	0.687804	-0.674755	0.445152	0.891543	0.509281	1.56073
ebi-a-GCST90017030	finngen_R9_CD2_HODGKIN_LYMPHOMA_EXALLC	genus Lactobacillusgenus Lactobacillus|| id:ebi-a-GCST90017030	Inverse variance weighted	8	-0.375961	0.196287	0.0554457	-0.760683	0.0087608	0.686629	0.467347	1.0088
ebi-a-GCST90017031	finngen_R9_CD2_HODGKIN_LYMPHOMA_EXALLC	genus Lactococcusgenus Lactococcus|| id:ebi-a-GCST90017031	Inverse variance weighted	8	-0.131696	0.177011	0.456879	-0.478637	0.215246	0.876608	0.619627	1.24017
ebi-a-GCST90017032	finngen_R9_CD2_HODGKIN_LYMPHOMA_EXALLC	genus Marvinbryantiagenus Marvinbryantia|| id:ebi-a-GCST90017032	Inverse variance weighted	10	-0.0259159	0.277208	0.925515	-0.569244	0.517412	0.974417	0.565953	1.67768
ebi-a-GCST90017033	finngen_R9_CD2_HODGKIN_LYMPHOMA_EXALLC	genus Methanobrevibactergenus Methanobrevibacter|| id:ebi-a-GCST90017033	Inverse variance weighted	6	0.00602174	0.202569	0.976285	-0.391014	0.403057	1.00604	0.676371	1.49639
ebi-a-GCST90017034	finngen_R9_CD2_HODGKIN_LYMPHOMA_EXALLC	genus Odoribactergenus Odoribacter|| id:ebi-a-GCST90017034	Inverse variance weighted	7	-0.529294	0.339702	0.119207	-1.19511	0.136522	0.589021	0.302671	1.14628
ebi-a-GCST90017035	finngen_R9_CD2_HODGKIN_LYMPHOMA_EXALLC	genus Olsenellagenus Olsenella|| id:ebi-a-GCST90017035	Inverse variance weighted	10	-0.01784	0.189247	0.924896	-0.388765	0.353085	0.982318	0.677894	1.42345
ebi-a-GCST90017036	finngen_R9_CD2_HODGKIN_LYMPHOMA_EXALLC	genus Oscillibactergenus Oscillibacter|| id:ebi-a-GCST90017036	Inverse variance weighted	13	-0.123177	0.194233	0.525969	-0.503875	0.25752	0.884107	0.604185	1.29372
ebi-a-GCST90017037	finngen_R9_CD2_HODGKIN_LYMPHOMA_EXALLC	genus Oscillospiragenus Oscillospira|| id:ebi-a-GCST90017037	Inverse variance weighted	8	0.471856	0.26834	0.0786752	-0.0540907	0.997803	1.60297	0.947346	2.71232
ebi-a-GCST90017038	finngen_R9_CD2_HODGKIN_LYMPHOMA_EXALLC	genus Oxalobactergenus Oxalobacter|| id:ebi-a-GCST90017038	Inverse variance weighted	11	0.0773518	0.15043	0.607108	-0.21749	0.372194	1.08042	0.804535	1.45091
ebi-a-GCST90017039	finngen_R9_CD2_HODGKIN_LYMPHOMA_EXALLC	genus Parabacteroidesgenus Parabacteroides|| id:ebi-a-GCST90017039	Inverse variance weighted	5	-0.23184	0.424873	0.585293	-1.06459	0.600911	0.793073	0.344869	1.82378
ebi-a-GCST90017040	finngen_R9_CD2_HODGKIN_LYMPHOMA_EXALLC	genus Paraprevotellagenus Paraprevotella|| id:ebi-a-GCST90017040	Inverse variance weighted	13	-0.0998042	0.207551	0.630612	-0.506604	0.306996	0.905015	0.602538	1.35934
ebi-a-GCST90017041	finngen_R9_CD2_HODGKIN_LYMPHOMA_EXALLC	genus Parasutterellagenus Parasutterella|| id:ebi-a-GCST90017041	Inverse variance weighted	14	0.0767187	0.199387	0.700405	-0.314079	0.467516	1.07974	0.730461	1.59603
ebi-a-GCST90017042	finngen_R9_CD2_HODGKIN_LYMPHOMA_EXALLC	genus Peptococcusgenus Peptococcus|| id:ebi-a-GCST90017042	Inverse variance weighted	12	-0.102596	0.15909	0.518996	-0.414412	0.20922	0.902492	0.660729	1.23272
ebi-a-GCST90017043	finngen_R9_CD2_HODGKIN_LYMPHOMA_EXALLC	genus Phascolarctobacteriumgenus Phascolarctobacterium|| id:ebi-a-GCST90017043	Inverse variance weighted	7	-0.0814922	0.295975	0.783059	-0.661603	0.498618	0.92174	0.516024	1.64645
ebi-a-GCST90017044	finngen_R9_CD2_HODGKIN_LYMPHOMA_EXALLC	genus Prevotella7genus Prevotella7|| id:ebi-a-GCST90017044	Inverse variance weighted	11	-0.244579	0.141015	0.0828444	-0.520969	0.0318108	0.783034	0.593945	1.03232
ebi-a-GCST90017045	finngen_R9_CD2_HODGKIN_LYMPHOMA_EXALLC	genus Prevotella9genus Prevotella9|| id:ebi-a-GCST90017045	Inverse variance weighted	15	-0.203515	0.183174	0.26655	-0.562537	0.155507	0.815858	0.569762	1.16825
ebi-a-GCST90017046	finngen_R9_CD2_HODGKIN_LYMPHOMA_EXALLC	genus Rikenellaceae RC9 gut groupgenus Rikenellaceae RC9 gut group|| id:ebi-a-GCST90017046	Inverse variance weighted	11	0.158955	0.136374	0.243783	-0.108338	0.426247	1.17229	0.897325	1.5315
ebi-a-GCST90017047	finngen_R9_CD2_HODGKIN_LYMPHOMA_EXALLC	genus Romboutsiagenus Romboutsia|| id:ebi-a-GCST90017047	Inverse variance weighted	13	-0.204437	0.295562	0.489133	-0.783738	0.374865	0.815106	0.456696	1.45479
ebi-a-GCST90017048	finngen_R9_CD2_HODGKIN_LYMPHOMA_EXALLC	genus Roseburiagenus Roseburia|| id:ebi-a-GCST90017048	Inverse variance weighted	13	0.154807	0.29669	0.601823	-0.426706	0.73632	1.16743	0.652656	2.08824
ebi-a-GCST90017049	finngen_R9_CD2_HODGKIN_LYMPHOMA_EXALLC	genus Ruminiclostridium5genus Ruminiclostridium5|| id:ebi-a-GCST90017049	Inverse variance weighted	11	-0.26159	0.366131	0.474937	-0.979206	0.456027	0.769827	0.375609	1.57779
ebi-a-GCST90017051	finngen_R9_CD2_HODGKIN_LYMPHOMA_EXALLC	genus Ruminiclostridium9genus Ruminiclostridium9|| id:ebi-a-GCST90017051	Inverse variance weighted	8	0.310173	0.427716	0.468339	-0.52815	1.1485	1.36366	0.589695	3.15345
ebi-a-GCST90017052	finngen_R9_CD2_HODGKIN_LYMPHOMA_EXALLC	genus Ruminococcaceae NK4A214 groupgenus Ruminococcaceae NK4A214 group|| id:ebi-a-GCST90017052	Inverse variance weighted	13	-0.264153	0.259409	0.30854	-0.772594	0.244287	0.767856	0.461813	1.27671
ebi-a-GCST90017053	finngen_R9_CD2_HODGKIN_LYMPHOMA_EXALLC	genus Ruminococcaceae UCG002genus Ruminococcaceae UCG002|| id:ebi-a-GCST90017053	Inverse variance weighted	20	-0.309238	0.199347	0.120841	-0.699958	0.0814821	0.734006	0.496606	1.08489
ebi-a-GCST90017054	finngen_R9_CD2_HODGKIN_LYMPHOMA_EXALLC	genus Ruminococcaceae UCG003genus Ruminococcaceae UCG003|| id:ebi-a-GCST90017054	Inverse variance weighted	12	0.381902	0.300089	0.203149	-0.206272	0.970075	1.46507	0.813612	2.63814
ebi-a-GCST90017055	finngen_R9_CD2_HODGKIN_LYMPHOMA_EXALLC	genus Ruminococcaceae UCG004genus Ruminococcaceae UCG004|| id:ebi-a-GCST90017055	Inverse variance weighted	11	0.0266254	0.246375	0.913941	-0.456269	0.50952	1.02698	0.633643	1.66449
ebi-a-GCST90017056	finngen_R9_CD2_HODGKIN_LYMPHOMA_EXALLC	genus Ruminococcaceae UCG005genus Ruminococcaceae UCG005|| id:ebi-a-GCST90017056	Inverse variance weighted	14	-0.405093	0.234419	0.0839748	-0.864554	0.0543675	0.666915	0.421239	1.05587
ebi-a-GCST90017057	finngen_R9_CD2_HODGKIN_LYMPHOMA_EXALLC	genus Ruminococcaceae UCG009genus Ruminococcaceae UCG009|| id:ebi-a-GCST90017057	Inverse variance weighted	11	0.278716	0.195508	0.153983	-0.104479	0.661912	1.32143	0.900794	1.93849
ebi-a-GCST90017058	finngen_R9_CD2_HODGKIN_LYMPHOMA_EXALLC	genus Ruminococcaceae UCG010genus Ruminococcaceae UCG010|| id:ebi-a-GCST90017058	Inverse variance weighted	6	-0.335113	0.383651	0.3824	-1.08707	0.416843	0.715257	0.337204	1.51716
ebi-a-GCST90017059	finngen_R9_CD2_HODGKIN_LYMPHOMA_EXALLC	genus Ruminococcaceae UCG011genus Ruminococcaceae UCG011|| id:ebi-a-GCST90017059	Inverse variance weighted	8	-0.0908476	0.190342	0.633158	-0.463918	0.282223	0.913157	0.628815	1.32607
ebi-a-GCST90017060	finngen_R9_CD2_HODGKIN_LYMPHOMA_EXALLC	genus Ruminococcaceae UCG013genus Ruminococcaceae UCG013|| id:ebi-a-GCST90017060	Inverse variance weighted	11	-0.0242802	0.279942	0.930884	-0.572968	0.524407	0.976012	0.56385	1.68946
ebi-a-GCST90017061	finngen_R9_CD2_HODGKIN_LYMPHOMA_EXALLC	genus Ruminococcaceae UCG014genus Ruminococcaceae UCG014|| id:ebi-a-GCST90017061	Inverse variance weighted	10	-0.224314	0.254979	0.379005	-0.724073	0.275446	0.799065	0.484774	1.31712
ebi-a-GCST90017062	finngen_R9_CD2_HODGKIN_LYMPHOMA_EXALLC	genus Ruminococcus1genus Ruminococcus1|| id:ebi-a-GCST90017062	Inverse variance weighted	10	0.31072	0.303676	0.306216	-0.284485	0.905925	1.36441	0.752401	2.47422
ebi-a-GCST90017063	finngen_R9_CD2_HODGKIN_LYMPHOMA_EXALLC	genus Ruminococcus2genus Ruminococcus2|| id:ebi-a-GCST90017063	Inverse variance weighted	15	-0.0141797	0.217227	0.947954	-0.439945	0.411585	0.98592	0.644072	1.50921
ebi-a-GCST90017064	finngen_R9_CD2_HODGKIN_LYMPHOMA_EXALLC	genus Ruminococcus gauvreauii groupgenus Ruminococcus gauvreauii group|| id:ebi-a-GCST90017064	Inverse variance weighted	11	-0.104862	0.258463	0.684953	-0.61145	0.401726	0.900449	0.542564	1.4944
ebi-a-GCST90017065	finngen_R9_CD2_HODGKIN_LYMPHOMA_EXALLC	genus Ruminococcus gnavus groupgenus Ruminococcus gnavus group|| id:ebi-a-GCST90017065	Inverse variance weighted	11	-0.125928	0.182796	0.490889	-0.484208	0.232353	0.881679	0.616185	1.26156
ebi-a-GCST90017066	finngen_R9_CD2_HODGKIN_LYMPHOMA_EXALLC	genus Ruminococcus torques groupgenus Ruminococcus torques group|| id:ebi-a-GCST90017066	Inverse variance weighted	7	-0.257926	0.506645	0.610691	-1.25095	0.735098	0.772652	0.286232	2.08569
ebi-a-GCST90017067	finngen_R9_CD2_HODGKIN_LYMPHOMA_EXALLC	genus Sellimonasgenus Sellimonas|| id:ebi-a-GCST90017067	Inverse variance weighted	9	0.21064	0.154703	0.173331	-0.0925779	0.513858	1.23447	0.911578	1.67173
ebi-a-GCST90017068	finngen_R9_CD2_HODGKIN_LYMPHOMA_EXALLC	genus Senegalimassiliagenus Senegalimassilia|| id:ebi-a-GCST90017068	Inverse variance weighted	5	-0.463601	0.348274	0.183143	-1.14622	0.219016	0.629014	0.317836	1.24485
ebi-a-GCST90017069	finngen_R9_CD2_HODGKIN_LYMPHOMA_EXALLC	genus Slackiagenus Slackia|| id:ebi-a-GCST90017069	Inverse variance weighted	6	-0.189445	0.256279	0.459777	-0.691753	0.312863	0.827418	0.500698	1.36733
ebi-a-GCST90017070	finngen_R9_CD2_HODGKIN_LYMPHOMA_EXALLC	genus Streptococcusgenus Streptococcus|| id:ebi-a-GCST90017070	Inverse variance weighted	12	0.182534	0.284756	0.521511	-0.375588	0.740656	1.20025	0.686885	2.09731
ebi-a-GCST90017071	finngen_R9_CD2_HODGKIN_LYMPHOMA_EXALLC	genus Subdoligranulumgenus Subdoligranulum|| id:ebi-a-GCST90017071	Inverse variance weighted	10	-0.0535584	0.286666	0.851792	-0.615423	0.508306	0.947851	0.540412	1.66247
ebi-a-GCST90017072	finngen_R9_CD2_HODGKIN_LYMPHOMA_EXALLC	genus Sutterellagenus Sutterella|| id:ebi-a-GCST90017072	Inverse variance weighted	12	-0.0932427	0.252887	0.712342	-0.588901	0.402416	0.910972	0.554937	1.49543
ebi-a-GCST90017073	finngen_R9_CD2_HODGKIN_LYMPHOMA_EXALLC	genus Terrisporobactergenus Terrisporobacter|| id:ebi-a-GCST90017073	Inverse variance weighted	5	0.313086	0.29087	0.281758	-0.257018	0.88319	1.36764	0.773354	2.4186
ebi-a-GCST90017074	finngen_R9_CD2_HODGKIN_LYMPHOMA_EXALLC	genus Turicibactergenus Turicibacter|| id:ebi-a-GCST90017074	Inverse variance weighted	9	-0.00356	0.23716	0.988023	-0.468394	0.461274	0.996446	0.626007	1.58609
ebi-a-GCST90017075	finngen_R9_CD2_HODGKIN_LYMPHOMA_EXALLC	genus Tyzzerella3genus Tyzzerella3|| id:ebi-a-GCST90017075	Inverse variance weighted	12	-0.0633253	0.209138	0.762049	-0.473237	0.346586	0.938638	0.622983	1.41423
ebi-a-GCST90017088	finngen_R9_CD2_HODGKIN_LYMPHOMA_EXALLC	genus Veillonellagenus Veillonella|| id:ebi-a-GCST90017088	Inverse variance weighted	5	-0.261642	0.331128	0.429438	-0.910653	0.387369	0.769787	0.402262	1.4731
ebi-a-GCST90016909	finngen_R9_CD2_HODGKIN_LYMPHOMA_EXALLC	class Alphaproteobacteria|| id:ebi-a-GCST90016909	Inverse variance weighted (multiplicative random effects)	6	0.270396	0.44067	0.539478	-0.593318	1.13411	1.31048	0.552491	3.10841
ebi-a-GCST90017106	finngen_R9_CD2_HODGKIN_LYMPHOMA_EXALLC	order Rhodospirillales|| id:ebi-a-GCST90017106	Inverse variance weighted (multiplicative random effects)	13	0.109736	0.259063	0.671866	-0.398028	0.617501	1.11598	0.671643	1.85429
ebi-a-GCST90016931	finngen_R9_CD2_HODGKIN_LYMPHOMA_EXALLC	family Clostridiaceae1|| id:ebi-a-GCST90016931	Inverse variance weighted (multiplicative random effects)	10	-0.218309	0.428458	0.610385	-1.05809	0.621468	0.803877	0.347119	1.86166
ebi-a-GCST90016949	finngen_R9_CD2_HODGKIN_LYMPHOMA_EXALLC	family Rhodospirillaceae|| id:ebi-a-GCST90016949	Inverse variance weighted (multiplicative random effects)	14	0.132918	0.278366	0.633011	-0.41268	0.678516	1.14216	0.661874	1.97095
ebi-a-GCST90016962	finngen_R9_CD2_HODGKIN_LYMPHOMA_EXALLC	genus Alistipesgenus Alistipes|| id:ebi-a-GCST90016962	Inverse variance weighted (multiplicative random effects)	12	-0.242017	0.443836	0.585557	-1.11194	0.627901	0.785043	0.328922	1.87367
ebi-a-GCST90017050	finngen_R9_CD2_HODGKIN_LYMPHOMA_EXALLC	genus Ruminiclostridium6genus Ruminiclostridium6|| id:ebi-a-GCST90017050	Inverse variance weighted (multiplicative random effects)	15	0.21511	0.312935	0.491833	-0.398242	0.828463	1.24	0.6715	2.2898
ebi-a-GCST90017089	finngen_R9_CD2_HODGKIN_LYMPHOMA_EXALLC	genus Victivallisgenus Victivallis|| id:ebi-a-GCST90017089	Inverse variance weighted (multiplicative random effects)	10	-0.0357599	0.211563	0.865775	-0.450424	0.378904	0.964872	0.637358	1.46068
ebi-a-GCST90017110	finngen_R9_CD2_HODGKIN_LYMPHOMA_EXALLC	phylum Actinobacteriaphylum Actinobacteria|| id:ebi-a-GCST90017110	MR Egger	14	-0.475403	1.23184	0.706305	-2.88982	1.93901	0.621634	0.0555864	6.95186
ebi-a-GCST90017111	finngen_R9_CD2_HODGKIN_LYMPHOMA_EXALLC	phylum Bacteroidetesphylum Bacteroidetes|| id:ebi-a-GCST90017111	MR Egger	10	-0.729755	0.698779	0.32686	-2.09936	0.639852	0.482027	0.122535	1.8962
ebi-a-GCST90017112	finngen_R9_CD2_HODGKIN_LYMPHOMA_EXALLC	phylum Cyanobacteriaphylum Cyanobacteria|| id:ebi-a-GCST90017112	MR Egger	8	0.432015	0.905362	0.650122	-1.34249	2.20652	1.54036	0.261193	9.08409
ebi-a-GCST90017113	finngen_R9_CD2_HODGKIN_LYMPHOMA_EXALLC	phylum Euryarchaeotaphylum Euryarchaeota|| id:ebi-a-GCST90017113	MR Egger	11	0.732813	0.627793	0.27309	-0.49766	1.96329	2.08093	0.607951	7.1227
ebi-a-GCST90017114	finngen_R9_CD2_HODGKIN_LYMPHOMA_EXALLC	phylum Firmicutesphylum Firmicutes|| id:ebi-a-GCST90017114	MR Egger	15	-0.387223	0.551901	0.495288	-1.46895	0.694503	0.67894	0.230167	2.00271
ebi-a-GCST90017115	finngen_R9_CD2_HODGKIN_LYMPHOMA_EXALLC	phylum Lentisphaeraephylum Lentisphaerae|| id:ebi-a-GCST90017115	MR Egger	9	-0.0611045	0.664217	0.92928	-1.36297	1.24076	0.940725	0.2559	3.45825
ebi-a-GCST90017116	finngen_R9_CD2_HODGKIN_LYMPHOMA_EXALLC	phylum Proteobacteriaphylum Proteobacteria|| id:ebi-a-GCST90017116	MR Egger	12	0.327861	1.02981	0.756753	-1.69056	2.34628	1.388	0.184417	10.4466
ebi-a-GCST90017117	finngen_R9_CD2_HODGKIN_LYMPHOMA_EXALLC	phylum Tenericutesphylum Tenericutes|| id:ebi-a-GCST90017117	MR Egger	12	-1.31391	0.818364	0.139458	-2.9179	0.290086	0.268768	0.054047	1.33654
ebi-a-GCST90017118	finngen_R9_CD2_HODGKIN_LYMPHOMA_EXALLC	phylum Verrucomicrobiaphylum Verrucomicrobia|| id:ebi-a-GCST90017118	MR Egger	12	-0.205839	0.60841	0.742115	-1.39832	0.986645	0.813964	0.247011	2.68222
ebi-a-GCST90016908	finngen_R9_CD2_HODGKIN_LYMPHOMA_EXALLC	class Actinobacteria|| id:ebi-a-GCST90016908	MR Egger	14	1.00853	0.651762	0.147727	-0.268927	2.28598	2.74156	0.764199	9.83532
ebi-a-GCST90016909	finngen_R9_CD2_HODGKIN_LYMPHOMA_EXALLC	class Alphaproteobacteria|| id:ebi-a-GCST90016909	MR Egger	6	1.43738	1.61837	0.424633	-1.73462	4.60939	4.20967	0.176467	100.423
ebi-a-GCST90016910	finngen_R9_CD2_HODGKIN_LYMPHOMA_EXALLC	class Bacilli|| id:ebi-a-GCST90016910	MR Egger	18	-0.168691	0.632968	0.793252	-1.40931	1.07193	0.84477	0.244312	2.921
ebi-a-GCST90016911	finngen_R9_CD2_HODGKIN_LYMPHOMA_EXALLC	class Bacteroidia|| id:ebi-a-GCST90016911	MR Egger	13	-0.779246	0.554225	0.187335	-1.86553	0.307036	0.458752	0.154815	1.35939
ebi-a-GCST90016912	finngen_R9_CD2_HODGKIN_LYMPHOMA_EXALLC	class Betaproteobacteria|| id:ebi-a-GCST90016912	MR Egger	10	0.243727	0.97973	0.809806	-1.67654	2.164	1.276	0.187019	8.70587
ebi-a-GCST90016913	finngen_R9_CD2_HODGKIN_LYMPHOMA_EXALLC	class Clostridia|| id:ebi-a-GCST90016913	MR Egger	11	0.0820719	0.731316	0.913108	-1.35131	1.51545	1.08553	0.258901	4.55148
ebi-a-GCST90016914	finngen_R9_CD2_HODGKIN_LYMPHOMA_EXALLC	class Coriobacteriia|| id:ebi-a-GCST90016914	MR Egger	14	0.280189	1.45312	0.850326	-2.56793	3.12831	1.32338	0.0766943	22.8353
ebi-a-GCST90016915	finngen_R9_CD2_HODGKIN_LYMPHOMA_EXALLC	class Deltaproteobacteria|| id:ebi-a-GCST90016915	MR Egger	12	-0.557508	1.27389	0.670946	-3.05433	1.93931	0.572634	0.0471543	6.95398
ebi-a-GCST90016916	finngen_R9_CD2_HODGKIN_LYMPHOMA_EXALLC	class Erysipelotrichia|| id:ebi-a-GCST90016916	MR Egger	13	2.16513	1.26595	0.115234	-0.316138	4.64639	8.71571	0.728959	104.208
ebi-a-GCST90016917	finngen_R9_CD2_HODGKIN_LYMPHOMA_EXALLC	class Gammaproteobacteria|| id:ebi-a-GCST90016917	MR Egger	6	-1.46778	1.23615	0.300769	-3.89064	0.955071	0.230435	0.0204323	2.59886
ebi-a-GCST90016918	finngen_R9_CD2_HODGKIN_LYMPHOMA_EXALLC	class Lentisphaeria|| id:ebi-a-GCST90016918	MR Egger	8	-0.061869	0.662445	0.928631	-1.36026	1.23652	0.940006	0.256594	3.44362
ebi-a-GCST90016919	finngen_R9_CD2_HODGKIN_LYMPHOMA_EXALLC	class Melainabacteria|| id:ebi-a-GCST90016919	MR Egger	10	-1.30985	0.680842	0.0905728	-2.6443	0.0245967	0.26986	0.0710548	1.0249
ebi-a-GCST90016920	finngen_R9_CD2_HODGKIN_LYMPHOMA_EXALLC	class Methanobacteria|| id:ebi-a-GCST90016920	MR Egger	9	0.841801	0.634602	0.226311	-0.402018	2.08562	2.32054	0.668968	8.04959
ebi-a-GCST90016921	finngen_R9_CD2_HODGKIN_LYMPHOMA_EXALLC	class Mollicutes|| id:ebi-a-GCST90016921	MR Egger	12	-1.31391	0.818364	0.139458	-2.9179	0.290086	0.268768	0.054047	1.33654
ebi-a-GCST90016922	finngen_R9_CD2_HODGKIN_LYMPHOMA_EXALLC	class Negativicutes|| id:ebi-a-GCST90016922	MR Egger	12	-1.12846	1.00006	0.2855	-3.08857	0.831662	0.323532	0.0455669	2.29713
ebi-a-GCST90016923	finngen_R9_CD2_HODGKIN_LYMPHOMA_EXALLC	class Verrucomicrobiae|| id:ebi-a-GCST90016923	MR Egger	11	-0.544609	0.819728	0.523104	-2.15128	1.06206	0.580069	0.116336	2.89232
ebi-a-GCST90017090	finngen_R9_CD2_HODGKIN_LYMPHOMA_EXALLC	order Actinomycetales|| id:ebi-a-GCST90017090	MR Egger	4	0.477352	0.880731	0.642133	-1.24888	2.20359	1.6118	0.286825	9.05743
ebi-a-GCST90017091	finngen_R9_CD2_HODGKIN_LYMPHOMA_EXALLC	order Bacillales|| id:ebi-a-GCST90017091	MR Egger	8	0.345376	0.637775	0.607647	-0.904664	1.59542	1.41252	0.404678	4.93038
ebi-a-GCST90017092	finngen_R9_CD2_HODGKIN_LYMPHOMA_EXALLC	order Bacteroidales|| id:ebi-a-GCST90017092	MR Egger	13	-0.779246	0.554225	0.187335	-1.86553	0.307036	0.458752	0.154815	1.35939
ebi-a-GCST90017093	finngen_R9_CD2_HODGKIN_LYMPHOMA_EXALLC	order Bifidobacteriales|| id:ebi-a-GCST90017093	MR Egger	11	-0.246695	0.892078	0.78838	-1.99517	1.50178	0.781379	0.135991	4.48967
ebi-a-GCST90017094	finngen_R9_CD2_HODGKIN_LYMPHOMA_EXALLC	order Burkholderiales|| id:ebi-a-GCST90017094	MR Egger	10	0.297734	0.963484	0.765202	-1.59069	2.18616	1.3468	0.203784	8.90099
ebi-a-GCST90017095	finngen_R9_CD2_HODGKIN_LYMPHOMA_EXALLC	order Clostridiales|| id:ebi-a-GCST90017095	MR Egger	12	0.316068	0.754704	0.684217	-1.16315	1.79529	1.37172	0.3125	6.02121
ebi-a-GCST90017096	finngen_R9_CD2_HODGKIN_LYMPHOMA_EXALLC	order Coriobacteriales|| id:ebi-a-GCST90017096	MR Egger	14	0.280189	1.45312	0.850326	-2.56793	3.12831	1.32338	0.0766943	22.8353
ebi-a-GCST90017097	finngen_R9_CD2_HODGKIN_LYMPHOMA_EXALLC	order Desulfovibrionales|| id:ebi-a-GCST90017097	MR Egger	11	-1.22079	1.24732	0.353286	-3.66554	1.22395	0.294996	0.0255904	3.4006
ebi-a-GCST90017098	finngen_R9_CD2_HODGKIN_LYMPHOMA_EXALLC	order Enterobacteriales|| id:ebi-a-GCST90017098	MR Egger	7	-1.89227	2.24542	0.437826	-6.29329	2.50875	0.15073	0.00184867	12.2896
ebi-a-GCST90017099	finngen_R9_CD2_HODGKIN_LYMPHOMA_EXALLC	order Erysipelotrichales|| id:ebi-a-GCST90017099	MR Egger	13	2.16513	1.26595	0.115234	-0.316138	4.64639	8.71571	0.728959	104.208
ebi-a-GCST90017100	finngen_R9_CD2_HODGKIN_LYMPHOMA_EXALLC	order Gastranaerophilales|| id:ebi-a-GCST90017100	MR Egger	9	-1.08542	0.751745	0.191997	-2.55884	0.387996	0.337758	0.0773941	1.47402
ebi-a-GCST90017101	finngen_R9_CD2_HODGKIN_LYMPHOMA_EXALLC	order Lactobacillales|| id:ebi-a-GCST90017101	MR Egger	15	-0.285913	0.678735	0.680458	-1.61623	1.04441	0.751328	0.198645	2.84171
ebi-a-GCST90017102	finngen_R9_CD2_HODGKIN_LYMPHOMA_EXALLC	order Methanobacteriales|| id:ebi-a-GCST90017102	MR Egger	9	0.841801	0.634602	0.226311	-0.402018	2.08562	2.32054	0.668968	8.04959
ebi-a-GCST90017103	finngen_R9_CD2_HODGKIN_LYMPHOMA_EXALLC	order Mollicutes RF9|| id:ebi-a-GCST90017103	MR Egger	12	-1.38855	0.672494	0.0658579	-2.70664	-0.0704617	0.249437	0.0667607	0.931963
ebi-a-GCST90017104	finngen_R9_CD2_HODGKIN_LYMPHOMA_EXALLC	order NB1n|| id:ebi-a-GCST90017104	MR Egger	12	2.1214	0.636702	0.00759413	0.873461	3.36933	8.34279	2.39519	29.0592
ebi-a-GCST90017105	finngen_R9_CD2_HODGKIN_LYMPHOMA_EXALLC	order Pasteurellales|| id:ebi-a-GCST90017105	MR Egger	13	-0.766364	0.413034	0.0905044	-1.57591	0.0431826	0.464699	0.206819	1.04413
ebi-a-GCST90017106	finngen_R9_CD2_HODGKIN_LYMPHOMA_EXALLC	order Rhodospirillales|| id:ebi-a-GCST90017106	MR Egger	13	-0.29886	1.0564	0.782502	-2.36939	1.77168	0.741663	0.0935373	5.8807
ebi-a-GCST90017107	finngen_R9_CD2_HODGKIN_LYMPHOMA_EXALLC	order Selenomonadales|| id:ebi-a-GCST90017107	MR Egger	12	-1.12846	1.00006	0.2855	-3.08857	0.831662	0.323532	0.0455669	2.29713
ebi-a-GCST90017108	finngen_R9_CD2_HODGKIN_LYMPHOMA_EXALLC	order Verrucomicrobiales|| id:ebi-a-GCST90017108	MR Egger	11	-0.544609	0.819728	0.523104	-2.15128	1.06206	0.580069	0.116336	2.89232
ebi-a-GCST90017109	finngen_R9_CD2_HODGKIN_LYMPHOMA_EXALLC	order Victivallales|| id:ebi-a-GCST90017109	MR Egger	8	-0.061869	0.662445	0.928631	-1.36026	1.23652	0.940006	0.256594	3.44362
ebi-a-GCST90016924	finngen_R9_CD2_HODGKIN_LYMPHOMA_EXALLC	family Acidaminococcaceae|| id:ebi-a-GCST90016924	MR Egger	7	-1.39807	0.857583	0.163979	-3.07893	0.282796	0.247074	0.0460085	1.32683
ebi-a-GCST90016925	finngen_R9_CD2_HODGKIN_LYMPHOMA_EXALLC	family Actinomycetaceae|| id:ebi-a-GCST90016925	MR Egger	4	0.477815	0.878293	0.640964	-1.24364	2.19927	1.61255	0.288333	9.01842
ebi-a-GCST90016926	finngen_R9_CD2_HODGKIN_LYMPHOMA_EXALLC	family Alcaligenaceae|| id:ebi-a-GCST90016926	MR Egger	11	-0.371041	1.40308	0.797391	-3.12107	2.37899	0.690015	0.0441098	10.794
ebi-a-GCST90016927	finngen_R9_CD2_HODGKIN_LYMPHOMA_EXALLC	family Bacteroidaceae|| id:ebi-a-GCST90016927	MR Egger	8	2.24738	2.03924	0.312666	-1.74954	6.2443	9.46292	0.173854	515.068
ebi-a-GCST90016928	finngen_R9_CD2_HODGKIN_LYMPHOMA_EXALLC	family Bacteroidales S24 7group|| id:ebi-a-GCST90016928	MR Egger	8	-0.330229	0.991936	0.750524	-2.27442	1.61396	0.718759	0.102856	5.02269
ebi-a-GCST90016929	finngen_R9_CD2_HODGKIN_LYMPHOMA_EXALLC	family Bifidobacteriaceae|| id:ebi-a-GCST90016929	MR Egger	11	-0.246695	0.892078	0.78838	-1.99517	1.50178	0.781379	0.135991	4.48967
ebi-a-GCST90016931	finngen_R9_CD2_HODGKIN_LYMPHOMA_EXALLC	family Clostridiaceae1|| id:ebi-a-GCST90016931	MR Egger	10	-2.14638	1.10936	0.08906	-4.32073	0.0279685	0.116906	0.0132901	1.02836
ebi-a-GCST90016932	finngen_R9_CD2_HODGKIN_LYMPHOMA_EXALLC	family Clostridiales vadin BB60 group|| id:ebi-a-GCST90016932	MR Egger	15	0.441666	0.535179	0.424105	-0.607285	1.49062	1.5553	0.544828	4.43984
ebi-a-GCST90016933	finngen_R9_CD2_HODGKIN_LYMPHOMA_EXALLC	family Coriobacteriaceae|| id:ebi-a-GCST90016933	MR Egger	14	0.280189	1.45312	0.850326	-2.56793	3.12831	1.32338	0.0766943	22.8353
ebi-a-GCST90016934	finngen_R9_CD2_HODGKIN_LYMPHOMA_EXALLC	family Defluviitaleaceae|| id:ebi-a-GCST90016934	MR Egger	11	0.324088	0.956557	0.742526	-1.55076	2.19894	1.38277	0.212086	9.01545
ebi-a-GCST90016935	finngen_R9_CD2_HODGKIN_LYMPHOMA_EXALLC	family Desulfovibrionaceae|| id:ebi-a-GCST90016935	MR Egger	9	-0.692889	1.30185	0.611032	-3.24451	1.85873	0.500129	0.0389876	6.41561
ebi-a-GCST90016936	finngen_R9_CD2_HODGKIN_LYMPHOMA_EXALLC	family Enterobacteriaceae|| id:ebi-a-GCST90016936	MR Egger	7	-1.89227	2.24542	0.437826	-6.29329	2.50875	0.15073	0.00184867	12.2896
ebi-a-GCST90016937	finngen_R9_CD2_HODGKIN_LYMPHOMA_EXALLC	family Erysipelotrichaceae|| id:ebi-a-GCST90016937	MR Egger	13	2.16513	1.26595	0.115234	-0.316138	4.64639	8.71571	0.728959	104.208
ebi-a-GCST90016938	finngen_R9_CD2_HODGKIN_LYMPHOMA_EXALLC	family Family XI|| id:ebi-a-GCST90016938	MR Egger	8	-0.268482	0.955736	0.78821	-2.14172	1.60476	0.764539	0.117452	4.97667
ebi-a-GCST90016939	finngen_R9_CD2_HODGKIN_LYMPHOMA_EXALLC	family Family XIII|| id:ebi-a-GCST90016939	MR Egger	7	2.32467	1.84898	0.264184	-1.29932	5.94867	10.2233	0.272716	383.242
ebi-a-GCST90016940	finngen_R9_CD2_HODGKIN_LYMPHOMA_EXALLC	family Lachnospiraceae|| id:ebi-a-GCST90016940	MR Egger	16	-1.13817	0.999649	0.273992	-3.09748	0.821142	0.320405	0.0451628	2.27309
ebi-a-GCST90016941	finngen_R9_CD2_HODGKIN_LYMPHOMA_EXALLC	family Lactobacillaceae|| id:ebi-a-GCST90016941	MR Egger	8	-0.444597	0.508977	0.415971	-1.44219	0.552997	0.641082	0.236409	1.73846
ebi-a-GCST90016942	finngen_R9_CD2_HODGKIN_LYMPHOMA_EXALLC	family Methanobacteriaceae|| id:ebi-a-GCST90016942	MR Egger	9	0.841801	0.634602	0.226311	-0.402018	2.08562	2.32054	0.668968	8.04959
ebi-a-GCST90016943	finngen_R9_CD2_HODGKIN_LYMPHOMA_EXALLC	family Oxalobacteraceae|| id:ebi-a-GCST90016943	MR Egger	14	0.765771	0.555478	0.193182	-0.322965	1.85451	2.15065	0.723999	6.38855
ebi-a-GCST90016944	finngen_R9_CD2_HODGKIN_LYMPHOMA_EXALLC	family Pasteurellaceae|| id:ebi-a-GCST90016944	MR Egger	13	-0.766364	0.413034	0.0905044	-1.57591	0.0431826	0.464699	0.206819	1.04413
ebi-a-GCST90016945	finngen_R9_CD2_HODGKIN_LYMPHOMA_EXALLC	family Peptococcaceae|| id:ebi-a-GCST90016945	MR Egger	9	1.34786	0.662833	0.0814924	0.0487097	2.64701	3.84919	1.04992	14.1118
ebi-a-GCST90016946	finngen_R9_CD2_HODGKIN_LYMPHOMA_EXALLC	family Peptostreptococcaceae|| id:ebi-a-GCST90016946	MR Egger	13	0.700104	0.580282	0.252936	-0.437248	1.83746	2.01396	0.645811	6.28054
ebi-a-GCST90016947	finngen_R9_CD2_HODGKIN_LYMPHOMA_EXALLC	family Porphyromonadaceae|| id:ebi-a-GCST90016947	MR Egger	9	-0.191925	1.62292	0.909184	-3.37285	2.989	0.825369	0.0342919	19.8657
ebi-a-GCST90016948	finngen_R9_CD2_HODGKIN_LYMPHOMA_EXALLC	family Prevotellaceae|| id:ebi-a-GCST90016948	MR Egger	16	0.523069	0.830322	0.538868	-1.10436	2.1505	1.6872	0.331422	8.58915
ebi-a-GCST90016949	finngen_R9_CD2_HODGKIN_LYMPHOMA_EXALLC	family Rhodospirillaceae|| id:ebi-a-GCST90016949	MR Egger	14	-0.598534	1.17019	0.618294	-2.89212	1.69505	0.549617	0.0554588	5.44691
ebi-a-GCST90016950	finngen_R9_CD2_HODGKIN_LYMPHOMA_EXALLC	family Rikenellaceae|| id:ebi-a-GCST90016950	MR Egger	16	-0.0809037	0.748898	0.915505	-1.54874	1.38694	0.922282	0.212515	4.00257
ebi-a-GCST90016951	finngen_R9_CD2_HODGKIN_LYMPHOMA_EXALLC	family Ruminococcaceae|| id:ebi-a-GCST90016951	MR Egger	10	0.0675473	0.603521	0.913643	-1.11535	1.25045	1.06988	0.327799	3.49191
ebi-a-GCST90016952	finngen_R9_CD2_HODGKIN_LYMPHOMA_EXALLC	family Streptococcaceae|| id:ebi-a-GCST90016952	MR Egger	11	-0.603898	1.41235	0.679003	-3.37211	2.16431	0.546677	0.0343173	8.70861
ebi-a-GCST90016956	finngen_R9_CD2_HODGKIN_LYMPHOMA_EXALLC	family Veillonellaceae|| id:ebi-a-GCST90016956	MR Egger	18	-0.319273	0.397414	0.43353	-1.0982	0.459658	0.726677	0.333469	1.58353
ebi-a-GCST90016957	finngen_R9_CD2_HODGKIN_LYMPHOMA_EXALLC	family Verrucomicrobiaceae|| id:ebi-a-GCST90016957	MR Egger	11	-0.545156	0.81968	0.522673	-2.15173	1.06142	0.579752	0.116283	2.89046
ebi-a-GCST90016958	finngen_R9_CD2_HODGKIN_LYMPHOMA_EXALLC	family Victivallaceae|| id:ebi-a-GCST90016958	MR Egger	11	-0.9759	0.740471	0.22008	-2.42722	0.475423	0.376853	0.0882817	1.60869
ebi-a-GCST90016959	finngen_R9_CD2_HODGKIN_LYMPHOMA_EXALLC	genus Actinomycesgenus Actinomyces|| id:ebi-a-GCST90016959	MR Egger	7	0.0860954	0.865786	0.924651	-1.61084	1.78304	1.08991	0.199719	5.94789
ebi-a-GCST90016960	finngen_R9_CD2_HODGKIN_LYMPHOMA_EXALLC	genus Adlercreutziagenus Adlercreutzia|| id:ebi-a-GCST90016960	MR Egger	8	2.37018	1.22778	0.10178	-0.0362748	4.77663	10.6993	0.964375	118.704
ebi-a-GCST90016961	finngen_R9_CD2_HODGKIN_LYMPHOMA_EXALLC	genus Akkermansiagenus Akkermansia|| id:ebi-a-GCST90016961	MR Egger	11	-0.548702	0.819194	0.519794	-2.15432	1.05692	0.577699	0.115982	2.87749
ebi-a-GCST90016962	finngen_R9_CD2_HODGKIN_LYMPHOMA_EXALLC	genus Alistipesgenus Alistipes|| id:ebi-a-GCST90016962	MR Egger	12	-0.647928	2.21077	0.775454	-4.98104	3.68519	0.523128	0.00686689	39.8526
ebi-a-GCST90016963	finngen_R9_CD2_HODGKIN_LYMPHOMA_EXALLC	genus Allisonellagenus Allisonella|| id:ebi-a-GCST90016963	MR Egger	8	1.46244	1.08429	0.226093	-0.662765	3.58765	4.31648	0.515424	36.1489
ebi-a-GCST90016964	finngen_R9_CD2_HODGKIN_LYMPHOMA_EXALLC	genus Alloprevotellagenus Alloprevotella|| id:ebi-a-GCST90016964	MR Egger	5	1.04099	1.88138	0.618613	-2.64652	4.7285	2.83203	0.0708975	113.126
ebi-a-GCST90016965	finngen_R9_CD2_HODGKIN_LYMPHOMA_EXALLC	genus Anaerofilumgenus Anaerofilum|| id:ebi-a-GCST90016965	MR Egger	10	-0.857123	0.935691	0.38643	-2.69108	0.976831	0.424381	0.0678079	2.65603
ebi-a-GCST90016966	finngen_R9_CD2_HODGKIN_LYMPHOMA_EXALLC	genus Anaerostipesgenus Anaerostipes|| id:ebi-a-GCST90016966	MR Egger	13	0.759601	1.02563	0.474438	-1.25064	2.76984	2.13742	0.286322	15.9561
ebi-a-GCST90016967	finngen_R9_CD2_HODGKIN_LYMPHOMA_EXALLC	genus Anaerotruncusgenus Anaerotruncus|| id:ebi-a-GCST90016967	MR Egger	13	1.47741	1.00104	0.16802	-0.48463	3.43945	4.38159	0.615925	31.17
ebi-a-GCST90016968	finngen_R9_CD2_HODGKIN_LYMPHOMA_EXALLC	genus Bacteroidesgenus Bacteroides|| id:ebi-a-GCST90016968	MR Egger	8	2.24738	2.03924	0.312666	-1.74954	6.2443	9.46292	0.173854	515.068
ebi-a-GCST90016969	finngen_R9_CD2_HODGKIN_LYMPHOMA_EXALLC	genus Barnesiellagenus Barnesiella|| id:ebi-a-GCST90016969	MR Egger	12	-0.161772	1.09662	0.885654	-2.31114	1.9876	0.850635	0.0991482	7.29797
ebi-a-GCST90016970	finngen_R9_CD2_HODGKIN_LYMPHOMA_EXALLC	genus Bifidobacteriumgenus Bifidobacterium|| id:ebi-a-GCST90016970	MR Egger	12	0.0213615	0.7186	0.97687	-1.38709	1.42982	1.02159	0.2498	4.17794
ebi-a-GCST90016971	finngen_R9_CD2_HODGKIN_LYMPHOMA_EXALLC	genus Bilophilagenus Bilophila|| id:ebi-a-GCST90016971	MR Egger	13	-0.179289	1.24654	0.888236	-2.62252	2.26394	0.835864	0.0726199	9.62089
ebi-a-GCST90016973	finngen_R9_CD2_HODGKIN_LYMPHOMA_EXALLC	genus Butyricicoccusgenus Butyricicoccus|| id:ebi-a-GCST90016973	MR Egger	8	0.417898	0.606577	0.516599	-0.770993	1.60679	1.51877	0.462553	4.98678
ebi-a-GCST90016974	finngen_R9_CD2_HODGKIN_LYMPHOMA_EXALLC	genus Butyricimonasgenus Butyricimonas|| id:ebi-a-GCST90016974	MR Egger	13	0.263217	0.828859	0.756761	-1.36135	1.88778	1.30111	0.256315	6.60469
ebi-a-GCST90016975	finngen_R9_CD2_HODGKIN_LYMPHOMA_EXALLC	genus Butyrivibriogenus Butyrivibrio|| id:ebi-a-GCST90016975	MR Egger	15	0.0265685	0.491505	0.957713	-0.936781	0.989918	1.02692	0.391887	2.69101
ebi-a-GCST90016976	finngen_R9_CD2_HODGKIN_LYMPHOMA_EXALLC	genus Candidatus Soleaferreagenus Candidatus Soleaferrea|| id:ebi-a-GCST90016976	MR Egger	9	-0.625112	2.02798	0.766868	-4.59996	3.34973	0.535202	0.0100523	28.4951
ebi-a-GCST90016977	finngen_R9_CD2_HODGKIN_LYMPHOMA_EXALLC	genus Catenibacteriumgenus Catenibacterium|| id:ebi-a-GCST90016977	MR Egger	4	-3.68861	2.81343	0.320142	-9.20294	1.82572	0.0250068	0.000100743	6.20728
ebi-a-GCST90016978	finngen_R9_CD2_HODGKIN_LYMPHOMA_EXALLC	genus Christensenellaceae R 7groupgenus Christensenellaceae R 7group|| id:ebi-a-GCST90016978	MR Egger	8	-0.374541	1.3011	0.783135	-2.9247	2.17561	0.687605	0.0536809	8.8076
ebi-a-GCST90016979	finngen_R9_CD2_HODGKIN_LYMPHOMA_EXALLC	genus Clostridium innocuum groupgenus Clostridium innocuum group|| id:ebi-a-GCST90016979	MR Egger	8	-1.32956	0.844681	0.166543	-2.98514	0.32601	0.264593	0.0505325	1.38543
ebi-a-GCST90016980	finngen_R9_CD2_HODGKIN_LYMPHOMA_EXALLC	genus Clostridium sensustricto1genus Clostridium sensustricto1|| id:ebi-a-GCST90016980	MR Egger	6	-1.43945	1.06621	0.248334	-3.52922	0.650326	0.237059	0.0293279	1.91617
ebi-a-GCST90016981	finngen_R9_CD2_HODGKIN_LYMPHOMA_EXALLC	genus Collinsellagenus Collinsella|| id:ebi-a-GCST90016981	MR Egger	9	-0.545623	1.23327	0.671534	-2.96284	1.87159	0.579481	0.051672	6.49864
ebi-a-GCST90016982	finngen_R9_CD2_HODGKIN_LYMPHOMA_EXALLC	genus Coprobactergenus Coprobacter|| id:ebi-a-GCST90016982	MR Egger	11	-0.628286	0.853903	0.480599	-2.30194	1.04536	0.533506	0.100065	2.84444
ebi-a-GCST90016983	finngen_R9_CD2_HODGKIN_LYMPHOMA_EXALLC	genus Coprococcus1genus Coprococcus1|| id:ebi-a-GCST90016983	MR Egger	11	-0.0515211	0.662811	0.939742	-1.35063	1.24759	0.949784	0.259077	3.48193
ebi-a-GCST90016984	finngen_R9_CD2_HODGKIN_LYMPHOMA_EXALLC	genus Coprococcus2genus Coprococcus2|| id:ebi-a-GCST90016984	MR Egger	8	-3.08477	2.41229	0.248208	-7.81285	1.64331	0.0457406	0.000404504	5.17227
ebi-a-GCST90016985	finngen_R9_CD2_HODGKIN_LYMPHOMA_EXALLC	genus Coprococcus3genus Coprococcus3|| id:ebi-a-GCST90016985	MR Egger	8	-3.89117	1.952	0.0932721	-7.71709	-0.0652488	0.0204215	0.000445154	0.936834
ebi-a-GCST90016986	finngen_R9_CD2_HODGKIN_LYMPHOMA_EXALLC	genus Defluviitaleaceae UCG011genus Defluviitaleaceae UCG011|| id:ebi-a-GCST90016986	MR Egger	9	-0.0998495	1.23306	0.937727	-2.51664	2.31694	0.904974	0.0807302	10.1446
ebi-a-GCST90016987	finngen_R9_CD2_HODGKIN_LYMPHOMA_EXALLC	genus Desulfovibriogenus Desulfovibrio|| id:ebi-a-GCST90016987	MR Egger	9	-0.434671	0.74187	0.576329	-1.88874	1.01939	0.647477	0.151263	2.77151
ebi-a-GCST90016988	finngen_R9_CD2_HODGKIN_LYMPHOMA_EXALLC	genus Dialistergenus Dialister|| id:ebi-a-GCST90016988	MR Egger	11	0.247065	1.11922	0.830216	-1.94661	2.44074	1.28026	0.142757	11.4816
ebi-a-GCST90016989	finngen_R9_CD2_HODGKIN_LYMPHOMA_EXALLC	genus Doreagenus Dorea|| id:ebi-a-GCST90016989	MR Egger	10	-0.0856697	0.948521	0.930254	-1.94477	1.77343	0.917897	0.14302	5.89104
ebi-a-GCST90016990	finngen_R9_CD2_HODGKIN_LYMPHOMA_EXALLC	genus Eggerthellagenus Eggerthella|| id:ebi-a-GCST90016990	MR Egger	9	0.692845	1.05606	0.532744	-1.37702	2.76271	1.99939	0.252328	15.8428
ebi-a-GCST90016991	finngen_R9_CD2_HODGKIN_LYMPHOMA_EXALLC	genus Eisenbergiellagenus Eisenbergiella|| id:ebi-a-GCST90016991	MR Egger	11	0.335685	1.70219	0.848047	-3.00061	3.67198	1.3989	0.0497567	39.3297
ebi-a-GCST90016992	finngen_R9_CD2_HODGKIN_LYMPHOMA_EXALLC	genus Enterorhabdusgenus Enterorhabdus|| id:ebi-a-GCST90016992	MR Egger	6	0.660986	1.01187	0.549252	-1.32228	2.64425	1.9367	0.266526	14.073
ebi-a-GCST90016993	finngen_R9_CD2_HODGKIN_LYMPHOMA_EXALLC	genus Erysipelatoclostridiumgenus Erysipelatoclostridium|| id:ebi-a-GCST90016993	MR Egger	15	0.240644	0.756154	0.755352	-1.24142	1.72271	1.27207	0.288974	5.59966
ebi-a-GCST90016995	finngen_R9_CD2_HODGKIN_LYMPHOMA_EXALLC	genus Escherichia Shigellagenus Escherichia Shigella|| id:ebi-a-GCST90016995	MR Egger	10	1.2569	0.873202	0.187988	-0.454575	2.96838	3.51451	0.634718	19.4603
ebi-a-GCST90016996	finngen_R9_CD2_HODGKIN_LYMPHOMA_EXALLC	genus Eubacterium brachy groupgenus Eubacterium brachy group|| id:ebi-a-GCST90016996	MR Egger	10	0.604915	0.673325	0.395207	-0.714802	1.92463	1.8311	0.489289	6.85263
ebi-a-GCST90016997	finngen_R9_CD2_HODGKIN_LYMPHOMA_EXALLC	genus Eubacterium coprostanoligenes groupgenus Eubacterium coprostanoligenes group|| id:ebi-a-GCST90016997	MR Egger	12	0.0121051	1.13457	0.991697	-2.21165	2.23586	1.01218	0.10952	9.3545
ebi-a-GCST90016998	finngen_R9_CD2_HODGKIN_LYMPHOMA_EXALLC	genus Eubacterium eligens groupgenus Eubacterium eligens group|| id:ebi-a-GCST90016998	MR Egger	6	0.503222	1.40682	0.738643	-2.25415	3.2606	1.65404	0.104962	26.0651
ebi-a-GCST90016999	finngen_R9_CD2_HODGKIN_LYMPHOMA_EXALLC	genus Eubacterium fissicatena groupgenus Eubacterium fissicatena group|| id:ebi-a-GCST90016999	MR Egger	9	-0.547243	0.868169	0.548488	-2.24885	1.15437	0.578543	0.10552	3.17202
ebi-a-GCST90017000	finngen_R9_CD2_HODGKIN_LYMPHOMA_EXALLC	genus Eubacterium hallii groupgenus Eubacterium hallii group|| id:ebi-a-GCST90017000	MR Egger	14	-0.44468	0.484687	0.376974	-1.39467	0.505307	0.64103	0.247916	1.65749
ebi-a-GCST90017001	finngen_R9_CD2_HODGKIN_LYMPHOMA_EXALLC	genus Eubacterium nodatum groupgenus Eubacterium nodatum group|| id:ebi-a-GCST90017001	MR Egger	11	-0.569518	0.607069	0.372663	-1.75937	0.620338	0.565798	0.172153	1.85956
ebi-a-GCST90017002	finngen_R9_CD2_HODGKIN_LYMPHOMA_EXALLC	genus Eubacterium oxidoreducens groupgenus Eubacterium oxidoreducens group|| id:ebi-a-GCST90017002	MR Egger	5	0.145049	1.08823	0.902404	-1.98789	2.27799	1.1561	0.136984	9.75705
ebi-a-GCST90017003	finngen_R9_CD2_HODGKIN_LYMPHOMA_EXALLC	genus Eubacterium rectale groupgenus Eubacterium rectale group|| id:ebi-a-GCST90017003	MR Egger	8	0.533625	1.26788	0.688501	-1.95141	3.01866	1.7051	0.142073	20.4639
ebi-a-GCST90017004	finngen_R9_CD2_HODGKIN_LYMPHOMA_EXALLC	genus Eubacterium ruminantium groupgenus Eubacterium ruminantium group|| id:ebi-a-GCST90017004	MR Egger	18	-0.458066	0.506829	0.379514	-1.45145	0.535319	0.632505	0.23423	1.70799
ebi-a-GCST90017005	finngen_R9_CD2_HODGKIN_LYMPHOMA_EXALLC	genus Eubacterium ventriosum groupgenus Eubacterium ventriosum group|| id:ebi-a-GCST90017005	MR Egger	15	-0.270959	1.19425	0.824041	-2.61169	2.06977	0.762648	0.0734104	7.92302
ebi-a-GCST90017006	finngen_R9_CD2_HODGKIN_LYMPHOMA_EXALLC	genus Eubacterium xylanophilum groupgenus Eubacterium xylanophilum group|| id:ebi-a-GCST90017006	MR Egger	9	-0.18021	1.16767	0.881703	-2.46885	2.10843	0.835095	0.0846825	8.23528
ebi-a-GCST90017007	finngen_R9_CD2_HODGKIN_LYMPHOMA_EXALLC	genus Faecalibacteriumgenus Faecalibacterium|| id:ebi-a-GCST90017007	MR Egger	10	-0.556111	0.485304	0.284954	-1.50731	0.395085	0.573435	0.221506	1.48451
ebi-a-GCST90017008	finngen_R9_CD2_HODGKIN_LYMPHOMA_EXALLC	genus Family XIII AD3011 groupgenus Family XIII AD3011 group|| id:ebi-a-GCST90017008	MR Egger	13	-3.27929	1.36021	0.0345616	-5.9453	-0.61327	0.0376551	0.00261811	0.541577
ebi-a-GCST90017009	finngen_R9_CD2_HODGKIN_LYMPHOMA_EXALLC	genus Family XIII UCG001genus Family XIII UCG001|| id:ebi-a-GCST90017009	MR Egger	8	-1.44159	1.12587	0.247666	-3.64829	0.765115	0.236552	0.0260357	2.14924
ebi-a-GCST90017010	finngen_R9_CD2_HODGKIN_LYMPHOMA_EXALLC	genus Flavonifractorgenus Flavonifractor|| id:ebi-a-GCST90017010	MR Egger	5	-1.56417	1.67007	0.418061	-4.8375	1.70916	0.209262	0.00792687	5.52432
ebi-a-GCST90017011	finngen_R9_CD2_HODGKIN_LYMPHOMA_EXALLC	genus Fusicatenibactergenus Fusicatenibacter|| id:ebi-a-GCST90017011	MR Egger	18	-1.16427	0.895898	0.212167	-2.92023	0.591691	0.312151	0.0539214	1.80704
ebi-a-GCST90017012	finngen_R9_CD2_HODGKIN_LYMPHOMA_EXALLC	genus Gordonibactergenus Gordonibacter|| id:ebi-a-GCST90017012	MR Egger	11	0.189954	0.599482	0.758573	-0.985031	1.36494	1.20919	0.373428	3.91549
ebi-a-GCST90017013	finngen_R9_CD2_HODGKIN_LYMPHOMA_EXALLC	genus Haemophilusgenus Haemophilus|| id:ebi-a-GCST90017013	MR Egger	9	-0.330837	0.468309	0.502738	-1.24872	0.587049	0.718323	0.286871	1.79867
ebi-a-GCST90017014	finngen_R9_CD2_HODGKIN_LYMPHOMA_EXALLC	genus Holdemanellagenus Holdemanella|| id:ebi-a-GCST90017014	MR Egger	11	-0.118296	0.601497	0.848456	-1.29723	1.06064	0.888433	0.273288	2.88821
ebi-a-GCST90017015	finngen_R9_CD2_HODGKIN_LYMPHOMA_EXALLC	genus Holdemaniagenus Holdemania|| id:ebi-a-GCST90017015	MR Egger	14	-0.922348	0.662117	0.18888	-2.2201	0.375402	0.397585	0.108599	1.45558
ebi-a-GCST90017016	finngen_R9_CD2_HODGKIN_LYMPHOMA_EXALLC	genus Howardellagenus Howardella|| id:ebi-a-GCST90017016	MR Egger	9	-0.322607	0.633581	0.62628	-1.56442	0.919211	0.724258	0.209208	2.50731
ebi-a-GCST90017017	finngen_R9_CD2_HODGKIN_LYMPHOMA_EXALLC	genus Hungatellagenus Hungatella|| id:ebi-a-GCST90017017	MR Egger	5	0.777335	1.36412	0.608663	-1.89634	3.45101	2.17567	0.150117	31.5323
ebi-a-GCST90017018	finngen_R9_CD2_HODGKIN_LYMPHOMA_EXALLC	genus Intestinibactergenus Intestinibacter|| id:ebi-a-GCST90017018	MR Egger	15	0.133997	0.693487	0.849771	-1.22524	1.49323	1.14339	0.293688	4.45146
ebi-a-GCST90017019	finngen_R9_CD2_HODGKIN_LYMPHOMA_EXALLC	genus Intestinimonasgenus Intestinimonas|| id:ebi-a-GCST90017019	MR Egger	16	0.0987085	0.56638	0.864141	-1.0114	1.20881	1.10374	0.363711	3.34951
ebi-a-GCST90017020	finngen_R9_CD2_HODGKIN_LYMPHOMA_EXALLC	genus Lachnoclostridiumgenus Lachnoclostridium|| id:ebi-a-GCST90017020	MR Egger	13	-0.429223	1.01228	0.679726	-2.41328	1.55484	0.651015	0.089521	4.73432
ebi-a-GCST90017021	finngen_R9_CD2_HODGKIN_LYMPHOMA_EXALLC	genus Lachnospiraceae FCS020 groupgenus Lachnospiraceae FCS020 group|| id:ebi-a-GCST90017021	MR Egger	12	-0.104483	0.641276	0.873819	-1.36139	1.15242	0.90079	0.256306	3.16584
ebi-a-GCST90017022	finngen_R9_CD2_HODGKIN_LYMPHOMA_EXALLC	genus Lachnospiraceae NC2004 groupgenus Lachnospiraceae NC2004 group|| id:ebi-a-GCST90017022	MR Egger	9	0.411265	0.821978	0.632183	-1.19981	2.02234	1.50872	0.301251	7.556
ebi-a-GCST90017023	finngen_R9_CD2_HODGKIN_LYMPHOMA_EXALLC	genus Lachnospiraceae ND3007 groupgenus Lachnospiraceae ND3007 group|| id:ebi-a-GCST90017023	MR Egger	3	-0.304146	9.69273	0.98003	-19.3019	18.6936	0.737753	4.14e-09	131380051
ebi-a-GCST90017024	finngen_R9_CD2_HODGKIN_LYMPHOMA_EXALLC	genus Lachnospiraceae NK4A136 groupgenus Lachnospiraceae NK4A136 group|| id:ebi-a-GCST90017024	MR Egger	15	0.180466	0.433508	0.683987	-0.66921	1.03014	1.19778	0.512113	2.80146
ebi-a-GCST90017025	finngen_R9_CD2_HODGKIN_LYMPHOMA_EXALLC	genus Lachnospiraceae UCG001genus Lachnospiraceae UCG001|| id:ebi-a-GCST90017025	MR Egger	13	0.593293	1.09901	0.600063	-1.56077	2.74735	1.80994	0.209975	15.6013
ebi-a-GCST90017026	finngen_R9_CD2_HODGKIN_LYMPHOMA_EXALLC	genus Lachnospiraceae UCG004genus Lachnospiraceae UCG004|| id:ebi-a-GCST90017026	MR Egger	12	-0.227988	1.21139	0.854481	-2.60231	2.14633	0.796134	0.0741025	8.55341
ebi-a-GCST90017027	finngen_R9_CD2_HODGKIN_LYMPHOMA_EXALLC	genus Lachnospiraceae UCG008genus Lachnospiraceae UCG008|| id:ebi-a-GCST90017027	MR Egger	10	1.34039	1.20068	0.296675	-1.01294	3.69372	3.82052	0.363148	40.1941
ebi-a-GCST90017028	finngen_R9_CD2_HODGKIN_LYMPHOMA_EXALLC	genus Lachnospiraceae UCG010genus Lachnospiraceae UCG010|| id:ebi-a-GCST90017028	MR Egger	10	0.45915	0.8768	0.614704	-1.25938	2.17768	1.58273	0.28383	8.82579
ebi-a-GCST90017030	finngen_R9_CD2_HODGKIN_LYMPHOMA_EXALLC	genus Lactobacillusgenus Lactobacillus|| id:ebi-a-GCST90017030	MR Egger	8	-0.463091	0.505091	0.394581	-1.45307	0.526887	0.629335	0.233851	1.69365
ebi-a-GCST90017031	finngen_R9_CD2_HODGKIN_LYMPHOMA_EXALLC	genus Lactococcusgenus Lactococcus|| id:ebi-a-GCST90017031	MR Egger	8	0.0866409	0.811188	0.918423	-1.50329	1.67657	1.09051	0.222398	5.34718
ebi-a-GCST90017032	finngen_R9_CD2_HODGKIN_LYMPHOMA_EXALLC	genus Marvinbryantiagenus Marvinbryantia|| id:ebi-a-GCST90017032	MR Egger	10	0.852842	1.10889	0.463934	-1.32058	3.02626	2.34631	0.266981	20.62
ebi-a-GCST90017033	finngen_R9_CD2_HODGKIN_LYMPHOMA_EXALLC	genus Methanobrevibactergenus Methanobrevibacter|| id:ebi-a-GCST90017033	MR Egger	6	0.302619	0.755432	0.709196	-1.17803	1.78327	1.3534	0.307885	5.94926
ebi-a-GCST90017034	finngen_R9_CD2_HODGKIN_LYMPHOMA_EXALLC	genus Odoribactergenus Odoribacter|| id:ebi-a-GCST90017034	MR Egger	7	0.440132	1.06696	0.697058	-1.65112	2.53138	1.55291	0.191836	12.5709
ebi-a-GCST90017035	finngen_R9_CD2_HODGKIN_LYMPHOMA_EXALLC	genus Olsenellagenus Olsenella|| id:ebi-a-GCST90017035	MR Egger	10	-1.21786	0.447472	0.0261824	-2.0949	-0.34081	0.295864	0.123082	0.711194
ebi-a-GCST90017036	finngen_R9_CD2_HODGKIN_LYMPHOMA_EXALLC	genus Oscillibactergenus Oscillibacter|| id:ebi-a-GCST90017036	MR Egger	13	0.974185	0.742067	0.215979	-0.480266	2.42864	2.64901	0.618619	11.3434
ebi-a-GCST90017037	finngen_R9_CD2_HODGKIN_LYMPHOMA_EXALLC	genus Oscillospiragenus Oscillospira|| id:ebi-a-GCST90017037	MR Egger	8	1.24788	1.13545	0.31389	-0.977596	3.47336	3.48295	0.376214	32.2448
ebi-a-GCST90017038	finngen_R9_CD2_HODGKIN_LYMPHOMA_EXALLC	genus Oxalobactergenus Oxalobacter|| id:ebi-a-GCST90017038	MR Egger	11	0.661737	0.708034	0.374385	-0.72601	2.04948	1.93816	0.483836	7.76389
ebi-a-GCST90017039	finngen_R9_CD2_HODGKIN_LYMPHOMA_EXALLC	genus Parabacteroidesgenus Parabacteroides|| id:ebi-a-GCST90017039	MR Egger	5	0.0234354	2.64907	0.993497	-5.16875	5.21562	1.02371	0.00569168	184.126
ebi-a-GCST90017040	finngen_R9_CD2_HODGKIN_LYMPHOMA_EXALLC	genus Paraprevotellagenus Paraprevotella|| id:ebi-a-GCST90017040	MR Egger	13	0.315131	0.804116	0.70262	-1.26094	1.8912	1.37044	0.283389	6.6273
ebi-a-GCST90017041	finngen_R9_CD2_HODGKIN_LYMPHOMA_EXALLC	genus Parasutterellagenus Parasutterella|| id:ebi-a-GCST90017041	MR Egger	14	0.0408732	0.554242	0.942427	-1.04544	1.12719	1.04172	0.351536	3.08696
ebi-a-GCST90017042	finngen_R9_CD2_HODGKIN_LYMPHOMA_EXALLC	genus Peptococcusgenus Peptococcus|| id:ebi-a-GCST90017042	MR Egger	12	-0.661236	0.613595	0.306502	-1.86388	0.54141	0.516213	0.15507	1.71843
ebi-a-GCST90017043	finngen_R9_CD2_HODGKIN_LYMPHOMA_EXALLC	genus Phascolarctobacteriumgenus Phascolarctobacterium|| id:ebi-a-GCST90017043	MR Egger	7	-0.772298	1.48215	0.624566	-3.67731	2.13271	0.46195	0.0252909	8.43773
ebi-a-GCST90017044	finngen_R9_CD2_HODGKIN_LYMPHOMA_EXALLC	genus Prevotella7genus Prevotella7|| id:ebi-a-GCST90017044	MR Egger	11	0.176761	0.821492	0.834431	-1.43336	1.78688	1.19335	0.238506	5.97082
ebi-a-GCST90017045	finngen_R9_CD2_HODGKIN_LYMPHOMA_EXALLC	genus Prevotella9genus Prevotella9|| id:ebi-a-GCST90017045	MR Egger	15	-0.161149	0.552673	0.775208	-1.24439	0.92209	0.851165	0.288117	2.51454
ebi-a-GCST90017046	finngen_R9_CD2_HODGKIN_LYMPHOMA_EXALLC	genus Rikenellaceae RC9 gut groupgenus Rikenellaceae RC9 gut group|| id:ebi-a-GCST90017046	MR Egger	11	-0.486455	0.84932	0.580833	-2.15112	1.17821	0.614802	0.116354	3.24856
ebi-a-GCST90017047	finngen_R9_CD2_HODGKIN_LYMPHOMA_EXALLC	genus Romboutsiagenus Romboutsia|| id:ebi-a-GCST90017047	MR Egger	13	-0.053278	0.890886	0.953385	-1.79941	1.69286	0.948116	0.165396	5.435
ebi-a-GCST90017048	finngen_R9_CD2_HODGKIN_LYMPHOMA_EXALLC	genus Roseburiagenus Roseburia|| id:ebi-a-GCST90017048	MR Egger	13	-0.41735	0.911675	0.656018	-2.20423	1.36953	0.658791	0.110335	3.93352
ebi-a-GCST90017049	finngen_R9_CD2_HODGKIN_LYMPHOMA_EXALLC	genus Ruminiclostridium5genus Ruminiclostridium5|| id:ebi-a-GCST90017049	MR Egger	11	3.07647	1.26168	0.0374631	0.603582	5.54936	21.6818	1.82866	257.074
ebi-a-GCST90017050	finngen_R9_CD2_HODGKIN_LYMPHOMA_EXALLC	genus Ruminiclostridium6genus Ruminiclostridium6|| id:ebi-a-GCST90017050	MR Egger	15	-0.418717	0.78093	0.600891	-1.94934	1.11191	0.657891	0.142368	3.04015
ebi-a-GCST90017051	finngen_R9_CD2_HODGKIN_LYMPHOMA_EXALLC	genus Ruminiclostridium9genus Ruminiclostridium9|| id:ebi-a-GCST90017051	MR Egger	8	1.72317	2.13348	0.4501	-2.45845	5.9048	5.60228	0.0855674	366.793
ebi-a-GCST90017052	finngen_R9_CD2_HODGKIN_LYMPHOMA_EXALLC	genus Ruminococcaceae NK4A214 groupgenus Ruminococcaceae NK4A214 group|| id:ebi-a-GCST90017052	MR Egger	13	-0.533279	0.891541	0.56185	-2.2807	1.21414	0.586678	0.102213	3.3674
ebi-a-GCST90017053	finngen_R9_CD2_HODGKIN_LYMPHOMA_EXALLC	genus Ruminococcaceae UCG002genus Ruminococcaceae UCG002|| id:ebi-a-GCST90017053	MR Egger	20	0.00555306	0.517351	0.991554	-1.00845	1.01956	1.00557	0.364782	2.77198
ebi-a-GCST90017054	finngen_R9_CD2_HODGKIN_LYMPHOMA_EXALLC	genus Ruminococcaceae UCG003genus Ruminococcaceae UCG003|| id:ebi-a-GCST90017054	MR Egger	12	0.343448	1.03271	0.746326	-1.68067	2.36756	1.4098	0.18625	10.6713
ebi-a-GCST90017055	finngen_R9_CD2_HODGKIN_LYMPHOMA_EXALLC	genus Ruminococcaceae UCG004genus Ruminococcaceae UCG004|| id:ebi-a-GCST90017055	MR Egger	11	1.11181	1.39756	0.446776	-1.62742	3.85104	3.03986	0.196437	47.0418
ebi-a-GCST90017056	finngen_R9_CD2_HODGKIN_LYMPHOMA_EXALLC	genus Ruminococcaceae UCG005genus Ruminococcaceae UCG005|| id:ebi-a-GCST90017056	MR Egger	14	-0.42252	0.66448	0.536803	-1.7249	0.87986	0.655393	0.178191	2.41056
ebi-a-GCST90017057	finngen_R9_CD2_HODGKIN_LYMPHOMA_EXALLC	genus Ruminococcaceae UCG009genus Ruminococcaceae UCG009|| id:ebi-a-GCST90017057	MR Egger	11	0.820993	0.751258	0.302858	-0.651473	2.29346	2.27276	0.521278	9.90915
ebi-a-GCST90017058	finngen_R9_CD2_HODGKIN_LYMPHOMA_EXALLC	genus Ruminococcaceae UCG010genus Ruminococcaceae UCG010|| id:ebi-a-GCST90017058	MR Egger	6	-0.685701	1.15747	0.585441	-2.95435	1.58295	0.503737	0.0521126	4.86928
ebi-a-GCST90017059	finngen_R9_CD2_HODGKIN_LYMPHOMA_EXALLC	genus Ruminococcaceae UCG011genus Ruminococcaceae UCG011|| id:ebi-a-GCST90017059	MR Egger	8	-2.32371	0.771544	0.0236466	-3.83594	-0.811485	0.0979095	0.0215811	0.444198
ebi-a-GCST90017060	finngen_R9_CD2_HODGKIN_LYMPHOMA_EXALLC	genus Ruminococcaceae UCG013genus Ruminococcaceae UCG013|| id:ebi-a-GCST90017060	MR Egger	11	-0.248855	0.805008	0.764257	-1.82667	1.32896	0.779693	0.160948	3.77712
ebi-a-GCST90017061	finngen_R9_CD2_HODGKIN_LYMPHOMA_EXALLC	genus Ruminococcaceae UCG014genus Ruminococcaceae UCG014|| id:ebi-a-GCST90017061	MR Egger	10	-0.1391	0.589648	0.819434	-1.29481	1.01661	0.870141	0.27395	2.76381
ebi-a-GCST90017062	finngen_R9_CD2_HODGKIN_LYMPHOMA_EXALLC	genus Ruminococcus1genus Ruminococcus1|| id:ebi-a-GCST90017062	MR Egger	10	-0.240644	0.832415	0.779861	-1.87218	1.39089	0.786121	0.153788	4.01842
ebi-a-GCST90017063	finngen_R9_CD2_HODGKIN_LYMPHOMA_EXALLC	genus Ruminococcus2genus Ruminococcus2|| id:ebi-a-GCST90017063	MR Egger	15	-0.27415	0.536318	0.617803	-1.32533	0.777034	0.760218	0.265714	2.17501
ebi-a-GCST90017064	finngen_R9_CD2_HODGKIN_LYMPHOMA_EXALLC	genus Ruminococcus gauvreauii groupgenus Ruminococcus gauvreauii group|| id:ebi-a-GCST90017064	MR Egger	11	1.18958	1.05808	0.289981	-0.884245	3.26341	3.28572	0.413026	26.1386
ebi-a-GCST90017065	finngen_R9_CD2_HODGKIN_LYMPHOMA_EXALLC	genus Ruminococcus gnavus groupgenus Ruminococcus gnavus group|| id:ebi-a-GCST90017065	MR Egger	11	-0.943905	0.874747	0.308629	-2.65841	0.770599	0.389106	0.0700597	2.16106
ebi-a-GCST90017066	finngen_R9_CD2_HODGKIN_LYMPHOMA_EXALLC	genus Ruminococcus torques groupgenus Ruminococcus torques group|| id:ebi-a-GCST90017066	MR Egger	7	-1.85995	1.50741	0.272082	-4.81448	1.09457	0.15568	0.00811145	2.98791
ebi-a-GCST90017067	finngen_R9_CD2_HODGKIN_LYMPHOMA_EXALLC	genus Sellimonasgenus Sellimonas|| id:ebi-a-GCST90017067	MR Egger	9	1.11956	0.896213	0.251737	-0.637013	2.87614	3.06352	0.52887	17.7457
ebi-a-GCST90017068	finngen_R9_CD2_HODGKIN_LYMPHOMA_EXALLC	genus Senegalimassiliagenus Senegalimassilia|| id:ebi-a-GCST90017068	MR Egger	5	-0.143125	1.53715	0.931686	-3.15594	2.86969	0.866646	0.0425982	17.6316
ebi-a-GCST90017069	finngen_R9_CD2_HODGKIN_LYMPHOMA_EXALLC	genus Slackiagenus Slackia|| id:ebi-a-GCST90017069	MR Egger	6	1.84631	1.67019	0.330977	-1.42725	5.11988	6.33642	0.239967	167.315
ebi-a-GCST90017070	finngen_R9_CD2_HODGKIN_LYMPHOMA_EXALLC	genus Streptococcusgenus Streptococcus|| id:ebi-a-GCST90017070	MR Egger	12	0.634431	1.05038	0.559295	-1.42432	2.69318	1.88595	0.240673	14.7786
ebi-a-GCST90017071	finngen_R9_CD2_HODGKIN_LYMPHOMA_EXALLC	genus Subdoligranulumgenus Subdoligranulum|| id:ebi-a-GCST90017071	MR Egger	10	-0.284575	0.729466	0.706634	-1.71433	1.14518	0.752334	0.180085	3.14301
ebi-a-GCST90017072	finngen_R9_CD2_HODGKIN_LYMPHOMA_EXALLC	genus Sutterellagenus Sutterella|| id:ebi-a-GCST90017072	MR Egger	12	-0.775725	1.09534	0.494994	-2.92259	1.37114	0.46037	0.0537943	3.93983
ebi-a-GCST90017073	finngen_R9_CD2_HODGKIN_LYMPHOMA_EXALLC	genus Terrisporobactergenus Terrisporobacter|| id:ebi-a-GCST90017073	MR Egger	5	0.526845	0.8762	0.590049	-1.19051	2.2442	1.69358	0.304067	9.43284
ebi-a-GCST90017074	finngen_R9_CD2_HODGKIN_LYMPHOMA_EXALLC	genus Turicibactergenus Turicibacter|| id:ebi-a-GCST90017074	MR Egger	9	0.808393	0.960899	0.427987	-1.07497	2.69176	2.2443	0.341308	14.7576
ebi-a-GCST90017075	finngen_R9_CD2_HODGKIN_LYMPHOMA_EXALLC	genus Tyzzerella3genus Tyzzerella3|| id:ebi-a-GCST90017075	MR Egger	12	2.10849	0.99282	0.0596468	0.162564	4.05442	8.23582	1.17652	57.6518
ebi-a-GCST90017088	finngen_R9_CD2_HODGKIN_LYMPHOMA_EXALLC	genus Veillonellagenus Veillonella|| id:ebi-a-GCST90017088	MR Egger	5	8.7015	7.6706	0.339073	-6.33288	23.7359	6011.92	0.00177692	20340423801
ebi-a-GCST90017089	finngen_R9_CD2_HODGKIN_LYMPHOMA_EXALLC	genus Victivallisgenus Victivallis|| id:ebi-a-GCST90017089	MR Egger	10	-0.295078	1.71321	0.867529	-3.65298	3.06282	0.744473	0.0259139	21.3878
ebi-a-GCST90017110	finngen_R9_CD2_HODGKIN_LYMPHOMA_EXALLC	phylum Actinobacteriaphylum Actinobacteria|| id:ebi-a-GCST90017110	Weighted median	14	0.1927	0.354286	0.586503	-0.501701	0.8871	1.21252	0.6055	2.42808
ebi-a-GCST90017111	finngen_R9_CD2_HODGKIN_LYMPHOMA_EXALLC	phylum Bacteroidetesphylum Bacteroidetes|| id:ebi-a-GCST90017111	Weighted median	10	-0.167725	0.419945	0.689601	-0.990817	0.655367	0.845587	0.371273	1.92585
ebi-a-GCST90017112	finngen_R9_CD2_HODGKIN_LYMPHOMA_EXALLC	phylum Cyanobacteriaphylum Cyanobacteria|| id:ebi-a-GCST90017112	Weighted median	8	0.147453	0.321837	0.646838	-0.483347	0.778253	1.15888	0.616715	2.17766
ebi-a-GCST90017113	finngen_R9_CD2_HODGKIN_LYMPHOMA_EXALLC	phylum Euryarchaeotaphylum Euryarchaeota|| id:ebi-a-GCST90017113	Weighted median	11	0.206831	0.196398	0.292284	-0.178108	0.59177	1.22977	0.836852	1.80718
ebi-a-GCST90017114	finngen_R9_CD2_HODGKIN_LYMPHOMA_EXALLC	phylum Firmicutesphylum Firmicutes|| id:ebi-a-GCST90017114	Weighted median	15	-0.181005	0.316014	0.566796	-0.800392	0.438382	0.834431	0.449153	1.5502
ebi-a-GCST90017115	finngen_R9_CD2_HODGKIN_LYMPHOMA_EXALLC	phylum Lentisphaeraephylum Lentisphaerae|| id:ebi-a-GCST90017115	Weighted median	9	-0.18492	0.244359	0.449196	-0.663864	0.294024	0.831171	0.514858	1.34182
ebi-a-GCST90017116	finngen_R9_CD2_HODGKIN_LYMPHOMA_EXALLC	phylum Proteobacteriaphylum Proteobacteria|| id:ebi-a-GCST90017116	Weighted median	12	0.0918157	0.397347	0.817259	-0.686984	0.870615	1.09616	0.503091	2.38838
ebi-a-GCST90017117	finngen_R9_CD2_HODGKIN_LYMPHOMA_EXALLC	phylum Tenericutesphylum Tenericutes|| id:ebi-a-GCST90017117	Weighted median	12	-0.178111	0.343839	0.604454	-0.852036	0.495814	0.83685	0.426546	1.64183
ebi-a-GCST90017118	finngen_R9_CD2_HODGKIN_LYMPHOMA_EXALLC	phylum Verrucomicrobiaphylum Verrucomicrobia|| id:ebi-a-GCST90017118	Weighted median	12	-0.238637	0.316891	0.451416	-0.859744	0.38247	0.787701	0.42327	1.4659
ebi-a-GCST90016908	finngen_R9_CD2_HODGKIN_LYMPHOMA_EXALLC	class Actinobacteria|| id:ebi-a-GCST90016908	Weighted median	14	0.336852	0.33118	0.309094	-0.312261	0.985965	1.40053	0.73179	2.6804
ebi-a-GCST90016909	finngen_R9_CD2_HODGKIN_LYMPHOMA_EXALLC	class Alphaproteobacteria|| id:ebi-a-GCST90016909	Weighted median	6	0.589561	0.419254	0.159661	-0.232177	1.4113	1.8032	0.792806	4.10128
ebi-a-GCST90016910	finngen_R9_CD2_HODGKIN_LYMPHOMA_EXALLC	class Bacilli|| id:ebi-a-GCST90016910	Weighted median	18	-0.234396	0.32503	0.470817	-0.871455	0.402664	0.791049	0.418342	1.4958
ebi-a-GCST90016911	finngen_R9_CD2_HODGKIN_LYMPHOMA_EXALLC	class Bacteroidia|| id:ebi-a-GCST90016911	Weighted median	13	-0.0268474	0.380337	0.943725	-0.772309	0.718614	0.97351	0.461945	2.05159
ebi-a-GCST90016912	finngen_R9_CD2_HODGKIN_LYMPHOMA_EXALLC	class Betaproteobacteria|| id:ebi-a-GCST90016912	Weighted median	10	-0.196884	0.397148	0.620075	-0.975294	0.581526	0.821286	0.377081	1.78877
ebi-a-GCST90016913	finngen_R9_CD2_HODGKIN_LYMPHOMA_EXALLC	class Clostridia|| id:ebi-a-GCST90016913	Weighted median	11	-0.225706	0.367173	0.538743	-0.945364	0.493952	0.797952	0.388538	1.63878
ebi-a-GCST90016914	finngen_R9_CD2_HODGKIN_LYMPHOMA_EXALLC	class Coriobacteriia|| id:ebi-a-GCST90016914	Weighted median	14	0.0717417	0.396687	0.856484	-0.705765	0.849248	1.07438	0.493731	2.33789
ebi-a-GCST90016915	finngen_R9_CD2_HODGKIN_LYMPHOMA_EXALLC	class Deltaproteobacteria|| id:ebi-a-GCST90016915	Weighted median	12	-0.581674	0.358425	0.104619	-1.28419	0.12084	0.558962	0.276876	1.12844
ebi-a-GCST90016916	finngen_R9_CD2_HODGKIN_LYMPHOMA_EXALLC	class Erysipelotrichia|| id:ebi-a-GCST90016916	Weighted median	13	0.423234	0.412844	0.305284	-0.38594	1.23241	1.52689	0.679812	3.42948
ebi-a-GCST90016917	finngen_R9_CD2_HODGKIN_LYMPHOMA_EXALLC	class Gammaproteobacteria|| id:ebi-a-GCST90016917	Weighted median	6	-0.241584	0.506365	0.633295	-1.23406	0.750891	0.785383	0.291109	2.11889
ebi-a-GCST90016918	finngen_R9_CD2_HODGKIN_LYMPHOMA_EXALLC	class Lentisphaeria|| id:ebi-a-GCST90016918	Weighted median	8	-0.216632	0.24406	0.374746	-0.694989	0.261725	0.805226	0.49908	1.29917
ebi-a-GCST90016919	finngen_R9_CD2_HODGKIN_LYMPHOMA_EXALLC	class Melainabacteria|| id:ebi-a-GCST90016919	Weighted median	10	-0.203373	0.270949	0.452897	-0.734432	0.327687	0.815974	0.479778	1.38775
ebi-a-GCST90016920	finngen_R9_CD2_HODGKIN_LYMPHOMA_EXALLC	class Methanobacteria|| id:ebi-a-GCST90016920	Weighted median	9	-0.213594	0.216715	0.324331	-0.638355	0.211168	0.807676	0.52816	1.23512
ebi-a-GCST90016921	finngen_R9_CD2_HODGKIN_LYMPHOMA_EXALLC	class Mollicutes|| id:ebi-a-GCST90016921	Weighted median	12	-0.178111	0.33363	0.59344	-0.832027	0.475805	0.83685	0.435166	1.60931
ebi-a-GCST90016922	finngen_R9_CD2_HODGKIN_LYMPHOMA_EXALLC	class Negativicutes|| id:ebi-a-GCST90016922	Weighted median	12	-0.0152221	0.400943	0.969715	-0.80107	0.770626	0.984893	0.448848	2.16112
ebi-a-GCST90016923	finngen_R9_CD2_HODGKIN_LYMPHOMA_EXALLC	class Verrucomicrobiae|| id:ebi-a-GCST90016923	Weighted median	11	-0.322339	0.31825	0.311133	-0.946109	0.301431	0.724453	0.388249	1.35179
ebi-a-GCST90017090	finngen_R9_CD2_HODGKIN_LYMPHOMA_EXALLC	order Actinomycetales|| id:ebi-a-GCST90017090	Weighted median	4	0.315807	0.372439	0.39647	-0.414173	1.04579	1.37137	0.660886	2.84564
ebi-a-GCST90017091	finngen_R9_CD2_HODGKIN_LYMPHOMA_EXALLC	order Bacillales|| id:ebi-a-GCST90017091	Weighted median	8	0.115858	0.199552	0.561516	-0.275264	0.506981	1.12284	0.759371	1.66027
ebi-a-GCST90017092	finngen_R9_CD2_HODGKIN_LYMPHOMA_EXALLC	order Bacteroidales|| id:ebi-a-GCST90017092	Weighted median	13	-0.0268474	0.366204	0.941557	-0.744607	0.690912	0.97351	0.474921	1.99553
ebi-a-GCST90017093	finngen_R9_CD2_HODGKIN_LYMPHOMA_EXALLC	order Bifidobacteriales|| id:ebi-a-GCST90017093	Weighted median	11	0.382851	0.335157	0.253328	-0.274057	1.03976	1.46646	0.760289	2.82854
ebi-a-GCST90017094	finngen_R9_CD2_HODGKIN_LYMPHOMA_EXALLC	order Burkholderiales|| id:ebi-a-GCST90017094	Weighted median	10	-0.0904922	0.385921	0.81461	-0.846898	0.665914	0.913481	0.428743	1.94627
ebi-a-GCST90017095	finngen_R9_CD2_HODGKIN_LYMPHOMA_EXALLC	order Clostridiales|| id:ebi-a-GCST90017095	Weighted median	12	-0.208661	0.393284	0.595723	-0.979499	0.562176	0.81167	0.375499	1.75449
ebi-a-GCST90017096	finngen_R9_CD2_HODGKIN_LYMPHOMA_EXALLC	order Coriobacteriales|| id:ebi-a-GCST90017096	Weighted median	14	0.0717417	0.402608	0.858572	-0.71737	0.860853	1.07438	0.488034	2.36518
ebi-a-GCST90017097	finngen_R9_CD2_HODGKIN_LYMPHOMA_EXALLC	order Desulfovibrionales|| id:ebi-a-GCST90017097	Weighted median	11	-0.603714	0.36653	0.0995364	-1.32211	0.114685	0.546777	0.266571	1.12152
ebi-a-GCST90017098	finngen_R9_CD2_HODGKIN_LYMPHOMA_EXALLC	order Enterobacteriales|| id:ebi-a-GCST90017098	Weighted median	7	0.332583	0.484188	0.492153	-0.616425	1.28159	1.39457	0.539871	3.60237
ebi-a-GCST90017099	finngen_R9_CD2_HODGKIN_LYMPHOMA_EXALLC	order Erysipelotrichales|| id:ebi-a-GCST90017099	Weighted median	13	0.423234	0.400429	0.290533	-0.361606	1.20807	1.52689	0.696557	3.34703
ebi-a-GCST90017100	finngen_R9_CD2_HODGKIN_LYMPHOMA_EXALLC	order Gastranaerophilales|| id:ebi-a-GCST90017100	Weighted median	9	-0.538079	0.305146	0.077842	-1.13617	0.0600079	0.583869	0.321048	1.06184
ebi-a-GCST90017101	finngen_R9_CD2_HODGKIN_LYMPHOMA_EXALLC	order Lactobacillales|| id:ebi-a-GCST90017101	Weighted median	15	-0.22941	0.347087	0.508639	-0.909701	0.45088	0.795002	0.402645	1.56969
ebi-a-GCST90017102	finngen_R9_CD2_HODGKIN_LYMPHOMA_EXALLC	order Methanobacteriales|| id:ebi-a-GCST90017102	Weighted median	9	-0.213594	0.217713	0.326554	-0.640312	0.213124	0.807676	0.527128	1.23754
ebi-a-GCST90017103	finngen_R9_CD2_HODGKIN_LYMPHOMA_EXALLC	order Mollicutes RF9|| id:ebi-a-GCST90017103	Weighted median	12	-0.243388	0.298408	0.414717	-0.828269	0.341492	0.783967	0.436805	1.40705
ebi-a-GCST90017104	finngen_R9_CD2_HODGKIN_LYMPHOMA_EXALLC	order NB1n|| id:ebi-a-GCST90017104	Weighted median	12	0.0113907	0.23109	0.960687	-0.441546	0.464327	1.01146	0.643042	1.59094
ebi-a-GCST90017105	finngen_R9_CD2_HODGKIN_LYMPHOMA_EXALLC	order Pasteurellales|| id:ebi-a-GCST90017105	Weighted median	13	-0.163792	0.263173	0.533697	-0.67961	0.352027	0.848919	0.506814	1.42195
ebi-a-GCST90017106	finngen_R9_CD2_HODGKIN_LYMPHOMA_EXALLC	order Rhodospirillales|| id:ebi-a-GCST90017106	Weighted median	13	0.485056	0.276215	0.0790745	-0.0563252	1.02644	1.62427	0.945232	2.7911
ebi-a-GCST90017107	finngen_R9_CD2_HODGKIN_LYMPHOMA_EXALLC	order Selenomonadales|| id:ebi-a-GCST90017107	Weighted median	12	-0.0152221	0.373591	0.967499	-0.74746	0.717016	0.984893	0.473568	2.04831
ebi-a-GCST90017108	finngen_R9_CD2_HODGKIN_LYMPHOMA_EXALLC	order Verrucomicrobiales|| id:ebi-a-GCST90017108	Weighted median	11	-0.322339	0.31511	0.306336	-0.939955	0.295278	0.724453	0.390645	1.3435
ebi-a-GCST90017109	finngen_R9_CD2_HODGKIN_LYMPHOMA_EXALLC	order Victivallales|| id:ebi-a-GCST90017109	Weighted median	8	-0.216632	0.243062	0.372789	-0.693034	0.25977	0.805226	0.500056	1.29663
ebi-a-GCST90016924	finngen_R9_CD2_HODGKIN_LYMPHOMA_EXALLC	family Acidaminococcaceae|| id:ebi-a-GCST90016924	Weighted median	7	-0.0422153	0.379468	0.911419	-0.785974	0.701543	0.958663	0.455676	2.01686
ebi-a-GCST90016925	finngen_R9_CD2_HODGKIN_LYMPHOMA_EXALLC	family Actinomycetaceae|| id:ebi-a-GCST90016925	Weighted median	4	0.31497	0.379731	0.406846	-0.429302	1.05924	1.37022	0.650963	2.88419
ebi-a-GCST90016926	finngen_R9_CD2_HODGKIN_LYMPHOMA_EXALLC	family Alcaligenaceae|| id:ebi-a-GCST90016926	Weighted median	11	-0.0331788	0.387498	0.931766	-0.792675	0.726317	0.967366	0.452633	2.06745
ebi-a-GCST90016927	finngen_R9_CD2_HODGKIN_LYMPHOMA_EXALLC	family Bacteroidaceae|| id:ebi-a-GCST90016927	Weighted median	8	-0.0999052	0.490927	0.838742	-1.06212	0.862312	0.904923	0.345721	2.36863
ebi-a-GCST90016928	finngen_R9_CD2_HODGKIN_LYMPHOMA_EXALLC	family Bacteroidales S24 7group|| id:ebi-a-GCST90016928	Weighted median	8	-0.0751757	0.311918	0.809547	-0.686536	0.536184	0.92758	0.503317	1.70947
ebi-a-GCST90016929	finngen_R9_CD2_HODGKIN_LYMPHOMA_EXALLC	family Bifidobacteriaceae|| id:ebi-a-GCST90016929	Weighted median	11	0.382851	0.347879	0.271101	-0.298991	1.06469	1.46646	0.741566	2.89995
ebi-a-GCST90016931	finngen_R9_CD2_HODGKIN_LYMPHOMA_EXALLC	family Clostridiaceae1|| id:ebi-a-GCST90016931	Weighted median	10	-0.255392	0.434994	0.557126	-1.10798	0.597197	0.774613	0.330225	1.81702
ebi-a-GCST90016932	finngen_R9_CD2_HODGKIN_LYMPHOMA_EXALLC	family Clostridiales vadin BB60 group|| id:ebi-a-GCST90016932	Weighted median	15	0.230895	0.273389	0.398353	-0.304947	0.766737	1.25973	0.737163	2.15273
ebi-a-GCST90016933	finngen_R9_CD2_HODGKIN_LYMPHOMA_EXALLC	family Coriobacteriaceae|| id:ebi-a-GCST90016933	Weighted median	14	0.0717417	0.388409	0.853459	-0.68954	0.833024	1.07438	0.501807	2.30026
ebi-a-GCST90016934	finngen_R9_CD2_HODGKIN_LYMPHOMA_EXALLC	family Defluviitaleaceae|| id:ebi-a-GCST90016934	Weighted median	11	0.0596806	0.308839	0.846769	-0.545643	0.665005	1.0615	0.579469	1.9445
ebi-a-GCST90016935	finngen_R9_CD2_HODGKIN_LYMPHOMA_EXALLC	family Desulfovibrionaceae|| id:ebi-a-GCST90016935	Weighted median	9	-0.666642	0.404218	0.0991041	-1.45891	0.125626	0.51343	0.23249	1.13386
ebi-a-GCST90016936	finngen_R9_CD2_HODGKIN_LYMPHOMA_EXALLC	family Enterobacteriaceae|| id:ebi-a-GCST90016936	Weighted median	7	0.332583	0.483335	0.491389	-0.614754	1.27992	1.39457	0.540774	3.59635
ebi-a-GCST90016937	finngen_R9_CD2_HODGKIN_LYMPHOMA_EXALLC	family Erysipelotrichaceae|| id:ebi-a-GCST90016937	Weighted median	13	0.423234	0.381745	0.267567	-0.324986	1.17145	1.52689	0.722538	3.22668
ebi-a-GCST90016938	finngen_R9_CD2_HODGKIN_LYMPHOMA_EXALLC	family Family XI|| id:ebi-a-GCST90016938	Weighted median	8	0.0866467	0.196683	0.659546	-0.298852	0.472145	1.09051	0.741669	1.60343
ebi-a-GCST90016939	finngen_R9_CD2_HODGKIN_LYMPHOMA_EXALLC	family Family XIII|| id:ebi-a-GCST90016939	Weighted median	7	0.0720755	0.582363	0.901502	-1.06936	1.21351	1.07474	0.34323	3.36527
ebi-a-GCST90016940	finngen_R9_CD2_HODGKIN_LYMPHOMA_EXALLC	family Lachnospiraceae|| id:ebi-a-GCST90016940	Weighted median	16	0.0321611	0.384882	0.933406	-0.722208	0.78653	1.03268	0.485679	2.19576
ebi-a-GCST90016941	finngen_R9_CD2_HODGKIN_LYMPHOMA_EXALLC	family Lactobacillaceae|| id:ebi-a-GCST90016941	Weighted median	8	-0.563032	0.265992	0.0342831	-1.08438	-0.0416878	0.56948	0.338112	0.959169
ebi-a-GCST90016942	finngen_R9_CD2_HODGKIN_LYMPHOMA_EXALLC	family Methanobacteriaceae|| id:ebi-a-GCST90016942	Weighted median	9	-0.213594	0.219346	0.330169	-0.643512	0.216325	0.807676	0.525444	1.24151
ebi-a-GCST90016943	finngen_R9_CD2_HODGKIN_LYMPHOMA_EXALLC	family Oxalobacteraceae|| id:ebi-a-GCST90016943	Weighted median	14	-0.0293349	0.213169	0.890546	-0.447146	0.388476	0.971091	0.639451	1.47473
ebi-a-GCST90016944	finngen_R9_CD2_HODGKIN_LYMPHOMA_EXALLC	family Pasteurellaceae|| id:ebi-a-GCST90016944	Weighted median	13	-0.163792	0.264861	0.536307	-0.682919	0.355336	0.848919	0.50514	1.42666
ebi-a-GCST90016945	finngen_R9_CD2_HODGKIN_LYMPHOMA_EXALLC	family Peptococcaceae|| id:ebi-a-GCST90016945	Weighted median	9	0.114997	0.330759	0.728083	-0.533291	0.763285	1.12187	0.586671	2.14531
ebi-a-GCST90016946	finngen_R9_CD2_HODGKIN_LYMPHOMA_EXALLC	family Peptostreptococcaceae|| id:ebi-a-GCST90016946	Weighted median	13	0.270911	0.32614	0.406167	-0.368324	0.910146	1.31116	0.691893	2.48469
ebi-a-GCST90016947	finngen_R9_CD2_HODGKIN_LYMPHOMA_EXALLC	family Porphyromonadaceae|| id:ebi-a-GCST90016947	Weighted median	9	0.0658633	0.448196	0.88317	-0.812601	0.944328	1.06808	0.443702	2.57108
ebi-a-GCST90016948	finngen_R9_CD2_HODGKIN_LYMPHOMA_EXALLC	family Prevotellaceae|| id:ebi-a-GCST90016948	Weighted median	16	0.111451	0.313057	0.721833	-0.50214	0.725042	1.1179	0.605234	2.06482
ebi-a-GCST90016949	finngen_R9_CD2_HODGKIN_LYMPHOMA_EXALLC	family Rhodospirillaceae|| id:ebi-a-GCST90016949	Weighted median	14	0.389741	0.277629	0.160372	-0.154411	0.933894	1.4766	0.85692	2.5444
ebi-a-GCST90016950	finngen_R9_CD2_HODGKIN_LYMPHOMA_EXALLC	family Rikenellaceae|| id:ebi-a-GCST90016950	Weighted median	16	-0.31636	0.326137	0.332035	-0.955588	0.322867	0.728797	0.384586	1.38108
ebi-a-GCST90016951	finngen_R9_CD2_HODGKIN_LYMPHOMA_EXALLC	family Ruminococcaceae|| id:ebi-a-GCST90016951	Weighted median	10	-0.394955	0.371421	0.287618	-1.12294	0.33303	0.673711	0.325322	1.39519
ebi-a-GCST90016952	finngen_R9_CD2_HODGKIN_LYMPHOMA_EXALLC	family Streptococcaceae|| id:ebi-a-GCST90016952	Weighted median	11	-0.0151828	0.400927	0.969792	-0.801	0.770634	0.984932	0.44888	2.16114
ebi-a-GCST90016956	finngen_R9_CD2_HODGKIN_LYMPHOMA_EXALLC	family Veillonellaceae|| id:ebi-a-GCST90016956	Weighted median	18	0.0834905	0.264593	0.752349	-0.435112	0.602093	1.08707	0.647192	1.82594
ebi-a-GCST90016957	finngen_R9_CD2_HODGKIN_LYMPHOMA_EXALLC	family Verrucomicrobiaceae|| id:ebi-a-GCST90016957	Weighted median	11	-0.322429	0.298321	0.27978	-0.907139	0.26228	0.724387	0.403678	1.29989
ebi-a-GCST90016958	finngen_R9_CD2_HODGKIN_LYMPHOMA_EXALLC	family Victivallaceae|| id:ebi-a-GCST90016958	Weighted median	11	0.06522	0.216438	0.763161	-0.358999	0.489439	1.06739	0.698375	1.6314
ebi-a-GCST90016959	finngen_R9_CD2_HODGKIN_LYMPHOMA_EXALLC	genus Actinomycesgenus Actinomyces|| id:ebi-a-GCST90016959	Weighted median	7	-0.13381	0.333594	0.688334	-0.787655	0.520035	0.874756	0.45491	1.68209
ebi-a-GCST90016960	finngen_R9_CD2_HODGKIN_LYMPHOMA_EXALLC	genus Adlercreutziagenus Adlercreutzia|| id:ebi-a-GCST90016960	Weighted median	8	-0.0237431	0.372327	0.949154	-0.753504	0.706018	0.976537	0.470714	2.02591
ebi-a-GCST90016961	finngen_R9_CD2_HODGKIN_LYMPHOMA_EXALLC	genus Akkermansiagenus Akkermansia|| id:ebi-a-GCST90016961	Weighted median	11	-0.323528	0.304182	0.28751	-0.919726	0.272669	0.723591	0.398628	1.31347
ebi-a-GCST90016962	finngen_R9_CD2_HODGKIN_LYMPHOMA_EXALLC	genus Alistipesgenus Alistipes|| id:ebi-a-GCST90016962	Weighted median	12	-0.773323	0.480202	0.107307	-1.71452	0.167871	0.461477	0.18005	1.18278
ebi-a-GCST90016963	finngen_R9_CD2_HODGKIN_LYMPHOMA_EXALLC	genus Allisonellagenus Allisonella|| id:ebi-a-GCST90016963	Weighted median	8	0.190844	0.207519	0.357757	-0.215893	0.597581	1.21027	0.805822	1.81772
ebi-a-GCST90016964	finngen_R9_CD2_HODGKIN_LYMPHOMA_EXALLC	genus Alloprevotellagenus Alloprevotella|| id:ebi-a-GCST90016964	Weighted median	5	-0.0311029	0.27061	0.908496	-0.561499	0.499294	0.969376	0.570353	1.64756
ebi-a-GCST90016965	finngen_R9_CD2_HODGKIN_LYMPHOMA_EXALLC	genus Anaerofilumgenus Anaerofilum|| id:ebi-a-GCST90016965	Weighted median	10	-0.183962	0.240631	0.444571	-0.655599	0.287675	0.831968	0.519131	1.33332
ebi-a-GCST90016966	finngen_R9_CD2_HODGKIN_LYMPHOMA_EXALLC	genus Anaerostipesgenus Anaerostipes|| id:ebi-a-GCST90016966	Weighted median	13	0.16288	0.373121	0.662449	-0.568437	0.894198	1.1769	0.56641	2.44537
ebi-a-GCST90016967	finngen_R9_CD2_HODGKIN_LYMPHOMA_EXALLC	genus Anaerotruncusgenus Anaerotruncus|| id:ebi-a-GCST90016967	Weighted median	13	0.0949439	0.408867	0.816373	-0.706435	0.896323	1.0996	0.4934	2.45058
ebi-a-GCST90016968	finngen_R9_CD2_HODGKIN_LYMPHOMA_EXALLC	genus Bacteroidesgenus Bacteroides|| id:ebi-a-GCST90016968	Weighted median	8	-0.0999052	0.480033	0.835134	-1.04077	0.840959	0.904923	0.353183	2.31859
ebi-a-GCST90016969	finngen_R9_CD2_HODGKIN_LYMPHOMA_EXALLC	genus Barnesiellagenus Barnesiella|| id:ebi-a-GCST90016969	Weighted median	12	0.123594	0.386016	0.748833	-0.632997	0.880186	1.13156	0.530998	2.41135
ebi-a-GCST90016970	finngen_R9_CD2_HODGKIN_LYMPHOMA_EXALLC	genus Bifidobacteriumgenus Bifidobacterium|| id:ebi-a-GCST90016970	Weighted median	12	0.140211	0.32111	0.662368	-0.489164	0.769587	1.15052	0.613139	2.15887
ebi-a-GCST90016971	finngen_R9_CD2_HODGKIN_LYMPHOMA_EXALLC	genus Bilophilagenus Bilophila|| id:ebi-a-GCST90016971	Weighted median	13	-0.392181	0.347234	0.25871	-1.07276	0.288397	0.675582	0.342063	1.33429
ebi-a-GCST90016973	finngen_R9_CD2_HODGKIN_LYMPHOMA_EXALLC	genus Butyricicoccusgenus Butyricicoccus|| id:ebi-a-GCST90016973	Weighted median	8	0.0873153	0.394493	0.824831	-0.685892	0.860522	1.09124	0.503641	2.3644
ebi-a-GCST90016974	finngen_R9_CD2_HODGKIN_LYMPHOMA_EXALLC	genus Butyricimonasgenus Butyricimonas|| id:ebi-a-GCST90016974	Weighted median	13	-0.115045	0.314839	0.714805	-0.732131	0.50204	0.891326	0.480883	1.65209
ebi-a-GCST90016975	finngen_R9_CD2_HODGKIN_LYMPHOMA_EXALLC	genus Butyrivibriogenus Butyrivibrio|| id:ebi-a-GCST90016975	Weighted median	15	-0.0551022	0.167358	0.741968	-0.383123	0.272919	0.946388	0.681729	1.31379
ebi-a-GCST90016976	finngen_R9_CD2_HODGKIN_LYMPHOMA_EXALLC	genus Candidatus Soleaferreagenus Candidatus Soleaferrea|| id:ebi-a-GCST90016976	Weighted median	9	-0.34941	0.269374	0.194591	-0.877382	0.178563	0.705104	0.41587	1.1955
ebi-a-GCST90016977	finngen_R9_CD2_HODGKIN_LYMPHOMA_EXALLC	genus Catenibacteriumgenus Catenibacterium|| id:ebi-a-GCST90016977	Weighted median	4	-0.0563415	0.279654	0.840332	-0.604464	0.49178	0.945216	0.546367	1.63523
ebi-a-GCST90016978	finngen_R9_CD2_HODGKIN_LYMPHOMA_EXALLC	genus Christensenellaceae R 7groupgenus Christensenellaceae R 7group|| id:ebi-a-GCST90016978	Weighted median	8	-0.101318	0.500879	0.839697	-1.08304	0.880404	0.903645	0.338564	2.41187
ebi-a-GCST90016979	finngen_R9_CD2_HODGKIN_LYMPHOMA_EXALLC	genus Clostridium innocuum groupgenus Clostridium innocuum group|| id:ebi-a-GCST90016979	Weighted median	8	-0.134947	0.224677	0.548089	-0.575313	0.305419	0.873763	0.562529	1.35719
ebi-a-GCST90016980	finngen_R9_CD2_HODGKIN_LYMPHOMA_EXALLC	genus Clostridium sensustricto1genus Clostridium sensustricto1|| id:ebi-a-GCST90016980	Weighted median	6	-0.398777	0.413105	0.334387	-1.20846	0.410909	0.671141	0.298656	1.50819
ebi-a-GCST90016981	finngen_R9_CD2_HODGKIN_LYMPHOMA_EXALLC	genus Collinsellagenus Collinsella|| id:ebi-a-GCST90016981	Weighted median	9	-0.278917	0.407046	0.493203	-1.07673	0.518893	0.756602	0.340709	1.68017
ebi-a-GCST90016982	finngen_R9_CD2_HODGKIN_LYMPHOMA_EXALLC	genus Coprobactergenus Coprobacter|| id:ebi-a-GCST90016982	Weighted median	11	-0.317383	0.272159	0.243548	-0.850815	0.21605	0.728052	0.427067	1.24116
ebi-a-GCST90016983	finngen_R9_CD2_HODGKIN_LYMPHOMA_EXALLC	genus Coprococcus1genus Coprococcus1|| id:ebi-a-GCST90016983	Weighted median	11	0.199809	0.340748	0.557618	-0.468057	0.867674	1.22117	0.626218	2.38137
ebi-a-GCST90016984	finngen_R9_CD2_HODGKIN_LYMPHOMA_EXALLC	genus Coprococcus2genus Coprococcus2|| id:ebi-a-GCST90016984	Weighted median	8	-0.137985	0.404476	0.732994	-0.930758	0.654787	0.871112	0.394255	1.92473
ebi-a-GCST90016985	finngen_R9_CD2_HODGKIN_LYMPHOMA_EXALLC	genus Coprococcus3genus Coprococcus3|| id:ebi-a-GCST90016985	Weighted median	8	0.561835	0.438205	0.199797	-0.297047	1.42072	1.75389	0.743009	4.14009
ebi-a-GCST90016986	finngen_R9_CD2_HODGKIN_LYMPHOMA_EXALLC	genus Defluviitaleaceae UCG011genus Defluviitaleaceae UCG011|| id:ebi-a-GCST90016986	Weighted median	9	0.0724941	0.337157	0.829755	-0.588334	0.733323	1.07519	0.555251	2.08199
ebi-a-GCST90016987	finngen_R9_CD2_HODGKIN_LYMPHOMA_EXALLC	genus Desulfovibriogenus Desulfovibrio|| id:ebi-a-GCST90016987	Weighted median	9	-0.194235	0.328356	0.55416	-0.837812	0.449342	0.823465	0.432656	1.56728
ebi-a-GCST90016988	finngen_R9_CD2_HODGKIN_LYMPHOMA_EXALLC	genus Dialistergenus Dialister|| id:ebi-a-GCST90016988	Weighted median	11	0.0193861	0.353699	0.95629	-0.673863	0.712635	1.01958	0.509736	2.03936
ebi-a-GCST90016989	finngen_R9_CD2_HODGKIN_LYMPHOMA_EXALLC	genus Doreagenus Dorea|| id:ebi-a-GCST90016989	Weighted median	10	0.034788	0.434285	0.936155	-0.816411	0.885987	1.0354	0.442015	2.42538
ebi-a-GCST90016990	finngen_R9_CD2_HODGKIN_LYMPHOMA_EXALLC	genus Eggerthellagenus Eggerthella|| id:ebi-a-GCST90016990	Weighted median	9	-0.0446098	0.258797	0.863144	-0.551851	0.462632	0.956371	0.575883	1.58825
ebi-a-GCST90016991	finngen_R9_CD2_HODGKIN_LYMPHOMA_EXALLC	genus Eisenbergiellagenus Eisenbergiella|| id:ebi-a-GCST90016991	Weighted median	11	0.280142	0.251633	0.26558	-0.213057	0.773342	1.32332	0.80811	2.167
ebi-a-GCST90016992	finngen_R9_CD2_HODGKIN_LYMPHOMA_EXALLC	genus Enterorhabdusgenus Enterorhabdus|| id:ebi-a-GCST90016992	Weighted median	6	0.408293	0.380511	0.283266	-0.337509	1.1541	1.50425	0.713545	3.17115
ebi-a-GCST90016993	finngen_R9_CD2_HODGKIN_LYMPHOMA_EXALLC	genus Erysipelatoclostridiumgenus Erysipelatoclostridium|| id:ebi-a-GCST90016993	Weighted median	15	0.0255358	0.274662	0.925926	-0.512802	0.563874	1.02586	0.598815	1.75747
ebi-a-GCST90016995	finngen_R9_CD2_HODGKIN_LYMPHOMA_EXALLC	genus Escherichia Shigellagenus Escherichia Shigella|| id:ebi-a-GCST90016995	Weighted median	10	0.367113	0.365991	0.31583	-0.35023	1.08446	1.44356	0.704526	2.95783
ebi-a-GCST90016996	finngen_R9_CD2_HODGKIN_LYMPHOMA_EXALLC	genus Eubacterium brachy groupgenus Eubacterium brachy group|| id:ebi-a-GCST90016996	Weighted median	10	0.454065	0.209708	0.03037	0.0430385	0.865092	1.5747	1.04398	2.37522
ebi-a-GCST90016997	finngen_R9_CD2_HODGKIN_LYMPHOMA_EXALLC	genus Eubacterium coprostanoligenes groupgenus Eubacterium coprostanoligenes group|| id:ebi-a-GCST90016997	Weighted median	12	-0.158515	0.387979	0.682858	-0.918953	0.601923	0.85341	0.398936	1.82563
ebi-a-GCST90016998	finngen_R9_CD2_HODGKIN_LYMPHOMA_EXALLC	genus Eubacterium eligens groupgenus Eubacterium eligens group|| id:ebi-a-GCST90016998	Weighted median	6	-0.210678	0.468399	0.652867	-1.12874	0.707385	0.810035	0.323441	2.02868
ebi-a-GCST90016999	finngen_R9_CD2_HODGKIN_LYMPHOMA_EXALLC	genus Eubacterium fissicatena groupgenus Eubacterium fissicatena group|| id:ebi-a-GCST90016999	Weighted median	9	-0.0802364	0.213478	0.707026	-0.498653	0.33818	0.922898	0.607348	1.40239
ebi-a-GCST90017000	finngen_R9_CD2_HODGKIN_LYMPHOMA_EXALLC	genus Eubacterium hallii groupgenus Eubacterium hallii group|| id:ebi-a-GCST90017000	Weighted median	14	-0.0822225	0.320387	0.797461	-0.710182	0.545737	0.921067	0.491555	1.72588
ebi-a-GCST90017001	finngen_R9_CD2_HODGKIN_LYMPHOMA_EXALLC	genus Eubacterium nodatum groupgenus Eubacterium nodatum group|| id:ebi-a-GCST90017001	Weighted median	11	-0.0776291	0.179692	0.665732	-0.429825	0.274566	0.925308	0.650623	1.31596
ebi-a-GCST90017002	finngen_R9_CD2_HODGKIN_LYMPHOMA_EXALLC	genus Eubacterium oxidoreducens groupgenus Eubacterium oxidoreducens group|| id:ebi-a-GCST90017002	Weighted median	5	-0.0777491	0.332192	0.814947	-0.728846	0.573348	0.925196	0.482465	1.7742
ebi-a-GCST90017003	finngen_R9_CD2_HODGKIN_LYMPHOMA_EXALLC	genus Eubacterium rectale groupgenus Eubacterium rectale group|| id:ebi-a-GCST90017003	Weighted median	8	0.361091	0.444487	0.416575	-0.510103	1.23229	1.43489	0.600434	3.42906
ebi-a-GCST90017004	finngen_R9_CD2_HODGKIN_LYMPHOMA_EXALLC	genus Eubacterium ruminantium groupgenus Eubacterium ruminantium group|| id:ebi-a-GCST90017004	Weighted median	18	-0.0254759	0.215002	0.905678	-0.446879	0.395927	0.974846	0.639621	1.48576
ebi-a-GCST90017005	finngen_R9_CD2_HODGKIN_LYMPHOMA_EXALLC	genus Eubacterium ventriosum groupgenus Eubacterium ventriosum group|| id:ebi-a-GCST90017005	Weighted median	15	0.428646	0.346135	0.215576	-0.249779	1.10707	1.53518	0.778973	3.02548
ebi-a-GCST90017006	finngen_R9_CD2_HODGKIN_LYMPHOMA_EXALLC	genus Eubacterium xylanophilum groupgenus Eubacterium xylanophilum group|| id:ebi-a-GCST90017006	Weighted median	9	-0.14427	0.36989	0.696511	-0.869255	0.580715	0.865654	0.419264	1.78732
ebi-a-GCST90017007	finngen_R9_CD2_HODGKIN_LYMPHOMA_EXALLC	genus Faecalibacteriumgenus Faecalibacterium|| id:ebi-a-GCST90017007	Weighted median	10	0.113168	0.342733	0.741253	-0.558588	0.784925	1.11982	0.572016	2.19224
ebi-a-GCST90017008	finngen_R9_CD2_HODGKIN_LYMPHOMA_EXALLC	genus Family XIII AD3011 groupgenus Family XIII AD3011 group|| id:ebi-a-GCST90017008	Weighted median	13	-0.481216	0.366563	0.189257	-1.19968	0.237247	0.618031	0.301291	1.26775
ebi-a-GCST90017009	finngen_R9_CD2_HODGKIN_LYMPHOMA_EXALLC	genus Family XIII UCG001genus Family XIII UCG001|| id:ebi-a-GCST90017009	Weighted median	8	-0.0162581	0.425954	0.969553	-0.851129	0.818613	0.983873	0.426933	2.26735
ebi-a-GCST90017010	finngen_R9_CD2_HODGKIN_LYMPHOMA_EXALLC	genus Flavonifractorgenus Flavonifractor|| id:ebi-a-GCST90017010	Weighted median	5	0.0764652	0.473846	0.871801	-0.852273	1.0052	1.07946	0.426445	2.73246
ebi-a-GCST90017011	finngen_R9_CD2_HODGKIN_LYMPHOMA_EXALLC	genus Fusicatenibactergenus Fusicatenibacter|| id:ebi-a-GCST90017011	Weighted median	18	-0.318324	0.325723	0.32843	-0.956741	0.320094	0.727367	0.384143	1.37726
ebi-a-GCST90017012	finngen_R9_CD2_HODGKIN_LYMPHOMA_EXALLC	genus Gordonibactergenus Gordonibacter|| id:ebi-a-GCST90017012	Weighted median	11	0.255544	0.183863	0.164572	-0.104828	0.615916	1.29116	0.900479	1.85135
ebi-a-GCST90017013	finngen_R9_CD2_HODGKIN_LYMPHOMA_EXALLC	genus Haemophilusgenus Haemophilus|| id:ebi-a-GCST90017013	Weighted median	9	-0.144254	0.275479	0.600523	-0.684192	0.395684	0.865668	0.504498	1.4854
ebi-a-GCST90017014	finngen_R9_CD2_HODGKIN_LYMPHOMA_EXALLC	genus Holdemanellagenus Holdemanella|| id:ebi-a-GCST90017014	Weighted median	11	0.101325	0.249242	0.684352	-0.387189	0.589839	1.10664	0.678963	1.8037
ebi-a-GCST90017015	finngen_R9_CD2_HODGKIN_LYMPHOMA_EXALLC	genus Holdemaniagenus Holdemania|| id:ebi-a-GCST90017015	Weighted median	14	0.107715	0.291789	0.712012	-0.464191	0.679621	1.11373	0.628644	1.97313
ebi-a-GCST90017016	finngen_R9_CD2_HODGKIN_LYMPHOMA_EXALLC	genus Howardellagenus Howardella|| id:ebi-a-GCST90017016	Weighted median	9	-0.100787	0.201229	0.616473	-0.495196	0.293622	0.904126	0.609452	1.34128
ebi-a-GCST90017017	finngen_R9_CD2_HODGKIN_LYMPHOMA_EXALLC	genus Hungatellagenus Hungatella|| id:ebi-a-GCST90017017	Weighted median	5	0.26245	0.288388	0.36279	-0.302789	0.82769	1.30011	0.738755	2.28803
ebi-a-GCST90017018	finngen_R9_CD2_HODGKIN_LYMPHOMA_EXALLC	genus Intestinibactergenus Intestinibacter|| id:ebi-a-GCST90017018	Weighted median	15	0.00910393	0.281016	0.974156	-0.541688	0.559895	1.00915	0.581766	1.75049
ebi-a-GCST90017019	finngen_R9_CD2_HODGKIN_LYMPHOMA_EXALLC	genus Intestinimonasgenus Intestinimonas|| id:ebi-a-GCST90017019	Weighted median	16	-0.491753	0.27616	0.0749647	-1.03303	0.049521	0.611553	0.355928	1.05077
ebi-a-GCST90017020	finngen_R9_CD2_HODGKIN_LYMPHOMA_EXALLC	genus Lachnoclostridiumgenus Lachnoclostridium|| id:ebi-a-GCST90017020	Weighted median	13	0.555019	0.392474	0.157316	-0.214229	1.32427	1.74197	0.807163	3.75943
ebi-a-GCST90017021	finngen_R9_CD2_HODGKIN_LYMPHOMA_EXALLC	genus Lachnospiraceae FCS020 groupgenus Lachnospiraceae FCS020 group|| id:ebi-a-GCST90017021	Weighted median	12	0.0398431	0.306075	0.896428	-0.560063	0.639749	1.04065	0.571173	1.89601
ebi-a-GCST90017022	finngen_R9_CD2_HODGKIN_LYMPHOMA_EXALLC	genus Lachnospiraceae NC2004 groupgenus Lachnospiraceae NC2004 group|| id:ebi-a-GCST90017022	Weighted median	9	-0.111962	0.260797	0.667701	-0.623124	0.399201	0.894079	0.536266	1.49063
ebi-a-GCST90017023	finngen_R9_CD2_HODGKIN_LYMPHOMA_EXALLC	genus Lachnospiraceae ND3007 groupgenus Lachnospiraceae ND3007 group|| id:ebi-a-GCST90017023	Weighted median	3	-0.600986	0.721343	0.404761	-2.01482	0.812847	0.548271	0.133345	2.25432
ebi-a-GCST90017024	finngen_R9_CD2_HODGKIN_LYMPHOMA_EXALLC	genus Lachnospiraceae NK4A136 groupgenus Lachnospiraceae NK4A136 group|| id:ebi-a-GCST90017024	Weighted median	15	0.0528735	0.323185	0.870045	-0.580568	0.686315	1.0543	0.55958	1.98638
ebi-a-GCST90017025	finngen_R9_CD2_HODGKIN_LYMPHOMA_EXALLC	genus Lachnospiraceae UCG001genus Lachnospiraceae UCG001|| id:ebi-a-GCST90017025	Weighted median	13	0.313688	0.296303	0.289749	-0.267066	0.894442	1.36846	0.765623	2.44597
ebi-a-GCST90017026	finngen_R9_CD2_HODGKIN_LYMPHOMA_EXALLC	genus Lachnospiraceae UCG004genus Lachnospiraceae UCG004|| id:ebi-a-GCST90017026	Weighted median	12	0.312339	0.379146	0.410055	-0.430786	1.05546	1.36662	0.649998	2.87331
ebi-a-GCST90017027	finngen_R9_CD2_HODGKIN_LYMPHOMA_EXALLC	genus Lachnospiraceae UCG008genus Lachnospiraceae UCG008|| id:ebi-a-GCST90017027	Weighted median	10	0.103053	0.273126	0.705943	-0.432275	0.638381	1.10855	0.649031	1.89341
ebi-a-GCST90017028	finngen_R9_CD2_HODGKIN_LYMPHOMA_EXALLC	genus Lachnospiraceae UCG010genus Lachnospiraceae UCG010|| id:ebi-a-GCST90017028	Weighted median	10	-0.191527	0.3545	0.589009	-0.886348	0.503294	0.825698	0.412158	1.65416
ebi-a-GCST90017030	finngen_R9_CD2_HODGKIN_LYMPHOMA_EXALLC	genus Lactobacillusgenus Lactobacillus|| id:ebi-a-GCST90017030	Weighted median	8	-0.492883	0.25169	0.050195	-0.986195	0.000428209	0.610863	0.372993	1.00043
ebi-a-GCST90017031	finngen_R9_CD2_HODGKIN_LYMPHOMA_EXALLC	genus Lactococcusgenus Lactococcus|| id:ebi-a-GCST90017031	Weighted median	8	-0.210084	0.219499	0.338513	-0.640303	0.220134	0.810516	0.527133	1.24624
ebi-a-GCST90017032	finngen_R9_CD2_HODGKIN_LYMPHOMA_EXALLC	genus Marvinbryantiagenus Marvinbryantia|| id:ebi-a-GCST90017032	Weighted median	10	0.209535	0.349892	0.549269	-0.476253	0.895323	1.2331	0.621106	2.44813
ebi-a-GCST90017033	finngen_R9_CD2_HODGKIN_LYMPHOMA_EXALLC	genus Methanobrevibactergenus Methanobrevibacter|| id:ebi-a-GCST90017033	Weighted median	6	0.180974	0.270446	0.503387	-0.3491	0.711048	1.19838	0.705323	2.03612
ebi-a-GCST90017034	finngen_R9_CD2_HODGKIN_LYMPHOMA_EXALLC	genus Odoribactergenus Odoribacter|| id:ebi-a-GCST90017034	Weighted median	7	-0.356172	0.410871	0.386013	-1.16148	0.449135	0.700352	0.313023	1.56696
ebi-a-GCST90017035	finngen_R9_CD2_HODGKIN_LYMPHOMA_EXALLC	genus Olsenellagenus Olsenella|| id:ebi-a-GCST90017035	Weighted median	10	0.151679	0.216283	0.483117	-0.272236	0.575593	1.16379	0.761675	1.77819
ebi-a-GCST90017036	finngen_R9_CD2_HODGKIN_LYMPHOMA_EXALLC	genus Oscillibactergenus Oscillibacter|| id:ebi-a-GCST90017036	Weighted median	13	0.0215589	0.266643	0.935559	-0.501061	0.544179	1.02179	0.605887	1.72319
ebi-a-GCST90017037	finngen_R9_CD2_HODGKIN_LYMPHOMA_EXALLC	genus Oscillospiragenus Oscillospira|| id:ebi-a-GCST90017037	Weighted median	8	0.405914	0.364023	0.264816	-0.30757	1.1194	1.50067	0.735231	3.06301
ebi-a-GCST90017038	finngen_R9_CD2_HODGKIN_LYMPHOMA_EXALLC	genus Oxalobactergenus Oxalobacter|| id:ebi-a-GCST90017038	Weighted median	11	-0.0463227	0.211124	0.82633	-0.460125	0.367479	0.954734	0.631205	1.44409
ebi-a-GCST90017039	finngen_R9_CD2_HODGKIN_LYMPHOMA_EXALLC	genus Parabacteroidesgenus Parabacteroides|| id:ebi-a-GCST90017039	Weighted median	5	-0.333553	0.520399	0.521551	-1.35353	0.686429	0.716374	0.258326	1.98661
ebi-a-GCST90017040	finngen_R9_CD2_HODGKIN_LYMPHOMA_EXALLC	genus Paraprevotellagenus Paraprevotella|| id:ebi-a-GCST90017040	Weighted median	13	0.144475	0.227287	0.525005	-0.301007	0.589956	1.15543	0.740073	1.80391
ebi-a-GCST90017041	finngen_R9_CD2_HODGKIN_LYMPHOMA_EXALLC	genus Parasutterellagenus Parasutterella|| id:ebi-a-GCST90017041	Weighted median	14	0.068701	0.266323	0.796437	-0.453292	0.590694	1.07112	0.635533	1.80524
ebi-a-GCST90017042	finngen_R9_CD2_HODGKIN_LYMPHOMA_EXALLC	genus Peptococcusgenus Peptococcus|| id:ebi-a-GCST90017042	Weighted median	12	-0.132534	0.21349	0.534733	-0.550975	0.285906	0.875873	0.576388	1.33097
ebi-a-GCST90017043	finngen_R9_CD2_HODGKIN_LYMPHOMA_EXALLC	genus Phascolarctobacteriumgenus Phascolarctobacterium|| id:ebi-a-GCST90017043	Weighted median	7	-0.115646	0.371321	0.755462	-0.843436	0.612144	0.89079	0.43023	1.84438
ebi-a-GCST90017044	finngen_R9_CD2_HODGKIN_LYMPHOMA_EXALLC	genus Prevotella7genus Prevotella7|| id:ebi-a-GCST90017044	Weighted median	11	-0.135569	0.183295	0.459531	-0.494827	0.22369	0.873219	0.609677	1.25068
ebi-a-GCST90017045	finngen_R9_CD2_HODGKIN_LYMPHOMA_EXALLC	genus Prevotella9genus Prevotella9|| id:ebi-a-GCST90017045	Weighted median	15	-0.382507	0.251378	0.1281	-0.875208	0.110195	0.682149	0.416775	1.1165
ebi-a-GCST90017046	finngen_R9_CD2_HODGKIN_LYMPHOMA_EXALLC	genus Rikenellaceae RC9 gut groupgenus Rikenellaceae RC9 gut group|| id:ebi-a-GCST90017046	Weighted median	11	0.0866595	0.182077	0.634111	-0.270212	0.443531	1.09053	0.763218	1.5582
ebi-a-GCST90017047	finngen_R9_CD2_HODGKIN_LYMPHOMA_EXALLC	genus Romboutsiagenus Romboutsia|| id:ebi-a-GCST90017047	Weighted median	13	-0.186105	0.338958	0.582971	-0.850463	0.478253	0.830186	0.427217	1.61325
ebi-a-GCST90017048	finngen_R9_CD2_HODGKIN_LYMPHOMA_EXALLC	genus Roseburiagenus Roseburia|| id:ebi-a-GCST90017048	Weighted median	13	0.236793	0.39505	0.548905	-0.537504	1.01109	1.26718	0.584205	2.7486
ebi-a-GCST90017049	finngen_R9_CD2_HODGKIN_LYMPHOMA_EXALLC	genus Ruminiclostridium5genus Ruminiclostridium5|| id:ebi-a-GCST90017049	Weighted median	11	0.124281	0.436068	0.775641	-0.730412	0.978975	1.13233	0.481711	2.66173
ebi-a-GCST90017050	finngen_R9_CD2_HODGKIN_LYMPHOMA_EXALLC	genus Ruminiclostridium6genus Ruminiclostridium6|| id:ebi-a-GCST90017050	Weighted median	15	0.0827174	0.343739	0.809834	-0.59101	0.756445	1.08623	0.553768	2.13069
ebi-a-GCST90017051	finngen_R9_CD2_HODGKIN_LYMPHOMA_EXALLC	genus Ruminiclostridium9genus Ruminiclostridium9|| id:ebi-a-GCST90017051	Weighted median	8	-0.00636659	0.491317	0.989661	-0.969348	0.956615	0.993654	0.37933	2.60287
ebi-a-GCST90017052	finngen_R9_CD2_HODGKIN_LYMPHOMA_EXALLC	genus Ruminococcaceae NK4A214 groupgenus Ruminococcaceae NK4A214 group|| id:ebi-a-GCST90017052	Weighted median	13	-0.518106	0.362453	0.152876	-1.22851	0.192301	0.595647	0.292727	1.21204
ebi-a-GCST90017053	finngen_R9_CD2_HODGKIN_LYMPHOMA_EXALLC	genus Ruminococcaceae UCG002genus Ruminococcaceae UCG002|| id:ebi-a-GCST90017053	Weighted median	20	-0.337165	0.284845	0.23654	-0.895462	0.221132	0.713791	0.408419	1.24749
ebi-a-GCST90017054	finngen_R9_CD2_HODGKIN_LYMPHOMA_EXALLC	genus Ruminococcaceae UCG003genus Ruminococcaceae UCG003|| id:ebi-a-GCST90017054	Weighted median	12	0.384374	0.328499	0.241963	-0.259484	1.02823	1.4687	0.77145	2.79612
ebi-a-GCST90017055	finngen_R9_CD2_HODGKIN_LYMPHOMA_EXALLC	genus Ruminococcaceae UCG004genus Ruminococcaceae UCG004|| id:ebi-a-GCST90017055	Weighted median	11	-0.0549541	0.321935	0.86446	-0.685946	0.576038	0.946529	0.503613	1.77898
ebi-a-GCST90017056	finngen_R9_CD2_HODGKIN_LYMPHOMA_EXALLC	genus Ruminococcaceae UCG005genus Ruminococcaceae UCG005|| id:ebi-a-GCST90017056	Weighted median	14	-0.483362	0.323613	0.135269	-1.11764	0.150919	0.616706	0.327049	1.1629
ebi-a-GCST90017057	finngen_R9_CD2_HODGKIN_LYMPHOMA_EXALLC	genus Ruminococcaceae UCG009genus Ruminococcaceae UCG009|| id:ebi-a-GCST90017057	Weighted median	11	0.193641	0.249343	0.437391	-0.295071	0.682354	1.21366	0.744479	1.97853
ebi-a-GCST90017058	finngen_R9_CD2_HODGKIN_LYMPHOMA_EXALLC	genus Ruminococcaceae UCG010genus Ruminococcaceae UCG010|| id:ebi-a-GCST90017058	Weighted median	6	-0.342742	0.472538	0.468254	-1.26892	0.583432	0.709821	0.281136	1.79218
ebi-a-GCST90017059	finngen_R9_CD2_HODGKIN_LYMPHOMA_EXALLC	genus Ruminococcaceae UCG011genus Ruminococcaceae UCG011|| id:ebi-a-GCST90017059	Weighted median	8	0.0316122	0.226443	0.888973	-0.412216	0.475441	1.03212	0.662181	1.60872
ebi-a-GCST90017060	finngen_R9_CD2_HODGKIN_LYMPHOMA_EXALLC	genus Ruminococcaceae UCG013genus Ruminococcaceae UCG013|| id:ebi-a-GCST90017060	Weighted median	11	0.21556	0.376137	0.566585	-0.521669	0.952788	1.24056	0.593529	2.59293
ebi-a-GCST90017061	finngen_R9_CD2_HODGKIN_LYMPHOMA_EXALLC	genus Ruminococcaceae UCG014genus Ruminococcaceae UCG014|| id:ebi-a-GCST90017061	Weighted median	10	-0.410947	0.349729	0.239977	-1.09641	0.274521	0.663022	0.334067	1.3159
ebi-a-GCST90017062	finngen_R9_CD2_HODGKIN_LYMPHOMA_EXALLC	genus Ruminococcus1genus Ruminococcus1|| id:ebi-a-GCST90017062	Weighted median	10	0.395196	0.377197	0.294768	-0.344109	1.1345	1.48468	0.708852	3.10962
ebi-a-GCST90017063	finngen_R9_CD2_HODGKIN_LYMPHOMA_EXALLC	genus Ruminococcus2genus Ruminococcus2|| id:ebi-a-GCST90017063	Weighted median	15	-0.0161484	0.301373	0.957268	-0.60684	0.574544	0.983981	0.54507	1.77632
ebi-a-GCST90017064	finngen_R9_CD2_HODGKIN_LYMPHOMA_EXALLC	genus Ruminococcus gauvreauii groupgenus Ruminococcus gauvreauii group|| id:ebi-a-GCST90017064	Weighted median	11	-0.124405	0.332038	0.707905	-0.7752	0.52639	0.883022	0.460612	1.69281
ebi-a-GCST90017065	finngen_R9_CD2_HODGKIN_LYMPHOMA_EXALLC	genus Ruminococcus gnavus groupgenus Ruminococcus gnavus group|| id:ebi-a-GCST90017065	Weighted median	11	-0.231291	0.239326	0.333831	-0.700369	0.237788	0.793509	0.496402	1.26844
ebi-a-GCST90017066	finngen_R9_CD2_HODGKIN_LYMPHOMA_EXALLC	genus Ruminococcus torques groupgenus Ruminococcus torques group|| id:ebi-a-GCST90017066	Weighted median	7	-0.431082	0.56092	0.442174	-1.53048	0.668321	0.649806	0.216431	1.95096
ebi-a-GCST90017067	finngen_R9_CD2_HODGKIN_LYMPHOMA_EXALLC	genus Sellimonasgenus Sellimonas|| id:ebi-a-GCST90017067	Weighted median	9	0.348222	0.196254	0.0760066	-0.0364361	0.73288	1.41655	0.96422	2.08106
ebi-a-GCST90017068	finngen_R9_CD2_HODGKIN_LYMPHOMA_EXALLC	genus Senegalimassiliagenus Senegalimassilia|| id:ebi-a-GCST90017068	Weighted median	5	-0.671343	0.392798	0.0874264	-1.44123	0.0985402	0.511022	0.236637	1.10356
ebi-a-GCST90017069	finngen_R9_CD2_HODGKIN_LYMPHOMA_EXALLC	genus Slackiagenus Slackia|| id:ebi-a-GCST90017069	Weighted median	6	-0.29106	0.313473	0.353148	-0.905466	0.323346	0.747471	0.404354	1.38174
ebi-a-GCST90017070	finngen_R9_CD2_HODGKIN_LYMPHOMA_EXALLC	genus Streptococcusgenus Streptococcus|| id:ebi-a-GCST90017070	Weighted median	12	0.175938	0.353492	0.618686	-0.516907	0.868783	1.19236	0.596362	2.38401
ebi-a-GCST90017071	finngen_R9_CD2_HODGKIN_LYMPHOMA_EXALLC	genus Subdoligranulumgenus Subdoligranulum|| id:ebi-a-GCST90017071	Weighted median	10	0.148246	0.385872	0.700843	-0.608064	0.904555	1.1598	0.544404	2.47083
ebi-a-GCST90017072	finngen_R9_CD2_HODGKIN_LYMPHOMA_EXALLC	genus Sutterellagenus Sutterella|| id:ebi-a-GCST90017072	Weighted median	12	-0.198233	0.338315	0.557916	-0.861331	0.464866	0.820179	0.422599	1.5918
ebi-a-GCST90017073	finngen_R9_CD2_HODGKIN_LYMPHOMA_EXALLC	genus Terrisporobactergenus Terrisporobacter|| id:ebi-a-GCST90017073	Weighted median	5	0.247669	0.365489	0.498002	-0.468689	0.964027	1.28104	0.625822	2.62223
ebi-a-GCST90017074	finngen_R9_CD2_HODGKIN_LYMPHOMA_EXALLC	genus Turicibactergenus Turicibacter|| id:ebi-a-GCST90017074	Weighted median	9	-0.154419	0.31599	0.625066	-0.77376	0.464922	0.856913	0.461275	1.59189
ebi-a-GCST90017075	finngen_R9_CD2_HODGKIN_LYMPHOMA_EXALLC	genus Tyzzerella3genus Tyzzerella3|| id:ebi-a-GCST90017075	Weighted median	12	0.129023	0.249556	0.605149	-0.360108	0.618154	1.13772	0.697601	1.8555
ebi-a-GCST90017088	finngen_R9_CD2_HODGKIN_LYMPHOMA_EXALLC	genus Veillonellagenus Veillonella|| id:ebi-a-GCST90017088	Weighted median	5	-0.175923	0.407727	0.666124	-0.975067	0.623221	0.838683	0.377167	1.86493
ebi-a-GCST90017089	finngen_R9_CD2_HODGKIN_LYMPHOMA_EXALLC	genus Victivallisgenus Victivallis|| id:ebi-a-GCST90017089	Weighted median	10	-0.093101	0.229872	0.685469	-0.543651	0.357449	0.911102	0.580625	1.42968
ebi-a-GCST90017110	finngen_R9_CD2_HODGKIN_LYMPHOMA_EXALLC	phylum Actinobacteriaphylum Actinobacteria|| id:ebi-a-GCST90017110	Weighted mode	14	0.226145	0.486413	0.649677	-0.727224	1.17951	1.25376	0.483248	3.2528
ebi-a-GCST90017111	finngen_R9_CD2_HODGKIN_LYMPHOMA_EXALLC	phylum Bacteroidetesphylum Bacteroidetes|| id:ebi-a-GCST90017111	Weighted mode	10	-0.114913	0.590899	0.850126	-1.27307	1.04325	0.891444	0.279969	2.83843
ebi-a-GCST90017112	finngen_R9_CD2_HODGKIN_LYMPHOMA_EXALLC	phylum Cyanobacteriaphylum Cyanobacteria|| id:ebi-a-GCST90017112	Weighted mode	8	0.303144	0.551725	0.59978	-0.778237	1.38452	1.35411	0.459215	3.99293
ebi-a-GCST90017113	finngen_R9_CD2_HODGKIN_LYMPHOMA_EXALLC	phylum Euryarchaeotaphylum Euryarchaeota|| id:ebi-a-GCST90017113	Weighted mode	11	0.491283	0.379891	0.22501	-0.253303	1.23587	1.63441	0.776233	3.44137
ebi-a-GCST90017114	finngen_R9_CD2_HODGKIN_LYMPHOMA_EXALLC	phylum Firmicutesphylum Firmicutes|| id:ebi-a-GCST90017114	Weighted mode	15	-0.301218	0.488587	0.547453	-1.25885	0.656412	0.739916	0.283981	1.92786
ebi-a-GCST90017115	finngen_R9_CD2_HODGKIN_LYMPHOMA_EXALLC	phylum Lentisphaeraephylum Lentisphaerae|| id:ebi-a-GCST90017115	Weighted mode	9	-0.224738	0.380331	0.570899	-0.970188	0.520711	0.798725	0.379012	1.68322
ebi-a-GCST90017116	finngen_R9_CD2_HODGKIN_LYMPHOMA_EXALLC	phylum Proteobacteriaphylum Proteobacteria|| id:ebi-a-GCST90017116	Weighted mode	12	0.329381	0.510553	0.532058	-0.671303	1.33006	1.39011	0.511042	3.78129
ebi-a-GCST90017117	finngen_R9_CD2_HODGKIN_LYMPHOMA_EXALLC	phylum Tenericutesphylum Tenericutes|| id:ebi-a-GCST90017117	Weighted mode	12	-0.0340781	0.610941	0.956518	-1.23152	1.16337	0.966496	0.291848	3.20069
ebi-a-GCST90017118	finngen_R9_CD2_HODGKIN_LYMPHOMA_EXALLC	phylum Verrucomicrobiaphylum Verrucomicrobia|| id:ebi-a-GCST90017118	Weighted mode	12	-0.33179	0.506682	0.526034	-1.32489	0.661307	0.717638	0.265833	1.93732
ebi-a-GCST90016908	finngen_R9_CD2_HODGKIN_LYMPHOMA_EXALLC	class Actinobacteria|| id:ebi-a-GCST90016908	Weighted mode	14	0.400356	0.378575	0.309525	-0.341652	1.14236	1.49236	0.710596	3.13417
ebi-a-GCST90016909	finngen_R9_CD2_HODGKIN_LYMPHOMA_EXALLC	class Alphaproteobacteria|| id:ebi-a-GCST90016909	Weighted mode	6	0.624685	0.574541	0.326527	-0.501415	1.75078	1.86766	0.605673	5.75912
ebi-a-GCST90016910	finngen_R9_CD2_HODGKIN_LYMPHOMA_EXALLC	class Bacilli|| id:ebi-a-GCST90016910	Weighted mode	18	-0.243547	0.471342	0.612015	-1.16738	0.680283	0.783842	0.311182	1.97444
ebi-a-GCST90016911	finngen_R9_CD2_HODGKIN_LYMPHOMA_EXALLC	class Bacteroidia|| id:ebi-a-GCST90016911	Weighted mode	13	-0.114147	0.477538	0.815115	-1.05012	0.821828	0.892127	0.349895	2.27465
ebi-a-GCST90016912	finngen_R9_CD2_HODGKIN_LYMPHOMA_EXALLC	class Betaproteobacteria|| id:ebi-a-GCST90016912	Weighted mode	10	-0.201291	0.600479	0.745142	-1.37823	0.975647	0.817674	0.252024	2.65288
ebi-a-GCST90016913	finngen_R9_CD2_HODGKIN_LYMPHOMA_EXALLC	class Clostridia|| id:ebi-a-GCST90016913	Weighted mode	11	-0.249578	0.580523	0.676371	-1.3874	0.888246	0.779129	0.249723	2.43086
ebi-a-GCST90016914	finngen_R9_CD2_HODGKIN_LYMPHOMA_EXALLC	class Coriobacteriia|| id:ebi-a-GCST90016914	Weighted mode	14	0.0546216	0.648109	0.934119	-1.21567	1.32492	1.05614	0.296511	3.76187
ebi-a-GCST90016915	finngen_R9_CD2_HODGKIN_LYMPHOMA_EXALLC	class Deltaproteobacteria|| id:ebi-a-GCST90016915	Weighted mode	12	-0.692105	0.531808	0.219713	-1.73445	0.35024	0.500521	0.176497	1.41941
ebi-a-GCST90016916	finngen_R9_CD2_HODGKIN_LYMPHOMA_EXALLC	class Erysipelotrichia|| id:ebi-a-GCST90016916	Weighted mode	13	0.391979	0.666472	0.567343	-0.914306	1.69826	1.47991	0.400795	5.46445
ebi-a-GCST90016917	finngen_R9_CD2_HODGKIN_LYMPHOMA_EXALLC	class Gammaproteobacteria|| id:ebi-a-GCST90016917	Weighted mode	6	-0.300357	0.658431	0.667397	-1.59088	0.990167	0.740554	0.203746	2.69169
ebi-a-GCST90016918	finngen_R9_CD2_HODGKIN_LYMPHOMA_EXALLC	class Lentisphaeria|| id:ebi-a-GCST90016918	Weighted mode	8	-0.31626	0.394852	0.449482	-1.09017	0.457649	0.72887	0.33616	1.58035
ebi-a-GCST90016919	finngen_R9_CD2_HODGKIN_LYMPHOMA_EXALLC	class Melainabacteria|| id:ebi-a-GCST90016919	Weighted mode	10	0.399864	0.518178	0.460089	-0.615765	1.41549	1.49162	0.540227	4.11852
ebi-a-GCST90016920	finngen_R9_CD2_HODGKIN_LYMPHOMA_EXALLC	class Methanobacteria|| id:ebi-a-GCST90016920	Weighted mode	9	-0.229095	0.367913	0.550823	-0.950205	0.492015	0.795253	0.386662	1.63561
ebi-a-GCST90016921	finngen_R9_CD2_HODGKIN_LYMPHOMA_EXALLC	class Mollicutes|| id:ebi-a-GCST90016921	Weighted mode	12	-0.0340781	0.561611	0.952703	-1.13484	1.06668	0.966496	0.321475	2.90572
ebi-a-GCST90016922	finngen_R9_CD2_HODGKIN_LYMPHOMA_EXALLC	class Negativicutes|| id:ebi-a-GCST90016922	Weighted mode	12	0.13375	0.697455	0.851418	-1.23326	1.50076	1.14311	0.291341	4.4851
ebi-a-GCST90016923	finngen_R9_CD2_HODGKIN_LYMPHOMA_EXALLC	class Verrucomicrobiae|| id:ebi-a-GCST90016923	Weighted mode	11	-0.33147	0.443817	0.472343	-1.20135	0.538413	0.717868	0.300787	1.71328
ebi-a-GCST90017090	finngen_R9_CD2_HODGKIN_LYMPHOMA_EXALLC	order Actinomycetales|| id:ebi-a-GCST90017090	Weighted mode	4	0.29687	0.414118	0.525224	-0.514801	1.10854	1.34564	0.597619	3.02993
ebi-a-GCST90017091	finngen_R9_CD2_HODGKIN_LYMPHOMA_EXALLC	order Bacillales|| id:ebi-a-GCST90017091	Weighted mode	8	0.169604	0.317416	0.609657	-0.45253	0.791738	1.18484	0.636017	2.20723
ebi-a-GCST90017092	finngen_R9_CD2_HODGKIN_LYMPHOMA_EXALLC	order Bacteroidales|| id:ebi-a-GCST90017092	Weighted mode	13	-0.114147	0.458612	0.80765	-1.01303	0.784732	0.892127	0.363119	2.19182
ebi-a-GCST90017093	finngen_R9_CD2_HODGKIN_LYMPHOMA_EXALLC	order Bifidobacteriales|| id:ebi-a-GCST90017093	Weighted mode	11	0.42243	0.413076	0.330578	-0.387198	1.23206	1.52566	0.678957	3.42828
ebi-a-GCST90017094	finngen_R9_CD2_HODGKIN_LYMPHOMA_EXALLC	order Burkholderiales|| id:ebi-a-GCST90017094	Weighted mode	10	0.101265	0.567702	0.862377	-1.01143	1.21396	1.10657	0.363698	3.3668
ebi-a-GCST90017095	finngen_R9_CD2_HODGKIN_LYMPHOMA_EXALLC	order Clostridiales|| id:ebi-a-GCST90017095	Weighted mode	12	-0.27248	0.585484	0.650728	-1.42003	0.875068	0.761489	0.241707	2.39904
ebi-a-GCST90017096	finngen_R9_CD2_HODGKIN_LYMPHOMA_EXALLC	order Coriobacteriales|| id:ebi-a-GCST90017096	Weighted mode	14	0.0546216	0.660423	0.935344	-1.23981	1.34905	1.05614	0.28944	3.85377
ebi-a-GCST90017097	finngen_R9_CD2_HODGKIN_LYMPHOMA_EXALLC	order Desulfovibrionales|| id:ebi-a-GCST90017097	Weighted mode	11	-0.715188	0.525664	0.203533	-1.74549	0.315112	0.4891	0.17456	1.37041
ebi-a-GCST90017098	finngen_R9_CD2_HODGKIN_LYMPHOMA_EXALLC	order Enterobacteriales|| id:ebi-a-GCST90017098	Weighted mode	7	0.265762	0.681258	0.709932	-1.0695	1.60103	1.30442	0.343179	4.95813
ebi-a-GCST90017099	finngen_R9_CD2_HODGKIN_LYMPHOMA_EXALLC	order Erysipelotrichales|| id:ebi-a-GCST90017099	Weighted mode	13	0.391979	0.715198	0.593693	-1.00981	1.79377	1.47991	0.364289	6.01205
ebi-a-GCST90017100	finngen_R9_CD2_HODGKIN_LYMPHOMA_EXALLC	order Gastranaerophilales|| id:ebi-a-GCST90017100	Weighted mode	9	-0.559752	0.489924	0.286274	-1.52	0.400499	0.571351	0.218711	1.49257
ebi-a-GCST90017101	finngen_R9_CD2_HODGKIN_LYMPHOMA_EXALLC	order Lactobacillales|| id:ebi-a-GCST90017101	Weighted mode	15	-0.345775	0.481117	0.484153	-1.28876	0.597214	0.707671	0.275611	1.81705
ebi-a-GCST90017102	finngen_R9_CD2_HODGKIN_LYMPHOMA_EXALLC	order Methanobacteriales|| id:ebi-a-GCST90017102	Weighted mode	9	-0.229095	0.371316	0.554397	-0.956875	0.498685	0.795253	0.384091	1.64655
ebi-a-GCST90017103	finngen_R9_CD2_HODGKIN_LYMPHOMA_EXALLC	order Mollicutes RF9|| id:ebi-a-GCST90017103	Weighted mode	12	-0.16175	0.519942	0.761546	-1.18084	0.857337	0.850654	0.307022	2.35688
ebi-a-GCST90017104	finngen_R9_CD2_HODGKIN_LYMPHOMA_EXALLC	order NB1n|| id:ebi-a-GCST90017104	Weighted mode	12	-0.345481	0.402681	0.409223	-1.13473	0.443773	0.70788	0.321507	1.55858
ebi-a-GCST90017105	finngen_R9_CD2_HODGKIN_LYMPHOMA_EXALLC	order Pasteurellales|| id:ebi-a-GCST90017105	Weighted mode	13	-0.0582321	0.418917	0.891751	-0.879309	0.762844	0.943431	0.41507	2.14437
ebi-a-GCST90017106	finngen_R9_CD2_HODGKIN_LYMPHOMA_EXALLC	order Rhodospirillales|| id:ebi-a-GCST90017106	Weighted mode	13	0.573844	0.34595	0.123055	-0.104219	1.25191	1.77508	0.901028	3.497
ebi-a-GCST90017107	finngen_R9_CD2_HODGKIN_LYMPHOMA_EXALLC	order Selenomonadales|| id:ebi-a-GCST90017107	Weighted mode	12	0.13375	0.658458	0.842746	-1.15683	1.42433	1.14311	0.314482	4.15506
ebi-a-GCST90017108	finngen_R9_CD2_HODGKIN_LYMPHOMA_EXALLC	order Verrucomicrobiales|| id:ebi-a-GCST90017108	Weighted mode	11	-0.33147	0.446049	0.474503	-1.20573	0.542786	0.717868	0.299475	1.72079
ebi-a-GCST90017109	finngen_R9_CD2_HODGKIN_LYMPHOMA_EXALLC	order Victivallales|| id:ebi-a-GCST90017109	Weighted mode	8	-0.31626	0.39238	0.446752	-1.08532	0.452804	0.72887	0.337792	1.57272
ebi-a-GCST90016924	finngen_R9_CD2_HODGKIN_LYMPHOMA_EXALLC	family Acidaminococcaceae|| id:ebi-a-GCST90016924	Weighted mode	7	-0.0301285	0.535261	0.95694	-1.07924	1.01898	0.970321	0.339853	2.77038
ebi-a-GCST90016925	finngen_R9_CD2_HODGKIN_LYMPHOMA_EXALLC	family Actinomycetaceae|| id:ebi-a-GCST90016925	Weighted mode	4	0.297345	0.372111	0.48266	-0.431993	1.02668	1.34628	0.649214	2.79179
ebi-a-GCST90016926	finngen_R9_CD2_HODGKIN_LYMPHOMA_EXALLC	family Alcaligenaceae|| id:ebi-a-GCST90016926	Weighted mode	11	-0.0944154	0.552901	0.867815	-1.1781	0.989271	0.909905	0.307862	2.68927
ebi-a-GCST90016927	finngen_R9_CD2_HODGKIN_LYMPHOMA_EXALLC	family Bacteroidaceae|| id:ebi-a-GCST90016927	Weighted mode	8	0.0334557	0.725805	0.964522	-1.38912	1.45603	1.03402	0.249294	4.28891
ebi-a-GCST90016928	finngen_R9_CD2_HODGKIN_LYMPHOMA_EXALLC	family Bacteroidales S24 7group|| id:ebi-a-GCST90016928	Weighted mode	8	-0.143477	0.439819	0.753796	-1.00552	0.718569	0.866341	0.365853	2.05149
ebi-a-GCST90016929	finngen_R9_CD2_HODGKIN_LYMPHOMA_EXALLC	family Bifidobacteriaceae|| id:ebi-a-GCST90016929	Weighted mode	11	0.42243	0.388907	0.30288	-0.339827	1.18469	1.52566	0.711893	3.26966
ebi-a-GCST90016931	finngen_R9_CD2_HODGKIN_LYMPHOMA_EXALLC	family Clostridiaceae1|| id:ebi-a-GCST90016931	Weighted mode	10	-0.759774	0.653044	0.27457	-2.03974	0.520192	0.467772	0.130063	1.68235
ebi-a-GCST90016932	finngen_R9_CD2_HODGKIN_LYMPHOMA_EXALLC	family Clostridiales vadin BB60 group|| id:ebi-a-GCST90016932	Weighted mode	15	0.712165	0.499374	0.175752	-0.266608	1.69094	2.0384	0.765973	5.42457
ebi-a-GCST90016933	finngen_R9_CD2_HODGKIN_LYMPHOMA_EXALLC	family Coriobacteriaceae|| id:ebi-a-GCST90016933	Weighted mode	14	0.0546216	0.681244	0.937316	-1.28062	1.38986	1.05614	0.277866	4.01429
ebi-a-GCST90016934	finngen_R9_CD2_HODGKIN_LYMPHOMA_EXALLC	family Defluviitaleaceae|| id:ebi-a-GCST90016934	Weighted mode	11	0.230137	0.421448	0.596994	-0.595901	1.05617	1.25877	0.551066	2.87535
ebi-a-GCST90016935	finngen_R9_CD2_HODGKIN_LYMPHOMA_EXALLC	family Desulfovibrionaceae|| id:ebi-a-GCST90016935	Weighted mode	9	-0.745835	0.552945	0.214323	-1.82961	0.337937	0.474338	0.160477	1.40205
ebi-a-GCST90016936	finngen_R9_CD2_HODGKIN_LYMPHOMA_EXALLC	family Enterobacteriaceae|| id:ebi-a-GCST90016936	Weighted mode	7	0.265762	0.672018	0.706175	-1.05139	1.58292	1.30442	0.34945	4.86914
ebi-a-GCST90016937	finngen_R9_CD2_HODGKIN_LYMPHOMA_EXALLC	family Erysipelotrichaceae|| id:ebi-a-GCST90016937	Weighted mode	13	0.391979	0.709999	0.591025	-0.999619	1.78358	1.47991	0.36802	5.9511
ebi-a-GCST90016938	finngen_R9_CD2_HODGKIN_LYMPHOMA_EXALLC	family Family XI|| id:ebi-a-GCST90016938	Weighted mode	8	0.0596476	0.310776	0.853245	-0.549473	0.668768	1.06146	0.577254	1.95183
ebi-a-GCST90016939	finngen_R9_CD2_HODGKIN_LYMPHOMA_EXALLC	family Family XIII|| id:ebi-a-GCST90016939	Weighted mode	7	0.51422	0.868642	0.575475	-1.18832	2.21676	1.67233	0.304734	9.17752
ebi-a-GCST90016940	finngen_R9_CD2_HODGKIN_LYMPHOMA_EXALLC	family Lachnospiraceae|| id:ebi-a-GCST90016940	Weighted mode	16	0.306732	0.755378	0.690429	-1.17381	1.78727	1.35898	0.309187	5.97314
ebi-a-GCST90016941	finngen_R9_CD2_HODGKIN_LYMPHOMA_EXALLC	family Lactobacillaceae|| id:ebi-a-GCST90016941	Weighted mode	8	-0.598939	0.335433	0.117336	-1.25639	0.05851	0.549394	0.28468	1.06026
ebi-a-GCST90016942	finngen_R9_CD2_HODGKIN_LYMPHOMA_EXALLC	family Methanobacteriaceae|| id:ebi-a-GCST90016942	Weighted mode	9	-0.229095	0.365316	0.54806	-0.945113	0.486924	0.795253	0.388636	1.6273
ebi-a-GCST90016943	finngen_R9_CD2_HODGKIN_LYMPHOMA_EXALLC	family Oxalobacteraceae|| id:ebi-a-GCST90016943	Weighted mode	14	-0.046522	0.319165	0.886346	-0.672085	0.579041	0.954544	0.510643	1.78433
ebi-a-GCST90016944	finngen_R9_CD2_HODGKIN_LYMPHOMA_EXALLC	family Pasteurellaceae|| id:ebi-a-GCST90016944	Weighted mode	13	-0.0582321	0.404173	0.887831	-0.850411	0.733947	0.943431	0.427239	2.08329
ebi-a-GCST90016945	finngen_R9_CD2_HODGKIN_LYMPHOMA_EXALLC	family Peptococcaceae|| id:ebi-a-GCST90016945	Weighted mode	9	-0.131953	0.596911	0.830584	-1.3019	1.03799	0.876382	0.272015	2.82355
ebi-a-GCST90016946	finngen_R9_CD2_HODGKIN_LYMPHOMA_EXALLC	family Peptostreptococcaceae|| id:ebi-a-GCST90016946	Weighted mode	13	0.37639	0.419215	0.386928	-0.445272	1.19805	1.45702	0.64065	3.31366
ebi-a-GCST90016947	finngen_R9_CD2_HODGKIN_LYMPHOMA_EXALLC	family Porphyromonadaceae|| id:ebi-a-GCST90016947	Weighted mode	9	0.166989	0.714887	0.821172	-1.23419	1.56817	1.18174	0.29107	4.79785
ebi-a-GCST90016948	finngen_R9_CD2_HODGKIN_LYMPHOMA_EXALLC	family Prevotellaceae|| id:ebi-a-GCST90016948	Weighted mode	16	0.305829	0.530219	0.572632	-0.733402	1.34506	1.35775	0.480273	3.83841
ebi-a-GCST90016949	finngen_R9_CD2_HODGKIN_LYMPHOMA_EXALLC	family Rhodospirillaceae|| id:ebi-a-GCST90016949	Weighted mode	14	0.487667	0.382354	0.224477	-0.261746	1.23708	1.62851	0.769706	3.44554
ebi-a-GCST90016950	finngen_R9_CD2_HODGKIN_LYMPHOMA_EXALLC	family Rikenellaceae|| id:ebi-a-GCST90016950	Weighted mode	16	-0.313926	0.595633	0.605869	-1.48137	0.853514	0.730573	0.227327	2.34788
ebi-a-GCST90016951	finngen_R9_CD2_HODGKIN_LYMPHOMA_EXALLC	family Ruminococcaceae|| id:ebi-a-GCST90016951	Weighted mode	10	-0.423187	0.432596	0.353512	-1.27108	0.424702	0.654956	0.280529	1.52913
ebi-a-GCST90016952	finngen_R9_CD2_HODGKIN_LYMPHOMA_EXALLC	family Streptococcaceae|| id:ebi-a-GCST90016952	Weighted mode	11	0.0698005	0.502765	0.892338	-0.91562	1.05522	1.07229	0.400268	2.87261
ebi-a-GCST90016956	finngen_R9_CD2_HODGKIN_LYMPHOMA_EXALLC	family Veillonellaceae|| id:ebi-a-GCST90016956	Weighted mode	18	0.0472904	0.387512	0.904301	-0.712232	0.806813	1.04843	0.490548	2.24076
ebi-a-GCST90016957	finngen_R9_CD2_HODGKIN_LYMPHOMA_EXALLC	family Verrucomicrobiaceae|| id:ebi-a-GCST90016957	Weighted mode	11	-0.331161	0.441593	0.470575	-1.19668	0.534361	0.718089	0.302195	1.70636
ebi-a-GCST90016958	finngen_R9_CD2_HODGKIN_LYMPHOMA_EXALLC	family Victivallaceae|| id:ebi-a-GCST90016958	Weighted mode	11	0.430181	0.376111	0.279363	-0.306996	1.16736	1.53754	0.735654	3.21349
ebi-a-GCST90016959	finngen_R9_CD2_HODGKIN_LYMPHOMA_EXALLC	genus Actinomycesgenus Actinomyces|| id:ebi-a-GCST90016959	Weighted mode	7	0.306579	0.520113	0.577067	-0.712842	1.326	1.35877	0.490249	3.76595
ebi-a-GCST90016960	finngen_R9_CD2_HODGKIN_LYMPHOMA_EXALLC	genus Adlercreutziagenus Adlercreutzia|| id:ebi-a-GCST90016960	Weighted mode	8	0.430847	0.633348	0.518193	-0.810514	1.67221	1.53856	0.444629	5.32391
ebi-a-GCST90016961	finngen_R9_CD2_HODGKIN_LYMPHOMA_EXALLC	genus Akkermansiagenus Akkermansia|| id:ebi-a-GCST90016961	Weighted mode	11	-0.334761	0.394565	0.416045	-1.10811	0.438586	0.715509	0.330183	1.55051
ebi-a-GCST90016962	finngen_R9_CD2_HODGKIN_LYMPHOMA_EXALLC	genus Alistipesgenus Alistipes|| id:ebi-a-GCST90016962	Weighted mode	12	-0.774377	0.721568	0.306167	-2.18865	0.639896	0.460991	0.112068	1.89628
ebi-a-GCST90016963	finngen_R9_CD2_HODGKIN_LYMPHOMA_EXALLC	genus Allisonellagenus Allisonella|| id:ebi-a-GCST90016963	Weighted mode	8	0.319161	0.307678	0.334085	-0.283888	0.92221	1.37597	0.752851	2.51484
ebi-a-GCST90016964	finngen_R9_CD2_HODGKIN_LYMPHOMA_EXALLC	genus Alloprevotellagenus Alloprevotella|| id:ebi-a-GCST90016964	Weighted mode	5	0.0706661	0.366402	0.856461	-0.647482	0.788814	1.07322	0.523362	2.20079
ebi-a-GCST90016965	finngen_R9_CD2_HODGKIN_LYMPHOMA_EXALLC	genus Anaerofilumgenus Anaerofilum|| id:ebi-a-GCST90016965	Weighted mode	10	-0.113353	0.362709	0.761767	-0.824264	0.597557	0.892835	0.438558	1.81767
ebi-a-GCST90016966	finngen_R9_CD2_HODGKIN_LYMPHOMA_EXALLC	genus Anaerostipesgenus Anaerostipes|| id:ebi-a-GCST90016966	Weighted mode	13	0.140674	0.654091	0.833326	-1.14134	1.42269	1.15105	0.31939	4.14827
ebi-a-GCST90016967	finngen_R9_CD2_HODGKIN_LYMPHOMA_EXALLC	genus Anaerotruncusgenus Anaerotruncus|| id:ebi-a-GCST90016967	Weighted mode	13	0.655817	0.747221	0.397352	-0.808736	2.12037	1.92672	0.445421	8.33423
ebi-a-GCST90016968	finngen_R9_CD2_HODGKIN_LYMPHOMA_EXALLC	genus Bacteroidesgenus Bacteroides|| id:ebi-a-GCST90016968	Weighted mode	8	0.0334557	0.68143	0.962214	-1.30215	1.36906	1.03402	0.271947	3.93165
ebi-a-GCST90016969	finngen_R9_CD2_HODGKIN_LYMPHOMA_EXALLC	genus Barnesiellagenus Barnesiella|| id:ebi-a-GCST90016969	Weighted mode	12	-0.660481	0.729791	0.384844	-2.09087	0.769909	0.516603	0.123579	2.15957
ebi-a-GCST90016970	finngen_R9_CD2_HODGKIN_LYMPHOMA_EXALLC	genus Bifidobacteriumgenus Bifidobacterium|| id:ebi-a-GCST90016970	Weighted mode	12	0.132247	0.362606	0.72224	-0.57846	0.842954	1.14139	0.560761	2.32322
ebi-a-GCST90016971	finngen_R9_CD2_HODGKIN_LYMPHOMA_EXALLC	genus Bilophilagenus Bilophila|| id:ebi-a-GCST90016971	Weighted mode	13	-0.538255	0.578116	0.370181	-1.67136	0.594853	0.583766	0.187991	1.81276
ebi-a-GCST90016973	finngen_R9_CD2_HODGKIN_LYMPHOMA_EXALLC	genus Butyricicoccusgenus Butyricicoccus|| id:ebi-a-GCST90016973	Weighted mode	8	-0.0813779	0.578386	0.892072	-1.21501	1.05226	0.921845	0.296706	2.86411
ebi-a-GCST90016974	finngen_R9_CD2_HODGKIN_LYMPHOMA_EXALLC	genus Butyricimonasgenus Butyricimonas|| id:ebi-a-GCST90016974	Weighted mode	13	-0.22263	0.467311	0.642342	-1.13856	0.693299	0.800411	0.32028	2.0003
ebi-a-GCST90016975	finngen_R9_CD2_HODGKIN_LYMPHOMA_EXALLC	genus Butyrivibriogenus Butyrivibrio|| id:ebi-a-GCST90016975	Weighted mode	15	0.0744818	0.258088	0.777123	-0.43137	0.580334	1.07733	0.649618	1.78663
ebi-a-GCST90016976	finngen_R9_CD2_HODGKIN_LYMPHOMA_EXALLC	genus Candidatus Soleaferreagenus Candidatus Soleaferrea|| id:ebi-a-GCST90016976	Weighted mode	9	-0.253661	0.437679	0.578163	-1.11151	0.60419	0.775954	0.329061	1.82977
ebi-a-GCST90016977	finngen_R9_CD2_HODGKIN_LYMPHOMA_EXALLC	genus Catenibacteriumgenus Catenibacterium|| id:ebi-a-GCST90016977	Weighted mode	4	-0.268117	0.434143	0.580565	-1.11904	0.582803	0.764818	0.326594	1.79105
ebi-a-GCST90016978	finngen_R9_CD2_HODGKIN_LYMPHOMA_EXALLC	genus Christensenellaceae R 7groupgenus Christensenellaceae R 7group|| id:ebi-a-GCST90016978	Weighted mode	8	-0.0666908	0.705163	0.927303	-1.44881	1.31543	0.935484	0.234849	3.72635
ebi-a-GCST90016979	finngen_R9_CD2_HODGKIN_LYMPHOMA_EXALLC	genus Clostridium innocuum groupgenus Clostridium innocuum group|| id:ebi-a-GCST90016979	Weighted mode	8	-0.0480838	0.376634	0.902003	-0.786287	0.690119	0.953054	0.455533	1.99395
ebi-a-GCST90016980	finngen_R9_CD2_HODGKIN_LYMPHOMA_EXALLC	genus Clostridium sensustricto1genus Clostridium sensustricto1|| id:ebi-a-GCST90016980	Weighted mode	6	-0.345491	0.643822	0.614534	-1.60738	0.916401	0.707873	0.200411	2.50028
ebi-a-GCST90016981	finngen_R9_CD2_HODGKIN_LYMPHOMA_EXALLC	genus Collinsellagenus Collinsella|| id:ebi-a-GCST90016981	Weighted mode	9	-0.331151	0.575738	0.580984	-1.4596	0.797296	0.718097	0.23233	2.21953
ebi-a-GCST90016982	finngen_R9_CD2_HODGKIN_LYMPHOMA_EXALLC	genus Coprobactergenus Coprobacter|| id:ebi-a-GCST90016982	Weighted mode	11	0.13059	0.528122	0.8097	-0.904529	1.16571	1.1395	0.404732	3.2082
ebi-a-GCST90016983	finngen_R9_CD2_HODGKIN_LYMPHOMA_EXALLC	genus Coprococcus1genus Coprococcus1|| id:ebi-a-GCST90016983	Weighted mode	11	0.178948	0.47281	0.712987	-0.747759	1.10565	1.19596	0.473426	3.0212
ebi-a-GCST90016984	finngen_R9_CD2_HODGKIN_LYMPHOMA_EXALLC	genus Coprococcus2genus Coprococcus2|| id:ebi-a-GCST90016984	Weighted mode	8	-0.754781	0.710848	0.323579	-2.14804	0.638481	0.470113	0.116712	1.8936
ebi-a-GCST90016985	finngen_R9_CD2_HODGKIN_LYMPHOMA_EXALLC	genus Coprococcus3genus Coprococcus3|| id:ebi-a-GCST90016985	Weighted mode	8	0.563833	0.676698	0.432232	-0.762495	1.89016	1.7574	0.466501	6.62044
ebi-a-GCST90016986	finngen_R9_CD2_HODGKIN_LYMPHOMA_EXALLC	genus Defluviitaleaceae UCG011genus Defluviitaleaceae UCG011|| id:ebi-a-GCST90016986	Weighted mode	9	0.320369	0.461273	0.507013	-0.583726	1.22446	1.37764	0.557816	3.40234
ebi-a-GCST90016987	finngen_R9_CD2_HODGKIN_LYMPHOMA_EXALLC	genus Desulfovibriogenus Desulfovibrio|| id:ebi-a-GCST90016987	Weighted mode	9	-0.48331	0.488532	0.351486	-1.44083	0.474213	0.616739	0.236731	1.60675
ebi-a-GCST90016988	finngen_R9_CD2_HODGKIN_LYMPHOMA_EXALLC	genus Dialistergenus Dialister|| id:ebi-a-GCST90016988	Weighted mode	11	0.132328	0.643415	0.841178	-1.12876	1.39342	1.14148	0.323433	4.02861
ebi-a-GCST90016989	finngen_R9_CD2_HODGKIN_LYMPHOMA_EXALLC	genus Doreagenus Dorea|| id:ebi-a-GCST90016989	Weighted mode	10	-0.327465	0.624275	0.612567	-1.55104	0.896114	0.720748	0.212026	2.45006
ebi-a-GCST90016990	finngen_R9_CD2_HODGKIN_LYMPHOMA_EXALLC	genus Eggerthellagenus Eggerthella|| id:ebi-a-GCST90016990	Weighted mode	9	0.0442234	0.398733	0.91442	-0.737293	0.82574	1.04522	0.478407	2.28357
ebi-a-GCST90016991	finngen_R9_CD2_HODGKIN_LYMPHOMA_EXALLC	genus Eisenbergiellagenus Eisenbergiella|| id:ebi-a-GCST90016991	Weighted mode	11	0.40766	0.474277	0.410175	-0.521923	1.33724	1.5033	0.593379	3.80853
ebi-a-GCST90016992	finngen_R9_CD2_HODGKIN_LYMPHOMA_EXALLC	genus Enterorhabdusgenus Enterorhabdus|| id:ebi-a-GCST90016992	Weighted mode	6	0.783082	0.516394	0.18985	-0.22905	1.79521	2.18821	0.795289	6.02077
ebi-a-GCST90016993	finngen_R9_CD2_HODGKIN_LYMPHOMA_EXALLC	genus Erysipelatoclostridiumgenus Erysipelatoclostridium|| id:ebi-a-GCST90016993	Weighted mode	15	-0.108739	0.438979	0.807956	-0.969137	0.75166	0.896965	0.37941	2.12052
ebi-a-GCST90016995	finngen_R9_CD2_HODGKIN_LYMPHOMA_EXALLC	genus Escherichia Shigellagenus Escherichia Shigella|| id:ebi-a-GCST90016995	Weighted mode	10	0.655538	0.582923	0.289868	-0.48699	1.79807	1.92618	0.614473	6.03796
ebi-a-GCST90016996	finngen_R9_CD2_HODGKIN_LYMPHOMA_EXALLC	genus Eubacterium brachy groupgenus Eubacterium brachy group|| id:ebi-a-GCST90016996	Weighted mode	10	0.507012	0.302075	0.127572	-0.0850552	1.09908	1.66032	0.918462	3.0014
ebi-a-GCST90016997	finngen_R9_CD2_HODGKIN_LYMPHOMA_EXALLC	genus Eubacterium coprostanoligenes groupgenus Eubacterium coprostanoligenes group|| id:ebi-a-GCST90016997	Weighted mode	12	-0.373916	0.699042	0.603366	-1.74404	0.996207	0.688035	0.174813	2.70799
ebi-a-GCST90016998	finngen_R9_CD2_HODGKIN_LYMPHOMA_EXALLC	genus Eubacterium eligens groupgenus Eubacterium eligens group|| id:ebi-a-GCST90016998	Weighted mode	6	0.0361761	0.597031	0.95403	-1.134	1.20636	1.03684	0.321742	3.34129
ebi-a-GCST90016999	finngen_R9_CD2_HODGKIN_LYMPHOMA_EXALLC	genus Eubacterium fissicatena groupgenus Eubacterium fissicatena group|| id:ebi-a-GCST90016999	Weighted mode	9	0.115171	0.332291	0.737835	-0.536119	0.76646	1.12206	0.585014	2.15213
ebi-a-GCST90017000	finngen_R9_CD2_HODGKIN_LYMPHOMA_EXALLC	genus Eubacterium hallii groupgenus Eubacterium hallii group|| id:ebi-a-GCST90017000	Weighted mode	14	-0.295963	0.429265	0.502653	-1.13732	0.545396	0.743815	0.320677	1.72529
ebi-a-GCST90017001	finngen_R9_CD2_HODGKIN_LYMPHOMA_EXALLC	genus Eubacterium nodatum groupgenus Eubacterium nodatum group|| id:ebi-a-GCST90017001	Weighted mode	11	-0.014602	0.283137	0.959885	-0.56955	0.540346	0.985504	0.56578	1.7166
ebi-a-GCST90017002	finngen_R9_CD2_HODGKIN_LYMPHOMA_EXALLC	genus Eubacterium oxidoreducens groupgenus Eubacterium oxidoreducens group|| id:ebi-a-GCST90017002	Weighted mode	5	-0.114056	0.448545	0.811815	-0.993205	0.765092	0.892208	0.370388	2.14919
ebi-a-GCST90017003	finngen_R9_CD2_HODGKIN_LYMPHOMA_EXALLC	genus Eubacterium rectale groupgenus Eubacterium rectale group|| id:ebi-a-GCST90017003	Weighted mode	8	0.0365677	0.629706	0.955315	-1.19766	1.27079	1.03724	0.301901	3.56367
ebi-a-GCST90017004	finngen_R9_CD2_HODGKIN_LYMPHOMA_EXALLC	genus Eubacterium ruminantium groupgenus Eubacterium ruminantium group|| id:ebi-a-GCST90017004	Weighted mode	18	-0.0364688	0.331302	0.913637	-0.68582	0.612882	0.964188	0.503677	1.84574
ebi-a-GCST90017005	finngen_R9_CD2_HODGKIN_LYMPHOMA_EXALLC	genus Eubacterium ventriosum groupgenus Eubacterium ventriosum group|| id:ebi-a-GCST90017005	Weighted mode	15	0.499577	0.548915	0.378164	-0.576296	1.57545	1.64802	0.561976	4.83291
ebi-a-GCST90017006	finngen_R9_CD2_HODGKIN_LYMPHOMA_EXALLC	genus Eubacterium xylanophilum groupgenus Eubacterium xylanophilum group|| id:ebi-a-GCST90017006	Weighted mode	9	-0.223195	0.459532	0.640202	-1.12388	0.677487	0.799959	0.325017	1.96892
ebi-a-GCST90017007	finngen_R9_CD2_HODGKIN_LYMPHOMA_EXALLC	genus Faecalibacteriumgenus Faecalibacterium|| id:ebi-a-GCST90017007	Weighted mode	10	-0.0272399	0.385156	0.945164	-0.782146	0.727666	0.973128	0.457423	2.07024
ebi-a-GCST90017008	finngen_R9_CD2_HODGKIN_LYMPHOMA_EXALLC	genus Family XIII AD3011 groupgenus Family XIII AD3011 group|| id:ebi-a-GCST90017008	Weighted mode	13	-0.470709	0.564158	0.42038	-1.57646	0.635041	0.624559	0.206706	1.8871
ebi-a-GCST90017009	finngen_R9_CD2_HODGKIN_LYMPHOMA_EXALLC	genus Family XIII UCG001genus Family XIII UCG001|| id:ebi-a-GCST90017009	Weighted mode	8	-0.0305852	0.622461	0.962184	-1.25061	1.18944	0.969878	0.286331	3.28523
ebi-a-GCST90017010	finngen_R9_CD2_HODGKIN_LYMPHOMA_EXALLC	genus Flavonifractorgenus Flavonifractor|| id:ebi-a-GCST90017010	Weighted mode	5	0.0493389	0.620991	0.940489	-1.1678	1.26648	1.05058	0.31105	3.54834
ebi-a-GCST90017011	finngen_R9_CD2_HODGKIN_LYMPHOMA_EXALLC	genus Fusicatenibactergenus Fusicatenibacter|| id:ebi-a-GCST90017011	Weighted mode	18	-0.741012	0.637558	0.261185	-1.99063	0.508601	0.476631	0.13661	1.66296
ebi-a-GCST90017012	finngen_R9_CD2_HODGKIN_LYMPHOMA_EXALLC	genus Gordonibactergenus Gordonibacter|| id:ebi-a-GCST90017012	Weighted mode	11	0.198766	0.290007	0.508678	-0.369648	0.76718	1.2199	0.690978	2.15368
ebi-a-GCST90017013	finngen_R9_CD2_HODGKIN_LYMPHOMA_EXALLC	genus Haemophilusgenus Haemophilus|| id:ebi-a-GCST90017013	Weighted mode	9	-0.0568914	0.361406	0.878817	-0.765246	0.651463	0.944697	0.465219	1.91835
ebi-a-GCST90017014	finngen_R9_CD2_HODGKIN_LYMPHOMA_EXALLC	genus Holdemanellagenus Holdemanella|| id:ebi-a-GCST90017014	Weighted mode	11	0.120349	0.383873	0.760333	-0.632042	0.87274	1.12789	0.531505	2.39346
ebi-a-GCST90017015	finngen_R9_CD2_HODGKIN_LYMPHOMA_EXALLC	genus Holdemaniagenus Holdemania|| id:ebi-a-GCST90017015	Weighted mode	14	0.684001	0.679809	0.332697	-0.648424	2.01643	1.98179	0.522869	7.51143
ebi-a-GCST90017016	finngen_R9_CD2_HODGKIN_LYMPHOMA_EXALLC	genus Howardellagenus Howardella|| id:ebi-a-GCST90017016	Weighted mode	9	-0.0685205	0.264301	0.801987	-0.58655	0.449509	0.933774	0.556243	1.56754
ebi-a-GCST90017017	finngen_R9_CD2_HODGKIN_LYMPHOMA_EXALLC	genus Hungatellagenus Hungatella|| id:ebi-a-GCST90017017	Weighted mode	5	-0.088741	0.423342	0.844208	-0.918491	0.741009	0.915083	0.399121	2.09805
ebi-a-GCST90017018	finngen_R9_CD2_HODGKIN_LYMPHOMA_EXALLC	genus Intestinibactergenus Intestinibacter|| id:ebi-a-GCST90017018	Weighted mode	15	0.113119	0.560231	0.842887	-0.984933	1.21117	1.11977	0.373464	3.35742
ebi-a-GCST90017019	finngen_R9_CD2_HODGKIN_LYMPHOMA_EXALLC	genus Intestinimonasgenus Intestinimonas|| id:ebi-a-GCST90017019	Weighted mode	16	-0.565852	0.427066	0.20501	-1.4029	0.271197	0.567876	0.245883	1.31153
ebi-a-GCST90017020	finngen_R9_CD2_HODGKIN_LYMPHOMA_EXALLC	genus Lachnoclostridiumgenus Lachnoclostridium|| id:ebi-a-GCST90017020	Weighted mode	13	0.638806	0.564978	0.280285	-0.468552	1.74616	1.89422	0.625908	5.73257
ebi-a-GCST90017021	finngen_R9_CD2_HODGKIN_LYMPHOMA_EXALLC	genus Lachnospiraceae FCS020 groupgenus Lachnospiraceae FCS020 group|| id:ebi-a-GCST90017021	Weighted mode	12	0.599764	0.550477	0.299211	-0.479172	1.6787	1.82169	0.619296	5.35858
ebi-a-GCST90017022	finngen_R9_CD2_HODGKIN_LYMPHOMA_EXALLC	genus Lachnospiraceae NC2004 groupgenus Lachnospiraceae NC2004 group|| id:ebi-a-GCST90017022	Weighted mode	9	-0.0920897	0.374766	0.812081	-0.82663	0.642451	0.912023	0.437521	1.90113
ebi-a-GCST90017023	finngen_R9_CD2_HODGKIN_LYMPHOMA_EXALLC	genus Lachnospiraceae ND3007 groupgenus Lachnospiraceae ND3007 group|| id:ebi-a-GCST90017023	Weighted mode	3	-0.775545	0.898317	0.47895	-2.53625	0.985156	0.460453	0.079163	2.67823
ebi-a-GCST90017024	finngen_R9_CD2_HODGKIN_LYMPHOMA_EXALLC	genus Lachnospiraceae NK4A136 groupgenus Lachnospiraceae NK4A136 group|| id:ebi-a-GCST90017024	Weighted mode	15	0.0884066	0.35926	0.809192	-0.615743	0.792556	1.09243	0.54024	2.20904
ebi-a-GCST90017025	finngen_R9_CD2_HODGKIN_LYMPHOMA_EXALLC	genus Lachnospiraceae UCG001genus Lachnospiraceae UCG001|| id:ebi-a-GCST90017025	Weighted mode	13	0.292636	0.499385	0.568738	-0.686159	1.27143	1.33996	0.503506	3.56595
ebi-a-GCST90017026	finngen_R9_CD2_HODGKIN_LYMPHOMA_EXALLC	genus Lachnospiraceae UCG004genus Lachnospiraceae UCG004|| id:ebi-a-GCST90017026	Weighted mode	12	0.0320642	0.683911	0.963446	-1.3084	1.37253	1.03258	0.270252	3.94532
ebi-a-GCST90017027	finngen_R9_CD2_HODGKIN_LYMPHOMA_EXALLC	genus Lachnospiraceae UCG008genus Lachnospiraceae UCG008|| id:ebi-a-GCST90017027	Weighted mode	10	0.117397	0.461143	0.804771	-0.786444	1.02124	1.12457	0.455462	2.77663
ebi-a-GCST90017028	finngen_R9_CD2_HODGKIN_LYMPHOMA_EXALLC	genus Lachnospiraceae UCG010genus Lachnospiraceae UCG010|| id:ebi-a-GCST90017028	Weighted mode	10	-0.270931	0.596294	0.660331	-1.43967	0.897805	0.762669	0.237006	2.45421
ebi-a-GCST90017030	finngen_R9_CD2_HODGKIN_LYMPHOMA_EXALLC	genus Lactobacillusgenus Lactobacillus|| id:ebi-a-GCST90017030	Weighted mode	8	-0.560467	0.328251	0.1315	-1.20384	0.0829052	0.570943	0.30004	1.08644
ebi-a-GCST90017031	finngen_R9_CD2_HODGKIN_LYMPHOMA_EXALLC	genus Lactococcusgenus Lactococcus|| id:ebi-a-GCST90017031	Weighted mode	8	-0.282777	0.308855	0.390345	-0.888133	0.322579	0.753688	0.411423	1.38068
ebi-a-GCST90017032	finngen_R9_CD2_HODGKIN_LYMPHOMA_EXALLC	genus Marvinbryantiagenus Marvinbryantia|| id:ebi-a-GCST90017032	Weighted mode	10	0.254294	0.448981	0.58498	-0.625708	1.1343	1.28955	0.534883	3.10898
ebi-a-GCST90017033	finngen_R9_CD2_HODGKIN_LYMPHOMA_EXALLC	genus Methanobrevibactergenus Methanobrevibacter|| id:ebi-a-GCST90017033	Weighted mode	6	0.264703	0.36869	0.504922	-0.457929	0.987335	1.30304	0.632592	2.68407
ebi-a-GCST90017034	finngen_R9_CD2_HODGKIN_LYMPHOMA_EXALLC	genus Odoribactergenus Odoribacter|| id:ebi-a-GCST90017034	Weighted mode	7	-0.243997	0.545134	0.670154	-1.31246	0.824466	0.78349	0.269157	2.28066
ebi-a-GCST90017035	finngen_R9_CD2_HODGKIN_LYMPHOMA_EXALLC	genus Olsenellagenus Olsenella|| id:ebi-a-GCST90017035	Weighted mode	10	0.498958	0.528517	0.369785	-0.536936	1.53485	1.647	0.584537	4.64064
ebi-a-GCST90017036	finngen_R9_CD2_HODGKIN_LYMPHOMA_EXALLC	genus Oscillibactergenus Oscillibacter|| id:ebi-a-GCST90017036	Weighted mode	13	0.0949038	0.428225	0.828335	-0.744417	0.934225	1.09955	0.475011	2.54524
ebi-a-GCST90017037	finngen_R9_CD2_HODGKIN_LYMPHOMA_EXALLC	genus Oscillospiragenus Oscillospira|| id:ebi-a-GCST90017037	Weighted mode	8	0.909515	0.623515	0.188014	-0.312575	2.1316	2.48312	0.731561	8.42838
ebi-a-GCST90017038	finngen_R9_CD2_HODGKIN_LYMPHOMA_EXALLC	genus Oxalobactergenus Oxalobacter|| id:ebi-a-GCST90017038	Weighted mode	11	-0.0471608	0.29336	0.875483	-0.622146	0.527824	0.953934	0.536791	1.69524
ebi-a-GCST90017039	finngen_R9_CD2_HODGKIN_LYMPHOMA_EXALLC	genus Parabacteroidesgenus Parabacteroides|| id:ebi-a-GCST90017039	Weighted mode	5	-0.598692	0.741616	0.464771	-2.05226	0.854876	0.54953	0.128444	2.35108
ebi-a-GCST90017040	finngen_R9_CD2_HODGKIN_LYMPHOMA_EXALLC	genus Paraprevotellagenus Paraprevotella|| id:ebi-a-GCST90017040	Weighted mode	13	0.145251	0.382492	0.710767	-0.604433	0.894935	1.15633	0.546384	2.44718
ebi-a-GCST90017041	finngen_R9_CD2_HODGKIN_LYMPHOMA_EXALLC	genus Parasutterellagenus Parasutterella|| id:ebi-a-GCST90017041	Weighted mode	14	-0.0304208	0.389046	0.938865	-0.792952	0.73211	0.970037	0.452507	2.07946
ebi-a-GCST90017042	finngen_R9_CD2_HODGKIN_LYMPHOMA_EXALLC	genus Peptococcusgenus Peptococcus|| id:ebi-a-GCST90017042	Weighted mode	12	-0.134069	0.279044	0.640314	-0.680995	0.412857	0.87453	0.506113	1.51113
ebi-a-GCST90017043	finngen_R9_CD2_HODGKIN_LYMPHOMA_EXALLC	genus Phascolarctobacteriumgenus Phascolarctobacterium|| id:ebi-a-GCST90017043	Weighted mode	7	-0.173585	0.517514	0.748725	-1.18791	0.840743	0.840646	0.304857	2.31809
ebi-a-GCST90017044	finngen_R9_CD2_HODGKIN_LYMPHOMA_EXALLC	genus Prevotella7genus Prevotella7|| id:ebi-a-GCST90017044	Weighted mode	11	-0.00755407	0.289274	0.97968	-0.574532	0.559424	0.992474	0.562968	1.74966
ebi-a-GCST90017045	finngen_R9_CD2_HODGKIN_LYMPHOMA_EXALLC	genus Prevotella9genus Prevotella9|| id:ebi-a-GCST90017045	Weighted mode	15	-0.396855	0.390971	0.327304	-1.16316	0.369448	0.672432	0.312498	1.44694
ebi-a-GCST90017046	finngen_R9_CD2_HODGKIN_LYMPHOMA_EXALLC	genus Rikenellaceae RC9 gut groupgenus Rikenellaceae RC9 gut group|| id:ebi-a-GCST90017046	Weighted mode	11	-0.0316201	0.279371	0.912125	-0.579188	0.515948	0.968875	0.560353	1.67523
ebi-a-GCST90017047	finngen_R9_CD2_HODGKIN_LYMPHOMA_EXALLC	genus Romboutsiagenus Romboutsia|| id:ebi-a-GCST90017047	Weighted mode	13	-0.225977	0.541061	0.683574	-1.28646	0.834502	0.797736	0.276248	2.30367
ebi-a-GCST90017048	finngen_R9_CD2_HODGKIN_LYMPHOMA_EXALLC	genus Roseburiagenus Roseburia|| id:ebi-a-GCST90017048	Weighted mode	13	0.542003	0.831047	0.526572	-1.08685	2.17086	1.71945	0.337278	8.76578
ebi-a-GCST90017049	finngen_R9_CD2_HODGKIN_LYMPHOMA_EXALLC	genus Ruminiclostridium5genus Ruminiclostridium5|| id:ebi-a-GCST90017049	Weighted mode	11	0.1722	0.691633	0.808419	-1.1834	1.5278	1.18791	0.306235	4.60803
ebi-a-GCST90017050	finngen_R9_CD2_HODGKIN_LYMPHOMA_EXALLC	genus Ruminiclostridium6genus Ruminiclostridium6|| id:ebi-a-GCST90017050	Weighted mode	15	0.0211863	0.566721	0.970707	-1.08959	1.13196	1.02141	0.336356	3.10173
ebi-a-GCST90017051	finngen_R9_CD2_HODGKIN_LYMPHOMA_EXALLC	genus Ruminiclostridium9genus Ruminiclostridium9|| id:ebi-a-GCST90017051	Weighted mode	8	-0.268126	0.828884	0.755783	-1.89274	1.35649	0.764812	0.150659	3.88253
ebi-a-GCST90017052	finngen_R9_CD2_HODGKIN_LYMPHOMA_EXALLC	genus Ruminococcaceae NK4A214 groupgenus Ruminococcaceae NK4A214 group|| id:ebi-a-GCST90017052	Weighted mode	13	-0.658705	0.517756	0.227391	-1.67351	0.356096	0.517521	0.187588	1.42774
ebi-a-GCST90017053	finngen_R9_CD2_HODGKIN_LYMPHOMA_EXALLC	genus Ruminococcaceae UCG002genus Ruminococcaceae UCG002|| id:ebi-a-GCST90017053	Weighted mode	20	-0.281862	0.376098	0.462773	-1.01901	0.45529	0.754378	0.360951	1.57663
ebi-a-GCST90017054	finngen_R9_CD2_HODGKIN_LYMPHOMA_EXALLC	genus Ruminococcaceae UCG003genus Ruminococcaceae UCG003|| id:ebi-a-GCST90017054	Weighted mode	12	0.413415	0.453628	0.381648	-0.475697	1.30253	1.51197	0.621452	3.67858
ebi-a-GCST90017055	finngen_R9_CD2_HODGKIN_LYMPHOMA_EXALLC	genus Ruminococcaceae UCG004genus Ruminococcaceae UCG004|| id:ebi-a-GCST90017055	Weighted mode	11	-0.0330557	0.582916	0.955895	-1.17557	1.10946	0.967485	0.308643	3.03272
ebi-a-GCST90017056	finngen_R9_CD2_HODGKIN_LYMPHOMA_EXALLC	genus Ruminococcaceae UCG005genus Ruminococcaceae UCG005|| id:ebi-a-GCST90017056	Weighted mode	14	-0.520874	0.405948	0.221859	-1.31653	0.274785	0.594001	0.268063	1.31625
ebi-a-GCST90017057	finngen_R9_CD2_HODGKIN_LYMPHOMA_EXALLC	genus Ruminococcaceae UCG009genus Ruminococcaceae UCG009|| id:ebi-a-GCST90017057	Weighted mode	11	0.110155	0.348552	0.758472	-0.573007	0.793317	1.11645	0.563828	2.21072
ebi-a-GCST90017058	finngen_R9_CD2_HODGKIN_LYMPHOMA_EXALLC	genus Ruminococcaceae UCG010genus Ruminococcaceae UCG010|| id:ebi-a-GCST90017058	Weighted mode	6	-0.326001	0.556216	0.583263	-1.41618	0.764182	0.721804	0.242638	2.14724
ebi-a-GCST90017059	finngen_R9_CD2_HODGKIN_LYMPHOMA_EXALLC	genus Ruminococcaceae UCG011genus Ruminococcaceae UCG011|| id:ebi-a-GCST90017059	Weighted mode	8	0.187854	0.437564	0.680596	-0.669772	1.04548	1.20666	0.511825	2.84476
ebi-a-GCST90017060	finngen_R9_CD2_HODGKIN_LYMPHOMA_EXALLC	genus Ruminococcaceae UCG013genus Ruminococcaceae UCG013|| id:ebi-a-GCST90017060	Weighted mode	11	0.251119	0.530901	0.646365	-0.789448	1.29169	1.28546	0.454095	3.63891
ebi-a-GCST90017061	finngen_R9_CD2_HODGKIN_LYMPHOMA_EXALLC	genus Ruminococcaceae UCG014genus Ruminococcaceae UCG014|| id:ebi-a-GCST90017061	Weighted mode	10	-0.426771	0.392577	0.305247	-1.19622	0.342679	0.652613	0.302335	1.40872
ebi-a-GCST90017062	finngen_R9_CD2_HODGKIN_LYMPHOMA_EXALLC	genus Ruminococcus1genus Ruminococcus1|| id:ebi-a-GCST90017062	Weighted mode	10	0.681156	0.704087	0.358605	-0.698855	2.06117	1.97616	0.497154	7.85513
ebi-a-GCST90017063	finngen_R9_CD2_HODGKIN_LYMPHOMA_EXALLC	genus Ruminococcus2genus Ruminococcus2|| id:ebi-a-GCST90017063	Weighted mode	15	-0.0355137	0.39232	0.929155	-0.804461	0.733433	0.965109	0.447329	2.08222
ebi-a-GCST90017064	finngen_R9_CD2_HODGKIN_LYMPHOMA_EXALLC	genus Ruminococcus gauvreauii groupgenus Ruminococcus gauvreauii group|| id:ebi-a-GCST90017064	Weighted mode	11	-0.115556	0.53101	0.832105	-1.15634	0.925224	0.890871	0.314637	2.52243
ebi-a-GCST90017065	finngen_R9_CD2_HODGKIN_LYMPHOMA_EXALLC	genus Ruminococcus gnavus groupgenus Ruminococcus gnavus group|| id:ebi-a-GCST90017065	Weighted mode	11	-0.188355	0.387308	0.637222	-0.947479	0.570768	0.82832	0.387717	1.76963
ebi-a-GCST90017066	finngen_R9_CD2_HODGKIN_LYMPHOMA_EXALLC	genus Ruminococcus torques groupgenus Ruminococcus torques group|| id:ebi-a-GCST90017066	Weighted mode	7	-0.565885	0.760565	0.484964	-2.05659	0.924822	0.567857	0.127889	2.52142
ebi-a-GCST90017067	finngen_R9_CD2_HODGKIN_LYMPHOMA_EXALLC	genus Sellimonasgenus Sellimonas|| id:ebi-a-GCST90017067	Weighted mode	9	0.418969	0.309621	0.212995	-0.187887	1.02583	1.52039	0.828708	2.7894
ebi-a-GCST90017068	finngen_R9_CD2_HODGKIN_LYMPHOMA_EXALLC	genus Senegalimassiliagenus Senegalimassilia|| id:ebi-a-GCST90017068	Weighted mode	5	-0.726526	0.408559	0.149987	-1.5273	0.07425	0.483586	0.21712	1.07708
ebi-a-GCST90017069	finngen_R9_CD2_HODGKIN_LYMPHOMA_EXALLC	genus Slackiagenus Slackia|| id:ebi-a-GCST90017069	Weighted mode	6	-0.416018	0.457275	0.404662	-1.31228	0.480241	0.659668	0.269206	1.61646
ebi-a-GCST90017070	finngen_R9_CD2_HODGKIN_LYMPHOMA_EXALLC	genus Streptococcusgenus Streptococcus|| id:ebi-a-GCST90017070	Weighted mode	12	0.171997	0.513542	0.743983	-0.834546	1.17854	1.18767	0.434072	3.24963
ebi-a-GCST90017071	finngen_R9_CD2_HODGKIN_LYMPHOMA_EXALLC	genus Subdoligranulumgenus Subdoligranulum|| id:ebi-a-GCST90017071	Weighted mode	10	0.527896	0.662748	0.446228	-0.771091	1.82688	1.69536	0.462508	6.21448
ebi-a-GCST90017072	finngen_R9_CD2_HODGKIN_LYMPHOMA_EXALLC	genus Sutterellagenus Sutterella|| id:ebi-a-GCST90017072	Weighted mode	12	-0.265427	0.513559	0.615501	-1.272	0.741149	0.766878	0.28027	2.09834
ebi-a-GCST90017073	finngen_R9_CD2_HODGKIN_LYMPHOMA_EXALLC	genus Terrisporobactergenus Terrisporobacter|| id:ebi-a-GCST90017073	Weighted mode	5	0.270312	0.470195	0.596151	-0.651269	1.19189	1.31037	0.521384	3.29331
ebi-a-GCST90017074	finngen_R9_CD2_HODGKIN_LYMPHOMA_EXALLC	genus Turicibactergenus Turicibacter|| id:ebi-a-GCST90017074	Weighted mode	9	-0.479478	0.592929	0.442093	-1.64162	0.682663	0.619106	0.193666	1.97914
ebi-a-GCST90017075	finngen_R9_CD2_HODGKIN_LYMPHOMA_EXALLC	genus Tyzzerella3genus Tyzzerella3|| id:ebi-a-GCST90017075	Weighted mode	12	0.226656	0.493736	0.655127	-0.741066	1.19438	1.2544	0.476606	3.3015
ebi-a-GCST90017088	finngen_R9_CD2_HODGKIN_LYMPHOMA_EXALLC	genus Veillonellagenus Veillonella|| id:ebi-a-GCST90017088	Weighted mode	5	0.0222272	0.539924	0.969135	-1.03602	1.08048	1.02248	0.354863	2.94609
ebi-a-GCST90017089	finngen_R9_CD2_HODGKIN_LYMPHOMA_EXALLC	genus Victivallisgenus Victivallis|| id:ebi-a-GCST90017089	Weighted mode	10	-0.116509	0.39688	0.775749	-0.894394	0.661375	0.890022	0.408855	1.93746
ebi-a-GCST90016994	finngen_R9_CD2_HODGKIN_LYMPHOMA_EXALLC	genus ErysipelotrichaceaeUCG003genus ErysipelotrichaceaeUCG003|| id:ebi-a-GCST90016994	Inverse variance weighted	16	-0.116305	0.219777	0.596671	-0.547068	0.314459	0.890204	0.578644	1.36952
ebi-a-GCST90016994	finngen_R9_CD2_HODGKIN_LYMPHOMA_EXALLC	genus ErysipelotrichaceaeUCG003genus ErysipelotrichaceaeUCG003|| id:ebi-a-GCST90016994	MR Egger	16	-0.503901	0.601221	0.416039	-1.68229	0.674493	0.604169	0.185947	1.96304
ebi-a-GCST90016994	finngen_R9_CD2_HODGKIN_LYMPHOMA_EXALLC	genus ErysipelotrichaceaeUCG003genus ErysipelotrichaceaeUCG003|| id:ebi-a-GCST90016994	Weighted median	16	-0.0219555	0.303444	0.94232	-0.616706	0.572795	0.978284	0.539719	1.77322
ebi-a-GCST90016994	finngen_R9_CD2_HODGKIN_LYMPHOMA_EXALLC	genus ErysipelotrichaceaeUCG003genus ErysipelotrichaceaeUCG003|| id:ebi-a-GCST90016994	Weighted mode	16	0.122617	0.485154	0.803902	-0.828286	1.07352	1.13045	0.436797	2.92566
ebi-a-GCST90016930	finngen_R9_CD2_HODGKIN_LYMPHOMA_EXALLC	family Christensenellaceaefamily Christensenellaceae|| id:ebi-a-GCST90016930	Inverse variance weighted	11	0.362033	0.232165	0.118907	-0.0930108	0.817076	1.43625	0.911184	2.26387
ebi-a-GCST90016930	finngen_R9_CD2_HODGKIN_LYMPHOMA_EXALLC	family Christensenellaceaefamily Christensenellaceae|| id:ebi-a-GCST90016930	MR Egger	11	0.760021	0.451589	0.126667	-0.125093	1.64514	2.13832	0.882415	5.18171
ebi-a-GCST90016930	finngen_R9_CD2_HODGKIN_LYMPHOMA_EXALLC	family Christensenellaceaefamily Christensenellaceae|| id:ebi-a-GCST90016930	Weighted median	11	0.560984	0.329724	0.088873	-0.0852756	1.20724	1.7524	0.918259	3.34425
ebi-a-GCST90016930	finngen_R9_CD2_HODGKIN_LYMPHOMA_EXALLC	family Christensenellaceaefamily Christensenellaceae|| id:ebi-a-GCST90016930	Weighted mode	11	0.69022	0.413892	0.126352	-0.121007	1.50145	1.99415	0.886027	4.48818
ebi-a-GCST90016972	finngen_R9_CD2_HODGKIN_LYMPHOMA_EXALLC	genus Blautiagenus Blautia || id:ebi-a-GCST90016972		12	0.494278	0.329571	0.133676	-0.15168	1.14024	1.63931	0.859263	3.12751
ebi-a-GCST90016972	finngen_R9_CD2_HODGKIN_LYMPHOMA_EXALLC	genus Blautiagenus Blautia || id:ebi-a-GCST90016972		12	0.562021	0.881136	0.537911	-1.16501	2.28905	1.75421	0.311921	9.86554
ebi-a-GCST90016972	finngen_R9_CD2_HODGKIN_LYMPHOMA_EXALLC	genus Blautiagenus Blautia || id:ebi-a-GCST90016972		12	0.384542	0.414377	0.353408	-0.427637	1.19672	1.46894	0.652048	3.30925
ebi-a-GCST90016972	finngen_R9_CD2_HODGKIN_LYMPHOMA_EXALLC	genus Blautiagenus Blautia || id:ebi-a-GCST90016972		12	0.396636	0.669016	0.565261	-0.914635	1.70791	1.48681	0.400663	5.5174
ebi-a-GCST90017029	finngen_R9_CD2_HODGKIN_LYMPHOMA_EXALLC	genus Lachnospiragenus Lachnospira || id: ebi-a-GCST90017029		6	0.848634	0.425066	0.0458818	0.015506	1.68176	2.33645	1.01563	5.37502
ebi-a-GCST90017029	finngen_R9_CD2_HODGKIN_LYMPHOMA_EXALLC	genus Lachnospiragenus Lachnospira || id: ebi-a-GCST90017029		6	2.05379	2.50685	0.458636	-2.85963	6.96722	7.79742	0.0572898	1061.27
ebi-a-GCST90017029	finngen_R9_CD2_HODGKIN_LYMPHOMA_EXALLC	genus Lachnospiragenus Lachnospira || id: ebi-a-GCST90017029		6	1.05571	0.543624	0.0521383	-0.00979067	2.12122	2.87402	0.990257	8.34127
ebi-a-GCST90017029	finngen_R9_CD2_HODGKIN_LYMPHOMA_EXALLC	genus Lachnospiragenus Lachnospira || id: ebi-a-GCST90017029		6	1.06661	0.733063	0.205427	-0.370194	2.50341	2.90551	0.6906	12.2242
