# Supplementary material for: Causal relationships between gut microbiota and lymphoma: a bidirectional Mendelian randomization study
Source: Front Cell Infect Microbiol. 2024 May 13;14:1374775. doi: 10.3389/fcimb.2024.1374775 (PMC11128559; doi:10.3389/fcimb.2024.1374775)
Supplement: Supplementary file 14 [file Table_12.xlsx]

## Sheet: Supplementary Table S12.
Supplementary Table S12. The heterogeneity results in the forward MR analysis
id.exposure	id.outcome	outcome	exposure	method	Q	Q_df	Q_pval
ebi-a-GCST90017110	finngen_R9_C3_DLBCL_EXALLC	Diffuse large B-cell lymphoma	phylum Actinobacteriaphylum Actinobacteria|| id:ebi-a-GCST90017110	MR Egger	11.0664	12	0.52324
ebi-a-GCST90017110	finngen_R9_C3_DLBCL_EXALLC	Diffuse large B-cell lymphoma	phylum Actinobacteriaphylum Actinobacteria|| id:ebi-a-GCST90017110	Inverse variance weighted	12.6352	13	0.476369
ebi-a-GCST90017111	finngen_R9_C3_DLBCL_EXALLC	Diffuse large B-cell lymphoma	phylum Bacteroidetesphylum Bacteroidetes|| id:ebi-a-GCST90017111	MR Egger	4.20092	8	0.838556
ebi-a-GCST90017111	finngen_R9_C3_DLBCL_EXALLC	Diffuse large B-cell lymphoma	phylum Bacteroidetesphylum Bacteroidetes|| id:ebi-a-GCST90017111	Inverse variance weighted	4.36176	9	0.886032
ebi-a-GCST90017112	finngen_R9_C3_DLBCL_EXALLC	Diffuse large B-cell lymphoma	phylum Cyanobacteriaphylum Cyanobacteria|| id:ebi-a-GCST90017112	MR Egger	3.24957	6	0.776934
ebi-a-GCST90017112	finngen_R9_C3_DLBCL_EXALLC	Diffuse large B-cell lymphoma	phylum Cyanobacteriaphylum Cyanobacteria|| id:ebi-a-GCST90017112	Inverse variance weighted	5.2231	7	0.632758
ebi-a-GCST90017113	finngen_R9_C3_DLBCL_EXALLC	Diffuse large B-cell lymphoma	phylum Euryarchaeotaphylum Euryarchaeota|| id:ebi-a-GCST90017113	MR Egger	6.18046	9	0.72173
ebi-a-GCST90017113	finngen_R9_C3_DLBCL_EXALLC	Diffuse large B-cell lymphoma	phylum Euryarchaeotaphylum Euryarchaeota|| id:ebi-a-GCST90017113	Inverse variance weighted	6.32954	10	0.786859
ebi-a-GCST90017114	finngen_R9_C3_DLBCL_EXALLC	Diffuse large B-cell lymphoma	phylum Firmicutesphylum Firmicutes|| id:ebi-a-GCST90017114	MR Egger	9.03392	13	0.770377
ebi-a-GCST90017114	finngen_R9_C3_DLBCL_EXALLC	Diffuse large B-cell lymphoma	phylum Firmicutesphylum Firmicutes|| id:ebi-a-GCST90017114	Inverse variance weighted	9.36967	14	0.806666
ebi-a-GCST90017115	finngen_R9_C3_DLBCL_EXALLC	Diffuse large B-cell lymphoma	phylum Lentisphaeraephylum Lentisphaerae|| id:ebi-a-GCST90017115	MR Egger	6.543	7	0.477958
ebi-a-GCST90017115	finngen_R9_C3_DLBCL_EXALLC	Diffuse large B-cell lymphoma	phylum Lentisphaeraephylum Lentisphaerae|| id:ebi-a-GCST90017115	Inverse variance weighted	14.4446	8	0.0708883
ebi-a-GCST90017116	finngen_R9_C3_DLBCL_EXALLC	Diffuse large B-cell lymphoma	phylum Proteobacteriaphylum Proteobacteria|| id:ebi-a-GCST90017116	MR Egger	8.22459	10	0.606909
ebi-a-GCST90017116	finngen_R9_C3_DLBCL_EXALLC	Diffuse large B-cell lymphoma	phylum Proteobacteriaphylum Proteobacteria|| id:ebi-a-GCST90017116	Inverse variance weighted	8.23082	11	0.69249
ebi-a-GCST90017117	finngen_R9_C3_DLBCL_EXALLC	Diffuse large B-cell lymphoma	phylum Tenericutesphylum Tenericutes|| id:ebi-a-GCST90017117	MR Egger	8.78225	10	0.552886
ebi-a-GCST90017117	finngen_R9_C3_DLBCL_EXALLC	Diffuse large B-cell lymphoma	phylum Tenericutesphylum Tenericutes|| id:ebi-a-GCST90017117	Inverse variance weighted	9.27634	11	0.596402
ebi-a-GCST90017118	finngen_R9_C3_DLBCL_EXALLC	Diffuse large B-cell lymphoma	phylum Verrucomicrobiaphylum Verrucomicrobia|| id:ebi-a-GCST90017118	MR Egger	6.10431	10	0.806425
ebi-a-GCST90017118	finngen_R9_C3_DLBCL_EXALLC	Diffuse large B-cell lymphoma	phylum Verrucomicrobiaphylum Verrucomicrobia|| id:ebi-a-GCST90017118	Inverse variance weighted	8.74646	11	0.645282
ebi-a-GCST90016908	finngen_R9_C3_DLBCL_EXALLC	Diffuse large B-cell lymphoma	class Actinobacteria|| id:ebi-a-GCST90016908	MR Egger	9.58691	12	0.65215
ebi-a-GCST90016908	finngen_R9_C3_DLBCL_EXALLC	Diffuse large B-cell lymphoma	class Actinobacteria|| id:ebi-a-GCST90016908	Inverse variance weighted	10.2211	13	0.675761
ebi-a-GCST90016909	finngen_R9_C3_DLBCL_EXALLC	Diffuse large B-cell lymphoma	class Alphaproteobacteria|| id:ebi-a-GCST90016909	MR Egger	5.07252	4	0.279937
ebi-a-GCST90016909	finngen_R9_C3_DLBCL_EXALLC	Diffuse large B-cell lymphoma	class Alphaproteobacteria|| id:ebi-a-GCST90016909	Inverse variance weighted	5.07378	5	0.406943
ebi-a-GCST90016910	finngen_R9_C3_DLBCL_EXALLC	Diffuse large B-cell lymphoma	class Bacilli|| id:ebi-a-GCST90016910	MR Egger	17.5503	16	0.350877
ebi-a-GCST90016910	finngen_R9_C3_DLBCL_EXALLC	Diffuse large B-cell lymphoma	class Bacilli|| id:ebi-a-GCST90016910	Inverse variance weighted	17.9032	17	0.394975
ebi-a-GCST90016911	finngen_R9_C3_DLBCL_EXALLC	Diffuse large B-cell lymphoma	class Bacteroidia|| id:ebi-a-GCST90016911	MR Egger	5.34689	11	0.913211
ebi-a-GCST90016911	finngen_R9_C3_DLBCL_EXALLC	Diffuse large B-cell lymphoma	class Bacteroidia|| id:ebi-a-GCST90016911	Inverse variance weighted	6.33261	12	0.898396
ebi-a-GCST90016912	finngen_R9_C3_DLBCL_EXALLC	Diffuse large B-cell lymphoma	class Betaproteobacteria|| id:ebi-a-GCST90016912	MR Egger	5.92685	8	0.655426
ebi-a-GCST90016912	finngen_R9_C3_DLBCL_EXALLC	Diffuse large B-cell lymphoma	class Betaproteobacteria|| id:ebi-a-GCST90016912	Inverse variance weighted	6.12316	9	0.727531
ebi-a-GCST90016913	finngen_R9_C3_DLBCL_EXALLC	Diffuse large B-cell lymphoma	class Clostridia|| id:ebi-a-GCST90016913	MR Egger	8.45577	9	0.488946
ebi-a-GCST90016913	finngen_R9_C3_DLBCL_EXALLC	Diffuse large B-cell lymphoma	class Clostridia|| id:ebi-a-GCST90016913	Inverse variance weighted	8.79696	10	0.551475
ebi-a-GCST90016914	finngen_R9_C3_DLBCL_EXALLC	Diffuse large B-cell lymphoma	class Coriobacteriia|| id:ebi-a-GCST90016914	MR Egger	7.15964	12	0.846886
ebi-a-GCST90016914	finngen_R9_C3_DLBCL_EXALLC	Diffuse large B-cell lymphoma	class Coriobacteriia|| id:ebi-a-GCST90016914	Inverse variance weighted	8.19216	13	0.83086
ebi-a-GCST90016915	finngen_R9_C3_DLBCL_EXALLC	Diffuse large B-cell lymphoma	class Deltaproteobacteria|| id:ebi-a-GCST90016915	MR Egger	6.03329	10	0.812459
ebi-a-GCST90016915	finngen_R9_C3_DLBCL_EXALLC	Diffuse large B-cell lymphoma	class Deltaproteobacteria|| id:ebi-a-GCST90016915	Inverse variance weighted	12.5211	11	0.325772
ebi-a-GCST90016916	finngen_R9_C3_DLBCL_EXALLC	Diffuse large B-cell lymphoma	class Erysipelotrichia|| id:ebi-a-GCST90016916	MR Egger	8.21293	11	0.694113
ebi-a-GCST90016916	finngen_R9_C3_DLBCL_EXALLC	Diffuse large B-cell lymphoma	class Erysipelotrichia|| id:ebi-a-GCST90016916	Inverse variance weighted	10.251	12	0.59395
ebi-a-GCST90016917	finngen_R9_C3_DLBCL_EXALLC	Diffuse large B-cell lymphoma	class Gammaproteobacteria|| id:ebi-a-GCST90016917	MR Egger	14.8568	4	0.00500757
ebi-a-GCST90016917	finngen_R9_C3_DLBCL_EXALLC	Diffuse large B-cell lymphoma	class Gammaproteobacteria|| id:ebi-a-GCST90016917	Inverse variance weighted	16.7447	5	0.00501026
ebi-a-GCST90016918	finngen_R9_C3_DLBCL_EXALLC	Diffuse large B-cell lymphoma	class Lentisphaeria|| id:ebi-a-GCST90016918	MR Egger	6.73975	6	0.345587
ebi-a-GCST90016918	finngen_R9_C3_DLBCL_EXALLC	Diffuse large B-cell lymphoma	class Lentisphaeria|| id:ebi-a-GCST90016918	Inverse variance weighted	14.0335	7	0.0505885
ebi-a-GCST90016919	finngen_R9_C3_DLBCL_EXALLC	Diffuse large B-cell lymphoma	class Melainabacteria|| id:ebi-a-GCST90016919	MR Egger	7.51564	8	0.482152
ebi-a-GCST90016919	finngen_R9_C3_DLBCL_EXALLC	Diffuse large B-cell lymphoma	class Melainabacteria|| id:ebi-a-GCST90016919	Inverse variance weighted	7.63065	9	0.571752
ebi-a-GCST90016920	finngen_R9_C3_DLBCL_EXALLC	Diffuse large B-cell lymphoma	class Methanobacteria|| id:ebi-a-GCST90016920	MR Egger	1.81835	7	0.969207
ebi-a-GCST90016920	finngen_R9_C3_DLBCL_EXALLC	Diffuse large B-cell lymphoma	class Methanobacteria|| id:ebi-a-GCST90016920	Inverse variance weighted	1.95426	8	0.982382
ebi-a-GCST90016921	finngen_R9_C3_DLBCL_EXALLC	Diffuse large B-cell lymphoma	class Mollicutes|| id:ebi-a-GCST90016921	MR Egger	8.78225	10	0.552886
ebi-a-GCST90016921	finngen_R9_C3_DLBCL_EXALLC	Diffuse large B-cell lymphoma	class Mollicutes|| id:ebi-a-GCST90016921	Inverse variance weighted	9.27634	11	0.596402
ebi-a-GCST90016922	finngen_R9_C3_DLBCL_EXALLC	Diffuse large B-cell lymphoma	class Negativicutes|| id:ebi-a-GCST90016922	MR Egger	10.6302	10	0.387048
ebi-a-GCST90016922	finngen_R9_C3_DLBCL_EXALLC	Diffuse large B-cell lymphoma	class Negativicutes|| id:ebi-a-GCST90016922	Inverse variance weighted	10.8894	11	0.452576
ebi-a-GCST90016923	finngen_R9_C3_DLBCL_EXALLC	Diffuse large B-cell lymphoma	class Verrucomicrobiae|| id:ebi-a-GCST90016923	MR Egger	6.92415	9	0.645017
ebi-a-GCST90016923	finngen_R9_C3_DLBCL_EXALLC	Diffuse large B-cell lymphoma	class Verrucomicrobiae|| id:ebi-a-GCST90016923	Inverse variance weighted	7.51149	10	0.676434
ebi-a-GCST90017090	finngen_R9_C3_DLBCL_EXALLC	Diffuse large B-cell lymphoma	order Actinomycetales|| id:ebi-a-GCST90017090	MR Egger	0.784205	2	0.675635
ebi-a-GCST90017090	finngen_R9_C3_DLBCL_EXALLC	Diffuse large B-cell lymphoma	order Actinomycetales|| id:ebi-a-GCST90017090	Inverse variance weighted	3.40223	3	0.333665
ebi-a-GCST90017091	finngen_R9_C3_DLBCL_EXALLC	Diffuse large B-cell lymphoma	order Bacillales|| id:ebi-a-GCST90017091	MR Egger	4.63928	6	0.590837
ebi-a-GCST90017091	finngen_R9_C3_DLBCL_EXALLC	Diffuse large B-cell lymphoma	order Bacillales|| id:ebi-a-GCST90017091	Inverse variance weighted	6.38841	7	0.495198
ebi-a-GCST90017092	finngen_R9_C3_DLBCL_EXALLC	Diffuse large B-cell lymphoma	order Bacteroidales|| id:ebi-a-GCST90017092	MR Egger	5.34689	11	0.913211
ebi-a-GCST90017092	finngen_R9_C3_DLBCL_EXALLC	Diffuse large B-cell lymphoma	order Bacteroidales|| id:ebi-a-GCST90017092	Inverse variance weighted	6.33261	12	0.898396
ebi-a-GCST90017093	finngen_R9_C3_DLBCL_EXALLC	Diffuse large B-cell lymphoma	order Bifidobacteriales|| id:ebi-a-GCST90017093	MR Egger	12.8707	9	0.168543
ebi-a-GCST90017093	finngen_R9_C3_DLBCL_EXALLC	Diffuse large B-cell lymphoma	order Bifidobacteriales|| id:ebi-a-GCST90017093	Inverse variance weighted	12.8781	10	0.230567
ebi-a-GCST90017094	finngen_R9_C3_DLBCL_EXALLC	Diffuse large B-cell lymphoma	order Burkholderiales|| id:ebi-a-GCST90017094	MR Egger	5.81464	8	0.667986
ebi-a-GCST90017094	finngen_R9_C3_DLBCL_EXALLC	Diffuse large B-cell lymphoma	order Burkholderiales|| id:ebi-a-GCST90017094	Inverse variance weighted	5.91263	9	0.74863
ebi-a-GCST90017095	finngen_R9_C3_DLBCL_EXALLC	Diffuse large B-cell lymphoma	order Clostridiales|| id:ebi-a-GCST90017095	MR Egger	8.14622	10	0.614556
ebi-a-GCST90017095	finngen_R9_C3_DLBCL_EXALLC	Diffuse large B-cell lymphoma	order Clostridiales|| id:ebi-a-GCST90017095	Inverse variance weighted	8.90197	11	0.63094
ebi-a-GCST90017096	finngen_R9_C3_DLBCL_EXALLC	Diffuse large B-cell lymphoma	order Coriobacteriales|| id:ebi-a-GCST90017096	MR Egger	7.15964	12	0.846886
ebi-a-GCST90017096	finngen_R9_C3_DLBCL_EXALLC	Diffuse large B-cell lymphoma	order Coriobacteriales|| id:ebi-a-GCST90017096	Inverse variance weighted	8.19216	13	0.83086
ebi-a-GCST90017097	finngen_R9_C3_DLBCL_EXALLC	Diffuse large B-cell lymphoma	order Desulfovibrionales|| id:ebi-a-GCST90017097	MR Egger	11.9161	9	0.218079
ebi-a-GCST90017097	finngen_R9_C3_DLBCL_EXALLC	Diffuse large B-cell lymphoma	order Desulfovibrionales|| id:ebi-a-GCST90017097	Inverse variance weighted	15.0775	10	0.129263
ebi-a-GCST90017098	finngen_R9_C3_DLBCL_EXALLC	Diffuse large B-cell lymphoma	order Enterobacteriales|| id:ebi-a-GCST90017098	MR Egger	1.65729	5	0.894236
ebi-a-GCST90017098	finngen_R9_C3_DLBCL_EXALLC	Diffuse large B-cell lymphoma	order Enterobacteriales|| id:ebi-a-GCST90017098	Inverse variance weighted	2.26769	6	0.893507
ebi-a-GCST90017099	finngen_R9_C3_DLBCL_EXALLC	Diffuse large B-cell lymphoma	order Erysipelotrichales|| id:ebi-a-GCST90017099	MR Egger	8.21293	11	0.694113
ebi-a-GCST90017099	finngen_R9_C3_DLBCL_EXALLC	Diffuse large B-cell lymphoma	order Erysipelotrichales|| id:ebi-a-GCST90017099	Inverse variance weighted	10.251	12	0.59395
ebi-a-GCST90017100	finngen_R9_C3_DLBCL_EXALLC	Diffuse large B-cell lymphoma	order Gastranaerophilales|| id:ebi-a-GCST90017100	MR Egger	6.53943	7	0.478353
ebi-a-GCST90017100	finngen_R9_C3_DLBCL_EXALLC	Diffuse large B-cell lymphoma	order Gastranaerophilales|| id:ebi-a-GCST90017100	Inverse variance weighted	6.63323	8	0.576671
ebi-a-GCST90017101	finngen_R9_C3_DLBCL_EXALLC	Diffuse large B-cell lymphoma	order Lactobacillales|| id:ebi-a-GCST90017101	MR Egger	16.6203	13	0.217249
ebi-a-GCST90017101	finngen_R9_C3_DLBCL_EXALLC	Diffuse large B-cell lymphoma	order Lactobacillales|| id:ebi-a-GCST90017101	Inverse variance weighted	18.4462	14	0.187207
ebi-a-GCST90017102	finngen_R9_C3_DLBCL_EXALLC	Diffuse large B-cell lymphoma	order Methanobacteriales|| id:ebi-a-GCST90017102	MR Egger	1.81835	7	0.969207
ebi-a-GCST90017102	finngen_R9_C3_DLBCL_EXALLC	Diffuse large B-cell lymphoma	order Methanobacteriales|| id:ebi-a-GCST90017102	Inverse variance weighted	1.95426	8	0.982382
ebi-a-GCST90017103	finngen_R9_C3_DLBCL_EXALLC	Diffuse large B-cell lymphoma	order Mollicutes RF9|| id:ebi-a-GCST90017103	MR Egger	8.82618	10	0.548676
ebi-a-GCST90017103	finngen_R9_C3_DLBCL_EXALLC	Diffuse large B-cell lymphoma	order Mollicutes RF9|| id:ebi-a-GCST90017103	Inverse variance weighted	10.2524	11	0.507834
ebi-a-GCST90017104	finngen_R9_C3_DLBCL_EXALLC	Diffuse large B-cell lymphoma	order NB1n|| id:ebi-a-GCST90017104	MR Egger	8.56214	10	0.574099
ebi-a-GCST90017104	finngen_R9_C3_DLBCL_EXALLC	Diffuse large B-cell lymphoma	order NB1n|| id:ebi-a-GCST90017104	Inverse variance weighted	19.2541	11	0.0566826
ebi-a-GCST90017105	finngen_R9_C3_DLBCL_EXALLC	Diffuse large B-cell lymphoma	order Pasteurellales|| id:ebi-a-GCST90017105	MR Egger	13.3291	11	0.272363
ebi-a-GCST90017105	finngen_R9_C3_DLBCL_EXALLC	Diffuse large B-cell lymphoma	order Pasteurellales|| id:ebi-a-GCST90017105	Inverse variance weighted	13.4173	12	0.339454
ebi-a-GCST90017106	finngen_R9_C3_DLBCL_EXALLC	Diffuse large B-cell lymphoma	order Rhodospirillales|| id:ebi-a-GCST90017106	MR Egger	6.7119	11	0.821912
ebi-a-GCST90017106	finngen_R9_C3_DLBCL_EXALLC	Diffuse large B-cell lymphoma	order Rhodospirillales|| id:ebi-a-GCST90017106	Inverse variance weighted	8.13466	12	0.77452
ebi-a-GCST90017107	finngen_R9_C3_DLBCL_EXALLC	Diffuse large B-cell lymphoma	order Selenomonadales|| id:ebi-a-GCST90017107	MR Egger	10.6302	10	0.387048
ebi-a-GCST90017107	finngen_R9_C3_DLBCL_EXALLC	Diffuse large B-cell lymphoma	order Selenomonadales|| id:ebi-a-GCST90017107	Inverse variance weighted	10.8894	11	0.452576
ebi-a-GCST90017108	finngen_R9_C3_DLBCL_EXALLC	Diffuse large B-cell lymphoma	order Verrucomicrobiales|| id:ebi-a-GCST90017108	MR Egger	6.92415	9	0.645017
ebi-a-GCST90017108	finngen_R9_C3_DLBCL_EXALLC	Diffuse large B-cell lymphoma	order Verrucomicrobiales|| id:ebi-a-GCST90017108	Inverse variance weighted	7.51149	10	0.676434
ebi-a-GCST90017109	finngen_R9_C3_DLBCL_EXALLC	Diffuse large B-cell lymphoma	order Victivallales|| id:ebi-a-GCST90017109	MR Egger	6.73975	6	0.345587
ebi-a-GCST90017109	finngen_R9_C3_DLBCL_EXALLC	Diffuse large B-cell lymphoma	order Victivallales|| id:ebi-a-GCST90017109	Inverse variance weighted	14.0335	7	0.0505885
ebi-a-GCST90016924	finngen_R9_C3_DLBCL_EXALLC	Diffuse large B-cell lymphoma	family Acidaminococcaceae|| id:ebi-a-GCST90016924	MR Egger	5.88932	5	0.317138
ebi-a-GCST90016924	finngen_R9_C3_DLBCL_EXALLC	Diffuse large B-cell lymphoma	family Acidaminococcaceae|| id:ebi-a-GCST90016924	Inverse variance weighted	6.45604	6	0.374086
ebi-a-GCST90016925	finngen_R9_C3_DLBCL_EXALLC	Diffuse large B-cell lymphoma	family Actinomycetaceae|| id:ebi-a-GCST90016925	MR Egger	0.779178	2	0.677335
ebi-a-GCST90016925	finngen_R9_C3_DLBCL_EXALLC	Diffuse large B-cell lymphoma	family Actinomycetaceae|| id:ebi-a-GCST90016925	Inverse variance weighted	3.40696	3	0.333032
ebi-a-GCST90016926	finngen_R9_C3_DLBCL_EXALLC	Diffuse large B-cell lymphoma	family Alcaligenaceae|| id:ebi-a-GCST90016926	MR Egger	1.96483	9	0.992012
ebi-a-GCST90016926	finngen_R9_C3_DLBCL_EXALLC	Diffuse large B-cell lymphoma	family Alcaligenaceae|| id:ebi-a-GCST90016926	Inverse variance weighted	2.15711	10	0.994988
ebi-a-GCST90016927	finngen_R9_C3_DLBCL_EXALLC	Diffuse large B-cell lymphoma	family Bacteroidaceae|| id:ebi-a-GCST90016927	MR Egger	2.04259	6	0.91574
ebi-a-GCST90016927	finngen_R9_C3_DLBCL_EXALLC	Diffuse large B-cell lymphoma	family Bacteroidaceae|| id:ebi-a-GCST90016927	Inverse variance weighted	3.01545	7	0.88357
ebi-a-GCST90016928	finngen_R9_C3_DLBCL_EXALLC	Diffuse large B-cell lymphoma	family Bacteroidales S24 7group|| id:ebi-a-GCST90016928	MR Egger	6.36408	6	0.383665
ebi-a-GCST90016928	finngen_R9_C3_DLBCL_EXALLC	Diffuse large B-cell lymphoma	family Bacteroidales S24 7group|| id:ebi-a-GCST90016928	Inverse variance weighted	6.40688	7	0.493122
ebi-a-GCST90016929	finngen_R9_C3_DLBCL_EXALLC	Diffuse large B-cell lymphoma	family Bifidobacteriaceae|| id:ebi-a-GCST90016929	MR Egger	12.8707	9	0.168543
ebi-a-GCST90016929	finngen_R9_C3_DLBCL_EXALLC	Diffuse large B-cell lymphoma	family Bifidobacteriaceae|| id:ebi-a-GCST90016929	Inverse variance weighted	12.8781	10	0.230567
ebi-a-GCST90016931	finngen_R9_C3_DLBCL_EXALLC	Diffuse large B-cell lymphoma	family Clostridiaceae1|| id:ebi-a-GCST90016931	MR Egger	12.3483	8	0.136328
ebi-a-GCST90016931	finngen_R9_C3_DLBCL_EXALLC	Diffuse large B-cell lymphoma	family Clostridiaceae1|| id:ebi-a-GCST90016931	Inverse variance weighted	13.0161	9	0.161878
ebi-a-GCST90016932	finngen_R9_C3_DLBCL_EXALLC	Diffuse large B-cell lymphoma	family Clostridiales vadin BB60 group|| id:ebi-a-GCST90016932	MR Egger	3.53377	13	0.995216
ebi-a-GCST90016932	finngen_R9_C3_DLBCL_EXALLC	Diffuse large B-cell lymphoma	family Clostridiales vadin BB60 group|| id:ebi-a-GCST90016932	Inverse variance weighted	3.59961	14	0.997432
ebi-a-GCST90016933	finngen_R9_C3_DLBCL_EXALLC	Diffuse large B-cell lymphoma	family Coriobacteriaceae|| id:ebi-a-GCST90016933	MR Egger	7.15964	12	0.846886
ebi-a-GCST90016933	finngen_R9_C3_DLBCL_EXALLC	Diffuse large B-cell lymphoma	family Coriobacteriaceae|| id:ebi-a-GCST90016933	Inverse variance weighted	8.19216	13	0.83086
ebi-a-GCST90016934	finngen_R9_C3_DLBCL_EXALLC	Diffuse large B-cell lymphoma	family Defluviitaleaceae|| id:ebi-a-GCST90016934	MR Egger	7.24341	9	0.611793
ebi-a-GCST90016934	finngen_R9_C3_DLBCL_EXALLC	Diffuse large B-cell lymphoma	family Defluviitaleaceae|| id:ebi-a-GCST90016934	Inverse variance weighted	8.27357	10	0.602134
ebi-a-GCST90016935	finngen_R9_C3_DLBCL_EXALLC	Diffuse large B-cell lymphoma	family Desulfovibrionaceae|| id:ebi-a-GCST90016935	MR Egger	3.59553	7	0.825006
ebi-a-GCST90016935	finngen_R9_C3_DLBCL_EXALLC	Diffuse large B-cell lymphoma	family Desulfovibrionaceae|| id:ebi-a-GCST90016935	Inverse variance weighted	8.23672	8	0.410695
ebi-a-GCST90016936	finngen_R9_C3_DLBCL_EXALLC	Diffuse large B-cell lymphoma	family Enterobacteriaceae|| id:ebi-a-GCST90016936	MR Egger	1.65729	5	0.894236
ebi-a-GCST90016936	finngen_R9_C3_DLBCL_EXALLC	Diffuse large B-cell lymphoma	family Enterobacteriaceae|| id:ebi-a-GCST90016936	Inverse variance weighted	2.26769	6	0.893507
ebi-a-GCST90016937	finngen_R9_C3_DLBCL_EXALLC	Diffuse large B-cell lymphoma	family Erysipelotrichaceae|| id:ebi-a-GCST90016937	MR Egger	8.21293	11	0.694113
ebi-a-GCST90016937	finngen_R9_C3_DLBCL_EXALLC	Diffuse large B-cell lymphoma	family Erysipelotrichaceae|| id:ebi-a-GCST90016937	Inverse variance weighted	10.251	12	0.59395
ebi-a-GCST90016938	finngen_R9_C3_DLBCL_EXALLC	Diffuse large B-cell lymphoma	family Family XI|| id:ebi-a-GCST90016938	MR Egger	6.9033	6	0.329883
ebi-a-GCST90016938	finngen_R9_C3_DLBCL_EXALLC	Diffuse large B-cell lymphoma	family Family XI|| id:ebi-a-GCST90016938	Inverse variance weighted	7.21499	7	0.406844
ebi-a-GCST90016939	finngen_R9_C3_DLBCL_EXALLC	Diffuse large B-cell lymphoma	family Family XIII|| id:ebi-a-GCST90016939	MR Egger	9.23349	5	0.100106
ebi-a-GCST90016939	finngen_R9_C3_DLBCL_EXALLC	Diffuse large B-cell lymphoma	family Family XIII|| id:ebi-a-GCST90016939	Inverse variance weighted	9.88598	6	0.129536
ebi-a-GCST90016940	finngen_R9_C3_DLBCL_EXALLC	Diffuse large B-cell lymphoma	family Lachnospiraceae|| id:ebi-a-GCST90016940	MR Egger	12.746	14	0.546617
ebi-a-GCST90016940	finngen_R9_C3_DLBCL_EXALLC	Diffuse large B-cell lymphoma	family Lachnospiraceae|| id:ebi-a-GCST90016940	Inverse variance weighted	12.825	15	0.615811
ebi-a-GCST90016941	finngen_R9_C3_DLBCL_EXALLC	Diffuse large B-cell lymphoma	family Lactobacillaceae|| id:ebi-a-GCST90016941	MR Egger	7.48446	6	0.278356
ebi-a-GCST90016941	finngen_R9_C3_DLBCL_EXALLC	Diffuse large B-cell lymphoma	family Lactobacillaceae|| id:ebi-a-GCST90016941	Inverse variance weighted	8.18505	7	0.31656
ebi-a-GCST90016942	finngen_R9_C3_DLBCL_EXALLC	Diffuse large B-cell lymphoma	family Methanobacteriaceae|| id:ebi-a-GCST90016942	MR Egger	1.81835	7	0.969207
ebi-a-GCST90016942	finngen_R9_C3_DLBCL_EXALLC	Diffuse large B-cell lymphoma	family Methanobacteriaceae|| id:ebi-a-GCST90016942	Inverse variance weighted	1.95426	8	0.982382
ebi-a-GCST90016943	finngen_R9_C3_DLBCL_EXALLC	Diffuse large B-cell lymphoma	family Oxalobacteraceae|| id:ebi-a-GCST90016943	MR Egger	11.6879	12	0.47106
ebi-a-GCST90016943	finngen_R9_C3_DLBCL_EXALLC	Diffuse large B-cell lymphoma	family Oxalobacteraceae|| id:ebi-a-GCST90016943	Inverse variance weighted	12.6872	13	0.472255
ebi-a-GCST90016944	finngen_R9_C3_DLBCL_EXALLC	Diffuse large B-cell lymphoma	family Pasteurellaceae|| id:ebi-a-GCST90016944	MR Egger	13.3291	11	0.272363
ebi-a-GCST90016944	finngen_R9_C3_DLBCL_EXALLC	Diffuse large B-cell lymphoma	family Pasteurellaceae|| id:ebi-a-GCST90016944	Inverse variance weighted	13.4173	12	0.339454
ebi-a-GCST90016945	finngen_R9_C3_DLBCL_EXALLC	Diffuse large B-cell lymphoma	family Peptococcaceae|| id:ebi-a-GCST90016945	MR Egger	3.3072	7	0.855205
ebi-a-GCST90016945	finngen_R9_C3_DLBCL_EXALLC	Diffuse large B-cell lymphoma	family Peptococcaceae|| id:ebi-a-GCST90016945	Inverse variance weighted	3.72415	8	0.881114
ebi-a-GCST90016946	finngen_R9_C3_DLBCL_EXALLC	Diffuse large B-cell lymphoma	family Peptostreptococcaceae|| id:ebi-a-GCST90016946	MR Egger	14.5958	11	0.20176
ebi-a-GCST90016946	finngen_R9_C3_DLBCL_EXALLC	Diffuse large B-cell lymphoma	family Peptostreptococcaceae|| id:ebi-a-GCST90016946	Inverse variance weighted	15.647	12	0.207943
ebi-a-GCST90016947	finngen_R9_C3_DLBCL_EXALLC	Diffuse large B-cell lymphoma	family Porphyromonadaceae|| id:ebi-a-GCST90016947	MR Egger	9.73288	7	0.204223
ebi-a-GCST90016947	finngen_R9_C3_DLBCL_EXALLC	Diffuse large B-cell lymphoma	family Porphyromonadaceae|| id:ebi-a-GCST90016947	Inverse variance weighted	9.91059	8	0.271358
ebi-a-GCST90016948	finngen_R9_C3_DLBCL_EXALLC	Diffuse large B-cell lymphoma	family Prevotellaceae|| id:ebi-a-GCST90016948	MR Egger	30.1005	14	0.00739246
ebi-a-GCST90016948	finngen_R9_C3_DLBCL_EXALLC	Diffuse large B-cell lymphoma	family Prevotellaceae|| id:ebi-a-GCST90016948	Inverse variance weighted	30.1057	15	0.011546
ebi-a-GCST90016949	finngen_R9_C3_DLBCL_EXALLC	Diffuse large B-cell lymphoma	family Rhodospirillaceae|| id:ebi-a-GCST90016949	MR Egger	11.1218	12	0.51851
ebi-a-GCST90016949	finngen_R9_C3_DLBCL_EXALLC	Diffuse large B-cell lymphoma	family Rhodospirillaceae|| id:ebi-a-GCST90016949	Inverse variance weighted	12.0146	13	0.526444
ebi-a-GCST90016950	finngen_R9_C3_DLBCL_EXALLC	Diffuse large B-cell lymphoma	family Rikenellaceae|| id:ebi-a-GCST90016950	MR Egger	22.5149	14	0.0686354
ebi-a-GCST90016950	finngen_R9_C3_DLBCL_EXALLC	Diffuse large B-cell lymphoma	family Rikenellaceae|| id:ebi-a-GCST90016950	Inverse variance weighted	22.8512	15	0.0873509
ebi-a-GCST90016951	finngen_R9_C3_DLBCL_EXALLC	Diffuse large B-cell lymphoma	family Ruminococcaceae|| id:ebi-a-GCST90016951	MR Egger	12.828	8	0.117908
ebi-a-GCST90016951	finngen_R9_C3_DLBCL_EXALLC	Diffuse large B-cell lymphoma	family Ruminococcaceae|| id:ebi-a-GCST90016951	Inverse variance weighted	15.7404	9	0.072505
ebi-a-GCST90016952	finngen_R9_C3_DLBCL_EXALLC	Diffuse large B-cell lymphoma	family Streptococcaceae|| id:ebi-a-GCST90016952	MR Egger	7.53034	9	0.582078
ebi-a-GCST90016952	finngen_R9_C3_DLBCL_EXALLC	Diffuse large B-cell lymphoma	family Streptococcaceae|| id:ebi-a-GCST90016952	Inverse variance weighted	7.6013	10	0.667717
ebi-a-GCST90016956	finngen_R9_C3_DLBCL_EXALLC	Diffuse large B-cell lymphoma	family Veillonellaceae|| id:ebi-a-GCST90016956	MR Egger	17.7131	16	0.340965
ebi-a-GCST90016956	finngen_R9_C3_DLBCL_EXALLC	Diffuse large B-cell lymphoma	family Veillonellaceae|| id:ebi-a-GCST90016956	Inverse variance weighted	17.8057	17	0.401197
ebi-a-GCST90016957	finngen_R9_C3_DLBCL_EXALLC	Diffuse large B-cell lymphoma	family Verrucomicrobiaceae|| id:ebi-a-GCST90016957	MR Egger	6.92939	9	0.644471
ebi-a-GCST90016957	finngen_R9_C3_DLBCL_EXALLC	Diffuse large B-cell lymphoma	family Verrucomicrobiaceae|| id:ebi-a-GCST90016957	Inverse variance weighted	7.51164	10	0.67642
ebi-a-GCST90016958	finngen_R9_C3_DLBCL_EXALLC	Diffuse large B-cell lymphoma	family Victivallaceae|| id:ebi-a-GCST90016958	MR Egger	19.0674	9	0.0246261
ebi-a-GCST90016958	finngen_R9_C3_DLBCL_EXALLC	Diffuse large B-cell lymphoma	family Victivallaceae|| id:ebi-a-GCST90016958	Inverse variance weighted	19.1831	10	0.0379976
ebi-a-GCST90016959	finngen_R9_C3_DLBCL_EXALLC	Diffuse large B-cell lymphoma	genus Actinomycesgenus Actinomyces|| id:ebi-a-GCST90016959	MR Egger	5.29458	5	0.380997
ebi-a-GCST90016959	finngen_R9_C3_DLBCL_EXALLC	Diffuse large B-cell lymphoma	genus Actinomycesgenus Actinomyces|| id:ebi-a-GCST90016959	Inverse variance weighted	5.41802	6	0.49142
ebi-a-GCST90016960	finngen_R9_C3_DLBCL_EXALLC	Diffuse large B-cell lymphoma	genus Adlercreutziagenus Adlercreutzia|| id:ebi-a-GCST90016960	MR Egger	2.75033	6	0.839467
ebi-a-GCST90016960	finngen_R9_C3_DLBCL_EXALLC	Diffuse large B-cell lymphoma	genus Adlercreutziagenus Adlercreutzia|| id:ebi-a-GCST90016960	Inverse variance weighted	3.68307	7	0.815472
ebi-a-GCST90016961	finngen_R9_C3_DLBCL_EXALLC	Diffuse large B-cell lymphoma	genus Akkermansiagenus Akkermansia|| id:ebi-a-GCST90016961	MR Egger	6.93932	9	0.643438
ebi-a-GCST90016961	finngen_R9_C3_DLBCL_EXALLC	Diffuse large B-cell lymphoma	genus Akkermansiagenus Akkermansia|| id:ebi-a-GCST90016961	Inverse variance weighted	7.51193	10	0.676391
ebi-a-GCST90016962	finngen_R9_C3_DLBCL_EXALLC	Diffuse large B-cell lymphoma	genus Alistipesgenus Alistipes|| id:ebi-a-GCST90016962	MR Egger	4.37336	10	0.928936
ebi-a-GCST90016962	finngen_R9_C3_DLBCL_EXALLC	Diffuse large B-cell lymphoma	genus Alistipesgenus Alistipes|| id:ebi-a-GCST90016962	Inverse variance weighted	6.28532	11	0.853665
ebi-a-GCST90016963	finngen_R9_C3_DLBCL_EXALLC	Diffuse large B-cell lymphoma	genus Allisonellagenus Allisonella|| id:ebi-a-GCST90016963	MR Egger	2.48173	6	0.870506
ebi-a-GCST90016963	finngen_R9_C3_DLBCL_EXALLC	Diffuse large B-cell lymphoma	genus Allisonellagenus Allisonella|| id:ebi-a-GCST90016963	Inverse variance weighted	3.47347	7	0.838028
ebi-a-GCST90016964	finngen_R9_C3_DLBCL_EXALLC	Diffuse large B-cell lymphoma	genus Alloprevotellagenus Alloprevotella|| id:ebi-a-GCST90016964	MR Egger	14.1391	3	0.0027218
ebi-a-GCST90016964	finngen_R9_C3_DLBCL_EXALLC	Diffuse large B-cell lymphoma	genus Alloprevotellagenus Alloprevotella|| id:ebi-a-GCST90016964	Inverse variance weighted	14.1673	4	0.00677991
ebi-a-GCST90016965	finngen_R9_C3_DLBCL_EXALLC	Diffuse large B-cell lymphoma	genus Anaerofilumgenus Anaerofilum|| id:ebi-a-GCST90016965	MR Egger	7.77332	8	0.455921
ebi-a-GCST90016965	finngen_R9_C3_DLBCL_EXALLC	Diffuse large B-cell lymphoma	genus Anaerofilumgenus Anaerofilum|| id:ebi-a-GCST90016965	Inverse variance weighted	10.967	9	0.277978
ebi-a-GCST90016966	finngen_R9_C3_DLBCL_EXALLC	Diffuse large B-cell lymphoma	genus Anaerostipesgenus Anaerostipes|| id:ebi-a-GCST90016966	MR Egger	5.39244	11	0.910683
ebi-a-GCST90016966	finngen_R9_C3_DLBCL_EXALLC	Diffuse large B-cell lymphoma	genus Anaerostipesgenus Anaerostipes|| id:ebi-a-GCST90016966	Inverse variance weighted	11.4674	12	0.489346
ebi-a-GCST90016967	finngen_R9_C3_DLBCL_EXALLC	Diffuse large B-cell lymphoma	genus Anaerotruncusgenus Anaerotruncus|| id:ebi-a-GCST90016967	MR Egger	9.26568	11	0.597383
ebi-a-GCST90016967	finngen_R9_C3_DLBCL_EXALLC	Diffuse large B-cell lymphoma	genus Anaerotruncusgenus Anaerotruncus|| id:ebi-a-GCST90016967	Inverse variance weighted	10.7143	12	0.553553
ebi-a-GCST90016968	finngen_R9_C3_DLBCL_EXALLC	Diffuse large B-cell lymphoma	genus Bacteroidesgenus Bacteroides|| id:ebi-a-GCST90016968	MR Egger	2.04259	6	0.91574
ebi-a-GCST90016968	finngen_R9_C3_DLBCL_EXALLC	Diffuse large B-cell lymphoma	genus Bacteroidesgenus Bacteroides|| id:ebi-a-GCST90016968	Inverse variance weighted	3.01545	7	0.88357
ebi-a-GCST90016969	finngen_R9_C3_DLBCL_EXALLC	Diffuse large B-cell lymphoma	genus Barnesiellagenus Barnesiella|| id:ebi-a-GCST90016969	MR Egger	9.71216	10	0.466099
ebi-a-GCST90016969	finngen_R9_C3_DLBCL_EXALLC	Diffuse large B-cell lymphoma	genus Barnesiellagenus Barnesiella|| id:ebi-a-GCST90016969	Inverse variance weighted	9.76483	11	0.551656
ebi-a-GCST90016970	finngen_R9_C3_DLBCL_EXALLC	Diffuse large B-cell lymphoma	genus Bifidobacteriumgenus Bifidobacterium|| id:ebi-a-GCST90016970	MR Egger	6.67979	10	0.755289
ebi-a-GCST90016970	finngen_R9_C3_DLBCL_EXALLC	Diffuse large B-cell lymphoma	genus Bifidobacteriumgenus Bifidobacterium|| id:ebi-a-GCST90016970	Inverse variance weighted	6.70482	11	0.822459
ebi-a-GCST90016971	finngen_R9_C3_DLBCL_EXALLC	Diffuse large B-cell lymphoma	genus Bilophilagenus Bilophila|| id:ebi-a-GCST90016971	MR Egger	20.779	11	0.0357347
ebi-a-GCST90016971	finngen_R9_C3_DLBCL_EXALLC	Diffuse large B-cell lymphoma	genus Bilophilagenus Bilophila|| id:ebi-a-GCST90016971	Inverse variance weighted	21.1196	12	0.0486566
ebi-a-GCST90016973	finngen_R9_C3_DLBCL_EXALLC	Diffuse large B-cell lymphoma	genus Butyricicoccusgenus Butyricicoccus|| id:ebi-a-GCST90016973	MR Egger	5.08765	6	0.532622
ebi-a-GCST90016973	finngen_R9_C3_DLBCL_EXALLC	Diffuse large B-cell lymphoma	genus Butyricicoccusgenus Butyricicoccus|| id:ebi-a-GCST90016973	Inverse variance weighted	5.18912	7	0.636896
ebi-a-GCST90016974	finngen_R9_C3_DLBCL_EXALLC	Diffuse large B-cell lymphoma	genus Butyricimonasgenus Butyricimonas|| id:ebi-a-GCST90016974	MR Egger	16.474	11	0.124425
ebi-a-GCST90016974	finngen_R9_C3_DLBCL_EXALLC	Diffuse large B-cell lymphoma	genus Butyricimonasgenus Butyricimonas|| id:ebi-a-GCST90016974	Inverse variance weighted	16.542	12	0.167652
ebi-a-GCST90016975	finngen_R9_C3_DLBCL_EXALLC	Diffuse large B-cell lymphoma	genus Butyrivibriogenus Butyrivibrio|| id:ebi-a-GCST90016975	MR Egger	26.2977	13	0.0155016
ebi-a-GCST90016975	finngen_R9_C3_DLBCL_EXALLC	Diffuse large B-cell lymphoma	genus Butyrivibriogenus Butyrivibrio|| id:ebi-a-GCST90016975	Inverse variance weighted	26.352	14	0.0233431
ebi-a-GCST90016976	finngen_R9_C3_DLBCL_EXALLC	Diffuse large B-cell lymphoma	genus Candidatus Soleaferreagenus Candidatus Soleaferrea|| id:ebi-a-GCST90016976	MR Egger	1.24672	7	0.989811
ebi-a-GCST90016976	finngen_R9_C3_DLBCL_EXALLC	Diffuse large B-cell lymphoma	genus Candidatus Soleaferreagenus Candidatus Soleaferrea|| id:ebi-a-GCST90016976	Inverse variance weighted	2.56275	8	0.958741
ebi-a-GCST90016977	finngen_R9_C3_DLBCL_EXALLC	Diffuse large B-cell lymphoma	genus Catenibacteriumgenus Catenibacterium|| id:ebi-a-GCST90016977	MR Egger	0.834587	2	0.658828
ebi-a-GCST90016977	finngen_R9_C3_DLBCL_EXALLC	Diffuse large B-cell lymphoma	genus Catenibacteriumgenus Catenibacterium|| id:ebi-a-GCST90016977	Inverse variance weighted	1.151	3	0.764779
ebi-a-GCST90016978	finngen_R9_C3_DLBCL_EXALLC	Diffuse large B-cell lymphoma	genus Christensenellaceae R 7groupgenus Christensenellaceae R 7group|| id:ebi-a-GCST90016978	MR Egger	5.58942	6	0.470716
ebi-a-GCST90016978	finngen_R9_C3_DLBCL_EXALLC	Diffuse large B-cell lymphoma	genus Christensenellaceae R 7groupgenus Christensenellaceae R 7group|| id:ebi-a-GCST90016978	Inverse variance weighted	8.56815	7	0.285165
ebi-a-GCST90016979	finngen_R9_C3_DLBCL_EXALLC	Diffuse large B-cell lymphoma	genus Clostridium innocuum groupgenus Clostridium innocuum group|| id:ebi-a-GCST90016979	MR Egger	6.20105	6	0.401049
ebi-a-GCST90016979	finngen_R9_C3_DLBCL_EXALLC	Diffuse large B-cell lymphoma	genus Clostridium innocuum groupgenus Clostridium innocuum group|| id:ebi-a-GCST90016979	Inverse variance weighted	8.428	7	0.29637
ebi-a-GCST90016980	finngen_R9_C3_DLBCL_EXALLC	Diffuse large B-cell lymphoma	genus Clostridium sensustricto1genus Clostridium sensustricto1|| id:ebi-a-GCST90016980	MR Egger	7.34132	4	0.118913
ebi-a-GCST90016980	finngen_R9_C3_DLBCL_EXALLC	Diffuse large B-cell lymphoma	genus Clostridium sensustricto1genus Clostridium sensustricto1|| id:ebi-a-GCST90016980	Inverse variance weighted	10.3306	5	0.0663925
ebi-a-GCST90016981	finngen_R9_C3_DLBCL_EXALLC	Diffuse large B-cell lymphoma	genus Collinsellagenus Collinsella|| id:ebi-a-GCST90016981	MR Egger	4.65729	7	0.701703
ebi-a-GCST90016981	finngen_R9_C3_DLBCL_EXALLC	Diffuse large B-cell lymphoma	genus Collinsellagenus Collinsella|| id:ebi-a-GCST90016981	Inverse variance weighted	4.65755	8	0.793471
ebi-a-GCST90016982	finngen_R9_C3_DLBCL_EXALLC	Diffuse large B-cell lymphoma	genus Coprobactergenus Coprobacter|| id:ebi-a-GCST90016982	MR Egger	10.127	9	0.340304
ebi-a-GCST90016982	finngen_R9_C3_DLBCL_EXALLC	Diffuse large B-cell lymphoma	genus Coprobactergenus Coprobacter|| id:ebi-a-GCST90016982	Inverse variance weighted	10.3227	10	0.412648
ebi-a-GCST90016983	finngen_R9_C3_DLBCL_EXALLC	Diffuse large B-cell lymphoma	genus Coprococcus1genus Coprococcus1|| id:ebi-a-GCST90016983	MR Egger	6.03692	9	0.736218
ebi-a-GCST90016983	finngen_R9_C3_DLBCL_EXALLC	Diffuse large B-cell lymphoma	genus Coprococcus1genus Coprococcus1|| id:ebi-a-GCST90016983	Inverse variance weighted	6.05643	10	0.8105
ebi-a-GCST90016984	finngen_R9_C3_DLBCL_EXALLC	Diffuse large B-cell lymphoma	genus Coprococcus2genus Coprococcus2|| id:ebi-a-GCST90016984	MR Egger	19.7606	6	0.00305448
ebi-a-GCST90016984	finngen_R9_C3_DLBCL_EXALLC	Diffuse large B-cell lymphoma	genus Coprococcus2genus Coprococcus2|| id:ebi-a-GCST90016984	Inverse variance weighted	22.2871	7	0.00226642
ebi-a-GCST90016985	finngen_R9_C3_DLBCL_EXALLC	Diffuse large B-cell lymphoma	genus Coprococcus3genus Coprococcus3|| id:ebi-a-GCST90016985	MR Egger	3.3495	6	0.763873
ebi-a-GCST90016985	finngen_R9_C3_DLBCL_EXALLC	Diffuse large B-cell lymphoma	genus Coprococcus3genus Coprococcus3|| id:ebi-a-GCST90016985	Inverse variance weighted	6.13435	7	0.524153
ebi-a-GCST90016986	finngen_R9_C3_DLBCL_EXALLC	Diffuse large B-cell lymphoma	genus Defluviitaleaceae UCG011genus Defluviitaleaceae UCG011|| id:ebi-a-GCST90016986	MR Egger	3.6863	7	0.815117
ebi-a-GCST90016986	finngen_R9_C3_DLBCL_EXALLC	Diffuse large B-cell lymphoma	genus Defluviitaleaceae UCG011genus Defluviitaleaceae UCG011|| id:ebi-a-GCST90016986	Inverse variance weighted	3.75449	8	0.878568
ebi-a-GCST90016987	finngen_R9_C3_DLBCL_EXALLC	Diffuse large B-cell lymphoma	genus Desulfovibriogenus Desulfovibrio|| id:ebi-a-GCST90016987	MR Egger	8.0509	7	0.328127
ebi-a-GCST90016987	finngen_R9_C3_DLBCL_EXALLC	Diffuse large B-cell lymphoma	genus Desulfovibriogenus Desulfovibrio|| id:ebi-a-GCST90016987	Inverse variance weighted	8.12366	8	0.421485
ebi-a-GCST90016988	finngen_R9_C3_DLBCL_EXALLC	Diffuse large B-cell lymphoma	genus Dialistergenus Dialister|| id:ebi-a-GCST90016988	MR Egger	7.31901	9	0.603943
ebi-a-GCST90016988	finngen_R9_C3_DLBCL_EXALLC	Diffuse large B-cell lymphoma	genus Dialistergenus Dialister|| id:ebi-a-GCST90016988	Inverse variance weighted	10.0279	10	0.438048
ebi-a-GCST90016989	finngen_R9_C3_DLBCL_EXALLC	Diffuse large B-cell lymphoma	genus Doreagenus Dorea|| id:ebi-a-GCST90016989	MR Egger	5.6077	8	0.69108
ebi-a-GCST90016989	finngen_R9_C3_DLBCL_EXALLC	Diffuse large B-cell lymphoma	genus Doreagenus Dorea|| id:ebi-a-GCST90016989	Inverse variance weighted	8.36988	9	0.497343
ebi-a-GCST90016990	finngen_R9_C3_DLBCL_EXALLC	Diffuse large B-cell lymphoma	genus Eggerthellagenus Eggerthella|| id:ebi-a-GCST90016990	MR Egger	4.03924	7	0.775247
ebi-a-GCST90016990	finngen_R9_C3_DLBCL_EXALLC	Diffuse large B-cell lymphoma	genus Eggerthellagenus Eggerthella|| id:ebi-a-GCST90016990	Inverse variance weighted	4.08745	8	0.849149
ebi-a-GCST90016991	finngen_R9_C3_DLBCL_EXALLC	Diffuse large B-cell lymphoma	genus Eisenbergiellagenus Eisenbergiella|| id:ebi-a-GCST90016991	MR Egger	4.65191	9	0.863536
ebi-a-GCST90016991	finngen_R9_C3_DLBCL_EXALLC	Diffuse large B-cell lymphoma	genus Eisenbergiellagenus Eisenbergiella|| id:ebi-a-GCST90016991	Inverse variance weighted	4.65582	10	0.912953
ebi-a-GCST90016992	finngen_R9_C3_DLBCL_EXALLC	Diffuse large B-cell lymphoma	genus Enterorhabdusgenus Enterorhabdus|| id:ebi-a-GCST90016992	MR Egger	4.98762	4	0.288571
ebi-a-GCST90016992	finngen_R9_C3_DLBCL_EXALLC	Diffuse large B-cell lymphoma	genus Enterorhabdusgenus Enterorhabdus|| id:ebi-a-GCST90016992	Inverse variance weighted	5.30087	5	0.380275
ebi-a-GCST90016993	finngen_R9_C3_DLBCL_EXALLC	Diffuse large B-cell lymphoma	genus Erysipelatoclostridiumgenus Erysipelatoclostridium|| id:ebi-a-GCST90016993	MR Egger	11.2379	13	0.590895
ebi-a-GCST90016993	finngen_R9_C3_DLBCL_EXALLC	Diffuse large B-cell lymphoma	genus Erysipelatoclostridiumgenus Erysipelatoclostridium|| id:ebi-a-GCST90016993	Inverse variance weighted	11.2532	14	0.666037
ebi-a-GCST90016995	finngen_R9_C3_DLBCL_EXALLC	Diffuse large B-cell lymphoma	genus Escherichia Shigellagenus Escherichia Shigella|| id:ebi-a-GCST90016995	MR Egger	5.06135	8	0.750999
ebi-a-GCST90016995	finngen_R9_C3_DLBCL_EXALLC	Diffuse large B-cell lymphoma	genus Escherichia Shigellagenus Escherichia Shigella|| id:ebi-a-GCST90016995	Inverse variance weighted	5.1053	9	0.825034
ebi-a-GCST90016996	finngen_R9_C3_DLBCL_EXALLC	Diffuse large B-cell lymphoma	genus Eubacterium brachy groupgenus Eubacterium brachy group|| id:ebi-a-GCST90016996	MR Egger	10.9137	8	0.206639
ebi-a-GCST90016996	finngen_R9_C3_DLBCL_EXALLC	Diffuse large B-cell lymphoma	genus Eubacterium brachy groupgenus Eubacterium brachy group|| id:ebi-a-GCST90016996	Inverse variance weighted	12.9823	9	0.163408
ebi-a-GCST90016997	finngen_R9_C3_DLBCL_EXALLC	Diffuse large B-cell lymphoma	genus Eubacterium coprostanoligenes groupgenus Eubacterium coprostanoligenes group|| id:ebi-a-GCST90016997	MR Egger	8.29647	10	0.599903
ebi-a-GCST90016997	finngen_R9_C3_DLBCL_EXALLC	Diffuse large B-cell lymphoma	genus Eubacterium coprostanoligenes groupgenus Eubacterium coprostanoligenes group|| id:ebi-a-GCST90016997	Inverse variance weighted	8.90071	11	0.631057
ebi-a-GCST90016998	finngen_R9_C3_DLBCL_EXALLC	Diffuse large B-cell lymphoma	genus Eubacterium eligens groupgenus Eubacterium eligens group|| id:ebi-a-GCST90016998	MR Egger	2.8096	4	0.590177
ebi-a-GCST90016998	finngen_R9_C3_DLBCL_EXALLC	Diffuse large B-cell lymphoma	genus Eubacterium eligens groupgenus Eubacterium eligens group|| id:ebi-a-GCST90016998	Inverse variance weighted	5.07106	5	0.40727
ebi-a-GCST90016999	finngen_R9_C3_DLBCL_EXALLC	Diffuse large B-cell lymphoma	genus Eubacterium fissicatena groupgenus Eubacterium fissicatena group|| id:ebi-a-GCST90016999	MR Egger	6.64801	7	0.466425
ebi-a-GCST90016999	finngen_R9_C3_DLBCL_EXALLC	Diffuse large B-cell lymphoma	genus Eubacterium fissicatena groupgenus Eubacterium fissicatena group|| id:ebi-a-GCST90016999	Inverse variance weighted	9.86898	8	0.274342
ebi-a-GCST90017000	finngen_R9_C3_DLBCL_EXALLC	Diffuse large B-cell lymphoma	genus Eubacterium hallii groupgenus Eubacterium hallii group|| id:ebi-a-GCST90017000	MR Egger	14.8149	12	0.251715
ebi-a-GCST90017000	finngen_R9_C3_DLBCL_EXALLC	Diffuse large B-cell lymphoma	genus Eubacterium hallii groupgenus Eubacterium hallii group|| id:ebi-a-GCST90017000	Inverse variance weighted	15.8398	13	0.257887
ebi-a-GCST90017001	finngen_R9_C3_DLBCL_EXALLC	Diffuse large B-cell lymphoma	genus Eubacterium nodatum groupgenus Eubacterium nodatum group|| id:ebi-a-GCST90017001	MR Egger	7.08186	9	0.628597
ebi-a-GCST90017001	finngen_R9_C3_DLBCL_EXALLC	Diffuse large B-cell lymphoma	genus Eubacterium nodatum groupgenus Eubacterium nodatum group|| id:ebi-a-GCST90017001	Inverse variance weighted	12.3806	10	0.260388
ebi-a-GCST90017002	finngen_R9_C3_DLBCL_EXALLC	Diffuse large B-cell lymphoma	genus Eubacterium oxidoreducens groupgenus Eubacterium oxidoreducens group|| id:ebi-a-GCST90017002	MR Egger	2.0964	3	0.552642
ebi-a-GCST90017002	finngen_R9_C3_DLBCL_EXALLC	Diffuse large B-cell lymphoma	genus Eubacterium oxidoreducens groupgenus Eubacterium oxidoreducens group|| id:ebi-a-GCST90017002	Inverse variance weighted	2.33326	4	0.67472
ebi-a-GCST90017003	finngen_R9_C3_DLBCL_EXALLC	Diffuse large B-cell lymphoma	genus Eubacterium rectale groupgenus Eubacterium rectale group|| id:ebi-a-GCST90017003	MR Egger	6.15145	6	0.40644
ebi-a-GCST90017003	finngen_R9_C3_DLBCL_EXALLC	Diffuse large B-cell lymphoma	genus Eubacterium rectale groupgenus Eubacterium rectale group|| id:ebi-a-GCST90017003	Inverse variance weighted	6.59358	7	0.472384
ebi-a-GCST90017004	finngen_R9_C3_DLBCL_EXALLC	Diffuse large B-cell lymphoma	genus Eubacterium ruminantium groupgenus Eubacterium ruminantium group|| id:ebi-a-GCST90017004	MR Egger	27.6446	16	0.0348508
ebi-a-GCST90017004	finngen_R9_C3_DLBCL_EXALLC	Diffuse large B-cell lymphoma	genus Eubacterium ruminantium groupgenus Eubacterium ruminantium group|| id:ebi-a-GCST90017004	Inverse variance weighted	27.6944	17	0.0486381
ebi-a-GCST90017005	finngen_R9_C3_DLBCL_EXALLC	Diffuse large B-cell lymphoma	genus Eubacterium ventriosum groupgenus Eubacterium ventriosum group|| id:ebi-a-GCST90017005	MR Egger	16.6833	13	0.214187
ebi-a-GCST90017005	finngen_R9_C3_DLBCL_EXALLC	Diffuse large B-cell lymphoma	genus Eubacterium ventriosum groupgenus Eubacterium ventriosum group|| id:ebi-a-GCST90017005	Inverse variance weighted	16.6836	14	0.273431
ebi-a-GCST90017006	finngen_R9_C3_DLBCL_EXALLC	Diffuse large B-cell lymphoma	genus Eubacterium xylanophilum groupgenus Eubacterium xylanophilum group|| id:ebi-a-GCST90017006	MR Egger	15.1397	7	0.0342498
ebi-a-GCST90017006	finngen_R9_C3_DLBCL_EXALLC	Diffuse large B-cell lymphoma	genus Eubacterium xylanophilum groupgenus Eubacterium xylanophilum group|| id:ebi-a-GCST90017006	Inverse variance weighted	16.5642	8	0.0349809
ebi-a-GCST90017007	finngen_R9_C3_DLBCL_EXALLC	Diffuse large B-cell lymphoma	genus Faecalibacteriumgenus Faecalibacterium|| id:ebi-a-GCST90017007	MR Egger	4.87583	8	0.770762
ebi-a-GCST90017007	finngen_R9_C3_DLBCL_EXALLC	Diffuse large B-cell lymphoma	genus Faecalibacteriumgenus Faecalibacterium|| id:ebi-a-GCST90017007	Inverse variance weighted	6.0245	9	0.737463
ebi-a-GCST90017008	finngen_R9_C3_DLBCL_EXALLC	Diffuse large B-cell lymphoma	genus Family XIII AD3011 groupgenus Family XIII AD3011 group|| id:ebi-a-GCST90017008	MR Egger	20.7375	11	0.0361949
ebi-a-GCST90017008	finngen_R9_C3_DLBCL_EXALLC	Diffuse large B-cell lymphoma	genus Family XIII AD3011 groupgenus Family XIII AD3011 group|| id:ebi-a-GCST90017008	Inverse variance weighted	21.5808	12	0.0424951
ebi-a-GCST90017009	finngen_R9_C3_DLBCL_EXALLC	Diffuse large B-cell lymphoma	genus Family XIII UCG001genus Family XIII UCG001|| id:ebi-a-GCST90017009	MR Egger	2.65783	6	0.850403
ebi-a-GCST90017009	finngen_R9_C3_DLBCL_EXALLC	Diffuse large B-cell lymphoma	genus Family XIII UCG001genus Family XIII UCG001|| id:ebi-a-GCST90017009	Inverse variance weighted	3.54361	7	0.830586
ebi-a-GCST90017010	finngen_R9_C3_DLBCL_EXALLC	Diffuse large B-cell lymphoma	genus Flavonifractorgenus Flavonifractor|| id:ebi-a-GCST90017010	MR Egger	3.89144	3	0.273428
ebi-a-GCST90017010	finngen_R9_C3_DLBCL_EXALLC	Diffuse large B-cell lymphoma	genus Flavonifractorgenus Flavonifractor|| id:ebi-a-GCST90017010	Inverse variance weighted	9.60818	4	0.0475712
ebi-a-GCST90017011	finngen_R9_C3_DLBCL_EXALLC	Diffuse large B-cell lymphoma	genus Fusicatenibactergenus Fusicatenibacter|| id:ebi-a-GCST90017011	MR Egger	14.3752	16	0.570787
ebi-a-GCST90017011	finngen_R9_C3_DLBCL_EXALLC	Diffuse large B-cell lymphoma	genus Fusicatenibactergenus Fusicatenibacter|| id:ebi-a-GCST90017011	Inverse variance weighted	15.0815	17	0.589614
ebi-a-GCST90017012	finngen_R9_C3_DLBCL_EXALLC	Diffuse large B-cell lymphoma	genus Gordonibactergenus Gordonibacter|| id:ebi-a-GCST90017012	MR Egger	6.79853	9	0.658086
ebi-a-GCST90017012	finngen_R9_C3_DLBCL_EXALLC	Diffuse large B-cell lymphoma	genus Gordonibactergenus Gordonibacter|| id:ebi-a-GCST90017012	Inverse variance weighted	6.88321	10	0.736423
ebi-a-GCST90017013	finngen_R9_C3_DLBCL_EXALLC	Diffuse large B-cell lymphoma	genus Haemophilusgenus Haemophilus|| id:ebi-a-GCST90017013	MR Egger	11.5152	7	0.117673
ebi-a-GCST90017013	finngen_R9_C3_DLBCL_EXALLC	Diffuse large B-cell lymphoma	genus Haemophilusgenus Haemophilus|| id:ebi-a-GCST90017013	Inverse variance weighted	12.0583	8	0.148623
ebi-a-GCST90017014	finngen_R9_C3_DLBCL_EXALLC	Diffuse large B-cell lymphoma	genus Holdemanellagenus Holdemanella|| id:ebi-a-GCST90017014	MR Egger	9.19843	9	0.419162
ebi-a-GCST90017014	finngen_R9_C3_DLBCL_EXALLC	Diffuse large B-cell lymphoma	genus Holdemanellagenus Holdemanella|| id:ebi-a-GCST90017014	Inverse variance weighted	9.57084	10	0.478916
ebi-a-GCST90017015	finngen_R9_C3_DLBCL_EXALLC	Diffuse large B-cell lymphoma	genus Holdemaniagenus Holdemania|| id:ebi-a-GCST90017015	MR Egger	20.1494	12	0.0643116
ebi-a-GCST90017015	finngen_R9_C3_DLBCL_EXALLC	Diffuse large B-cell lymphoma	genus Holdemaniagenus Holdemania|| id:ebi-a-GCST90017015	Inverse variance weighted	20.5647	13	0.0819962
ebi-a-GCST90017016	finngen_R9_C3_DLBCL_EXALLC	Diffuse large B-cell lymphoma	genus Howardellagenus Howardella|| id:ebi-a-GCST90017016	MR Egger	3.87826	7	0.793688
ebi-a-GCST90017016	finngen_R9_C3_DLBCL_EXALLC	Diffuse large B-cell lymphoma	genus Howardellagenus Howardella|| id:ebi-a-GCST90017016	Inverse variance weighted	5.21931	8	0.7339
ebi-a-GCST90017017	finngen_R9_C3_DLBCL_EXALLC	Diffuse large B-cell lymphoma	genus Hungatellagenus Hungatella|| id:ebi-a-GCST90017017	MR Egger	0.854718	3	0.836339
ebi-a-GCST90017017	finngen_R9_C3_DLBCL_EXALLC	Diffuse large B-cell lymphoma	genus Hungatellagenus Hungatella|| id:ebi-a-GCST90017017	Inverse variance weighted	0.887868	4	0.926295
ebi-a-GCST90017018	finngen_R9_C3_DLBCL_EXALLC	Diffuse large B-cell lymphoma	genus Intestinibactergenus Intestinibacter|| id:ebi-a-GCST90017018	MR Egger	12.1181	13	0.517988
ebi-a-GCST90017018	finngen_R9_C3_DLBCL_EXALLC	Diffuse large B-cell lymphoma	genus Intestinibactergenus Intestinibacter|| id:ebi-a-GCST90017018	Inverse variance weighted	12.2887	14	0.58313
ebi-a-GCST90017019	finngen_R9_C3_DLBCL_EXALLC	Diffuse large B-cell lymphoma	genus Intestinimonasgenus Intestinimonas|| id:ebi-a-GCST90017019	MR Egger	15.5876	14	0.339201
ebi-a-GCST90017019	finngen_R9_C3_DLBCL_EXALLC	Diffuse large B-cell lymphoma	genus Intestinimonasgenus Intestinimonas|| id:ebi-a-GCST90017019	Inverse variance weighted	15.7402	15	0.399525
ebi-a-GCST90017020	finngen_R9_C3_DLBCL_EXALLC	Diffuse large B-cell lymphoma	genus Lachnoclostridiumgenus Lachnoclostridium|| id:ebi-a-GCST90017020	MR Egger	12.1212	11	0.354601
ebi-a-GCST90017020	finngen_R9_C3_DLBCL_EXALLC	Diffuse large B-cell lymphoma	genus Lachnoclostridiumgenus Lachnoclostridium|| id:ebi-a-GCST90017020	Inverse variance weighted	12.6326	12	0.396302
ebi-a-GCST90017021	finngen_R9_C3_DLBCL_EXALLC	Diffuse large B-cell lymphoma	genus Lachnospiraceae FCS020 groupgenus Lachnospiraceae FCS020 group|| id:ebi-a-GCST90017021	MR Egger	10.0474	10	0.436346
ebi-a-GCST90017021	finngen_R9_C3_DLBCL_EXALLC	Diffuse large B-cell lymphoma	genus Lachnospiraceae FCS020 groupgenus Lachnospiraceae FCS020 group|| id:ebi-a-GCST90017021	Inverse variance weighted	10.458	11	0.48972
ebi-a-GCST90017022	finngen_R9_C3_DLBCL_EXALLC	Diffuse large B-cell lymphoma	genus Lachnospiraceae NC2004 groupgenus Lachnospiraceae NC2004 group|| id:ebi-a-GCST90017022	MR Egger	6.24991	7	0.51089
ebi-a-GCST90017022	finngen_R9_C3_DLBCL_EXALLC	Diffuse large B-cell lymphoma	genus Lachnospiraceae NC2004 groupgenus Lachnospiraceae NC2004 group|| id:ebi-a-GCST90017022	Inverse variance weighted	6.66664	8	0.572989
ebi-a-GCST90017023	finngen_R9_C3_DLBCL_EXALLC	Diffuse large B-cell lymphoma	genus Lachnospiraceae ND3007 groupgenus Lachnospiraceae ND3007 group|| id:ebi-a-GCST90017023	MR Egger	2.44459	1	0.117931
ebi-a-GCST90017023	finngen_R9_C3_DLBCL_EXALLC	Diffuse large B-cell lymphoma	genus Lachnospiraceae ND3007 groupgenus Lachnospiraceae ND3007 group|| id:ebi-a-GCST90017023	Inverse variance weighted	2.66813	2	0.263404
ebi-a-GCST90017024	finngen_R9_C3_DLBCL_EXALLC	Diffuse large B-cell lymphoma	genus Lachnospiraceae NK4A136 groupgenus Lachnospiraceae NK4A136 group|| id:ebi-a-GCST90017024	MR Egger	7.52865	13	0.872896
ebi-a-GCST90017024	finngen_R9_C3_DLBCL_EXALLC	Diffuse large B-cell lymphoma	genus Lachnospiraceae NK4A136 groupgenus Lachnospiraceae NK4A136 group|| id:ebi-a-GCST90017024	Inverse variance weighted	7.57447	14	0.910297
ebi-a-GCST90017025	finngen_R9_C3_DLBCL_EXALLC	Diffuse large B-cell lymphoma	genus Lachnospiraceae UCG001genus Lachnospiraceae UCG001|| id:ebi-a-GCST90017025	MR Egger	13.0902	11	0.28747
ebi-a-GCST90017025	finngen_R9_C3_DLBCL_EXALLC	Diffuse large B-cell lymphoma	genus Lachnospiraceae UCG001genus Lachnospiraceae UCG001|| id:ebi-a-GCST90017025	Inverse variance weighted	13.1261	12	0.359943
ebi-a-GCST90017026	finngen_R9_C3_DLBCL_EXALLC	Diffuse large B-cell lymphoma	genus Lachnospiraceae UCG004genus Lachnospiraceae UCG004|| id:ebi-a-GCST90017026	MR Egger	7.48388	10	0.679109
ebi-a-GCST90017026	finngen_R9_C3_DLBCL_EXALLC	Diffuse large B-cell lymphoma	genus Lachnospiraceae UCG004genus Lachnospiraceae UCG004|| id:ebi-a-GCST90017026	Inverse variance weighted	8.13348	11	0.701299
ebi-a-GCST90017027	finngen_R9_C3_DLBCL_EXALLC	Diffuse large B-cell lymphoma	genus Lachnospiraceae UCG008genus Lachnospiraceae UCG008|| id:ebi-a-GCST90017027	MR Egger	6.17107	8	0.628076
ebi-a-GCST90017027	finngen_R9_C3_DLBCL_EXALLC	Diffuse large B-cell lymphoma	genus Lachnospiraceae UCG008genus Lachnospiraceae UCG008|| id:ebi-a-GCST90017027	Inverse variance weighted	6.18154	9	0.721621
ebi-a-GCST90017028	finngen_R9_C3_DLBCL_EXALLC	Diffuse large B-cell lymphoma	genus Lachnospiraceae UCG010genus Lachnospiraceae UCG010|| id:ebi-a-GCST90017028	MR Egger	6.61799	8	0.578352
ebi-a-GCST90017028	finngen_R9_C3_DLBCL_EXALLC	Diffuse large B-cell lymphoma	genus Lachnospiraceae UCG010genus Lachnospiraceae UCG010|| id:ebi-a-GCST90017028	Inverse variance weighted	6.63081	9	0.675495
ebi-a-GCST90017030	finngen_R9_C3_DLBCL_EXALLC	Diffuse large B-cell lymphoma	genus Lactobacillusgenus Lactobacillus|| id:ebi-a-GCST90017030	MR Egger	6.32095	6	0.388214
ebi-a-GCST90017030	finngen_R9_C3_DLBCL_EXALLC	Diffuse large B-cell lymphoma	genus Lactobacillusgenus Lactobacillus|| id:ebi-a-GCST90017030	Inverse variance weighted	7.10505	7	0.418024
ebi-a-GCST90017031	finngen_R9_C3_DLBCL_EXALLC	Diffuse large B-cell lymphoma	genus Lactococcusgenus Lactococcus|| id:ebi-a-GCST90017031	MR Egger	11.6325	6	0.070687
ebi-a-GCST90017031	finngen_R9_C3_DLBCL_EXALLC	Diffuse large B-cell lymphoma	genus Lactococcusgenus Lactococcus|| id:ebi-a-GCST90017031	Inverse variance weighted	12.5112	7	0.0849528
ebi-a-GCST90017032	finngen_R9_C3_DLBCL_EXALLC	Diffuse large B-cell lymphoma	genus Marvinbryantiagenus Marvinbryantia|| id:ebi-a-GCST90017032	MR Egger	8.58992	8	0.37806
ebi-a-GCST90017032	finngen_R9_C3_DLBCL_EXALLC	Diffuse large B-cell lymphoma	genus Marvinbryantiagenus Marvinbryantia|| id:ebi-a-GCST90017032	Inverse variance weighted	9.47484	9	0.394645
ebi-a-GCST90017033	finngen_R9_C3_DLBCL_EXALLC	Diffuse large B-cell lymphoma	genus Methanobrevibactergenus Methanobrevibacter|| id:ebi-a-GCST90017033	MR Egger	1.31656	4	0.85856
ebi-a-GCST90017033	finngen_R9_C3_DLBCL_EXALLC	Diffuse large B-cell lymphoma	genus Methanobrevibactergenus Methanobrevibacter|| id:ebi-a-GCST90017033	Inverse variance weighted	1.99808	5	0.849411
ebi-a-GCST90017034	finngen_R9_C3_DLBCL_EXALLC	Diffuse large B-cell lymphoma	genus Odoribactergenus Odoribacter|| id:ebi-a-GCST90017034	MR Egger	9.0845	5	0.105741
ebi-a-GCST90017034	finngen_R9_C3_DLBCL_EXALLC	Diffuse large B-cell lymphoma	genus Odoribactergenus Odoribacter|| id:ebi-a-GCST90017034	Inverse variance weighted	10.9097	6	0.0912079
ebi-a-GCST90017035	finngen_R9_C3_DLBCL_EXALLC	Diffuse large B-cell lymphoma	genus Olsenellagenus Olsenella|| id:ebi-a-GCST90017035	MR Egger	6.34863	8	0.608242
ebi-a-GCST90017035	finngen_R9_C3_DLBCL_EXALLC	Diffuse large B-cell lymphoma	genus Olsenellagenus Olsenella|| id:ebi-a-GCST90017035	Inverse variance weighted	8.92958	9	0.443799
ebi-a-GCST90017036	finngen_R9_C3_DLBCL_EXALLC	Diffuse large B-cell lymphoma	genus Oscillibactergenus Oscillibacter|| id:ebi-a-GCST90017036	MR Egger	5.76698	11	0.88845
ebi-a-GCST90017036	finngen_R9_C3_DLBCL_EXALLC	Diffuse large B-cell lymphoma	genus Oscillibactergenus Oscillibacter|| id:ebi-a-GCST90017036	Inverse variance weighted	5.76948	12	0.927254
ebi-a-GCST90017037	finngen_R9_C3_DLBCL_EXALLC	Diffuse large B-cell lymphoma	genus Oscillospiragenus Oscillospira|| id:ebi-a-GCST90017037	MR Egger	6.29713	6	0.390742
ebi-a-GCST90017037	finngen_R9_C3_DLBCL_EXALLC	Diffuse large B-cell lymphoma	genus Oscillospiragenus Oscillospira|| id:ebi-a-GCST90017037	Inverse variance weighted	10.4953	7	0.162198
ebi-a-GCST90017038	finngen_R9_C3_DLBCL_EXALLC	Diffuse large B-cell lymphoma	genus Oxalobactergenus Oxalobacter|| id:ebi-a-GCST90017038	MR Egger	7.69267	9	0.56539
ebi-a-GCST90017038	finngen_R9_C3_DLBCL_EXALLC	Diffuse large B-cell lymphoma	genus Oxalobactergenus Oxalobacter|| id:ebi-a-GCST90017038	Inverse variance weighted	7.9811	10	0.630683
ebi-a-GCST90017039	finngen_R9_C3_DLBCL_EXALLC	Diffuse large B-cell lymphoma	genus Parabacteroidesgenus Parabacteroides|| id:ebi-a-GCST90017039	MR Egger	0.951182	3	0.813062
ebi-a-GCST90017039	finngen_R9_C3_DLBCL_EXALLC	Diffuse large B-cell lymphoma	genus Parabacteroidesgenus Parabacteroides|| id:ebi-a-GCST90017039	Inverse variance weighted	2.79979	4	0.591868
ebi-a-GCST90017040	finngen_R9_C3_DLBCL_EXALLC	Diffuse large B-cell lymphoma	genus Paraprevotellagenus Paraprevotella|| id:ebi-a-GCST90017040	MR Egger	7.30446	11	0.773919
ebi-a-GCST90017040	finngen_R9_C3_DLBCL_EXALLC	Diffuse large B-cell lymphoma	genus Paraprevotellagenus Paraprevotella|| id:ebi-a-GCST90017040	Inverse variance weighted	8.94309	12	0.707783
ebi-a-GCST90017041	finngen_R9_C3_DLBCL_EXALLC	Diffuse large B-cell lymphoma	genus Parasutterellagenus Parasutterella|| id:ebi-a-GCST90017041	MR Egger	6.51666	12	0.887835
ebi-a-GCST90017041	finngen_R9_C3_DLBCL_EXALLC	Diffuse large B-cell lymphoma	genus Parasutterellagenus Parasutterella|| id:ebi-a-GCST90017041	Inverse variance weighted	6.73361	13	0.915353
ebi-a-GCST90017042	finngen_R9_C3_DLBCL_EXALLC	Diffuse large B-cell lymphoma	genus Peptococcusgenus Peptococcus|| id:ebi-a-GCST90017042	MR Egger	15.4872	10	0.115283
ebi-a-GCST90017042	finngen_R9_C3_DLBCL_EXALLC	Diffuse large B-cell lymphoma	genus Peptococcusgenus Peptococcus|| id:ebi-a-GCST90017042	Inverse variance weighted	15.6683	11	0.153901
ebi-a-GCST90017043	finngen_R9_C3_DLBCL_EXALLC	Diffuse large B-cell lymphoma	genus Phascolarctobacteriumgenus Phascolarctobacterium|| id:ebi-a-GCST90017043	MR Egger	11.1312	5	0.0488397
ebi-a-GCST90017043	finngen_R9_C3_DLBCL_EXALLC	Diffuse large B-cell lymphoma	genus Phascolarctobacteriumgenus Phascolarctobacterium|| id:ebi-a-GCST90017043	Inverse variance weighted	11.3954	6	0.0768986
ebi-a-GCST90017044	finngen_R9_C3_DLBCL_EXALLC	Diffuse large B-cell lymphoma	genus Prevotella7genus Prevotella7|| id:ebi-a-GCST90017044	MR Egger	17.7927	9	0.0376565
ebi-a-GCST90017044	finngen_R9_C3_DLBCL_EXALLC	Diffuse large B-cell lymphoma	genus Prevotella7genus Prevotella7|| id:ebi-a-GCST90017044	Inverse variance weighted	18.2221	10	0.0513307
ebi-a-GCST90017045	finngen_R9_C3_DLBCL_EXALLC	Diffuse large B-cell lymphoma	genus Prevotella9genus Prevotella9|| id:ebi-a-GCST90017045	MR Egger	9.79235	13	0.71082
ebi-a-GCST90017045	finngen_R9_C3_DLBCL_EXALLC	Diffuse large B-cell lymphoma	genus Prevotella9genus Prevotella9|| id:ebi-a-GCST90017045	Inverse variance weighted	9.93232	14	0.767114
ebi-a-GCST90017046	finngen_R9_C3_DLBCL_EXALLC	Diffuse large B-cell lymphoma	genus Rikenellaceae RC9 gut groupgenus Rikenellaceae RC9 gut group|| id:ebi-a-GCST90017046	MR Egger	10.016	9	0.34919
ebi-a-GCST90017046	finngen_R9_C3_DLBCL_EXALLC	Diffuse large B-cell lymphoma	genus Rikenellaceae RC9 gut groupgenus Rikenellaceae RC9 gut group|| id:ebi-a-GCST90017046	Inverse variance weighted	10.4187	10	0.404561
ebi-a-GCST90017047	finngen_R9_C3_DLBCL_EXALLC	Diffuse large B-cell lymphoma	genus Romboutsiagenus Romboutsia|| id:ebi-a-GCST90017047	MR Egger	9.35911	11	0.588782
ebi-a-GCST90017047	finngen_R9_C3_DLBCL_EXALLC	Diffuse large B-cell lymphoma	genus Romboutsiagenus Romboutsia|| id:ebi-a-GCST90017047	Inverse variance weighted	10.621	12	0.561649
ebi-a-GCST90017048	finngen_R9_C3_DLBCL_EXALLC	Diffuse large B-cell lymphoma	genus Roseburiagenus Roseburia|| id:ebi-a-GCST90017048	MR Egger	7.24836	11	0.778629
ebi-a-GCST90017048	finngen_R9_C3_DLBCL_EXALLC	Diffuse large B-cell lymphoma	genus Roseburiagenus Roseburia|| id:ebi-a-GCST90017048	Inverse variance weighted	10.1313	12	0.604439
ebi-a-GCST90017049	finngen_R9_C3_DLBCL_EXALLC	Diffuse large B-cell lymphoma	genus Ruminiclostridium5genus Ruminiclostridium5|| id:ebi-a-GCST90017049	MR Egger	4.89574	9	0.843301
ebi-a-GCST90017049	finngen_R9_C3_DLBCL_EXALLC	Diffuse large B-cell lymphoma	genus Ruminiclostridium5genus Ruminiclostridium5|| id:ebi-a-GCST90017049	Inverse variance weighted	6.64455	10	0.758521
ebi-a-GCST90017050	finngen_R9_C3_DLBCL_EXALLC	Diffuse large B-cell lymphoma	genus Ruminiclostridium6genus Ruminiclostridium6|| id:ebi-a-GCST90017050	MR Egger	8.62324	13	0.800766
ebi-a-GCST90017050	finngen_R9_C3_DLBCL_EXALLC	Diffuse large B-cell lymphoma	genus Ruminiclostridium6genus Ruminiclostridium6|| id:ebi-a-GCST90017050	Inverse variance weighted	8.98381	14	0.832086
ebi-a-GCST90017051	finngen_R9_C3_DLBCL_EXALLC	Diffuse large B-cell lymphoma	genus Ruminiclostridium9genus Ruminiclostridium9|| id:ebi-a-GCST90017051	MR Egger	6.2313	6	0.397785
ebi-a-GCST90017051	finngen_R9_C3_DLBCL_EXALLC	Diffuse large B-cell lymphoma	genus Ruminiclostridium9genus Ruminiclostridium9|| id:ebi-a-GCST90017051	Inverse variance weighted	7.38929	7	0.389502
ebi-a-GCST90017052	finngen_R9_C3_DLBCL_EXALLC	Diffuse large B-cell lymphoma	genus Ruminococcaceae NK4A214 groupgenus Ruminococcaceae NK4A214 group|| id:ebi-a-GCST90017052	MR Egger	20.8099	11	0.0353948
ebi-a-GCST90017052	finngen_R9_C3_DLBCL_EXALLC	Diffuse large B-cell lymphoma	genus Ruminococcaceae NK4A214 groupgenus Ruminococcaceae NK4A214 group|| id:ebi-a-GCST90017052	Inverse variance weighted	20.8241	12	0.0530161
ebi-a-GCST90017053	finngen_R9_C3_DLBCL_EXALLC	Diffuse large B-cell lymphoma	genus Ruminococcaceae UCG002genus Ruminococcaceae UCG002|| id:ebi-a-GCST90017053	MR Egger	9.71659	18	0.940765
ebi-a-GCST90017053	finngen_R9_C3_DLBCL_EXALLC	Diffuse large B-cell lymphoma	genus Ruminococcaceae UCG002genus Ruminococcaceae UCG002|| id:ebi-a-GCST90017053	Inverse variance weighted	9.83808	19	0.956827
ebi-a-GCST90017054	finngen_R9_C3_DLBCL_EXALLC	Diffuse large B-cell lymphoma	genus Ruminococcaceae UCG003genus Ruminococcaceae UCG003|| id:ebi-a-GCST90017054	MR Egger	11.0131	10	0.356497
ebi-a-GCST90017054	finngen_R9_C3_DLBCL_EXALLC	Diffuse large B-cell lymphoma	genus Ruminococcaceae UCG003genus Ruminococcaceae UCG003|| id:ebi-a-GCST90017054	Inverse variance weighted	13.7626	11	0.246411
ebi-a-GCST90017055	finngen_R9_C3_DLBCL_EXALLC	Diffuse large B-cell lymphoma	genus Ruminococcaceae UCG004genus Ruminococcaceae UCG004|| id:ebi-a-GCST90017055	MR Egger	17.0135	9	0.048505
ebi-a-GCST90017055	finngen_R9_C3_DLBCL_EXALLC	Diffuse large B-cell lymphoma	genus Ruminococcaceae UCG004genus Ruminococcaceae UCG004|| id:ebi-a-GCST90017055	Inverse variance weighted	17.1764	10	0.0705511
ebi-a-GCST90017056	finngen_R9_C3_DLBCL_EXALLC	Diffuse large B-cell lymphoma	genus Ruminococcaceae UCG005genus Ruminococcaceae UCG005|| id:ebi-a-GCST90017056	MR Egger	6.86802	12	0.866211
ebi-a-GCST90017056	finngen_R9_C3_DLBCL_EXALLC	Diffuse large B-cell lymphoma	genus Ruminococcaceae UCG005genus Ruminococcaceae UCG005|| id:ebi-a-GCST90017056	Inverse variance weighted	6.86811	13	0.90882
ebi-a-GCST90017057	finngen_R9_C3_DLBCL_EXALLC	Diffuse large B-cell lymphoma	genus Ruminococcaceae UCG009genus Ruminococcaceae UCG009|| id:ebi-a-GCST90017057	MR Egger	14.5732	9	0.103348
ebi-a-GCST90017057	finngen_R9_C3_DLBCL_EXALLC	Diffuse large B-cell lymphoma	genus Ruminococcaceae UCG009genus Ruminococcaceae UCG009|| id:ebi-a-GCST90017057	Inverse variance weighted	16.1673	10	0.0949411
ebi-a-GCST90017058	finngen_R9_C3_DLBCL_EXALLC	Diffuse large B-cell lymphoma	genus Ruminococcaceae UCG010genus Ruminococcaceae UCG010|| id:ebi-a-GCST90017058	MR Egger	1.04128	4	0.903473
ebi-a-GCST90017058	finngen_R9_C3_DLBCL_EXALLC	Diffuse large B-cell lymphoma	genus Ruminococcaceae UCG010genus Ruminococcaceae UCG010|| id:ebi-a-GCST90017058	Inverse variance weighted	2.80613	5	0.729845
ebi-a-GCST90017059	finngen_R9_C3_DLBCL_EXALLC	Diffuse large B-cell lymphoma	genus Ruminococcaceae UCG011genus Ruminococcaceae UCG011|| id:ebi-a-GCST90017059	MR Egger	1.26178	6	0.973723
ebi-a-GCST90017059	finngen_R9_C3_DLBCL_EXALLC	Diffuse large B-cell lymphoma	genus Ruminococcaceae UCG011genus Ruminococcaceae UCG011|| id:ebi-a-GCST90017059	Inverse variance weighted	1.96271	7	0.961876
ebi-a-GCST90017060	finngen_R9_C3_DLBCL_EXALLC	Diffuse large B-cell lymphoma	genus Ruminococcaceae UCG013genus Ruminococcaceae UCG013|| id:ebi-a-GCST90017060	MR Egger	5.45019	9	0.793432
ebi-a-GCST90017060	finngen_R9_C3_DLBCL_EXALLC	Diffuse large B-cell lymphoma	genus Ruminococcaceae UCG013genus Ruminococcaceae UCG013|| id:ebi-a-GCST90017060	Inverse variance weighted	5.51139	10	0.85451
ebi-a-GCST90017061	finngen_R9_C3_DLBCL_EXALLC	Diffuse large B-cell lymphoma	genus Ruminococcaceae UCG014genus Ruminococcaceae UCG014|| id:ebi-a-GCST90017061	MR Egger	4.33242	8	0.825955
ebi-a-GCST90017061	finngen_R9_C3_DLBCL_EXALLC	Diffuse large B-cell lymphoma	genus Ruminococcaceae UCG014genus Ruminococcaceae UCG014|| id:ebi-a-GCST90017061	Inverse variance weighted	4.3448	9	0.88729
ebi-a-GCST90017062	finngen_R9_C3_DLBCL_EXALLC	Diffuse large B-cell lymphoma	genus Ruminococcus1genus Ruminococcus1|| id:ebi-a-GCST90017062	MR Egger	9.35206	8	0.313472
ebi-a-GCST90017062	finngen_R9_C3_DLBCL_EXALLC	Diffuse large B-cell lymphoma	genus Ruminococcus1genus Ruminococcus1|| id:ebi-a-GCST90017062	Inverse variance weighted	11.5689	9	0.23872
ebi-a-GCST90017063	finngen_R9_C3_DLBCL_EXALLC	Diffuse large B-cell lymphoma	genus Ruminococcus2genus Ruminococcus2|| id:ebi-a-GCST90017063	MR Egger	11.5832	13	0.562078
ebi-a-GCST90017063	finngen_R9_C3_DLBCL_EXALLC	Diffuse large B-cell lymphoma	genus Ruminococcus2genus Ruminococcus2|| id:ebi-a-GCST90017063	Inverse variance weighted	11.6162	14	0.637091
ebi-a-GCST90017064	finngen_R9_C3_DLBCL_EXALLC	Diffuse large B-cell lymphoma	genus Ruminococcus gauvreauii groupgenus Ruminococcus gauvreauii group|| id:ebi-a-GCST90017064	MR Egger	5.06034	9	0.829017
ebi-a-GCST90017064	finngen_R9_C3_DLBCL_EXALLC	Diffuse large B-cell lymphoma	genus Ruminococcus gauvreauii groupgenus Ruminococcus gauvreauii group|| id:ebi-a-GCST90017064	Inverse variance weighted	5.09029	10	0.885065
ebi-a-GCST90017065	finngen_R9_C3_DLBCL_EXALLC	Diffuse large B-cell lymphoma	genus Ruminococcus gnavus groupgenus Ruminococcus gnavus group|| id:ebi-a-GCST90017065	MR Egger	16.3337	9	0.0602318
ebi-a-GCST90017065	finngen_R9_C3_DLBCL_EXALLC	Diffuse large B-cell lymphoma	genus Ruminococcus gnavus groupgenus Ruminococcus gnavus group|| id:ebi-a-GCST90017065	Inverse variance weighted	18.0565	10	0.0540172
ebi-a-GCST90017066	finngen_R9_C3_DLBCL_EXALLC	Diffuse large B-cell lymphoma	genus Ruminococcus torques groupgenus Ruminococcus torques group|| id:ebi-a-GCST90017066	MR Egger	0.993514	5	0.963087
ebi-a-GCST90017066	finngen_R9_C3_DLBCL_EXALLC	Diffuse large B-cell lymphoma	genus Ruminococcus torques groupgenus Ruminococcus torques group|| id:ebi-a-GCST90017066	Inverse variance weighted	2.09572	6	0.910688
ebi-a-GCST90017067	finngen_R9_C3_DLBCL_EXALLC	Diffuse large B-cell lymphoma	genus Sellimonasgenus Sellimonas|| id:ebi-a-GCST90017067	MR Egger	1.46374	7	0.983538
ebi-a-GCST90017067	finngen_R9_C3_DLBCL_EXALLC	Diffuse large B-cell lymphoma	genus Sellimonasgenus Sellimonas|| id:ebi-a-GCST90017067	Inverse variance weighted	1.46377	8	0.993293
ebi-a-GCST90017068	finngen_R9_C3_DLBCL_EXALLC	Diffuse large B-cell lymphoma	genus Senegalimassiliagenus Senegalimassilia|| id:ebi-a-GCST90017068	MR Egger	0.504927	3	0.917808
ebi-a-GCST90017068	finngen_R9_C3_DLBCL_EXALLC	Diffuse large B-cell lymphoma	genus Senegalimassiliagenus Senegalimassilia|| id:ebi-a-GCST90017068	Inverse variance weighted	0.529221	4	0.970595
ebi-a-GCST90017069	finngen_R9_C3_DLBCL_EXALLC	Diffuse large B-cell lymphoma	genus Slackiagenus Slackia|| id:ebi-a-GCST90017069	MR Egger	2.04768	4	0.726989
ebi-a-GCST90017069	finngen_R9_C3_DLBCL_EXALLC	Diffuse large B-cell lymphoma	genus Slackiagenus Slackia|| id:ebi-a-GCST90017069	Inverse variance weighted	2.43694	5	0.78596
ebi-a-GCST90017070	finngen_R9_C3_DLBCL_EXALLC	Diffuse large B-cell lymphoma	genus Streptococcusgenus Streptococcus|| id:ebi-a-GCST90017070	MR Egger	10.347	10	0.410592
ebi-a-GCST90017070	finngen_R9_C3_DLBCL_EXALLC	Diffuse large B-cell lymphoma	genus Streptococcusgenus Streptococcus|| id:ebi-a-GCST90017070	Inverse variance weighted	12.3919	11	0.334917
ebi-a-GCST90017071	finngen_R9_C3_DLBCL_EXALLC	Diffuse large B-cell lymphoma	genus Subdoligranulumgenus Subdoligranulum|| id:ebi-a-GCST90017071	MR Egger	4.2939	8	0.829681
ebi-a-GCST90017071	finngen_R9_C3_DLBCL_EXALLC	Diffuse large B-cell lymphoma	genus Subdoligranulumgenus Subdoligranulum|| id:ebi-a-GCST90017071	Inverse variance weighted	7.24543	9	0.611583
ebi-a-GCST90017072	finngen_R9_C3_DLBCL_EXALLC	Diffuse large B-cell lymphoma	genus Sutterellagenus Sutterella|| id:ebi-a-GCST90017072	MR Egger	11.8213	10	0.297195
ebi-a-GCST90017072	finngen_R9_C3_DLBCL_EXALLC	Diffuse large B-cell lymphoma	genus Sutterellagenus Sutterella|| id:ebi-a-GCST90017072	Inverse variance weighted	11.9923	11	0.36422
ebi-a-GCST90017073	finngen_R9_C3_DLBCL_EXALLC	Diffuse large B-cell lymphoma	genus Terrisporobactergenus Terrisporobacter|| id:ebi-a-GCST90017073	MR Egger	3.6664	3	0.299813
ebi-a-GCST90017073	finngen_R9_C3_DLBCL_EXALLC	Diffuse large B-cell lymphoma	genus Terrisporobactergenus Terrisporobacter|| id:ebi-a-GCST90017073	Inverse variance weighted	5.52403	4	0.237625
ebi-a-GCST90017074	finngen_R9_C3_DLBCL_EXALLC	Diffuse large B-cell lymphoma	genus Turicibactergenus Turicibacter|| id:ebi-a-GCST90017074	MR Egger	10.3205	7	0.171127
ebi-a-GCST90017074	finngen_R9_C3_DLBCL_EXALLC	Diffuse large B-cell lymphoma	genus Turicibactergenus Turicibacter|| id:ebi-a-GCST90017074	Inverse variance weighted	10.3512	8	0.241234
ebi-a-GCST90017075	finngen_R9_C3_DLBCL_EXALLC	Diffuse large B-cell lymphoma	genus Tyzzerella3genus Tyzzerella3|| id:ebi-a-GCST90017075	MR Egger	8.72547	10	0.55834
ebi-a-GCST90017075	finngen_R9_C3_DLBCL_EXALLC	Diffuse large B-cell lymphoma	genus Tyzzerella3genus Tyzzerella3|| id:ebi-a-GCST90017075	Inverse variance weighted	8.74969	11	0.644985
ebi-a-GCST90017088	finngen_R9_C3_DLBCL_EXALLC	Diffuse large B-cell lymphoma	genus Veillonellagenus Veillonella|| id:ebi-a-GCST90017088	MR Egger	4.95014	3	0.175485
ebi-a-GCST90017088	finngen_R9_C3_DLBCL_EXALLC	Diffuse large B-cell lymphoma	genus Veillonellagenus Veillonella|| id:ebi-a-GCST90017088	Inverse variance weighted	7.48789	4	0.112244
ebi-a-GCST90017089	finngen_R9_C3_DLBCL_EXALLC	Diffuse large B-cell lymphoma	genus Victivallisgenus Victivallis|| id:ebi-a-GCST90017089	MR Egger	3.66579	8	0.885949
ebi-a-GCST90017089	finngen_R9_C3_DLBCL_EXALLC	Diffuse large B-cell lymphoma	genus Victivallisgenus Victivallis|| id:ebi-a-GCST90017089	Inverse variance weighted	5.3924	9	0.798849
ebi-a-GCST90016994	finngen_R9_C4_DLBCL_EXALLC	Diffuse large B-cell lymphoma	genus ErysipelotrichaceaeUCG003genus ErysipelotrichaceaeUCG003|| id:ebi-a-GCST90016994	MR Egger	8.15615	14	0.881033
ebi-a-GCST90016994	finngen_R9_C5_DLBCL_EXALLC	Diffuse large B-cell lymphoma	genus ErysipelotrichaceaeUCG003genus ErysipelotrichaceaeUCG003|| id:ebi-a-GCST90016994	Inverse variance weighted	8.44675	15	0.904627
ebi-a-GCST90016930	finngen_R9_C6_DLBCL_EXALLC	Diffuse large B-cell lymphoma	family Christensenellaceaefamily Christensenellaceae|| id:ebi-a-GCST90016930	MR Egger	11.7362	9	0.228595
ebi-a-GCST90016930	finngen_R9_C7_DLBCL_EXALLC	Diffuse large B-cell lymphoma	family Christensenellaceaefamily Christensenellaceae|| id:ebi-a-GCST90016930	Inverse variance weighted	12.8188	10	0.233981
ebi-a-GCST90016972	finngen_R9_C8_DLBCL_EXALLC	Diffuse large B-cell lymphoma	genus Blautiagenus Blautia || id:ebi-a-GCST90016972	MR Egger	3.95074	10	0.949542
ebi-a-GCST90016972	finngen_R9_C9_DLBCL_EXALLC	Diffuse large B-cell lymphoma	genus Blautiagenus Blautia || id:ebi-a-GCST90016972	Inverse variance weighted	4.42048	11	0.955967
ebi-a-GCST90017029	finngen_R9_C10_DLBCL_EXALLC	Diffuse large B-cell lymphoma	genus Lachnospiragenus Lachnospira || id: ebi-a-GCST90017029	MR Egger	9.37398	4	0.0524022
ebi-a-GCST90017029	finngen_R9_C11_DLBCL_EXALLC	Diffuse large B-cell lymphoma	genus Lachnospiragenus Lachnospira || id: ebi-a-GCST90017029	Inverse variance weighted	9.73082	5	0.0832317
ebi-a-GCST90017110	finngen_R9_CD2_FOLLICULAR_LYMPHOMA_EXALLC	Follicular lymphoma	phylum Actinobacteriaphylum Actinobacteria|| id:ebi-a-GCST90017110	MR Egger	20.2648	12	0.0622399
ebi-a-GCST90017110	finngen_R9_CD2_FOLLICULAR_LYMPHOMA_EXALLC	Follicular lymphoma	phylum Actinobacteriaphylum Actinobacteria|| id:ebi-a-GCST90017110	Inverse variance weighted	20.514	13	0.0831141
ebi-a-GCST90017111	finngen_R9_CD2_FOLLICULAR_LYMPHOMA_EXALLC	Follicular lymphoma	phylum Bacteroidetesphylum Bacteroidetes|| id:ebi-a-GCST90017111	MR Egger	4.15158	8	0.843194
ebi-a-GCST90017111	finngen_R9_CD2_FOLLICULAR_LYMPHOMA_EXALLC	Follicular lymphoma	phylum Bacteroidetesphylum Bacteroidetes|| id:ebi-a-GCST90017111	Inverse variance weighted	5.62321	9	0.776956
ebi-a-GCST90017112	finngen_R9_CD2_FOLLICULAR_LYMPHOMA_EXALLC	Follicular lymphoma	phylum Cyanobacteriaphylum Cyanobacteria|| id:ebi-a-GCST90017112	MR Egger	4.16689	6	0.654104
ebi-a-GCST90017112	finngen_R9_CD2_FOLLICULAR_LYMPHOMA_EXALLC	Follicular lymphoma	phylum Cyanobacteriaphylum Cyanobacteria|| id:ebi-a-GCST90017112	Inverse variance weighted	4.52071	7	0.718222
ebi-a-GCST90017113	finngen_R9_CD2_FOLLICULAR_LYMPHOMA_EXALLC	Follicular lymphoma	phylum Euryarchaeotaphylum Euryarchaeota|| id:ebi-a-GCST90017113	MR Egger	11.4452	9	0.246422
ebi-a-GCST90017113	finngen_R9_CD2_FOLLICULAR_LYMPHOMA_EXALLC	Follicular lymphoma	phylum Euryarchaeotaphylum Euryarchaeota|| id:ebi-a-GCST90017113	Inverse variance weighted	11.9713	10	0.286979
ebi-a-GCST90017114	finngen_R9_CD2_FOLLICULAR_LYMPHOMA_EXALLC	Follicular lymphoma	phylum Firmicutesphylum Firmicutes|| id:ebi-a-GCST90017114	MR Egger	23.0568	13	0.0409996
ebi-a-GCST90017114	finngen_R9_CD2_FOLLICULAR_LYMPHOMA_EXALLC	Follicular lymphoma	phylum Firmicutesphylum Firmicutes|| id:ebi-a-GCST90017114	Inverse variance weighted	23.1025	14	0.058622
ebi-a-GCST90017115	finngen_R9_CD2_FOLLICULAR_LYMPHOMA_EXALLC	Follicular lymphoma	phylum Lentisphaeraephylum Lentisphaerae|| id:ebi-a-GCST90017115	MR Egger	9.73261	7	0.204239
ebi-a-GCST90017115	finngen_R9_CD2_FOLLICULAR_LYMPHOMA_EXALLC	Follicular lymphoma	phylum Lentisphaeraephylum Lentisphaerae|| id:ebi-a-GCST90017115	Inverse variance weighted	10.3526	8	0.241145
ebi-a-GCST90017116	finngen_R9_CD2_FOLLICULAR_LYMPHOMA_EXALLC	Follicular lymphoma	phylum Proteobacteriaphylum Proteobacteria|| id:ebi-a-GCST90017116	MR Egger	17.38	10	0.0663681
ebi-a-GCST90017116	finngen_R9_CD2_FOLLICULAR_LYMPHOMA_EXALLC	Follicular lymphoma	phylum Proteobacteriaphylum Proteobacteria|| id:ebi-a-GCST90017116	Inverse variance weighted	17.5159	11	0.0935144
ebi-a-GCST90017117	finngen_R9_CD2_FOLLICULAR_LYMPHOMA_EXALLC	Follicular lymphoma	phylum Tenericutesphylum Tenericutes|| id:ebi-a-GCST90017117	MR Egger	7.17342	10	0.708978
ebi-a-GCST90017117	finngen_R9_CD2_FOLLICULAR_LYMPHOMA_EXALLC	Follicular lymphoma	phylum Tenericutesphylum Tenericutes|| id:ebi-a-GCST90017117	Inverse variance weighted	7.65081	11	0.7442
ebi-a-GCST90017118	finngen_R9_CD2_FOLLICULAR_LYMPHOMA_EXALLC	Follicular lymphoma	phylum Verrucomicrobiaphylum Verrucomicrobia|| id:ebi-a-GCST90017118	MR Egger	21.7672	10	0.0163357
ebi-a-GCST90017118	finngen_R9_CD2_FOLLICULAR_LYMPHOMA_EXALLC	Follicular lymphoma	phylum Verrucomicrobiaphylum Verrucomicrobia|| id:ebi-a-GCST90017118	Inverse variance weighted	21.9683	11	0.0246196
ebi-a-GCST90016908	finngen_R9_CD2_FOLLICULAR_LYMPHOMA_EXALLC	Follicular lymphoma	class Actinobacteria|| id:ebi-a-GCST90016908	MR Egger	13.5307	12	0.331676
ebi-a-GCST90016908	finngen_R9_CD2_FOLLICULAR_LYMPHOMA_EXALLC	Follicular lymphoma	class Actinobacteria|| id:ebi-a-GCST90016908	Inverse variance weighted	20.7934	13	0.0771172
ebi-a-GCST90016909	finngen_R9_CD2_FOLLICULAR_LYMPHOMA_EXALLC	Follicular lymphoma	class Alphaproteobacteria|| id:ebi-a-GCST90016909	MR Egger	4.81983	4	0.306288
ebi-a-GCST90016909	finngen_R9_CD2_FOLLICULAR_LYMPHOMA_EXALLC	Follicular lymphoma	class Alphaproteobacteria|| id:ebi-a-GCST90016909	Inverse variance weighted	6.59977	5	0.252147
ebi-a-GCST90016910	finngen_R9_CD2_FOLLICULAR_LYMPHOMA_EXALLC	Follicular lymphoma	class Bacilli|| id:ebi-a-GCST90016910	MR Egger	12.5625	16	0.704435
ebi-a-GCST90016910	finngen_R9_CD2_FOLLICULAR_LYMPHOMA_EXALLC	Follicular lymphoma	class Bacilli|| id:ebi-a-GCST90016910	Inverse variance weighted	12.5946	17	0.762871
ebi-a-GCST90016911	finngen_R9_CD2_FOLLICULAR_LYMPHOMA_EXALLC	Follicular lymphoma	class Bacteroidia|| id:ebi-a-GCST90016911	MR Egger	6.95915	11	0.802382
ebi-a-GCST90016911	finngen_R9_CD2_FOLLICULAR_LYMPHOMA_EXALLC	Follicular lymphoma	class Bacteroidia|| id:ebi-a-GCST90016911	Inverse variance weighted	7.10427	12	0.850646
ebi-a-GCST90016912	finngen_R9_CD2_FOLLICULAR_LYMPHOMA_EXALLC	Follicular lymphoma	class Betaproteobacteria|| id:ebi-a-GCST90016912	MR Egger	7.36488	8	0.497824
ebi-a-GCST90016912	finngen_R9_CD2_FOLLICULAR_LYMPHOMA_EXALLC	Follicular lymphoma	class Betaproteobacteria|| id:ebi-a-GCST90016912	Inverse variance weighted	8.99808	9	0.437451
ebi-a-GCST90016913	finngen_R9_CD2_FOLLICULAR_LYMPHOMA_EXALLC	Follicular lymphoma	class Clostridia|| id:ebi-a-GCST90016913	MR Egger	9.41932	9	0.399502
ebi-a-GCST90016913	finngen_R9_CD2_FOLLICULAR_LYMPHOMA_EXALLC	Follicular lymphoma	class Clostridia|| id:ebi-a-GCST90016913	Inverse variance weighted	10.0206	10	0.438688
ebi-a-GCST90016914	finngen_R9_CD2_FOLLICULAR_LYMPHOMA_EXALLC	Follicular lymphoma	class Coriobacteriia|| id:ebi-a-GCST90016914	MR Egger	13.5909	12	0.327594
ebi-a-GCST90016914	finngen_R9_CD2_FOLLICULAR_LYMPHOMA_EXALLC	Follicular lymphoma	class Coriobacteriia|| id:ebi-a-GCST90016914	Inverse variance weighted	13.613	13	0.401651
ebi-a-GCST90016915	finngen_R9_CD2_FOLLICULAR_LYMPHOMA_EXALLC	Follicular lymphoma	class Deltaproteobacteria|| id:ebi-a-GCST90016915	MR Egger	6.7002	10	0.753412
ebi-a-GCST90016915	finngen_R9_CD2_FOLLICULAR_LYMPHOMA_EXALLC	Follicular lymphoma	class Deltaproteobacteria|| id:ebi-a-GCST90016915	Inverse variance weighted	6.99149	11	0.799773
ebi-a-GCST90016916	finngen_R9_CD2_FOLLICULAR_LYMPHOMA_EXALLC	Follicular lymphoma	class Erysipelotrichia|| id:ebi-a-GCST90016916	MR Egger	3.2304	11	0.987317
ebi-a-GCST90016916	finngen_R9_CD2_FOLLICULAR_LYMPHOMA_EXALLC	Follicular lymphoma	class Erysipelotrichia|| id:ebi-a-GCST90016916	Inverse variance weighted	3.45957	12	0.991338
ebi-a-GCST90016917	finngen_R9_CD2_FOLLICULAR_LYMPHOMA_EXALLC	Follicular lymphoma	class Gammaproteobacteria|| id:ebi-a-GCST90016917	MR Egger	5.7446	4	0.219051
ebi-a-GCST90016917	finngen_R9_CD2_FOLLICULAR_LYMPHOMA_EXALLC	Follicular lymphoma	class Gammaproteobacteria|| id:ebi-a-GCST90016917	Inverse variance weighted	5.77458	5	0.328775
ebi-a-GCST90016918	finngen_R9_CD2_FOLLICULAR_LYMPHOMA_EXALLC	Follicular lymphoma	class Lentisphaeria|| id:ebi-a-GCST90016918	MR Egger	9.18386	6	0.163499
ebi-a-GCST90016918	finngen_R9_CD2_FOLLICULAR_LYMPHOMA_EXALLC	Follicular lymphoma	class Lentisphaeria|| id:ebi-a-GCST90016918	Inverse variance weighted	9.66079	7	0.208625
ebi-a-GCST90016919	finngen_R9_CD2_FOLLICULAR_LYMPHOMA_EXALLC	Follicular lymphoma	class Melainabacteria|| id:ebi-a-GCST90016919	MR Egger	3.75359	8	0.878643
ebi-a-GCST90016919	finngen_R9_CD2_FOLLICULAR_LYMPHOMA_EXALLC	Follicular lymphoma	class Melainabacteria|| id:ebi-a-GCST90016919	Inverse variance weighted	4.84371	9	0.847714
ebi-a-GCST90016920	finngen_R9_CD2_FOLLICULAR_LYMPHOMA_EXALLC	Follicular lymphoma	class Methanobacteria|| id:ebi-a-GCST90016920	MR Egger	4.79225	7	0.685299
ebi-a-GCST90016920	finngen_R9_CD2_FOLLICULAR_LYMPHOMA_EXALLC	Follicular lymphoma	class Methanobacteria|| id:ebi-a-GCST90016920	Inverse variance weighted	4.80655	8	0.778038
ebi-a-GCST90016921	finngen_R9_CD2_FOLLICULAR_LYMPHOMA_EXALLC	Follicular lymphoma	class Mollicutes|| id:ebi-a-GCST90016921	MR Egger	7.17342	10	0.708978
ebi-a-GCST90016921	finngen_R9_CD2_FOLLICULAR_LYMPHOMA_EXALLC	Follicular lymphoma	class Mollicutes|| id:ebi-a-GCST90016921	Inverse variance weighted	7.65081	11	0.7442
ebi-a-GCST90016922	finngen_R9_CD2_FOLLICULAR_LYMPHOMA_EXALLC	Follicular lymphoma	class Negativicutes|| id:ebi-a-GCST90016922	MR Egger	13.1939	10	0.213032
ebi-a-GCST90016922	finngen_R9_CD2_FOLLICULAR_LYMPHOMA_EXALLC	Follicular lymphoma	class Negativicutes|| id:ebi-a-GCST90016922	Inverse variance weighted	14.4511	11	0.209028
ebi-a-GCST90016923	finngen_R9_CD2_FOLLICULAR_LYMPHOMA_EXALLC	Follicular lymphoma	class Verrucomicrobiae|| id:ebi-a-GCST90016923	MR Egger	14.5015	9	0.105572
ebi-a-GCST90016923	finngen_R9_CD2_FOLLICULAR_LYMPHOMA_EXALLC	Follicular lymphoma	class Verrucomicrobiae|| id:ebi-a-GCST90016923	Inverse variance weighted	14.7764	10	0.140429
ebi-a-GCST90017090	finngen_R9_CD2_FOLLICULAR_LYMPHOMA_EXALLC	Follicular lymphoma	order Actinomycetales|| id:ebi-a-GCST90017090	MR Egger	1.69374	2	0.428755
ebi-a-GCST90017090	finngen_R9_CD2_FOLLICULAR_LYMPHOMA_EXALLC	Follicular lymphoma	order Actinomycetales|| id:ebi-a-GCST90017090	Inverse variance weighted	1.94721	3	0.583435
ebi-a-GCST90017091	finngen_R9_CD2_FOLLICULAR_LYMPHOMA_EXALLC	Follicular lymphoma	order Bacillales|| id:ebi-a-GCST90017091	MR Egger	7.3289	6	0.291498
ebi-a-GCST90017091	finngen_R9_CD2_FOLLICULAR_LYMPHOMA_EXALLC	Follicular lymphoma	order Bacillales|| id:ebi-a-GCST90017091	Inverse variance weighted	7.67814	7	0.361829
ebi-a-GCST90017092	finngen_R9_CD2_FOLLICULAR_LYMPHOMA_EXALLC	Follicular lymphoma	order Bacteroidales|| id:ebi-a-GCST90017092	MR Egger	6.95915	11	0.802382
ebi-a-GCST90017092	finngen_R9_CD2_FOLLICULAR_LYMPHOMA_EXALLC	Follicular lymphoma	order Bacteroidales|| id:ebi-a-GCST90017092	Inverse variance weighted	7.10427	12	0.850646
ebi-a-GCST90017093	finngen_R9_CD2_FOLLICULAR_LYMPHOMA_EXALLC	Follicular lymphoma	order Bifidobacteriales|| id:ebi-a-GCST90017093	MR Egger	11.6309	9	0.234927
ebi-a-GCST90017093	finngen_R9_CD2_FOLLICULAR_LYMPHOMA_EXALLC	Follicular lymphoma	order Bifidobacteriales|| id:ebi-a-GCST90017093	Inverse variance weighted	11.6465	10	0.309413
ebi-a-GCST90017094	finngen_R9_CD2_FOLLICULAR_LYMPHOMA_EXALLC	Follicular lymphoma	order Burkholderiales|| id:ebi-a-GCST90017094	MR Egger	8.53715	8	0.382831
ebi-a-GCST90017094	finngen_R9_CD2_FOLLICULAR_LYMPHOMA_EXALLC	Follicular lymphoma	order Burkholderiales|| id:ebi-a-GCST90017094	Inverse variance weighted	10.3827	9	0.320401
ebi-a-GCST90017095	finngen_R9_CD2_FOLLICULAR_LYMPHOMA_EXALLC	Follicular lymphoma	order Clostridiales|| id:ebi-a-GCST90017095	MR Egger	10.4777	10	0.399632
ebi-a-GCST90017095	finngen_R9_CD2_FOLLICULAR_LYMPHOMA_EXALLC	Follicular lymphoma	order Clostridiales|| id:ebi-a-GCST90017095	Inverse variance weighted	11.2067	11	0.426109
ebi-a-GCST90017096	finngen_R9_CD2_FOLLICULAR_LYMPHOMA_EXALLC	Follicular lymphoma	order Coriobacteriales|| id:ebi-a-GCST90017096	MR Egger	13.5909	12	0.327594
ebi-a-GCST90017096	finngen_R9_CD2_FOLLICULAR_LYMPHOMA_EXALLC	Follicular lymphoma	order Coriobacteriales|| id:ebi-a-GCST90017096	Inverse variance weighted	13.613	13	0.401651
ebi-a-GCST90017097	finngen_R9_CD2_FOLLICULAR_LYMPHOMA_EXALLC	Follicular lymphoma	order Desulfovibrionales|| id:ebi-a-GCST90017097	MR Egger	4.71944	9	0.858047
ebi-a-GCST90017097	finngen_R9_CD2_FOLLICULAR_LYMPHOMA_EXALLC	Follicular lymphoma	order Desulfovibrionales|| id:ebi-a-GCST90017097	Inverse variance weighted	5.4707	10	0.857603
ebi-a-GCST90017098	finngen_R9_CD2_FOLLICULAR_LYMPHOMA_EXALLC	Follicular lymphoma	order Enterobacteriales|| id:ebi-a-GCST90017098	MR Egger	10.457	5	0.063274
ebi-a-GCST90017098	finngen_R9_CD2_FOLLICULAR_LYMPHOMA_EXALLC	Follicular lymphoma	order Enterobacteriales|| id:ebi-a-GCST90017098	Inverse variance weighted	10.4861	6	0.105619
ebi-a-GCST90017099	finngen_R9_CD2_FOLLICULAR_LYMPHOMA_EXALLC	Follicular lymphoma	order Erysipelotrichales|| id:ebi-a-GCST90017099	MR Egger	3.2304	11	0.987317
ebi-a-GCST90017099	finngen_R9_CD2_FOLLICULAR_LYMPHOMA_EXALLC	Follicular lymphoma	order Erysipelotrichales|| id:ebi-a-GCST90017099	Inverse variance weighted	3.45957	12	0.991338
ebi-a-GCST90017100	finngen_R9_CD2_FOLLICULAR_LYMPHOMA_EXALLC	Follicular lymphoma	order Gastranaerophilales|| id:ebi-a-GCST90017100	MR Egger	3.82588	7	0.7996
ebi-a-GCST90017100	finngen_R9_CD2_FOLLICULAR_LYMPHOMA_EXALLC	Follicular lymphoma	order Gastranaerophilales|| id:ebi-a-GCST90017100	Inverse variance weighted	5.26042	8	0.729414
ebi-a-GCST90017101	finngen_R9_CD2_FOLLICULAR_LYMPHOMA_EXALLC	Follicular lymphoma	order Lactobacillales|| id:ebi-a-GCST90017101	MR Egger	9.79271	13	0.710791
ebi-a-GCST90017101	finngen_R9_CD2_FOLLICULAR_LYMPHOMA_EXALLC	Follicular lymphoma	order Lactobacillales|| id:ebi-a-GCST90017101	Inverse variance weighted	9.92227	14	0.767844
ebi-a-GCST90017102	finngen_R9_CD2_FOLLICULAR_LYMPHOMA_EXALLC	Follicular lymphoma	order Methanobacteriales|| id:ebi-a-GCST90017102	MR Egger	4.79225	7	0.685299
ebi-a-GCST90017102	finngen_R9_CD2_FOLLICULAR_LYMPHOMA_EXALLC	Follicular lymphoma	order Methanobacteriales|| id:ebi-a-GCST90017102	Inverse variance weighted	4.80655	8	0.778038
ebi-a-GCST90017103	finngen_R9_CD2_FOLLICULAR_LYMPHOMA_EXALLC	Follicular lymphoma	order Mollicutes RF9|| id:ebi-a-GCST90017103	MR Egger	6.90244	10	0.734622
ebi-a-GCST90017103	finngen_R9_CD2_FOLLICULAR_LYMPHOMA_EXALLC	Follicular lymphoma	order Mollicutes RF9|| id:ebi-a-GCST90017103	Inverse variance weighted	8.79707	11	0.640618
ebi-a-GCST90017104	finngen_R9_CD2_FOLLICULAR_LYMPHOMA_EXALLC	Follicular lymphoma	order NB1n|| id:ebi-a-GCST90017104	MR Egger	17.2727	10	0.0685437
ebi-a-GCST90017104	finngen_R9_CD2_FOLLICULAR_LYMPHOMA_EXALLC	Follicular lymphoma	order NB1n|| id:ebi-a-GCST90017104	Inverse variance weighted	20.1229	11	0.0436829
ebi-a-GCST90017105	finngen_R9_CD2_FOLLICULAR_LYMPHOMA_EXALLC	Follicular lymphoma	order Pasteurellales|| id:ebi-a-GCST90017105	MR Egger	9.17192	11	0.606027
ebi-a-GCST90017105	finngen_R9_CD2_FOLLICULAR_LYMPHOMA_EXALLC	Follicular lymphoma	order Pasteurellales|| id:ebi-a-GCST90017105	Inverse variance weighted	9.38355	12	0.669868
ebi-a-GCST90017106	finngen_R9_CD2_FOLLICULAR_LYMPHOMA_EXALLC	Follicular lymphoma	order Rhodospirillales|| id:ebi-a-GCST90017106	MR Egger	4.28283	11	0.960901
ebi-a-GCST90017106	finngen_R9_CD2_FOLLICULAR_LYMPHOMA_EXALLC	Follicular lymphoma	order Rhodospirillales|| id:ebi-a-GCST90017106	Inverse variance weighted	7.55456	12	0.8189
ebi-a-GCST90017107	finngen_R9_CD2_FOLLICULAR_LYMPHOMA_EXALLC	Follicular lymphoma	order Selenomonadales|| id:ebi-a-GCST90017107	MR Egger	13.1939	10	0.213032
ebi-a-GCST90017107	finngen_R9_CD2_FOLLICULAR_LYMPHOMA_EXALLC	Follicular lymphoma	order Selenomonadales|| id:ebi-a-GCST90017107	Inverse variance weighted	14.4511	11	0.209028
ebi-a-GCST90017108	finngen_R9_CD2_FOLLICULAR_LYMPHOMA_EXALLC	Follicular lymphoma	order Verrucomicrobiales|| id:ebi-a-GCST90017108	MR Egger	14.5015	9	0.105572
ebi-a-GCST90017108	finngen_R9_CD2_FOLLICULAR_LYMPHOMA_EXALLC	Follicular lymphoma	order Verrucomicrobiales|| id:ebi-a-GCST90017108	Inverse variance weighted	14.7764	10	0.140429
ebi-a-GCST90017109	finngen_R9_CD2_FOLLICULAR_LYMPHOMA_EXALLC	Follicular lymphoma	order Victivallales|| id:ebi-a-GCST90017109	MR Egger	9.18386	6	0.163499
ebi-a-GCST90017109	finngen_R9_CD2_FOLLICULAR_LYMPHOMA_EXALLC	Follicular lymphoma	order Victivallales|| id:ebi-a-GCST90017109	Inverse variance weighted	9.66079	7	0.208625
ebi-a-GCST90016924	finngen_R9_CD2_FOLLICULAR_LYMPHOMA_EXALLC	Follicular lymphoma	family Acidaminococcaceae|| id:ebi-a-GCST90016924	MR Egger	2.42326	5	0.788005
ebi-a-GCST90016924	finngen_R9_CD2_FOLLICULAR_LYMPHOMA_EXALLC	Follicular lymphoma	family Acidaminococcaceae|| id:ebi-a-GCST90016924	Inverse variance weighted	2.42453	6	0.876817
ebi-a-GCST90016925	finngen_R9_CD2_FOLLICULAR_LYMPHOMA_EXALLC	Follicular lymphoma	family Actinomycetaceae|| id:ebi-a-GCST90016925	MR Egger	1.69918	2	0.427591
ebi-a-GCST90016925	finngen_R9_CD2_FOLLICULAR_LYMPHOMA_EXALLC	Follicular lymphoma	family Actinomycetaceae|| id:ebi-a-GCST90016925	Inverse variance weighted	1.94926	3	0.583004
ebi-a-GCST90016926	finngen_R9_CD2_FOLLICULAR_LYMPHOMA_EXALLC	Follicular lymphoma	family Alcaligenaceae|| id:ebi-a-GCST90016926	MR Egger	6.53207	9	0.685709
ebi-a-GCST90016926	finngen_R9_CD2_FOLLICULAR_LYMPHOMA_EXALLC	Follicular lymphoma	family Alcaligenaceae|| id:ebi-a-GCST90016926	Inverse variance weighted	8.36151	10	0.593571
ebi-a-GCST90016927	finngen_R9_CD2_FOLLICULAR_LYMPHOMA_EXALLC	Follicular lymphoma	family Bacteroidaceae|| id:ebi-a-GCST90016927	MR Egger	4.24502	6	0.643557
ebi-a-GCST90016927	finngen_R9_CD2_FOLLICULAR_LYMPHOMA_EXALLC	Follicular lymphoma	family Bacteroidaceae|| id:ebi-a-GCST90016927	Inverse variance weighted	4.91896	7	0.669852
ebi-a-GCST90016928	finngen_R9_CD2_FOLLICULAR_LYMPHOMA_EXALLC	Follicular lymphoma	family Bacteroidales S24 7group|| id:ebi-a-GCST90016928	MR Egger	4.09242	6	0.664171
ebi-a-GCST90016928	finngen_R9_CD2_FOLLICULAR_LYMPHOMA_EXALLC	Follicular lymphoma	family Bacteroidales S24 7group|| id:ebi-a-GCST90016928	Inverse variance weighted	4.89006	7	0.673377
ebi-a-GCST90016929	finngen_R9_CD2_FOLLICULAR_LYMPHOMA_EXALLC	Follicular lymphoma	family Bifidobacteriaceae|| id:ebi-a-GCST90016929	MR Egger	11.6309	9	0.234927
ebi-a-GCST90016929	finngen_R9_CD2_FOLLICULAR_LYMPHOMA_EXALLC	Follicular lymphoma	family Bifidobacteriaceae|| id:ebi-a-GCST90016929	Inverse variance weighted	11.6465	10	0.309413
ebi-a-GCST90016931	finngen_R9_CD2_FOLLICULAR_LYMPHOMA_EXALLC	Follicular lymphoma	family Clostridiaceae1|| id:ebi-a-GCST90016931	MR Egger	3.55354	8	0.894995
ebi-a-GCST90016931	finngen_R9_CD2_FOLLICULAR_LYMPHOMA_EXALLC	Follicular lymphoma	family Clostridiaceae1|| id:ebi-a-GCST90016931	Inverse variance weighted	3.86371	9	0.920152
ebi-a-GCST90016932	finngen_R9_CD2_FOLLICULAR_LYMPHOMA_EXALLC	Follicular lymphoma	family Clostridiales vadin BB60 group|| id:ebi-a-GCST90016932	MR Egger	15.1031	13	0.300962
ebi-a-GCST90016932	finngen_R9_CD2_FOLLICULAR_LYMPHOMA_EXALLC	Follicular lymphoma	family Clostridiales vadin BB60 group|| id:ebi-a-GCST90016932	Inverse variance weighted	17.5827	14	0.226451
ebi-a-GCST90016933	finngen_R9_CD2_FOLLICULAR_LYMPHOMA_EXALLC	Follicular lymphoma	family Coriobacteriaceae|| id:ebi-a-GCST90016933	MR Egger	13.5909	12	0.327594
ebi-a-GCST90016933	finngen_R9_CD2_FOLLICULAR_LYMPHOMA_EXALLC	Follicular lymphoma	family Coriobacteriaceae|| id:ebi-a-GCST90016933	Inverse variance weighted	13.613	13	0.401651
ebi-a-GCST90016934	finngen_R9_CD2_FOLLICULAR_LYMPHOMA_EXALLC	Follicular lymphoma	family Defluviitaleaceae|| id:ebi-a-GCST90016934	MR Egger	15.4358	9	0.0796403
ebi-a-GCST90016934	finngen_R9_CD2_FOLLICULAR_LYMPHOMA_EXALLC	Follicular lymphoma	family Defluviitaleaceae|| id:ebi-a-GCST90016934	Inverse variance weighted	15.7203	10	0.107923
ebi-a-GCST90016935	finngen_R9_CD2_FOLLICULAR_LYMPHOMA_EXALLC	Follicular lymphoma	family Desulfovibrionaceae|| id:ebi-a-GCST90016935	MR Egger	3.79383	7	0.803195
ebi-a-GCST90016935	finngen_R9_CD2_FOLLICULAR_LYMPHOMA_EXALLC	Follicular lymphoma	family Desulfovibrionaceae|| id:ebi-a-GCST90016935	Inverse variance weighted	5.01608	8	0.755856
ebi-a-GCST90016936	finngen_R9_CD2_FOLLICULAR_LYMPHOMA_EXALLC	Follicular lymphoma	family Enterobacteriaceae|| id:ebi-a-GCST90016936	MR Egger	10.457	5	0.063274
ebi-a-GCST90016936	finngen_R9_CD2_FOLLICULAR_LYMPHOMA_EXALLC	Follicular lymphoma	family Enterobacteriaceae|| id:ebi-a-GCST90016936	Inverse variance weighted	10.4861	6	0.105619
ebi-a-GCST90016937	finngen_R9_CD2_FOLLICULAR_LYMPHOMA_EXALLC	Follicular lymphoma	family Erysipelotrichaceae|| id:ebi-a-GCST90016937	MR Egger	3.2304	11	0.987317
ebi-a-GCST90016937	finngen_R9_CD2_FOLLICULAR_LYMPHOMA_EXALLC	Follicular lymphoma	family Erysipelotrichaceae|| id:ebi-a-GCST90016937	Inverse variance weighted	3.45957	12	0.991338
ebi-a-GCST90016938	finngen_R9_CD2_FOLLICULAR_LYMPHOMA_EXALLC	Follicular lymphoma	family Family XI|| id:ebi-a-GCST90016938	MR Egger	5.08257	6	0.533267
ebi-a-GCST90016938	finngen_R9_CD2_FOLLICULAR_LYMPHOMA_EXALLC	Follicular lymphoma	family Family XI|| id:ebi-a-GCST90016938	Inverse variance weighted	6.65249	7	0.465937
ebi-a-GCST90016939	finngen_R9_CD2_FOLLICULAR_LYMPHOMA_EXALLC	Follicular lymphoma	family Family XIII|| id:ebi-a-GCST90016939	MR Egger	6.35163	5	0.273491
ebi-a-GCST90016939	finngen_R9_CD2_FOLLICULAR_LYMPHOMA_EXALLC	Follicular lymphoma	family Family XIII|| id:ebi-a-GCST90016939	Inverse variance weighted	6.38114	6	0.381875
ebi-a-GCST90016940	finngen_R9_CD2_FOLLICULAR_LYMPHOMA_EXALLC	Follicular lymphoma	family Lachnospiraceae|| id:ebi-a-GCST90016940	MR Egger	9.40228	14	0.80445
ebi-a-GCST90016940	finngen_R9_CD2_FOLLICULAR_LYMPHOMA_EXALLC	Follicular lymphoma	family Lachnospiraceae|| id:ebi-a-GCST90016940	Inverse variance weighted	10.3861	15	0.794778
ebi-a-GCST90016941	finngen_R9_CD2_FOLLICULAR_LYMPHOMA_EXALLC	Follicular lymphoma	family Lactobacillaceae|| id:ebi-a-GCST90016941	MR Egger	4.82844	6	0.565997
ebi-a-GCST90016941	finngen_R9_CD2_FOLLICULAR_LYMPHOMA_EXALLC	Follicular lymphoma	family Lactobacillaceae|| id:ebi-a-GCST90016941	Inverse variance weighted	5.94605	7	0.546063
ebi-a-GCST90016942	finngen_R9_CD2_FOLLICULAR_LYMPHOMA_EXALLC	Follicular lymphoma	family Methanobacteriaceae|| id:ebi-a-GCST90016942	MR Egger	4.79225	7	0.685299
ebi-a-GCST90016942	finngen_R9_CD2_FOLLICULAR_LYMPHOMA_EXALLC	Follicular lymphoma	family Methanobacteriaceae|| id:ebi-a-GCST90016942	Inverse variance weighted	4.80655	8	0.778038
ebi-a-GCST90016943	finngen_R9_CD2_FOLLICULAR_LYMPHOMA_EXALLC	Follicular lymphoma	family Oxalobacteraceae|| id:ebi-a-GCST90016943	MR Egger	14.6072	12	0.263624
ebi-a-GCST90016943	finngen_R9_CD2_FOLLICULAR_LYMPHOMA_EXALLC	Follicular lymphoma	family Oxalobacteraceae|| id:ebi-a-GCST90016943	Inverse variance weighted	14.8017	13	0.319897
ebi-a-GCST90016944	finngen_R9_CD2_FOLLICULAR_LYMPHOMA_EXALLC	Follicular lymphoma	family Pasteurellaceae|| id:ebi-a-GCST90016944	MR Egger	9.17192	11	0.606027
ebi-a-GCST90016944	finngen_R9_CD2_FOLLICULAR_LYMPHOMA_EXALLC	Follicular lymphoma	family Pasteurellaceae|| id:ebi-a-GCST90016944	Inverse variance weighted	9.38355	12	0.669868
ebi-a-GCST90016945	finngen_R9_CD2_FOLLICULAR_LYMPHOMA_EXALLC	Follicular lymphoma	family Peptococcaceae|| id:ebi-a-GCST90016945	MR Egger	3.06014	7	0.879383
ebi-a-GCST90016945	finngen_R9_CD2_FOLLICULAR_LYMPHOMA_EXALLC	Follicular lymphoma	family Peptococcaceae|| id:ebi-a-GCST90016945	Inverse variance weighted	7.0219	8	0.534272
ebi-a-GCST90016946	finngen_R9_CD2_FOLLICULAR_LYMPHOMA_EXALLC	Follicular lymphoma	family Peptostreptococcaceae|| id:ebi-a-GCST90016946	MR Egger	8.26795	11	0.689119
ebi-a-GCST90016946	finngen_R9_CD2_FOLLICULAR_LYMPHOMA_EXALLC	Follicular lymphoma	family Peptostreptococcaceae|| id:ebi-a-GCST90016946	Inverse variance weighted	9.28862	12	0.678101
ebi-a-GCST90016947	finngen_R9_CD2_FOLLICULAR_LYMPHOMA_EXALLC	Follicular lymphoma	family Porphyromonadaceae|| id:ebi-a-GCST90016947	MR Egger	2.73932	7	0.908025
ebi-a-GCST90016947	finngen_R9_CD2_FOLLICULAR_LYMPHOMA_EXALLC	Follicular lymphoma	family Porphyromonadaceae|| id:ebi-a-GCST90016947	Inverse variance weighted	2.92651	8	0.938884
ebi-a-GCST90016948	finngen_R9_CD2_FOLLICULAR_LYMPHOMA_EXALLC	Follicular lymphoma	family Prevotellaceae|| id:ebi-a-GCST90016948	MR Egger	19.2559	14	0.1554
ebi-a-GCST90016948	finngen_R9_CD2_FOLLICULAR_LYMPHOMA_EXALLC	Follicular lymphoma	family Prevotellaceae|| id:ebi-a-GCST90016948	Inverse variance weighted	21.0098	15	0.136517
ebi-a-GCST90016949	finngen_R9_CD2_FOLLICULAR_LYMPHOMA_EXALLC	Follicular lymphoma	family Rhodospirillaceae|| id:ebi-a-GCST90016949	MR Egger	5.3529	12	0.945142
ebi-a-GCST90016949	finngen_R9_CD2_FOLLICULAR_LYMPHOMA_EXALLC	Follicular lymphoma	family Rhodospirillaceae|| id:ebi-a-GCST90016949	Inverse variance weighted	9.53771	13	0.73123
ebi-a-GCST90016950	finngen_R9_CD2_FOLLICULAR_LYMPHOMA_EXALLC	Follicular lymphoma	family Rikenellaceae|| id:ebi-a-GCST90016950	MR Egger	7.64905	14	0.906797
ebi-a-GCST90016950	finngen_R9_CD2_FOLLICULAR_LYMPHOMA_EXALLC	Follicular lymphoma	family Rikenellaceae|| id:ebi-a-GCST90016950	Inverse variance weighted	14.317	15	0.501635
ebi-a-GCST90016951	finngen_R9_CD2_FOLLICULAR_LYMPHOMA_EXALLC	Follicular lymphoma	family Ruminococcaceae|| id:ebi-a-GCST90016951	MR Egger	11.5932	8	0.170298
ebi-a-GCST90016951	finngen_R9_CD2_FOLLICULAR_LYMPHOMA_EXALLC	Follicular lymphoma	family Ruminococcaceae|| id:ebi-a-GCST90016951	Inverse variance weighted	12.046	9	0.21073
ebi-a-GCST90016952	finngen_R9_CD2_FOLLICULAR_LYMPHOMA_EXALLC	Follicular lymphoma	family Streptococcaceae|| id:ebi-a-GCST90016952	MR Egger	5.80224	9	0.759536
ebi-a-GCST90016952	finngen_R9_CD2_FOLLICULAR_LYMPHOMA_EXALLC	Follicular lymphoma	family Streptococcaceae|| id:ebi-a-GCST90016952	Inverse variance weighted	6.3128	10	0.788335
ebi-a-GCST90016956	finngen_R9_CD2_FOLLICULAR_LYMPHOMA_EXALLC	Follicular lymphoma	family Veillonellaceae|| id:ebi-a-GCST90016956	MR Egger	15.0162	16	0.52345
ebi-a-GCST90016956	finngen_R9_CD2_FOLLICULAR_LYMPHOMA_EXALLC	Follicular lymphoma	family Veillonellaceae|| id:ebi-a-GCST90016956	Inverse variance weighted	15.5506	17	0.555888
ebi-a-GCST90016957	finngen_R9_CD2_FOLLICULAR_LYMPHOMA_EXALLC	Follicular lymphoma	family Verrucomicrobiaceae|| id:ebi-a-GCST90016957	MR Egger	14.5033	9	0.105513
ebi-a-GCST90016957	finngen_R9_CD2_FOLLICULAR_LYMPHOMA_EXALLC	Follicular lymphoma	family Verrucomicrobiaceae|| id:ebi-a-GCST90016957	Inverse variance weighted	14.776	10	0.140444
ebi-a-GCST90016958	finngen_R9_CD2_FOLLICULAR_LYMPHOMA_EXALLC	Follicular lymphoma	family Victivallaceae|| id:ebi-a-GCST90016958	MR Egger	9.54663	9	0.388418
ebi-a-GCST90016958	finngen_R9_CD2_FOLLICULAR_LYMPHOMA_EXALLC	Follicular lymphoma	family Victivallaceae|| id:ebi-a-GCST90016958	Inverse variance weighted	9.63203	10	0.473348
ebi-a-GCST90016959	finngen_R9_CD2_FOLLICULAR_LYMPHOMA_EXALLC	Follicular lymphoma	genus Actinomycesgenus Actinomyces|| id:ebi-a-GCST90016959	MR Egger	10.7498	5	0.0565736
ebi-a-GCST90016959	finngen_R9_CD2_FOLLICULAR_LYMPHOMA_EXALLC	Follicular lymphoma	genus Actinomycesgenus Actinomyces|| id:ebi-a-GCST90016959	Inverse variance weighted	10.9528	6	0.0898471
ebi-a-GCST90016960	finngen_R9_CD2_FOLLICULAR_LYMPHOMA_EXALLC	Follicular lymphoma	genus Adlercreutziagenus Adlercreutzia|| id:ebi-a-GCST90016960	MR Egger	6.25306	6	0.395447
ebi-a-GCST90016960	finngen_R9_CD2_FOLLICULAR_LYMPHOMA_EXALLC	Follicular lymphoma	genus Adlercreutziagenus Adlercreutzia|| id:ebi-a-GCST90016960	Inverse variance weighted	6.26722	7	0.508917
ebi-a-GCST90016961	finngen_R9_CD2_FOLLICULAR_LYMPHOMA_EXALLC	Follicular lymphoma	genus Akkermansiagenus Akkermansia|| id:ebi-a-GCST90016961	MR Egger	14.5139	9	0.105183
ebi-a-GCST90016961	finngen_R9_CD2_FOLLICULAR_LYMPHOMA_EXALLC	Follicular lymphoma	genus Akkermansiagenus Akkermansia|| id:ebi-a-GCST90016961	Inverse variance weighted	14.7736	10	0.140538
ebi-a-GCST90016962	finngen_R9_CD2_FOLLICULAR_LYMPHOMA_EXALLC	Follicular lymphoma	genus Alistipesgenus Alistipes|| id:ebi-a-GCST90016962	MR Egger	11.5315	10	0.317636
ebi-a-GCST90016962	finngen_R9_CD2_FOLLICULAR_LYMPHOMA_EXALLC	Follicular lymphoma	genus Alistipesgenus Alistipes|| id:ebi-a-GCST90016962	Inverse variance weighted	12.96	11	0.295949
ebi-a-GCST90016963	finngen_R9_CD2_FOLLICULAR_LYMPHOMA_EXALLC	Follicular lymphoma	genus Allisonellagenus Allisonella|| id:ebi-a-GCST90016963	MR Egger	7.48263	6	0.278508
ebi-a-GCST90016963	finngen_R9_CD2_FOLLICULAR_LYMPHOMA_EXALLC	Follicular lymphoma	genus Allisonellagenus Allisonella|| id:ebi-a-GCST90016963	Inverse variance weighted	7.53448	7	0.375424
ebi-a-GCST90016964	finngen_R9_CD2_FOLLICULAR_LYMPHOMA_EXALLC	Follicular lymphoma	genus Alloprevotellagenus Alloprevotella|| id:ebi-a-GCST90016964	MR Egger	9.55931	3	0.0227088
ebi-a-GCST90016964	finngen_R9_CD2_FOLLICULAR_LYMPHOMA_EXALLC	Follicular lymphoma	genus Alloprevotellagenus Alloprevotella|| id:ebi-a-GCST90016964	Inverse variance weighted	9.90983	4	0.0419744
ebi-a-GCST90016965	finngen_R9_CD2_FOLLICULAR_LYMPHOMA_EXALLC	Follicular lymphoma	genus Anaerofilumgenus Anaerofilum|| id:ebi-a-GCST90016965	MR Egger	3.08076	8	0.929188
ebi-a-GCST90016965	finngen_R9_CD2_FOLLICULAR_LYMPHOMA_EXALLC	Follicular lymphoma	genus Anaerofilumgenus Anaerofilum|| id:ebi-a-GCST90016965	Inverse variance weighted	3.14553	9	0.958244
ebi-a-GCST90016966	finngen_R9_CD2_FOLLICULAR_LYMPHOMA_EXALLC	Follicular lymphoma	genus Anaerostipesgenus Anaerostipes|| id:ebi-a-GCST90016966	MR Egger	4.84063	11	0.938638
ebi-a-GCST90016966	finngen_R9_CD2_FOLLICULAR_LYMPHOMA_EXALLC	Follicular lymphoma	genus Anaerostipesgenus Anaerostipes|| id:ebi-a-GCST90016966	Inverse variance weighted	4.95753	12	0.959382
ebi-a-GCST90016967	finngen_R9_CD2_FOLLICULAR_LYMPHOMA_EXALLC	Follicular lymphoma	genus Anaerotruncusgenus Anaerotruncus|| id:ebi-a-GCST90016967	MR Egger	9.22977	11	0.600693
ebi-a-GCST90016967	finngen_R9_CD2_FOLLICULAR_LYMPHOMA_EXALLC	Follicular lymphoma	genus Anaerotruncusgenus Anaerotruncus|| id:ebi-a-GCST90016967	Inverse variance weighted	9.25332	12	0.681155
ebi-a-GCST90016968	finngen_R9_CD2_FOLLICULAR_LYMPHOMA_EXALLC	Follicular lymphoma	genus Bacteroidesgenus Bacteroides|| id:ebi-a-GCST90016968	MR Egger	4.24502	6	0.643557
ebi-a-GCST90016968	finngen_R9_CD2_FOLLICULAR_LYMPHOMA_EXALLC	Follicular lymphoma	genus Bacteroidesgenus Bacteroides|| id:ebi-a-GCST90016968	Inverse variance weighted	4.91896	7	0.669852
ebi-a-GCST90016969	finngen_R9_CD2_FOLLICULAR_LYMPHOMA_EXALLC	Follicular lymphoma	genus Barnesiellagenus Barnesiella|| id:ebi-a-GCST90016969	MR Egger	11.7421	10	0.30269
ebi-a-GCST90016969	finngen_R9_CD2_FOLLICULAR_LYMPHOMA_EXALLC	Follicular lymphoma	genus Barnesiellagenus Barnesiella|| id:ebi-a-GCST90016969	Inverse variance weighted	12.1972	11	0.349007
ebi-a-GCST90016970	finngen_R9_CD2_FOLLICULAR_LYMPHOMA_EXALLC	Follicular lymphoma	genus Bifidobacteriumgenus Bifidobacterium|| id:ebi-a-GCST90016970	MR Egger	7.96239	10	0.632511
ebi-a-GCST90016970	finngen_R9_CD2_FOLLICULAR_LYMPHOMA_EXALLC	Follicular lymphoma	genus Bifidobacteriumgenus Bifidobacterium|| id:ebi-a-GCST90016970	Inverse variance weighted	9.30088	11	0.594141
ebi-a-GCST90016971	finngen_R9_CD2_FOLLICULAR_LYMPHOMA_EXALLC	Follicular lymphoma	genus Bilophilagenus Bilophila|| id:ebi-a-GCST90016971	MR Egger	20.4608	11	0.039408
ebi-a-GCST90016971	finngen_R9_CD2_FOLLICULAR_LYMPHOMA_EXALLC	Follicular lymphoma	genus Bilophilagenus Bilophila|| id:ebi-a-GCST90016971	Inverse variance weighted	20.6445	12	0.0558353
ebi-a-GCST90016973	finngen_R9_CD2_FOLLICULAR_LYMPHOMA_EXALLC	Follicular lymphoma	genus Butyricicoccusgenus Butyricicoccus|| id:ebi-a-GCST90016973	MR Egger	1.2715	6	0.973206
ebi-a-GCST90016973	finngen_R9_CD2_FOLLICULAR_LYMPHOMA_EXALLC	Follicular lymphoma	genus Butyricicoccusgenus Butyricicoccus|| id:ebi-a-GCST90016973	Inverse variance weighted	4.45514	7	0.726113
ebi-a-GCST90016974	finngen_R9_CD2_FOLLICULAR_LYMPHOMA_EXALLC	Follicular lymphoma	genus Butyricimonasgenus Butyricimonas|| id:ebi-a-GCST90016974	MR Egger	25.2495	11	0.00837985
ebi-a-GCST90016974	finngen_R9_CD2_FOLLICULAR_LYMPHOMA_EXALLC	Follicular lymphoma	genus Butyricimonasgenus Butyricimonas|| id:ebi-a-GCST90016974	Inverse variance weighted	25.2626	12	0.0136261
ebi-a-GCST90016975	finngen_R9_CD2_FOLLICULAR_LYMPHOMA_EXALLC	Follicular lymphoma	genus Butyrivibriogenus Butyrivibrio|| id:ebi-a-GCST90016975	MR Egger	25.9099	13	0.0174805
ebi-a-GCST90016975	finngen_R9_CD2_FOLLICULAR_LYMPHOMA_EXALLC	Follicular lymphoma	genus Butyrivibriogenus Butyrivibrio|| id:ebi-a-GCST90016975	Inverse variance weighted	25.9265	14	0.0264492
ebi-a-GCST90016976	finngen_R9_CD2_FOLLICULAR_LYMPHOMA_EXALLC	Follicular lymphoma	genus Candidatus Soleaferreagenus Candidatus Soleaferrea|| id:ebi-a-GCST90016976	MR Egger	10.5808	7	0.157977
ebi-a-GCST90016976	finngen_R9_CD2_FOLLICULAR_LYMPHOMA_EXALLC	Follicular lymphoma	genus Candidatus Soleaferreagenus Candidatus Soleaferrea|| id:ebi-a-GCST90016976	Inverse variance weighted	10.6394	8	0.22298
ebi-a-GCST90016977	finngen_R9_CD2_FOLLICULAR_LYMPHOMA_EXALLC	Follicular lymphoma	genus Catenibacteriumgenus Catenibacterium|| id:ebi-a-GCST90016977	MR Egger	0.274102	2	0.871926
ebi-a-GCST90016977	finngen_R9_CD2_FOLLICULAR_LYMPHOMA_EXALLC	Follicular lymphoma	genus Catenibacteriumgenus Catenibacterium|| id:ebi-a-GCST90016977	Inverse variance weighted	2.65925	3	0.447196
ebi-a-GCST90016978	finngen_R9_CD2_FOLLICULAR_LYMPHOMA_EXALLC	Follicular lymphoma	genus Christensenellaceae R 7groupgenus Christensenellaceae R 7group|| id:ebi-a-GCST90016978	MR Egger	7.60613	6	0.268402
ebi-a-GCST90016978	finngen_R9_CD2_FOLLICULAR_LYMPHOMA_EXALLC	Follicular lymphoma	genus Christensenellaceae R 7groupgenus Christensenellaceae R 7group|| id:ebi-a-GCST90016978	Inverse variance weighted	7.75571	7	0.354627
ebi-a-GCST90016979	finngen_R9_CD2_FOLLICULAR_LYMPHOMA_EXALLC	Follicular lymphoma	genus Clostridium innocuum groupgenus Clostridium innocuum group|| id:ebi-a-GCST90016979	MR Egger	8.07273	6	0.232823
ebi-a-GCST90016979	finngen_R9_CD2_FOLLICULAR_LYMPHOMA_EXALLC	Follicular lymphoma	genus Clostridium innocuum groupgenus Clostridium innocuum group|| id:ebi-a-GCST90016979	Inverse variance weighted	8.09699	7	0.324119
ebi-a-GCST90016980	finngen_R9_CD2_FOLLICULAR_LYMPHOMA_EXALLC	Follicular lymphoma	genus Clostridium sensustricto1genus Clostridium sensustricto1|| id:ebi-a-GCST90016980	MR Egger	2.18623	4	0.701552
ebi-a-GCST90016980	finngen_R9_CD2_FOLLICULAR_LYMPHOMA_EXALLC	Follicular lymphoma	genus Clostridium sensustricto1genus Clostridium sensustricto1|| id:ebi-a-GCST90016980	Inverse variance weighted	2.35377	5	0.798338
ebi-a-GCST90016981	finngen_R9_CD2_FOLLICULAR_LYMPHOMA_EXALLC	Follicular lymphoma	genus Collinsellagenus Collinsella|| id:ebi-a-GCST90016981	MR Egger	5.87143	7	0.554839
ebi-a-GCST90016981	finngen_R9_CD2_FOLLICULAR_LYMPHOMA_EXALLC	Follicular lymphoma	genus Collinsellagenus Collinsella|| id:ebi-a-GCST90016981	Inverse variance weighted	6.98797	8	0.537931
ebi-a-GCST90016982	finngen_R9_CD2_FOLLICULAR_LYMPHOMA_EXALLC	Follicular lymphoma	genus Coprobactergenus Coprobacter|| id:ebi-a-GCST90016982	MR Egger	6.66369	9	0.672088
ebi-a-GCST90016982	finngen_R9_CD2_FOLLICULAR_LYMPHOMA_EXALLC	Follicular lymphoma	genus Coprobactergenus Coprobacter|| id:ebi-a-GCST90016982	Inverse variance weighted	9.95912	10	0.444087
ebi-a-GCST90016983	finngen_R9_CD2_FOLLICULAR_LYMPHOMA_EXALLC	Follicular lymphoma	genus Coprococcus1genus Coprococcus1|| id:ebi-a-GCST90016983	MR Egger	4.39799	9	0.883322
ebi-a-GCST90016983	finngen_R9_CD2_FOLLICULAR_LYMPHOMA_EXALLC	Follicular lymphoma	genus Coprococcus1genus Coprococcus1|| id:ebi-a-GCST90016983	Inverse variance weighted	5.25984	10	0.873158
ebi-a-GCST90016984	finngen_R9_CD2_FOLLICULAR_LYMPHOMA_EXALLC	Follicular lymphoma	genus Coprococcus2genus Coprococcus2|| id:ebi-a-GCST90016984	MR Egger	8.81587	6	0.184201
ebi-a-GCST90016984	finngen_R9_CD2_FOLLICULAR_LYMPHOMA_EXALLC	Follicular lymphoma	genus Coprococcus2genus Coprococcus2|| id:ebi-a-GCST90016984	Inverse variance weighted	10.9624	7	0.140268
ebi-a-GCST90016985	finngen_R9_CD2_FOLLICULAR_LYMPHOMA_EXALLC	Follicular lymphoma	genus Coprococcus3genus Coprococcus3|| id:ebi-a-GCST90016985	MR Egger	4.42196	6	0.619772
ebi-a-GCST90016985	finngen_R9_CD2_FOLLICULAR_LYMPHOMA_EXALLC	Follicular lymphoma	genus Coprococcus3genus Coprococcus3|| id:ebi-a-GCST90016985	Inverse variance weighted	4.75228	7	0.690164
ebi-a-GCST90016986	finngen_R9_CD2_FOLLICULAR_LYMPHOMA_EXALLC	Follicular lymphoma	genus Defluviitaleaceae UCG011genus Defluviitaleaceae UCG011|| id:ebi-a-GCST90016986	MR Egger	13.4297	7	0.0623063
ebi-a-GCST90016986	finngen_R9_CD2_FOLLICULAR_LYMPHOMA_EXALLC	Follicular lymphoma	genus Defluviitaleaceae UCG011genus Defluviitaleaceae UCG011|| id:ebi-a-GCST90016986	Inverse variance weighted	14.042	8	0.0806775
ebi-a-GCST90016987	finngen_R9_CD2_FOLLICULAR_LYMPHOMA_EXALLC	Follicular lymphoma	genus Desulfovibriogenus Desulfovibrio|| id:ebi-a-GCST90016987	MR Egger	4.30492	7	0.744062
ebi-a-GCST90016987	finngen_R9_CD2_FOLLICULAR_LYMPHOMA_EXALLC	Follicular lymphoma	genus Desulfovibriogenus Desulfovibrio|| id:ebi-a-GCST90016987	Inverse variance weighted	4.51748	8	0.807682
ebi-a-GCST90016988	finngen_R9_CD2_FOLLICULAR_LYMPHOMA_EXALLC	Follicular lymphoma	genus Dialistergenus Dialister|| id:ebi-a-GCST90016988	MR Egger	6.01136	9	0.73878
ebi-a-GCST90016988	finngen_R9_CD2_FOLLICULAR_LYMPHOMA_EXALLC	Follicular lymphoma	genus Dialistergenus Dialister|| id:ebi-a-GCST90016988	Inverse variance weighted	6.10631	10	0.806254
ebi-a-GCST90016989	finngen_R9_CD2_FOLLICULAR_LYMPHOMA_EXALLC	Follicular lymphoma	genus Doreagenus Dorea|| id:ebi-a-GCST90016989	MR Egger	9.37053	8	0.312009
ebi-a-GCST90016989	finngen_R9_CD2_FOLLICULAR_LYMPHOMA_EXALLC	Follicular lymphoma	genus Doreagenus Dorea|| id:ebi-a-GCST90016989	Inverse variance weighted	9.49052	9	0.393279
ebi-a-GCST90016990	finngen_R9_CD2_FOLLICULAR_LYMPHOMA_EXALLC	Follicular lymphoma	genus Eggerthellagenus Eggerthella|| id:ebi-a-GCST90016990	MR Egger	5.04968	7	0.653901
ebi-a-GCST90016990	finngen_R9_CD2_FOLLICULAR_LYMPHOMA_EXALLC	Follicular lymphoma	genus Eggerthellagenus Eggerthella|| id:ebi-a-GCST90016990	Inverse variance weighted	10.3403	8	0.241946
ebi-a-GCST90016991	finngen_R9_CD2_FOLLICULAR_LYMPHOMA_EXALLC	Follicular lymphoma	genus Eisenbergiellagenus Eisenbergiella|| id:ebi-a-GCST90016991	MR Egger	14.114	9	0.118329
ebi-a-GCST90016991	finngen_R9_CD2_FOLLICULAR_LYMPHOMA_EXALLC	Follicular lymphoma	genus Eisenbergiellagenus Eisenbergiella|| id:ebi-a-GCST90016991	Inverse variance weighted	14.1146	10	0.167829
ebi-a-GCST90016992	finngen_R9_CD2_FOLLICULAR_LYMPHOMA_EXALLC	Follicular lymphoma	genus Enterorhabdusgenus Enterorhabdus|| id:ebi-a-GCST90016992	MR Egger	8.85355	4	0.0648661
ebi-a-GCST90016992	finngen_R9_CD2_FOLLICULAR_LYMPHOMA_EXALLC	Follicular lymphoma	genus Enterorhabdusgenus Enterorhabdus|| id:ebi-a-GCST90016992	Inverse variance weighted	9.48105	5	0.0913478
ebi-a-GCST90016993	finngen_R9_CD2_FOLLICULAR_LYMPHOMA_EXALLC	Follicular lymphoma	genus Erysipelatoclostridiumgenus Erysipelatoclostridium|| id:ebi-a-GCST90016993	MR Egger	9.95843	13	0.69733
ebi-a-GCST90016993	finngen_R9_CD2_FOLLICULAR_LYMPHOMA_EXALLC	Follicular lymphoma	genus Erysipelatoclostridiumgenus Erysipelatoclostridium|| id:ebi-a-GCST90016993	Inverse variance weighted	13.9906	14	0.450411
ebi-a-GCST90016995	finngen_R9_CD2_FOLLICULAR_LYMPHOMA_EXALLC	Follicular lymphoma	genus Escherichia Shigellagenus Escherichia Shigella|| id:ebi-a-GCST90016995	MR Egger	13.539	8	0.0946005
ebi-a-GCST90016995	finngen_R9_CD2_FOLLICULAR_LYMPHOMA_EXALLC	Follicular lymphoma	genus Escherichia Shigellagenus Escherichia Shigella|| id:ebi-a-GCST90016995	Inverse variance weighted	14.521	9	0.104961
ebi-a-GCST90016996	finngen_R9_CD2_FOLLICULAR_LYMPHOMA_EXALLC	Follicular lymphoma	genus Eubacterium brachy groupgenus Eubacterium brachy group|| id:ebi-a-GCST90016996	MR Egger	12.3272	8	0.137191
ebi-a-GCST90016996	finngen_R9_CD2_FOLLICULAR_LYMPHOMA_EXALLC	Follicular lymphoma	genus Eubacterium brachy groupgenus Eubacterium brachy group|| id:ebi-a-GCST90016996	Inverse variance weighted	12.5065	9	0.186239
ebi-a-GCST90016997	finngen_R9_CD2_FOLLICULAR_LYMPHOMA_EXALLC	Follicular lymphoma	genus Eubacterium coprostanoligenes groupgenus Eubacterium coprostanoligenes group|| id:ebi-a-GCST90016997	MR Egger	5.94851	10	0.81957
ebi-a-GCST90016997	finngen_R9_CD2_FOLLICULAR_LYMPHOMA_EXALLC	Follicular lymphoma	genus Eubacterium coprostanoligenes groupgenus Eubacterium coprostanoligenes group|| id:ebi-a-GCST90016997	Inverse variance weighted	5.9488	11	0.876759
ebi-a-GCST90016998	finngen_R9_CD2_FOLLICULAR_LYMPHOMA_EXALLC	Follicular lymphoma	genus Eubacterium eligens groupgenus Eubacterium eligens group|| id:ebi-a-GCST90016998	MR Egger	5.40086	4	0.248583
ebi-a-GCST90016998	finngen_R9_CD2_FOLLICULAR_LYMPHOMA_EXALLC	Follicular lymphoma	genus Eubacterium eligens groupgenus Eubacterium eligens group|| id:ebi-a-GCST90016998	Inverse variance weighted	5.9429	5	0.311815
ebi-a-GCST90016999	finngen_R9_CD2_FOLLICULAR_LYMPHOMA_EXALLC	Follicular lymphoma	genus Eubacterium fissicatena groupgenus Eubacterium fissicatena group|| id:ebi-a-GCST90016999	MR Egger	8.43767	7	0.295585
ebi-a-GCST90016999	finngen_R9_CD2_FOLLICULAR_LYMPHOMA_EXALLC	Follicular lymphoma	genus Eubacterium fissicatena groupgenus Eubacterium fissicatena group|| id:ebi-a-GCST90016999	Inverse variance weighted	8.85964	8	0.354275
ebi-a-GCST90017000	finngen_R9_CD2_FOLLICULAR_LYMPHOMA_EXALLC	Follicular lymphoma	genus Eubacterium hallii groupgenus Eubacterium hallii group|| id:ebi-a-GCST90017000	MR Egger	12.6191	12	0.397323
ebi-a-GCST90017000	finngen_R9_CD2_FOLLICULAR_LYMPHOMA_EXALLC	Follicular lymphoma	genus Eubacterium hallii groupgenus Eubacterium hallii group|| id:ebi-a-GCST90017000	Inverse variance weighted	14.0255	13	0.372053
ebi-a-GCST90017001	finngen_R9_CD2_FOLLICULAR_LYMPHOMA_EXALLC	Follicular lymphoma	genus Eubacterium nodatum groupgenus Eubacterium nodatum group|| id:ebi-a-GCST90017001	MR Egger	8.66031	9	0.469203
ebi-a-GCST90017001	finngen_R9_CD2_FOLLICULAR_LYMPHOMA_EXALLC	Follicular lymphoma	genus Eubacterium nodatum groupgenus Eubacterium nodatum group|| id:ebi-a-GCST90017001	Inverse variance weighted	10.7364	10	0.378424
ebi-a-GCST90017002	finngen_R9_CD2_FOLLICULAR_LYMPHOMA_EXALLC	Follicular lymphoma	genus Eubacterium oxidoreducens groupgenus Eubacterium oxidoreducens group|| id:ebi-a-GCST90017002	MR Egger	0.740901	3	0.863544
ebi-a-GCST90017002	finngen_R9_CD2_FOLLICULAR_LYMPHOMA_EXALLC	Follicular lymphoma	genus Eubacterium oxidoreducens groupgenus Eubacterium oxidoreducens group|| id:ebi-a-GCST90017002	Inverse variance weighted	1.11756	4	0.891475
ebi-a-GCST90017003	finngen_R9_CD2_FOLLICULAR_LYMPHOMA_EXALLC	Follicular lymphoma	genus Eubacterium rectale groupgenus Eubacterium rectale group|| id:ebi-a-GCST90017003	MR Egger	10.3191	6	0.11184
ebi-a-GCST90017003	finngen_R9_CD2_FOLLICULAR_LYMPHOMA_EXALLC	Follicular lymphoma	genus Eubacterium rectale groupgenus Eubacterium rectale group|| id:ebi-a-GCST90017003	Inverse variance weighted	11.9427	7	0.10246
ebi-a-GCST90017004	finngen_R9_CD2_FOLLICULAR_LYMPHOMA_EXALLC	Follicular lymphoma	genus Eubacterium ruminantium groupgenus Eubacterium ruminantium group|| id:ebi-a-GCST90017004	MR Egger	17.1114	16	0.378426
ebi-a-GCST90017004	finngen_R9_CD2_FOLLICULAR_LYMPHOMA_EXALLC	Follicular lymphoma	genus Eubacterium ruminantium groupgenus Eubacterium ruminantium group|| id:ebi-a-GCST90017004	Inverse variance weighted	17.8292	17	0.399693
ebi-a-GCST90017005	finngen_R9_CD2_FOLLICULAR_LYMPHOMA_EXALLC	Follicular lymphoma	genus Eubacterium ventriosum groupgenus Eubacterium ventriosum group|| id:ebi-a-GCST90017005	MR Egger	6.49905	13	0.926093
ebi-a-GCST90017005	finngen_R9_CD2_FOLLICULAR_LYMPHOMA_EXALLC	Follicular lymphoma	genus Eubacterium ventriosum groupgenus Eubacterium ventriosum group|| id:ebi-a-GCST90017005	Inverse variance weighted	6.68055	14	0.946326
ebi-a-GCST90017006	finngen_R9_CD2_FOLLICULAR_LYMPHOMA_EXALLC	Follicular lymphoma	genus Eubacterium xylanophilum groupgenus Eubacterium xylanophilum group|| id:ebi-a-GCST90017006	MR Egger	5.87593	7	0.554309
ebi-a-GCST90017006	finngen_R9_CD2_FOLLICULAR_LYMPHOMA_EXALLC	Follicular lymphoma	genus Eubacterium xylanophilum groupgenus Eubacterium xylanophilum group|| id:ebi-a-GCST90017006	Inverse variance weighted	6.13011	8	0.632661
ebi-a-GCST90017007	finngen_R9_CD2_FOLLICULAR_LYMPHOMA_EXALLC	Follicular lymphoma	genus Faecalibacteriumgenus Faecalibacterium|| id:ebi-a-GCST90017007	MR Egger	7.138	8	0.52182
ebi-a-GCST90017007	finngen_R9_CD2_FOLLICULAR_LYMPHOMA_EXALLC	Follicular lymphoma	genus Faecalibacteriumgenus Faecalibacterium|| id:ebi-a-GCST90017007	Inverse variance weighted	7.34697	9	0.601043
ebi-a-GCST90017008	finngen_R9_CD2_FOLLICULAR_LYMPHOMA_EXALLC	Follicular lymphoma	genus Family XIII AD3011 groupgenus Family XIII AD3011 group|| id:ebi-a-GCST90017008	MR Egger	16.8493	11	0.112412
ebi-a-GCST90017008	finngen_R9_CD2_FOLLICULAR_LYMPHOMA_EXALLC	Follicular lymphoma	genus Family XIII AD3011 groupgenus Family XIII AD3011 group|| id:ebi-a-GCST90017008	Inverse variance weighted	17.1548	12	0.143865
ebi-a-GCST90017009	finngen_R9_CD2_FOLLICULAR_LYMPHOMA_EXALLC	Follicular lymphoma	genus Family XIII UCG001genus Family XIII UCG001|| id:ebi-a-GCST90017009	MR Egger	14.846	6	0.0214888
ebi-a-GCST90017009	finngen_R9_CD2_FOLLICULAR_LYMPHOMA_EXALLC	Follicular lymphoma	genus Family XIII UCG001genus Family XIII UCG001|| id:ebi-a-GCST90017009	Inverse variance weighted	16.1001	7	0.0242173
ebi-a-GCST90017010	finngen_R9_CD2_FOLLICULAR_LYMPHOMA_EXALLC	Follicular lymphoma	genus Flavonifractorgenus Flavonifractor|| id:ebi-a-GCST90017010	MR Egger	1.54394	3	0.672167
ebi-a-GCST90017010	finngen_R9_CD2_FOLLICULAR_LYMPHOMA_EXALLC	Follicular lymphoma	genus Flavonifractorgenus Flavonifractor|| id:ebi-a-GCST90017010	Inverse variance weighted	1.57592	4	0.813113
ebi-a-GCST90017011	finngen_R9_CD2_FOLLICULAR_LYMPHOMA_EXALLC	Follicular lymphoma	genus Fusicatenibactergenus Fusicatenibacter|| id:ebi-a-GCST90017011	MR Egger	13.3799	16	0.644803
ebi-a-GCST90017011	finngen_R9_CD2_FOLLICULAR_LYMPHOMA_EXALLC	Follicular lymphoma	genus Fusicatenibactergenus Fusicatenibacter|| id:ebi-a-GCST90017011	Inverse variance weighted	13.3959	17	0.709308
ebi-a-GCST90017012	finngen_R9_CD2_FOLLICULAR_LYMPHOMA_EXALLC	Follicular lymphoma	genus Gordonibactergenus Gordonibacter|| id:ebi-a-GCST90017012	MR Egger	9.38289	9	0.402707
ebi-a-GCST90017012	finngen_R9_CD2_FOLLICULAR_LYMPHOMA_EXALLC	Follicular lymphoma	genus Gordonibactergenus Gordonibacter|| id:ebi-a-GCST90017012	Inverse variance weighted	14.9504	10	0.133879
ebi-a-GCST90017013	finngen_R9_CD2_FOLLICULAR_LYMPHOMA_EXALLC	Follicular lymphoma	genus Haemophilusgenus Haemophilus|| id:ebi-a-GCST90017013	MR Egger	7.5581	7	0.373166
ebi-a-GCST90017013	finngen_R9_CD2_FOLLICULAR_LYMPHOMA_EXALLC	Follicular lymphoma	genus Haemophilusgenus Haemophilus|| id:ebi-a-GCST90017013	Inverse variance weighted	7.61639	8	0.47181
ebi-a-GCST90017014	finngen_R9_CD2_FOLLICULAR_LYMPHOMA_EXALLC	Follicular lymphoma	genus Holdemanellagenus Holdemanella|| id:ebi-a-GCST90017014	MR Egger	6.52415	9	0.686526
ebi-a-GCST90017014	finngen_R9_CD2_FOLLICULAR_LYMPHOMA_EXALLC	Follicular lymphoma	genus Holdemanellagenus Holdemanella|| id:ebi-a-GCST90017014	Inverse variance weighted	8.87438	10	0.544065
ebi-a-GCST90017015	finngen_R9_CD2_FOLLICULAR_LYMPHOMA_EXALLC	Follicular lymphoma	genus Holdemaniagenus Holdemania|| id:ebi-a-GCST90017015	MR Egger	16.3881	12	0.1741
ebi-a-GCST90017015	finngen_R9_CD2_FOLLICULAR_LYMPHOMA_EXALLC	Follicular lymphoma	genus Holdemaniagenus Holdemania|| id:ebi-a-GCST90017015	Inverse variance weighted	17.0674	13	0.196241
ebi-a-GCST90017016	finngen_R9_CD2_FOLLICULAR_LYMPHOMA_EXALLC	Follicular lymphoma	genus Howardellagenus Howardella|| id:ebi-a-GCST90017016	MR Egger	14.546	7	0.0422796
ebi-a-GCST90017016	finngen_R9_CD2_FOLLICULAR_LYMPHOMA_EXALLC	Follicular lymphoma	genus Howardellagenus Howardella|| id:ebi-a-GCST90017016	Inverse variance weighted	14.7009	8	0.065228
ebi-a-GCST90017017	finngen_R9_CD2_FOLLICULAR_LYMPHOMA_EXALLC	Follicular lymphoma	genus Hungatellagenus Hungatella|| id:ebi-a-GCST90017017	MR Egger	0.981784	3	0.80566
ebi-a-GCST90017017	finngen_R9_CD2_FOLLICULAR_LYMPHOMA_EXALLC	Follicular lymphoma	genus Hungatellagenus Hungatella|| id:ebi-a-GCST90017017	Inverse variance weighted	2.13431	4	0.711072
ebi-a-GCST90017018	finngen_R9_CD2_FOLLICULAR_LYMPHOMA_EXALLC	Follicular lymphoma	genus Intestinibactergenus Intestinibacter|| id:ebi-a-GCST90017018	MR Egger	11.8443	13	0.540454
ebi-a-GCST90017018	finngen_R9_CD2_FOLLICULAR_LYMPHOMA_EXALLC	Follicular lymphoma	genus Intestinibactergenus Intestinibacter|| id:ebi-a-GCST90017018	Inverse variance weighted	13.2269	14	0.508744
ebi-a-GCST90017019	finngen_R9_CD2_FOLLICULAR_LYMPHOMA_EXALLC	Follicular lymphoma	genus Intestinimonasgenus Intestinimonas|| id:ebi-a-GCST90017019	MR Egger	14.0263	14	0.447757
ebi-a-GCST90017019	finngen_R9_CD2_FOLLICULAR_LYMPHOMA_EXALLC	Follicular lymphoma	genus Intestinimonasgenus Intestinimonas|| id:ebi-a-GCST90017019	Inverse variance weighted	14.0293	15	0.523306
ebi-a-GCST90017020	finngen_R9_CD2_FOLLICULAR_LYMPHOMA_EXALLC	Follicular lymphoma	genus Lachnoclostridiumgenus Lachnoclostridium|| id:ebi-a-GCST90017020	MR Egger	4.81979	11	0.939579
ebi-a-GCST90017020	finngen_R9_CD2_FOLLICULAR_LYMPHOMA_EXALLC	Follicular lymphoma	genus Lachnoclostridiumgenus Lachnoclostridium|| id:ebi-a-GCST90017020	Inverse variance weighted	7.62203	12	0.813927
ebi-a-GCST90017021	finngen_R9_CD2_FOLLICULAR_LYMPHOMA_EXALLC	Follicular lymphoma	genus Lachnospiraceae FCS020 groupgenus Lachnospiraceae FCS020 group|| id:ebi-a-GCST90017021	MR Egger	24.382	10	0.00664846
ebi-a-GCST90017021	finngen_R9_CD2_FOLLICULAR_LYMPHOMA_EXALLC	Follicular lymphoma	genus Lachnospiraceae FCS020 groupgenus Lachnospiraceae FCS020 group|| id:ebi-a-GCST90017021	Inverse variance weighted	24.4268	11	0.0110492
ebi-a-GCST90017022	finngen_R9_CD2_FOLLICULAR_LYMPHOMA_EXALLC	Follicular lymphoma	genus Lachnospiraceae NC2004 groupgenus Lachnospiraceae NC2004 group|| id:ebi-a-GCST90017022	MR Egger	7.58505	7	0.370601
ebi-a-GCST90017022	finngen_R9_CD2_FOLLICULAR_LYMPHOMA_EXALLC	Follicular lymphoma	genus Lachnospiraceae NC2004 groupgenus Lachnospiraceae NC2004 group|| id:ebi-a-GCST90017022	Inverse variance weighted	8.23155	8	0.411185
ebi-a-GCST90017023	finngen_R9_CD2_FOLLICULAR_LYMPHOMA_EXALLC	Follicular lymphoma	genus Lachnospiraceae ND3007 groupgenus Lachnospiraceae ND3007 group|| id:ebi-a-GCST90017023	MR Egger	2.09785	1	0.147507
ebi-a-GCST90017023	finngen_R9_CD2_FOLLICULAR_LYMPHOMA_EXALLC	Follicular lymphoma	genus Lachnospiraceae ND3007 groupgenus Lachnospiraceae ND3007 group|| id:ebi-a-GCST90017023	Inverse variance weighted	4.88955	2	0.0867455
ebi-a-GCST90017024	finngen_R9_CD2_FOLLICULAR_LYMPHOMA_EXALLC	Follicular lymphoma	genus Lachnospiraceae NK4A136 groupgenus Lachnospiraceae NK4A136 group|| id:ebi-a-GCST90017024	MR Egger	12.0174	13	0.526219
ebi-a-GCST90017024	finngen_R9_CD2_FOLLICULAR_LYMPHOMA_EXALLC	Follicular lymphoma	genus Lachnospiraceae NK4A136 groupgenus Lachnospiraceae NK4A136 group|| id:ebi-a-GCST90017024	Inverse variance weighted	16.3332	14	0.293453
ebi-a-GCST90017025	finngen_R9_CD2_FOLLICULAR_LYMPHOMA_EXALLC	Follicular lymphoma	genus Lachnospiraceae UCG001genus Lachnospiraceae UCG001|| id:ebi-a-GCST90017025	MR Egger	9.16602	11	0.606571
ebi-a-GCST90017025	finngen_R9_CD2_FOLLICULAR_LYMPHOMA_EXALLC	Follicular lymphoma	genus Lachnospiraceae UCG001genus Lachnospiraceae UCG001|| id:ebi-a-GCST90017025	Inverse variance weighted	9.34197	12	0.673477
ebi-a-GCST90017026	finngen_R9_CD2_FOLLICULAR_LYMPHOMA_EXALLC	Follicular lymphoma	genus Lachnospiraceae UCG004genus Lachnospiraceae UCG004|| id:ebi-a-GCST90017026	MR Egger	6.77544	10	0.746461
ebi-a-GCST90017026	finngen_R9_CD2_FOLLICULAR_LYMPHOMA_EXALLC	Follicular lymphoma	genus Lachnospiraceae UCG004genus Lachnospiraceae UCG004|| id:ebi-a-GCST90017026	Inverse variance weighted	6.91522	11	0.805907
ebi-a-GCST90017027	finngen_R9_CD2_FOLLICULAR_LYMPHOMA_EXALLC	Follicular lymphoma	genus Lachnospiraceae UCG008genus Lachnospiraceae UCG008|| id:ebi-a-GCST90017027	MR Egger	1.30719	8	0.995466
ebi-a-GCST90017027	finngen_R9_CD2_FOLLICULAR_LYMPHOMA_EXALLC	Follicular lymphoma	genus Lachnospiraceae UCG008genus Lachnospiraceae UCG008|| id:ebi-a-GCST90017027	Inverse variance weighted	2.07258	9	0.990267
ebi-a-GCST90017028	finngen_R9_CD2_FOLLICULAR_LYMPHOMA_EXALLC	Follicular lymphoma	genus Lachnospiraceae UCG010genus Lachnospiraceae UCG010|| id:ebi-a-GCST90017028	MR Egger	13.649	8	0.0913864
ebi-a-GCST90017028	finngen_R9_CD2_FOLLICULAR_LYMPHOMA_EXALLC	Follicular lymphoma	genus Lachnospiraceae UCG010genus Lachnospiraceae UCG010|| id:ebi-a-GCST90017028	Inverse variance weighted	14.9407	9	0.0925768
ebi-a-GCST90017030	finngen_R9_CD2_FOLLICULAR_LYMPHOMA_EXALLC	Follicular lymphoma	genus Lactobacillusgenus Lactobacillus|| id:ebi-a-GCST90017030	MR Egger	5.77601	6	0.448743
ebi-a-GCST90017030	finngen_R9_CD2_FOLLICULAR_LYMPHOMA_EXALLC	Follicular lymphoma	genus Lactobacillusgenus Lactobacillus|| id:ebi-a-GCST90017030	Inverse variance weighted	5.78162	7	0.565468
ebi-a-GCST90017031	finngen_R9_CD2_FOLLICULAR_LYMPHOMA_EXALLC	Follicular lymphoma	genus Lactococcusgenus Lactococcus|| id:ebi-a-GCST90017031	MR Egger	5.37751	6	0.496383
ebi-a-GCST90017031	finngen_R9_CD2_FOLLICULAR_LYMPHOMA_EXALLC	Follicular lymphoma	genus Lactococcusgenus Lactococcus|| id:ebi-a-GCST90017031	Inverse variance weighted	5.70868	7	0.574147
ebi-a-GCST90017032	finngen_R9_CD2_FOLLICULAR_LYMPHOMA_EXALLC	Follicular lymphoma	genus Marvinbryantiagenus Marvinbryantia|| id:ebi-a-GCST90017032	MR Egger	10.4467	8	0.23506
ebi-a-GCST90017032	finngen_R9_CD2_FOLLICULAR_LYMPHOMA_EXALLC	Follicular lymphoma	genus Marvinbryantiagenus Marvinbryantia|| id:ebi-a-GCST90017032	Inverse variance weighted	10.5879	9	0.305017
ebi-a-GCST90017033	finngen_R9_CD2_FOLLICULAR_LYMPHOMA_EXALLC	Follicular lymphoma	genus Methanobrevibactergenus Methanobrevibacter|| id:ebi-a-GCST90017033	MR Egger	1.41381	4	0.841791
ebi-a-GCST90017033	finngen_R9_CD2_FOLLICULAR_LYMPHOMA_EXALLC	Follicular lymphoma	genus Methanobrevibactergenus Methanobrevibacter|| id:ebi-a-GCST90017033	Inverse variance weighted	1.54258	5	0.908104
ebi-a-GCST90017034	finngen_R9_CD2_FOLLICULAR_LYMPHOMA_EXALLC	Follicular lymphoma	genus Odoribactergenus Odoribacter|| id:ebi-a-GCST90017034	MR Egger	1.03022	5	0.960091
ebi-a-GCST90017034	finngen_R9_CD2_FOLLICULAR_LYMPHOMA_EXALLC	Follicular lymphoma	genus Odoribactergenus Odoribacter|| id:ebi-a-GCST90017034	Inverse variance weighted	1.03035	6	0.984436
ebi-a-GCST90017035	finngen_R9_CD2_FOLLICULAR_LYMPHOMA_EXALLC	Follicular lymphoma	genus Olsenellagenus Olsenella|| id:ebi-a-GCST90017035	MR Egger	5.47164	8	0.70618
ebi-a-GCST90017035	finngen_R9_CD2_FOLLICULAR_LYMPHOMA_EXALLC	Follicular lymphoma	genus Olsenellagenus Olsenella|| id:ebi-a-GCST90017035	Inverse variance weighted	6.37817	9	0.701553
ebi-a-GCST90017036	finngen_R9_CD2_FOLLICULAR_LYMPHOMA_EXALLC	Follicular lymphoma	genus Oscillibactergenus Oscillibacter|| id:ebi-a-GCST90017036	MR Egger	5.77302	11	0.888072
ebi-a-GCST90017036	finngen_R9_CD2_FOLLICULAR_LYMPHOMA_EXALLC	Follicular lymphoma	genus Oscillibactergenus Oscillibacter|| id:ebi-a-GCST90017036	Inverse variance weighted	7.09769	12	0.851091
ebi-a-GCST90017037	finngen_R9_CD2_FOLLICULAR_LYMPHOMA_EXALLC	Follicular lymphoma	genus Oscillospiragenus Oscillospira|| id:ebi-a-GCST90017037	MR Egger	5.8007	6	0.445882
ebi-a-GCST90017037	finngen_R9_CD2_FOLLICULAR_LYMPHOMA_EXALLC	Follicular lymphoma	genus Oscillospiragenus Oscillospira|| id:ebi-a-GCST90017037	Inverse variance weighted	8.8231	7	0.265607
ebi-a-GCST90017038	finngen_R9_CD2_FOLLICULAR_LYMPHOMA_EXALLC	Follicular lymphoma	genus Oxalobactergenus Oxalobacter|| id:ebi-a-GCST90017038	MR Egger	14.8963	9	0.0938241
ebi-a-GCST90017038	finngen_R9_CD2_FOLLICULAR_LYMPHOMA_EXALLC	Follicular lymphoma	genus Oxalobactergenus Oxalobacter|| id:ebi-a-GCST90017038	Inverse variance weighted	14.9144	10	0.135213
ebi-a-GCST90017039	finngen_R9_CD2_FOLLICULAR_LYMPHOMA_EXALLC	Follicular lymphoma	genus Parabacteroidesgenus Parabacteroides|| id:ebi-a-GCST90017039	MR Egger	10.1792	3	0.0171025
ebi-a-GCST90017039	finngen_R9_CD2_FOLLICULAR_LYMPHOMA_EXALLC	Follicular lymphoma	genus Parabacteroidesgenus Parabacteroides|| id:ebi-a-GCST90017039	Inverse variance weighted	10.3749	4	0.0345647
ebi-a-GCST90017040	finngen_R9_CD2_FOLLICULAR_LYMPHOMA_EXALLC	Follicular lymphoma	genus Paraprevotellagenus Paraprevotella|| id:ebi-a-GCST90017040	MR Egger	19.4475	11	0.0535186
ebi-a-GCST90017040	finngen_R9_CD2_FOLLICULAR_LYMPHOMA_EXALLC	Follicular lymphoma	genus Paraprevotellagenus Paraprevotella|| id:ebi-a-GCST90017040	Inverse variance weighted	20.123	12	0.0647945
ebi-a-GCST90017041	finngen_R9_CD2_FOLLICULAR_LYMPHOMA_EXALLC	Follicular lymphoma	genus Parasutterellagenus Parasutterella|| id:ebi-a-GCST90017041	MR Egger	10.0619	12	0.610534
ebi-a-GCST90017041	finngen_R9_CD2_FOLLICULAR_LYMPHOMA_EXALLC	Follicular lymphoma	genus Parasutterellagenus Parasutterella|| id:ebi-a-GCST90017041	Inverse variance weighted	10.1646	13	0.680422
ebi-a-GCST90017042	finngen_R9_CD2_FOLLICULAR_LYMPHOMA_EXALLC	Follicular lymphoma	genus Peptococcusgenus Peptococcus|| id:ebi-a-GCST90017042	MR Egger	10.9305	10	0.362961
ebi-a-GCST90017042	finngen_R9_CD2_FOLLICULAR_LYMPHOMA_EXALLC	Follicular lymphoma	genus Peptococcusgenus Peptococcus|| id:ebi-a-GCST90017042	Inverse variance weighted	10.9777	11	0.44513
ebi-a-GCST90017043	finngen_R9_CD2_FOLLICULAR_LYMPHOMA_EXALLC	Follicular lymphoma	genus Phascolarctobacteriumgenus Phascolarctobacterium|| id:ebi-a-GCST90017043	MR Egger	4.56373	5	0.471402
ebi-a-GCST90017043	finngen_R9_CD2_FOLLICULAR_LYMPHOMA_EXALLC	Follicular lymphoma	genus Phascolarctobacteriumgenus Phascolarctobacterium|| id:ebi-a-GCST90017043	Inverse variance weighted	4.58232	6	0.598384
ebi-a-GCST90017044	finngen_R9_CD2_FOLLICULAR_LYMPHOMA_EXALLC	Follicular lymphoma	genus Prevotella7genus Prevotella7|| id:ebi-a-GCST90017044	MR Egger	6.98168	9	0.639027
ebi-a-GCST90017044	finngen_R9_CD2_FOLLICULAR_LYMPHOMA_EXALLC	Follicular lymphoma	genus Prevotella7genus Prevotella7|| id:ebi-a-GCST90017044	Inverse variance weighted	7.92271	10	0.636387
ebi-a-GCST90017045	finngen_R9_CD2_FOLLICULAR_LYMPHOMA_EXALLC	Follicular lymphoma	genus Prevotella9genus Prevotella9|| id:ebi-a-GCST90017045	MR Egger	6.49538	13	0.926254
ebi-a-GCST90017045	finngen_R9_CD2_FOLLICULAR_LYMPHOMA_EXALLC	Follicular lymphoma	genus Prevotella9genus Prevotella9|| id:ebi-a-GCST90017045	Inverse variance weighted	6.67853	14	0.946395
ebi-a-GCST90017046	finngen_R9_CD2_FOLLICULAR_LYMPHOMA_EXALLC	Follicular lymphoma	genus Rikenellaceae RC9 gut groupgenus Rikenellaceae RC9 gut group|| id:ebi-a-GCST90017046	MR Egger	7.32489	9	0.603333
ebi-a-GCST90017046	finngen_R9_CD2_FOLLICULAR_LYMPHOMA_EXALLC	Follicular lymphoma	genus Rikenellaceae RC9 gut groupgenus Rikenellaceae RC9 gut group|| id:ebi-a-GCST90017046	Inverse variance weighted	7.65794	10	0.662209
ebi-a-GCST90017047	finngen_R9_CD2_FOLLICULAR_LYMPHOMA_EXALLC	Follicular lymphoma	genus Romboutsiagenus Romboutsia|| id:ebi-a-GCST90017047	MR Egger	5.18485	11	0.921885
ebi-a-GCST90017047	finngen_R9_CD2_FOLLICULAR_LYMPHOMA_EXALLC	Follicular lymphoma	genus Romboutsiagenus Romboutsia|| id:ebi-a-GCST90017047	Inverse variance weighted	5.64309	12	0.932995
ebi-a-GCST90017048	finngen_R9_CD2_FOLLICULAR_LYMPHOMA_EXALLC	Follicular lymphoma	genus Roseburiagenus Roseburia|| id:ebi-a-GCST90017048	MR Egger	5.76633	11	0.888491
ebi-a-GCST90017048	finngen_R9_CD2_FOLLICULAR_LYMPHOMA_EXALLC	Follicular lymphoma	genus Roseburiagenus Roseburia|| id:ebi-a-GCST90017048	Inverse variance weighted	10.6153	12	0.562146
ebi-a-GCST90017049	finngen_R9_CD2_FOLLICULAR_LYMPHOMA_EXALLC	Follicular lymphoma	genus Ruminiclostridium5genus Ruminiclostridium5|| id:ebi-a-GCST90017049	MR Egger	6.82228	9	0.655617
ebi-a-GCST90017049	finngen_R9_CD2_FOLLICULAR_LYMPHOMA_EXALLC	Follicular lymphoma	genus Ruminiclostridium5genus Ruminiclostridium5|| id:ebi-a-GCST90017049	Inverse variance weighted	6.86095	10	0.738504
ebi-a-GCST90017050	finngen_R9_CD2_FOLLICULAR_LYMPHOMA_EXALLC	Follicular lymphoma	genus Ruminiclostridium6genus Ruminiclostridium6|| id:ebi-a-GCST90017050	MR Egger	11.2526	13	0.589664
ebi-a-GCST90017050	finngen_R9_CD2_FOLLICULAR_LYMPHOMA_EXALLC	Follicular lymphoma	genus Ruminiclostridium6genus Ruminiclostridium6|| id:ebi-a-GCST90017050	Inverse variance weighted	11.2753	14	0.66429
ebi-a-GCST90017051	finngen_R9_CD2_FOLLICULAR_LYMPHOMA_EXALLC	Follicular lymphoma	genus Ruminiclostridium9genus Ruminiclostridium9|| id:ebi-a-GCST90017051	MR Egger	4.12144	6	0.660246
ebi-a-GCST90017051	finngen_R9_CD2_FOLLICULAR_LYMPHOMA_EXALLC	Follicular lymphoma	genus Ruminiclostridium9genus Ruminiclostridium9|| id:ebi-a-GCST90017051	Inverse variance weighted	4.64873	7	0.702742
ebi-a-GCST90017052	finngen_R9_CD2_FOLLICULAR_LYMPHOMA_EXALLC	Follicular lymphoma	genus Ruminococcaceae NK4A214 groupgenus Ruminococcaceae NK4A214 group|| id:ebi-a-GCST90017052	MR Egger	18.0312	11	0.0808587
ebi-a-GCST90017052	finngen_R9_CD2_FOLLICULAR_LYMPHOMA_EXALLC	Follicular lymphoma	genus Ruminococcaceae NK4A214 groupgenus Ruminococcaceae NK4A214 group|| id:ebi-a-GCST90017052	Inverse variance weighted	18.3688	12	0.104942
ebi-a-GCST90017053	finngen_R9_CD2_FOLLICULAR_LYMPHOMA_EXALLC	Follicular lymphoma	genus Ruminococcaceae UCG002genus Ruminococcaceae UCG002|| id:ebi-a-GCST90017053	MR Egger	15.3614	18	0.637021
ebi-a-GCST90017053	finngen_R9_CD2_FOLLICULAR_LYMPHOMA_EXALLC	Follicular lymphoma	genus Ruminococcaceae UCG002genus Ruminococcaceae UCG002|| id:ebi-a-GCST90017053	Inverse variance weighted	19.6268	19	0.417341
ebi-a-GCST90017054	finngen_R9_CD2_FOLLICULAR_LYMPHOMA_EXALLC	Follicular lymphoma	genus Ruminococcaceae UCG003genus Ruminococcaceae UCG003|| id:ebi-a-GCST90017054	MR Egger	12.098	10	0.278549
ebi-a-GCST90017054	finngen_R9_CD2_FOLLICULAR_LYMPHOMA_EXALLC	Follicular lymphoma	genus Ruminococcaceae UCG003genus Ruminococcaceae UCG003|| id:ebi-a-GCST90017054	Inverse variance weighted	17.9427	11	0.0829196
ebi-a-GCST90017055	finngen_R9_CD2_FOLLICULAR_LYMPHOMA_EXALLC	Follicular lymphoma	genus Ruminococcaceae UCG004genus Ruminococcaceae UCG004|| id:ebi-a-GCST90017055	MR Egger	13.2045	9	0.153568
ebi-a-GCST90017055	finngen_R9_CD2_FOLLICULAR_LYMPHOMA_EXALLC	Follicular lymphoma	genus Ruminococcaceae UCG004genus Ruminococcaceae UCG004|| id:ebi-a-GCST90017055	Inverse variance weighted	15.5042	10	0.114732
ebi-a-GCST90017056	finngen_R9_CD2_FOLLICULAR_LYMPHOMA_EXALLC	Follicular lymphoma	genus Ruminococcaceae UCG005genus Ruminococcaceae UCG005|| id:ebi-a-GCST90017056	MR Egger	24.8965	12	0.0153209
ebi-a-GCST90017056	finngen_R9_CD2_FOLLICULAR_LYMPHOMA_EXALLC	Follicular lymphoma	genus Ruminococcaceae UCG005genus Ruminococcaceae UCG005|| id:ebi-a-GCST90017056	Inverse variance weighted	25.1178	13	0.0222744
ebi-a-GCST90017057	finngen_R9_CD2_FOLLICULAR_LYMPHOMA_EXALLC	Follicular lymphoma	genus Ruminococcaceae UCG009genus Ruminococcaceae UCG009|| id:ebi-a-GCST90017057	MR Egger	12.8601	9	0.169038
ebi-a-GCST90017057	finngen_R9_CD2_FOLLICULAR_LYMPHOMA_EXALLC	Follicular lymphoma	genus Ruminococcaceae UCG009genus Ruminococcaceae UCG009|| id:ebi-a-GCST90017057	Inverse variance weighted	13.2554	10	0.209742
ebi-a-GCST90017058	finngen_R9_CD2_FOLLICULAR_LYMPHOMA_EXALLC	Follicular lymphoma	genus Ruminococcaceae UCG010genus Ruminococcaceae UCG010|| id:ebi-a-GCST90017058	MR Egger	4.23287	4	0.375407
ebi-a-GCST90017058	finngen_R9_CD2_FOLLICULAR_LYMPHOMA_EXALLC	Follicular lymphoma	genus Ruminococcaceae UCG010genus Ruminococcaceae UCG010|| id:ebi-a-GCST90017058	Inverse variance weighted	4.33352	5	0.502461
ebi-a-GCST90017059	finngen_R9_CD2_FOLLICULAR_LYMPHOMA_EXALLC	Follicular lymphoma	genus Ruminococcaceae UCG011genus Ruminococcaceae UCG011|| id:ebi-a-GCST90017059	MR Egger	9.42477	6	0.151061
ebi-a-GCST90017059	finngen_R9_CD2_FOLLICULAR_LYMPHOMA_EXALLC	Follicular lymphoma	genus Ruminococcaceae UCG011genus Ruminococcaceae UCG011|| id:ebi-a-GCST90017059	Inverse variance weighted	11.4533	7	0.120032
ebi-a-GCST90017060	finngen_R9_CD2_FOLLICULAR_LYMPHOMA_EXALLC	Follicular lymphoma	genus Ruminococcaceae UCG013genus Ruminococcaceae UCG013|| id:ebi-a-GCST90017060	MR Egger	8.91525	9	0.445134
ebi-a-GCST90017060	finngen_R9_CD2_FOLLICULAR_LYMPHOMA_EXALLC	Follicular lymphoma	genus Ruminococcaceae UCG013genus Ruminococcaceae UCG013|| id:ebi-a-GCST90017060	Inverse variance weighted	9.44707	10	0.490264
ebi-a-GCST90017061	finngen_R9_CD2_FOLLICULAR_LYMPHOMA_EXALLC	Follicular lymphoma	genus Ruminococcaceae UCG014genus Ruminococcaceae UCG014|| id:ebi-a-GCST90017061	MR Egger	10.8028	8	0.213124
ebi-a-GCST90017061	finngen_R9_CD2_FOLLICULAR_LYMPHOMA_EXALLC	Follicular lymphoma	genus Ruminococcaceae UCG014genus Ruminococcaceae UCG014|| id:ebi-a-GCST90017061	Inverse variance weighted	10.8128	9	0.28876
ebi-a-GCST90017062	finngen_R9_CD2_FOLLICULAR_LYMPHOMA_EXALLC	Follicular lymphoma	genus Ruminococcus1genus Ruminococcus1|| id:ebi-a-GCST90017062	MR Egger	13.5667	8	0.093783
ebi-a-GCST90017062	finngen_R9_CD2_FOLLICULAR_LYMPHOMA_EXALLC	Follicular lymphoma	genus Ruminococcus1genus Ruminococcus1|| id:ebi-a-GCST90017062	Inverse variance weighted	13.6776	9	0.134265
ebi-a-GCST90017063	finngen_R9_CD2_FOLLICULAR_LYMPHOMA_EXALLC	Follicular lymphoma	genus Ruminococcus2genus Ruminococcus2|| id:ebi-a-GCST90017063	MR Egger	6.10974	13	0.942068
ebi-a-GCST90017063	finngen_R9_CD2_FOLLICULAR_LYMPHOMA_EXALLC	Follicular lymphoma	genus Ruminococcus2genus Ruminococcus2|| id:ebi-a-GCST90017063	Inverse variance weighted	6.2851	14	0.958786
ebi-a-GCST90017064	finngen_R9_CD2_FOLLICULAR_LYMPHOMA_EXALLC	Follicular lymphoma	genus Ruminococcus gauvreauii groupgenus Ruminococcus gauvreauii group|| id:ebi-a-GCST90017064	MR Egger	5.77707	9	0.762006
ebi-a-GCST90017064	finngen_R9_CD2_FOLLICULAR_LYMPHOMA_EXALLC	Follicular lymphoma	genus Ruminococcus gauvreauii groupgenus Ruminococcus gauvreauii group|| id:ebi-a-GCST90017064	Inverse variance weighted	5.83775	10	0.828706
ebi-a-GCST90017065	finngen_R9_CD2_FOLLICULAR_LYMPHOMA_EXALLC	Follicular lymphoma	genus Ruminococcus gnavus groupgenus Ruminococcus gnavus group|| id:ebi-a-GCST90017065	MR Egger	8.64613	9	0.470559
ebi-a-GCST90017065	finngen_R9_CD2_FOLLICULAR_LYMPHOMA_EXALLC	Follicular lymphoma	genus Ruminococcus gnavus groupgenus Ruminococcus gnavus group|| id:ebi-a-GCST90017065	Inverse variance weighted	9.65128	10	0.471601
ebi-a-GCST90017066	finngen_R9_CD2_FOLLICULAR_LYMPHOMA_EXALLC	Follicular lymphoma	genus Ruminococcus torques groupgenus Ruminococcus torques group|| id:ebi-a-GCST90017066	MR Egger	5.60469	5	0.346603
ebi-a-GCST90017066	finngen_R9_CD2_FOLLICULAR_LYMPHOMA_EXALLC	Follicular lymphoma	genus Ruminococcus torques groupgenus Ruminococcus torques group|| id:ebi-a-GCST90017066	Inverse variance weighted	6.01178	6	0.421871
ebi-a-GCST90017067	finngen_R9_CD2_FOLLICULAR_LYMPHOMA_EXALLC	Follicular lymphoma	genus Sellimonasgenus Sellimonas|| id:ebi-a-GCST90017067	MR Egger	5.00422	7	0.659449
ebi-a-GCST90017067	finngen_R9_CD2_FOLLICULAR_LYMPHOMA_EXALLC	Follicular lymphoma	genus Sellimonasgenus Sellimonas|| id:ebi-a-GCST90017067	Inverse variance weighted	6.25121	8	0.619116
ebi-a-GCST90017068	finngen_R9_CD2_FOLLICULAR_LYMPHOMA_EXALLC	Follicular lymphoma	genus Senegalimassiliagenus Senegalimassilia|| id:ebi-a-GCST90017068	MR Egger	2.29759	3	0.512983
ebi-a-GCST90017068	finngen_R9_CD2_FOLLICULAR_LYMPHOMA_EXALLC	Follicular lymphoma	genus Senegalimassiliagenus Senegalimassilia|| id:ebi-a-GCST90017068	Inverse variance weighted	2.39464	4	0.663595
ebi-a-GCST90017069	finngen_R9_CD2_FOLLICULAR_LYMPHOMA_EXALLC	Follicular lymphoma	genus Slackiagenus Slackia|| id:ebi-a-GCST90017069	MR Egger	4.03003	4	0.401956
ebi-a-GCST90017069	finngen_R9_CD2_FOLLICULAR_LYMPHOMA_EXALLC	Follicular lymphoma	genus Slackiagenus Slackia|| id:ebi-a-GCST90017069	Inverse variance weighted	14.3272	5	0.0136593
ebi-a-GCST90017070	finngen_R9_CD2_FOLLICULAR_LYMPHOMA_EXALLC	Follicular lymphoma	genus Streptococcusgenus Streptococcus|| id:ebi-a-GCST90017070	MR Egger	9.13182	10	0.519641
ebi-a-GCST90017070	finngen_R9_CD2_FOLLICULAR_LYMPHOMA_EXALLC	Follicular lymphoma	genus Streptococcusgenus Streptococcus|| id:ebi-a-GCST90017070	Inverse variance weighted	9.41098	11	0.584013
ebi-a-GCST90017071	finngen_R9_CD2_FOLLICULAR_LYMPHOMA_EXALLC	Follicular lymphoma	genus Subdoligranulumgenus Subdoligranulum|| id:ebi-a-GCST90017071	MR Egger	1.88027	8	0.984465
ebi-a-GCST90017071	finngen_R9_CD2_FOLLICULAR_LYMPHOMA_EXALLC	Follicular lymphoma	genus Subdoligranulumgenus Subdoligranulum|| id:ebi-a-GCST90017071	Inverse variance weighted	2.00151	9	0.991444
ebi-a-GCST90017072	finngen_R9_CD2_FOLLICULAR_LYMPHOMA_EXALLC	Follicular lymphoma	genus Sutterellagenus Sutterella|| id:ebi-a-GCST90017072	MR Egger	10.2435	10	0.419392
ebi-a-GCST90017072	finngen_R9_CD2_FOLLICULAR_LYMPHOMA_EXALLC	Follicular lymphoma	genus Sutterellagenus Sutterella|| id:ebi-a-GCST90017072	Inverse variance weighted	12.4533	11	0.330549
ebi-a-GCST90017073	finngen_R9_CD2_FOLLICULAR_LYMPHOMA_EXALLC	Follicular lymphoma	genus Terrisporobactergenus Terrisporobacter|| id:ebi-a-GCST90017073	MR Egger	0.387262	3	0.942861
ebi-a-GCST90017073	finngen_R9_CD2_FOLLICULAR_LYMPHOMA_EXALLC	Follicular lymphoma	genus Terrisporobactergenus Terrisporobacter|| id:ebi-a-GCST90017073	Inverse variance weighted	1.19351	4	0.879167
ebi-a-GCST90017074	finngen_R9_CD2_FOLLICULAR_LYMPHOMA_EXALLC	Follicular lymphoma	genus Turicibactergenus Turicibacter|| id:ebi-a-GCST90017074	MR Egger	5.53861	7	0.594531
ebi-a-GCST90017074	finngen_R9_CD2_FOLLICULAR_LYMPHOMA_EXALLC	Follicular lymphoma	genus Turicibactergenus Turicibacter|| id:ebi-a-GCST90017074	Inverse variance weighted	5.71219	8	0.679435
ebi-a-GCST90017075	finngen_R9_CD2_FOLLICULAR_LYMPHOMA_EXALLC	Follicular lymphoma	genus Tyzzerella3genus Tyzzerella3|| id:ebi-a-GCST90017075	MR Egger	12.4102	10	0.258544
ebi-a-GCST90017075	finngen_R9_CD2_FOLLICULAR_LYMPHOMA_EXALLC	Follicular lymphoma	genus Tyzzerella3genus Tyzzerella3|| id:ebi-a-GCST90017075	Inverse variance weighted	14.0618	11	0.229594
ebi-a-GCST90017088	finngen_R9_CD2_FOLLICULAR_LYMPHOMA_EXALLC	Follicular lymphoma	genus Veillonellagenus Veillonella|| id:ebi-a-GCST90017088	MR Egger	6.18674	3	0.10287
ebi-a-GCST90017088	finngen_R9_CD2_FOLLICULAR_LYMPHOMA_EXALLC	Follicular lymphoma	genus Veillonellagenus Veillonella|| id:ebi-a-GCST90017088	Inverse variance weighted	6.22415	4	0.183022
ebi-a-GCST90017089	finngen_R9_CD2_FOLLICULAR_LYMPHOMA_EXALLC	Follicular lymphoma	genus Victivallisgenus Victivallis|| id:ebi-a-GCST90017089	MR Egger	4.85799	8	0.772641
ebi-a-GCST90017089	finngen_R9_CD2_FOLLICULAR_LYMPHOMA_EXALLC	Follicular lymphoma	genus Victivallisgenus Victivallis|| id:ebi-a-GCST90017089	Inverse variance weighted	9.02741	9	0.434748
ebi-a-GCST90016994	finngen_R9_CD3_FOLLICULAR_LYMPHOMA_EXALLC	Follicular lymphoma	genus ErysipelotrichaceaeUCG003genus ErysipelotrichaceaeUCG003|| id:ebi-a-GCST90016994	MR Egger	10.6774	14	0.711174
ebi-a-GCST90016994	finngen_R9_CD4_FOLLICULAR_LYMPHOMA_EXALLC	Follicular lymphoma	genus ErysipelotrichaceaeUCG003genus ErysipelotrichaceaeUCG003|| id:ebi-a-GCST90016994	Inverse variance weighted	10.7666	15	0.76896
ebi-a-GCST90016930	finngen_R9_CD5_FOLLICULAR_LYMPHOMA_EXALLC	Follicular lymphoma	family Christensenellaceaefamily Christensenellaceae|| id:ebi-a-GCST90016930	MR Egger	8.28963	9	0.505243
ebi-a-GCST90016930	finngen_R9_CD6_FOLLICULAR_LYMPHOMA_EXALLC	Follicular lymphoma	family Christensenellaceaefamily Christensenellaceae|| id:ebi-a-GCST90016930	Inverse variance weighted	8.36084	10	0.593636
ebi-a-GCST90016972	finngen_R9_CD7_FOLLICULAR_LYMPHOMA_EXALLC	Follicular lymphoma	genus Blautiagenus Blautia || id:ebi-a-GCST90016972	MR Egger	8.42544	10	0.587355
ebi-a-GCST90016972	finngen_R9_CD8_FOLLICULAR_LYMPHOMA_EXALLC	Follicular lymphoma	genus Blautiagenus Blautia || id:ebi-a-GCST90016972	Inverse variance weighted	8.62813	11	0.656175
ebi-a-GCST90017029	finngen_R9_CD9_FOLLICULAR_LYMPHOMA_EXALLC	Follicular lymphoma	genus Lachnospiragenus Lachnospira || id: ebi-a-GCST90017029	MR Egger	6.45134	4	0.167882
ebi-a-GCST90017029	finngen_R9_CD10_FOLLICULAR_LYMPHOMA_EXALLC	Follicular lymphoma	genus Lachnospiragenus Lachnospira || id: ebi-a-GCST90017029	Inverse variance weighted	7.06277	5	0.216014
ebi-a-GCST90017110	finngen_R9_CD2_TNK_LYMPHOMA_EXALLC	Mature T/NK-cell lymphomas	phylum Actinobacteriaphylum Actinobacteria|| id:ebi-a-GCST90017110	MR Egger	16.2102	12	0.181795
ebi-a-GCST90017110	finngen_R9_CD2_TNK_LYMPHOMA_EXALLC	Mature T/NK-cell lymphomas	phylum Actinobacteriaphylum Actinobacteria|| id:ebi-a-GCST90017110	Inverse variance weighted	16.6582	13	0.215403
ebi-a-GCST90017111	finngen_R9_CD2_TNK_LYMPHOMA_EXALLC	Mature T/NK-cell lymphomas	phylum Bacteroidetesphylum Bacteroidetes|| id:ebi-a-GCST90017111	MR Egger	7.91236	8	0.442078
ebi-a-GCST90017111	finngen_R9_CD2_TNK_LYMPHOMA_EXALLC	Mature T/NK-cell lymphomas	phylum Bacteroidetesphylum Bacteroidetes|| id:ebi-a-GCST90017111	Inverse variance weighted	8.12934	9	0.521166
ebi-a-GCST90017112	finngen_R9_CD2_TNK_LYMPHOMA_EXALLC	Mature T/NK-cell lymphomas	phylum Cyanobacteriaphylum Cyanobacteria|| id:ebi-a-GCST90017112	MR Egger	4.65862	6	0.588282
ebi-a-GCST90017112	finngen_R9_CD2_TNK_LYMPHOMA_EXALLC	Mature T/NK-cell lymphomas	phylum Cyanobacteriaphylum Cyanobacteria|| id:ebi-a-GCST90017112	Inverse variance weighted	8.30576	7	0.306406
ebi-a-GCST90017113	finngen_R9_CD2_TNK_LYMPHOMA_EXALLC	Mature T/NK-cell lymphomas	phylum Euryarchaeotaphylum Euryarchaeota|| id:ebi-a-GCST90017113	MR Egger	4.02525	9	0.909743
ebi-a-GCST90017113	finngen_R9_CD2_TNK_LYMPHOMA_EXALLC	Mature T/NK-cell lymphomas	phylum Euryarchaeotaphylum Euryarchaeota|| id:ebi-a-GCST90017113	Inverse variance weighted	5.1966	10	0.877664
ebi-a-GCST90017114	finngen_R9_CD2_TNK_LYMPHOMA_EXALLC	Mature T/NK-cell lymphomas	phylum Firmicutesphylum Firmicutes|| id:ebi-a-GCST90017114	MR Egger	8.82914	13	0.785722
ebi-a-GCST90017114	finngen_R9_CD2_TNK_LYMPHOMA_EXALLC	Mature T/NK-cell lymphomas	phylum Firmicutesphylum Firmicutes|| id:ebi-a-GCST90017114	Inverse variance weighted	9.64809	14	0.787433
ebi-a-GCST90017115	finngen_R9_CD2_TNK_LYMPHOMA_EXALLC	Mature T/NK-cell lymphomas	phylum Lentisphaeraephylum Lentisphaerae|| id:ebi-a-GCST90017115	MR Egger	13.87	7	0.0535431
ebi-a-GCST90017115	finngen_R9_CD2_TNK_LYMPHOMA_EXALLC	Mature T/NK-cell lymphomas	phylum Lentisphaeraephylum Lentisphaerae|| id:ebi-a-GCST90017115	Inverse variance weighted	14.7204	8	0.064815
ebi-a-GCST90017116	finngen_R9_CD2_TNK_LYMPHOMA_EXALLC	Mature T/NK-cell lymphomas	phylum Proteobacteriaphylum Proteobacteria|| id:ebi-a-GCST90017116	MR Egger	7.73343	10	0.654857
ebi-a-GCST90017116	finngen_R9_CD2_TNK_LYMPHOMA_EXALLC	Mature T/NK-cell lymphomas	phylum Proteobacteriaphylum Proteobacteria|| id:ebi-a-GCST90017116	Inverse variance weighted	7.73344	11	0.736965
ebi-a-GCST90017117	finngen_R9_CD2_TNK_LYMPHOMA_EXALLC	Mature T/NK-cell lymphomas	phylum Tenericutesphylum Tenericutes|| id:ebi-a-GCST90017117	MR Egger	4.45495	10	0.924499
ebi-a-GCST90017117	finngen_R9_CD2_TNK_LYMPHOMA_EXALLC	Mature T/NK-cell lymphomas	phylum Tenericutesphylum Tenericutes|| id:ebi-a-GCST90017117	Inverse variance weighted	4.4792	11	0.953751
ebi-a-GCST90017118	finngen_R9_CD2_TNK_LYMPHOMA_EXALLC	Mature T/NK-cell lymphomas	phylum Verrucomicrobiaphylum Verrucomicrobia|| id:ebi-a-GCST90017118	MR Egger	15.0603	10	0.129879
ebi-a-GCST90017118	finngen_R9_CD2_TNK_LYMPHOMA_EXALLC	Mature T/NK-cell lymphomas	phylum Verrucomicrobiaphylum Verrucomicrobia|| id:ebi-a-GCST90017118	Inverse variance weighted	15.1717	11	0.174771
ebi-a-GCST90016908	finngen_R9_CD2_TNK_LYMPHOMA_EXALLC	Mature T/NK-cell lymphomas	class Actinobacteria|| id:ebi-a-GCST90016908	MR Egger	5.28448	12	0.947796
ebi-a-GCST90016908	finngen_R9_CD2_TNK_LYMPHOMA_EXALLC	Mature T/NK-cell lymphomas	class Actinobacteria|| id:ebi-a-GCST90016908	Inverse variance weighted	7.66323	13	0.864827
ebi-a-GCST90016909	finngen_R9_CD2_TNK_LYMPHOMA_EXALLC	Mature T/NK-cell lymphomas	class Alphaproteobacteria|| id:ebi-a-GCST90016909	MR Egger	3.21739	4	0.522127
ebi-a-GCST90016909	finngen_R9_CD2_TNK_LYMPHOMA_EXALLC	Mature T/NK-cell lymphomas	class Alphaproteobacteria|| id:ebi-a-GCST90016909	Inverse variance weighted	3.75451	5	0.585274
ebi-a-GCST90016910	finngen_R9_CD2_TNK_LYMPHOMA_EXALLC	Mature T/NK-cell lymphomas	class Bacilli|| id:ebi-a-GCST90016910	MR Egger	21.0246	16	0.177567
ebi-a-GCST90016910	finngen_R9_CD2_TNK_LYMPHOMA_EXALLC	Mature T/NK-cell lymphomas	class Bacilli|| id:ebi-a-GCST90016910	Inverse variance weighted	23.9215	17	0.121584
ebi-a-GCST90016911	finngen_R9_CD2_TNK_LYMPHOMA_EXALLC	Mature T/NK-cell lymphomas	class Bacteroidia|| id:ebi-a-GCST90016911	MR Egger	8.22826	11	0.692722
ebi-a-GCST90016911	finngen_R9_CD2_TNK_LYMPHOMA_EXALLC	Mature T/NK-cell lymphomas	class Bacteroidia|| id:ebi-a-GCST90016911	Inverse variance weighted	8.26512	12	0.764084
ebi-a-GCST90016912	finngen_R9_CD2_TNK_LYMPHOMA_EXALLC	Mature T/NK-cell lymphomas	class Betaproteobacteria|| id:ebi-a-GCST90016912	MR Egger	7.42493	8	0.491555
ebi-a-GCST90016912	finngen_R9_CD2_TNK_LYMPHOMA_EXALLC	Mature T/NK-cell lymphomas	class Betaproteobacteria|| id:ebi-a-GCST90016912	Inverse variance weighted	7.45	9	0.590375
ebi-a-GCST90016913	finngen_R9_CD2_TNK_LYMPHOMA_EXALLC	Mature T/NK-cell lymphomas	class Clostridia|| id:ebi-a-GCST90016913	MR Egger	8.27778	9	0.506414
ebi-a-GCST90016913	finngen_R9_CD2_TNK_LYMPHOMA_EXALLC	Mature T/NK-cell lymphomas	class Clostridia|| id:ebi-a-GCST90016913	Inverse variance weighted	8.42478	10	0.587419
ebi-a-GCST90016914	finngen_R9_CD2_TNK_LYMPHOMA_EXALLC	Mature T/NK-cell lymphomas	class Coriobacteriia|| id:ebi-a-GCST90016914	MR Egger	21.6632	12	0.0414728
ebi-a-GCST90016914	finngen_R9_CD2_TNK_LYMPHOMA_EXALLC	Mature T/NK-cell lymphomas	class Coriobacteriia|| id:ebi-a-GCST90016914	Inverse variance weighted	24.3368	13	0.0281693
ebi-a-GCST90016915	finngen_R9_CD2_TNK_LYMPHOMA_EXALLC	Mature T/NK-cell lymphomas	class Deltaproteobacteria|| id:ebi-a-GCST90016915	MR Egger	4.92973	10	0.895822
ebi-a-GCST90016915	finngen_R9_CD2_TNK_LYMPHOMA_EXALLC	Mature T/NK-cell lymphomas	class Deltaproteobacteria|| id:ebi-a-GCST90016915	Inverse variance weighted	5.95427	11	0.876398
ebi-a-GCST90016916	finngen_R9_CD2_TNK_LYMPHOMA_EXALLC	Mature T/NK-cell lymphomas	class Erysipelotrichia|| id:ebi-a-GCST90016916	MR Egger	20.467	11	0.0393323
ebi-a-GCST90016916	finngen_R9_CD2_TNK_LYMPHOMA_EXALLC	Mature T/NK-cell lymphomas	class Erysipelotrichia|| id:ebi-a-GCST90016916	Inverse variance weighted	22.2223	12	0.0351024
ebi-a-GCST90016917	finngen_R9_CD2_TNK_LYMPHOMA_EXALLC	Mature T/NK-cell lymphomas	class Gammaproteobacteria|| id:ebi-a-GCST90016917	MR Egger	1.17254	4	0.882599
ebi-a-GCST90016917	finngen_R9_CD2_TNK_LYMPHOMA_EXALLC	Mature T/NK-cell lymphomas	class Gammaproteobacteria|| id:ebi-a-GCST90016917	Inverse variance weighted	2.38486	5	0.793727
ebi-a-GCST90016918	finngen_R9_CD2_TNK_LYMPHOMA_EXALLC	Mature T/NK-cell lymphomas	class Lentisphaeria|| id:ebi-a-GCST90016918	MR Egger	13.477	6	0.0360565
ebi-a-GCST90016918	finngen_R9_CD2_TNK_LYMPHOMA_EXALLC	Mature T/NK-cell lymphomas	class Lentisphaeria|| id:ebi-a-GCST90016918	Inverse variance weighted	14.2103	7	0.0475643
ebi-a-GCST90016919	finngen_R9_CD2_TNK_LYMPHOMA_EXALLC	Mature T/NK-cell lymphomas	class Melainabacteria|| id:ebi-a-GCST90016919	MR Egger	4.59675	8	0.799677
ebi-a-GCST90016919	finngen_R9_CD2_TNK_LYMPHOMA_EXALLC	Mature T/NK-cell lymphomas	class Melainabacteria|| id:ebi-a-GCST90016919	Inverse variance weighted	4.59788	9	0.86786
ebi-a-GCST90016920	finngen_R9_CD2_TNK_LYMPHOMA_EXALLC	Mature T/NK-cell lymphomas	class Methanobacteria|| id:ebi-a-GCST90016920	MR Egger	2.85406	7	0.898167
ebi-a-GCST90016920	finngen_R9_CD2_TNK_LYMPHOMA_EXALLC	Mature T/NK-cell lymphomas	class Methanobacteria|| id:ebi-a-GCST90016920	Inverse variance weighted	2.85921	8	0.94288
ebi-a-GCST90016921	finngen_R9_CD2_TNK_LYMPHOMA_EXALLC	Mature T/NK-cell lymphomas	class Mollicutes|| id:ebi-a-GCST90016921	MR Egger	4.45495	10	0.924499
ebi-a-GCST90016921	finngen_R9_CD2_TNK_LYMPHOMA_EXALLC	Mature T/NK-cell lymphomas	class Mollicutes|| id:ebi-a-GCST90016921	Inverse variance weighted	4.4792	11	0.953751
ebi-a-GCST90016922	finngen_R9_CD2_TNK_LYMPHOMA_EXALLC	Mature T/NK-cell lymphomas	class Negativicutes|| id:ebi-a-GCST90016922	MR Egger	8.8452	10	0.546855
ebi-a-GCST90016922	finngen_R9_CD2_TNK_LYMPHOMA_EXALLC	Mature T/NK-cell lymphomas	class Negativicutes|| id:ebi-a-GCST90016922	Inverse variance weighted	9.85089	11	0.543848
ebi-a-GCST90016923	finngen_R9_CD2_TNK_LYMPHOMA_EXALLC	Mature T/NK-cell lymphomas	class Verrucomicrobiae|| id:ebi-a-GCST90016923	MR Egger	10.4288	9	0.316901
ebi-a-GCST90016923	finngen_R9_CD2_TNK_LYMPHOMA_EXALLC	Mature T/NK-cell lymphomas	class Verrucomicrobiae|| id:ebi-a-GCST90016923	Inverse variance weighted	11.6353	10	0.310204
ebi-a-GCST90017090	finngen_R9_CD2_TNK_LYMPHOMA_EXALLC	Mature T/NK-cell lymphomas	order Actinomycetales|| id:ebi-a-GCST90017090	MR Egger	0.895059	2	0.639205
ebi-a-GCST90017090	finngen_R9_CD2_TNK_LYMPHOMA_EXALLC	Mature T/NK-cell lymphomas	order Actinomycetales|| id:ebi-a-GCST90017090	Inverse variance weighted	2.03851	3	0.564452
ebi-a-GCST90017091	finngen_R9_CD2_TNK_LYMPHOMA_EXALLC	Mature T/NK-cell lymphomas	order Bacillales|| id:ebi-a-GCST90017091	MR Egger	7.36882	6	0.288081
ebi-a-GCST90017091	finngen_R9_CD2_TNK_LYMPHOMA_EXALLC	Mature T/NK-cell lymphomas	order Bacillales|| id:ebi-a-GCST90017091	Inverse variance weighted	7.51237	7	0.377546
ebi-a-GCST90017092	finngen_R9_CD2_TNK_LYMPHOMA_EXALLC	Mature T/NK-cell lymphomas	order Bacteroidales|| id:ebi-a-GCST90017092	MR Egger	8.22826	11	0.692722
ebi-a-GCST90017092	finngen_R9_CD2_TNK_LYMPHOMA_EXALLC	Mature T/NK-cell lymphomas	order Bacteroidales|| id:ebi-a-GCST90017092	Inverse variance weighted	8.26512	12	0.764084
ebi-a-GCST90017093	finngen_R9_CD2_TNK_LYMPHOMA_EXALLC	Mature T/NK-cell lymphomas	order Bifidobacteriales|| id:ebi-a-GCST90017093	MR Egger	5.20147	9	0.816404
ebi-a-GCST90017093	finngen_R9_CD2_TNK_LYMPHOMA_EXALLC	Mature T/NK-cell lymphomas	order Bifidobacteriales|| id:ebi-a-GCST90017093	Inverse variance weighted	5.32193	10	0.868662
ebi-a-GCST90017094	finngen_R9_CD2_TNK_LYMPHOMA_EXALLC	Mature T/NK-cell lymphomas	order Burkholderiales|| id:ebi-a-GCST90017094	MR Egger	6.2014	8	0.624683
ebi-a-GCST90017094	finngen_R9_CD2_TNK_LYMPHOMA_EXALLC	Mature T/NK-cell lymphomas	order Burkholderiales|| id:ebi-a-GCST90017094	Inverse variance weighted	6.76801	9	0.661258
ebi-a-GCST90017095	finngen_R9_CD2_TNK_LYMPHOMA_EXALLC	Mature T/NK-cell lymphomas	order Clostridiales|| id:ebi-a-GCST90017095	MR Egger	12.0331	10	0.282846
ebi-a-GCST90017095	finngen_R9_CD2_TNK_LYMPHOMA_EXALLC	Mature T/NK-cell lymphomas	order Clostridiales|| id:ebi-a-GCST90017095	Inverse variance weighted	12.0364	11	0.360912
ebi-a-GCST90017096	finngen_R9_CD2_TNK_LYMPHOMA_EXALLC	Mature T/NK-cell lymphomas	order Coriobacteriales|| id:ebi-a-GCST90017096	MR Egger	21.6632	12	0.0414728
ebi-a-GCST90017096	finngen_R9_CD2_TNK_LYMPHOMA_EXALLC	Mature T/NK-cell lymphomas	order Coriobacteriales|| id:ebi-a-GCST90017096	Inverse variance weighted	24.3368	13	0.0281693
ebi-a-GCST90017097	finngen_R9_CD2_TNK_LYMPHOMA_EXALLC	Mature T/NK-cell lymphomas	order Desulfovibrionales|| id:ebi-a-GCST90017097	MR Egger	4.98157	9	0.835912
ebi-a-GCST90017097	finngen_R9_CD2_TNK_LYMPHOMA_EXALLC	Mature T/NK-cell lymphomas	order Desulfovibrionales|| id:ebi-a-GCST90017097	Inverse variance weighted	5.81481	10	0.830574
ebi-a-GCST90017098	finngen_R9_CD2_TNK_LYMPHOMA_EXALLC	Mature T/NK-cell lymphomas	order Enterobacteriales|| id:ebi-a-GCST90017098	MR Egger	2.90139	5	0.715186
ebi-a-GCST90017098	finngen_R9_CD2_TNK_LYMPHOMA_EXALLC	Mature T/NK-cell lymphomas	order Enterobacteriales|| id:ebi-a-GCST90017098	Inverse variance weighted	2.90206	6	0.821035
ebi-a-GCST90017099	finngen_R9_CD2_TNK_LYMPHOMA_EXALLC	Mature T/NK-cell lymphomas	order Erysipelotrichales|| id:ebi-a-GCST90017099	MR Egger	20.467	11	0.0393323
ebi-a-GCST90017099	finngen_R9_CD2_TNK_LYMPHOMA_EXALLC	Mature T/NK-cell lymphomas	order Erysipelotrichales|| id:ebi-a-GCST90017099	Inverse variance weighted	22.2223	12	0.0351024
ebi-a-GCST90017100	finngen_R9_CD2_TNK_LYMPHOMA_EXALLC	Mature T/NK-cell lymphomas	order Gastranaerophilales|| id:ebi-a-GCST90017100	MR Egger	4.90308	7	0.67179
ebi-a-GCST90017100	finngen_R9_CD2_TNK_LYMPHOMA_EXALLC	Mature T/NK-cell lymphomas	order Gastranaerophilales|| id:ebi-a-GCST90017100	Inverse variance weighted	5.39466	8	0.714681
ebi-a-GCST90017101	finngen_R9_CD2_TNK_LYMPHOMA_EXALLC	Mature T/NK-cell lymphomas	order Lactobacillales|| id:ebi-a-GCST90017101	MR Egger	15.0004	13	0.307329
ebi-a-GCST90017101	finngen_R9_CD2_TNK_LYMPHOMA_EXALLC	Mature T/NK-cell lymphomas	order Lactobacillales|| id:ebi-a-GCST90017101	Inverse variance weighted	16.0452	14	0.310622
ebi-a-GCST90017102	finngen_R9_CD2_TNK_LYMPHOMA_EXALLC	Mature T/NK-cell lymphomas	order Methanobacteriales|| id:ebi-a-GCST90017102	MR Egger	2.85406	7	0.898167
ebi-a-GCST90017102	finngen_R9_CD2_TNK_LYMPHOMA_EXALLC	Mature T/NK-cell lymphomas	order Methanobacteriales|| id:ebi-a-GCST90017102	Inverse variance weighted	2.85921	8	0.94288
ebi-a-GCST90017103	finngen_R9_CD2_TNK_LYMPHOMA_EXALLC	Mature T/NK-cell lymphomas	order Mollicutes RF9|| id:ebi-a-GCST90017103	MR Egger	15.1664	10	0.126111
ebi-a-GCST90017103	finngen_R9_CD2_TNK_LYMPHOMA_EXALLC	Mature T/NK-cell lymphomas	order Mollicutes RF9|| id:ebi-a-GCST90017103	Inverse variance weighted	15.3153	11	0.168515
ebi-a-GCST90017104	finngen_R9_CD2_TNK_LYMPHOMA_EXALLC	Mature T/NK-cell lymphomas	order NB1n|| id:ebi-a-GCST90017104	MR Egger	15.2893	10	0.121866
ebi-a-GCST90017104	finngen_R9_CD2_TNK_LYMPHOMA_EXALLC	Mature T/NK-cell lymphomas	order NB1n|| id:ebi-a-GCST90017104	Inverse variance weighted	15.7722	11	0.1498
ebi-a-GCST90017105	finngen_R9_CD2_TNK_LYMPHOMA_EXALLC	Mature T/NK-cell lymphomas	order Pasteurellales|| id:ebi-a-GCST90017105	MR Egger	9.13972	11	0.608997
ebi-a-GCST90017105	finngen_R9_CD2_TNK_LYMPHOMA_EXALLC	Mature T/NK-cell lymphomas	order Pasteurellales|| id:ebi-a-GCST90017105	Inverse variance weighted	9.15673	12	0.689489
ebi-a-GCST90017106	finngen_R9_CD2_TNK_LYMPHOMA_EXALLC	Mature T/NK-cell lymphomas	order Rhodospirillales|| id:ebi-a-GCST90017106	MR Egger	13.6995	11	0.250067
ebi-a-GCST90017106	finngen_R9_CD2_TNK_LYMPHOMA_EXALLC	Mature T/NK-cell lymphomas	order Rhodospirillales|| id:ebi-a-GCST90017106	Inverse variance weighted	14.0804	12	0.295602
ebi-a-GCST90017107	finngen_R9_CD2_TNK_LYMPHOMA_EXALLC	Mature T/NK-cell lymphomas	order Selenomonadales|| id:ebi-a-GCST90017107	MR Egger	8.8452	10	0.546855
ebi-a-GCST90017107	finngen_R9_CD2_TNK_LYMPHOMA_EXALLC	Mature T/NK-cell lymphomas	order Selenomonadales|| id:ebi-a-GCST90017107	Inverse variance weighted	9.85089	11	0.543848
ebi-a-GCST90017108	finngen_R9_CD2_TNK_LYMPHOMA_EXALLC	Mature T/NK-cell lymphomas	order Verrucomicrobiales|| id:ebi-a-GCST90017108	MR Egger	10.4288	9	0.316901
ebi-a-GCST90017108	finngen_R9_CD2_TNK_LYMPHOMA_EXALLC	Mature T/NK-cell lymphomas	order Verrucomicrobiales|| id:ebi-a-GCST90017108	Inverse variance weighted	11.6353	10	0.310204
ebi-a-GCST90017109	finngen_R9_CD2_TNK_LYMPHOMA_EXALLC	Mature T/NK-cell lymphomas	order Victivallales|| id:ebi-a-GCST90017109	MR Egger	13.477	6	0.0360565
ebi-a-GCST90017109	finngen_R9_CD2_TNK_LYMPHOMA_EXALLC	Mature T/NK-cell lymphomas	order Victivallales|| id:ebi-a-GCST90017109	Inverse variance weighted	14.2103	7	0.0475643
ebi-a-GCST90016924	finngen_R9_CD2_TNK_LYMPHOMA_EXALLC	Mature T/NK-cell lymphomas	family Acidaminococcaceae|| id:ebi-a-GCST90016924	MR Egger	13.1338	5	0.0221567
ebi-a-GCST90016924	finngen_R9_CD2_TNK_LYMPHOMA_EXALLC	Mature T/NK-cell lymphomas	family Acidaminococcaceae|| id:ebi-a-GCST90016924	Inverse variance weighted	13.7373	6	0.0327125
ebi-a-GCST90016925	finngen_R9_CD2_TNK_LYMPHOMA_EXALLC	Mature T/NK-cell lymphomas	family Actinomycetaceae|| id:ebi-a-GCST90016925	MR Egger	0.90312	2	0.636634
ebi-a-GCST90016925	finngen_R9_CD2_TNK_LYMPHOMA_EXALLC	Mature T/NK-cell lymphomas	family Actinomycetaceae|| id:ebi-a-GCST90016925	Inverse variance weighted	2.03933	3	0.564283
ebi-a-GCST90016926	finngen_R9_CD2_TNK_LYMPHOMA_EXALLC	Mature T/NK-cell lymphomas	family Alcaligenaceae|| id:ebi-a-GCST90016926	MR Egger	11.1789	9	0.263646
ebi-a-GCST90016926	finngen_R9_CD2_TNK_LYMPHOMA_EXALLC	Mature T/NK-cell lymphomas	family Alcaligenaceae|| id:ebi-a-GCST90016926	Inverse variance weighted	12.1713	10	0.273754
ebi-a-GCST90016927	finngen_R9_CD2_TNK_LYMPHOMA_EXALLC	Mature T/NK-cell lymphomas	family Bacteroidaceae|| id:ebi-a-GCST90016927	MR Egger	4.76108	6	0.574801
ebi-a-GCST90016927	finngen_R9_CD2_TNK_LYMPHOMA_EXALLC	Mature T/NK-cell lymphomas	family Bacteroidaceae|| id:ebi-a-GCST90016927	Inverse variance weighted	4.8332	7	0.68031
ebi-a-GCST90016928	finngen_R9_CD2_TNK_LYMPHOMA_EXALLC	Mature T/NK-cell lymphomas	family Bacteroidales S24 7group|| id:ebi-a-GCST90016928	MR Egger	3.08261	6	0.798409
ebi-a-GCST90016928	finngen_R9_CD2_TNK_LYMPHOMA_EXALLC	Mature T/NK-cell lymphomas	family Bacteroidales S24 7group|| id:ebi-a-GCST90016928	Inverse variance weighted	3.9454	7	0.786045
ebi-a-GCST90016929	finngen_R9_CD2_TNK_LYMPHOMA_EXALLC	Mature T/NK-cell lymphomas	family Bifidobacteriaceae|| id:ebi-a-GCST90016929	MR Egger	5.20147	9	0.816404
ebi-a-GCST90016929	finngen_R9_CD2_TNK_LYMPHOMA_EXALLC	Mature T/NK-cell lymphomas	family Bifidobacteriaceae|| id:ebi-a-GCST90016929	Inverse variance weighted	5.32193	10	0.868662
ebi-a-GCST90016931	finngen_R9_CD2_TNK_LYMPHOMA_EXALLC	Mature T/NK-cell lymphomas	family Clostridiaceae1|| id:ebi-a-GCST90016931	MR Egger	3.51811	8	0.89778
ebi-a-GCST90016931	finngen_R9_CD2_TNK_LYMPHOMA_EXALLC	Mature T/NK-cell lymphomas	family Clostridiaceae1|| id:ebi-a-GCST90016931	Inverse variance weighted	3.62385	9	0.934383
ebi-a-GCST90016932	finngen_R9_CD2_TNK_LYMPHOMA_EXALLC	Mature T/NK-cell lymphomas	family Clostridiales vadin BB60 group|| id:ebi-a-GCST90016932	MR Egger	17.5639	13	0.17479
ebi-a-GCST90016932	finngen_R9_CD2_TNK_LYMPHOMA_EXALLC	Mature T/NK-cell lymphomas	family Clostridiales vadin BB60 group|| id:ebi-a-GCST90016932	Inverse variance weighted	17.8628	14	0.213101
ebi-a-GCST90016933	finngen_R9_CD2_TNK_LYMPHOMA_EXALLC	Mature T/NK-cell lymphomas	family Coriobacteriaceae|| id:ebi-a-GCST90016933	MR Egger	21.6632	12	0.0414728
ebi-a-GCST90016933	finngen_R9_CD2_TNK_LYMPHOMA_EXALLC	Mature T/NK-cell lymphomas	family Coriobacteriaceae|| id:ebi-a-GCST90016933	Inverse variance weighted	24.3368	13	0.0281693
ebi-a-GCST90016934	finngen_R9_CD2_TNK_LYMPHOMA_EXALLC	Mature T/NK-cell lymphomas	family Defluviitaleaceae|| id:ebi-a-GCST90016934	MR Egger	5.49464	9	0.789236
ebi-a-GCST90016934	finngen_R9_CD2_TNK_LYMPHOMA_EXALLC	Mature T/NK-cell lymphomas	family Defluviitaleaceae|| id:ebi-a-GCST90016934	Inverse variance weighted	5.64581	10	0.844092
ebi-a-GCST90016935	finngen_R9_CD2_TNK_LYMPHOMA_EXALLC	Mature T/NK-cell lymphomas	family Desulfovibrionaceae|| id:ebi-a-GCST90016935	MR Egger	4.11072	7	0.76694
ebi-a-GCST90016935	finngen_R9_CD2_TNK_LYMPHOMA_EXALLC	Mature T/NK-cell lymphomas	family Desulfovibrionaceae|| id:ebi-a-GCST90016935	Inverse variance weighted	5.48113	8	0.705129
ebi-a-GCST90016936	finngen_R9_CD2_TNK_LYMPHOMA_EXALLC	Mature T/NK-cell lymphomas	family Enterobacteriaceae|| id:ebi-a-GCST90016936	MR Egger	2.90139	5	0.715186
ebi-a-GCST90016936	finngen_R9_CD2_TNK_LYMPHOMA_EXALLC	Mature T/NK-cell lymphomas	family Enterobacteriaceae|| id:ebi-a-GCST90016936	Inverse variance weighted	2.90206	6	0.821035
ebi-a-GCST90016937	finngen_R9_CD2_TNK_LYMPHOMA_EXALLC	Mature T/NK-cell lymphomas	family Erysipelotrichaceae|| id:ebi-a-GCST90016937	MR Egger	20.467	11	0.0393323
ebi-a-GCST90016937	finngen_R9_CD2_TNK_LYMPHOMA_EXALLC	Mature T/NK-cell lymphomas	family Erysipelotrichaceae|| id:ebi-a-GCST90016937	Inverse variance weighted	22.2223	12	0.0351024
ebi-a-GCST90016938	finngen_R9_CD2_TNK_LYMPHOMA_EXALLC	Mature T/NK-cell lymphomas	family Family XI|| id:ebi-a-GCST90016938	MR Egger	7.96038	6	0.24102
ebi-a-GCST90016938	finngen_R9_CD2_TNK_LYMPHOMA_EXALLC	Mature T/NK-cell lymphomas	family Family XI|| id:ebi-a-GCST90016938	Inverse variance weighted	8.36488	7	0.301521
ebi-a-GCST90016939	finngen_R9_CD2_TNK_LYMPHOMA_EXALLC	Mature T/NK-cell lymphomas	family Family XIII|| id:ebi-a-GCST90016939	MR Egger	0.903593	5	0.969961
ebi-a-GCST90016939	finngen_R9_CD2_TNK_LYMPHOMA_EXALLC	Mature T/NK-cell lymphomas	family Family XIII|| id:ebi-a-GCST90016939	Inverse variance weighted	1.56499	6	0.955061
ebi-a-GCST90016940	finngen_R9_CD2_TNK_LYMPHOMA_EXALLC	Mature T/NK-cell lymphomas	family Lachnospiraceae|| id:ebi-a-GCST90016940	MR Egger	15.0737	14	0.373132
ebi-a-GCST90016940	finngen_R9_CD2_TNK_LYMPHOMA_EXALLC	Mature T/NK-cell lymphomas	family Lachnospiraceae|| id:ebi-a-GCST90016940	Inverse variance weighted	15.7299	15	0.400228
ebi-a-GCST90016941	finngen_R9_CD2_TNK_LYMPHOMA_EXALLC	Mature T/NK-cell lymphomas	family Lactobacillaceae|| id:ebi-a-GCST90016941	MR Egger	3.51545	6	0.741913
ebi-a-GCST90016941	finngen_R9_CD2_TNK_LYMPHOMA_EXALLC	Mature T/NK-cell lymphomas	family Lactobacillaceae|| id:ebi-a-GCST90016941	Inverse variance weighted	3.526	7	0.832464
ebi-a-GCST90016942	finngen_R9_CD2_TNK_LYMPHOMA_EXALLC	Mature T/NK-cell lymphomas	family Methanobacteriaceae|| id:ebi-a-GCST90016942	MR Egger	2.85406	7	0.898167
ebi-a-GCST90016942	finngen_R9_CD2_TNK_LYMPHOMA_EXALLC	Mature T/NK-cell lymphomas	family Methanobacteriaceae|| id:ebi-a-GCST90016942	Inverse variance weighted	2.85921	8	0.94288
ebi-a-GCST90016943	finngen_R9_CD2_TNK_LYMPHOMA_EXALLC	Mature T/NK-cell lymphomas	family Oxalobacteraceae|| id:ebi-a-GCST90016943	MR Egger	11.8765	12	0.455645
ebi-a-GCST90016943	finngen_R9_CD2_TNK_LYMPHOMA_EXALLC	Mature T/NK-cell lymphomas	family Oxalobacteraceae|| id:ebi-a-GCST90016943	Inverse variance weighted	12.1256	13	0.517374
ebi-a-GCST90016944	finngen_R9_CD2_TNK_LYMPHOMA_EXALLC	Mature T/NK-cell lymphomas	family Pasteurellaceae|| id:ebi-a-GCST90016944	MR Egger	9.13972	11	0.608997
ebi-a-GCST90016944	finngen_R9_CD2_TNK_LYMPHOMA_EXALLC	Mature T/NK-cell lymphomas	family Pasteurellaceae|| id:ebi-a-GCST90016944	Inverse variance weighted	9.15673	12	0.689489
ebi-a-GCST90016945	finngen_R9_CD2_TNK_LYMPHOMA_EXALLC	Mature T/NK-cell lymphomas	family Peptococcaceae|| id:ebi-a-GCST90016945	MR Egger	9.34281	7	0.228972
ebi-a-GCST90016945	finngen_R9_CD2_TNK_LYMPHOMA_EXALLC	Mature T/NK-cell lymphomas	family Peptococcaceae|| id:ebi-a-GCST90016945	Inverse variance weighted	13.8556	8	0.0856076
ebi-a-GCST90016946	finngen_R9_CD2_TNK_LYMPHOMA_EXALLC	Mature T/NK-cell lymphomas	family Peptostreptococcaceae|| id:ebi-a-GCST90016946	MR Egger	15.3535	11	0.166878
ebi-a-GCST90016946	finngen_R9_CD2_TNK_LYMPHOMA_EXALLC	Mature T/NK-cell lymphomas	family Peptostreptococcaceae|| id:ebi-a-GCST90016946	Inverse variance weighted	17.0554	12	0.147525
ebi-a-GCST90016947	finngen_R9_CD2_TNK_LYMPHOMA_EXALLC	Mature T/NK-cell lymphomas	family Porphyromonadaceae|| id:ebi-a-GCST90016947	MR Egger	7.11236	7	0.417276
ebi-a-GCST90016947	finngen_R9_CD2_TNK_LYMPHOMA_EXALLC	Mature T/NK-cell lymphomas	family Porphyromonadaceae|| id:ebi-a-GCST90016947	Inverse variance weighted	8.14043	8	0.419874
ebi-a-GCST90016948	finngen_R9_CD2_TNK_LYMPHOMA_EXALLC	Mature T/NK-cell lymphomas	family Prevotellaceae|| id:ebi-a-GCST90016948	MR Egger	24.2868	14	0.0422962
ebi-a-GCST90016948	finngen_R9_CD2_TNK_LYMPHOMA_EXALLC	Mature T/NK-cell lymphomas	family Prevotellaceae|| id:ebi-a-GCST90016948	Inverse variance weighted	25.1682	15	0.0477297
ebi-a-GCST90016949	finngen_R9_CD2_TNK_LYMPHOMA_EXALLC	Mature T/NK-cell lymphomas	family Rhodospirillaceae|| id:ebi-a-GCST90016949	MR Egger	16.9914	12	0.14992
ebi-a-GCST90016949	finngen_R9_CD2_TNK_LYMPHOMA_EXALLC	Mature T/NK-cell lymphomas	family Rhodospirillaceae|| id:ebi-a-GCST90016949	Inverse variance weighted	18.5747	13	0.136891
ebi-a-GCST90016950	finngen_R9_CD2_TNK_LYMPHOMA_EXALLC	Mature T/NK-cell lymphomas	family Rikenellaceae|| id:ebi-a-GCST90016950	MR Egger	9.38815	14	0.805411
ebi-a-GCST90016950	finngen_R9_CD2_TNK_LYMPHOMA_EXALLC	Mature T/NK-cell lymphomas	family Rikenellaceae|| id:ebi-a-GCST90016950	Inverse variance weighted	9.56559	15	0.84614
ebi-a-GCST90016951	finngen_R9_CD2_TNK_LYMPHOMA_EXALLC	Mature T/NK-cell lymphomas	family Ruminococcaceae|| id:ebi-a-GCST90016951	MR Egger	3.60441	8	0.890937
ebi-a-GCST90016951	finngen_R9_CD2_TNK_LYMPHOMA_EXALLC	Mature T/NK-cell lymphomas	family Ruminococcaceae|| id:ebi-a-GCST90016951	Inverse variance weighted	3.94698	9	0.914868
ebi-a-GCST90016952	finngen_R9_CD2_TNK_LYMPHOMA_EXALLC	Mature T/NK-cell lymphomas	family Streptococcaceae|| id:ebi-a-GCST90016952	MR Egger	4.40873	9	0.882514
ebi-a-GCST90016952	finngen_R9_CD2_TNK_LYMPHOMA_EXALLC	Mature T/NK-cell lymphomas	family Streptococcaceae|| id:ebi-a-GCST90016952	Inverse variance weighted	4.88901	10	0.898468
ebi-a-GCST90016956	finngen_R9_CD2_TNK_LYMPHOMA_EXALLC	Mature T/NK-cell lymphomas	family Veillonellaceae|| id:ebi-a-GCST90016956	MR Egger	13.3065	16	0.650233
ebi-a-GCST90016956	finngen_R9_CD2_TNK_LYMPHOMA_EXALLC	Mature T/NK-cell lymphomas	family Veillonellaceae|| id:ebi-a-GCST90016956	Inverse variance weighted	14.7073	17	0.616552
ebi-a-GCST90016957	finngen_R9_CD2_TNK_LYMPHOMA_EXALLC	Mature T/NK-cell lymphomas	family Verrucomicrobiaceae|| id:ebi-a-GCST90016957	MR Egger	10.4391	9	0.31612
ebi-a-GCST90016957	finngen_R9_CD2_TNK_LYMPHOMA_EXALLC	Mature T/NK-cell lymphomas	family Verrucomicrobiaceae|| id:ebi-a-GCST90016957	Inverse variance weighted	11.6388	10	0.309957
ebi-a-GCST90016958	finngen_R9_CD2_TNK_LYMPHOMA_EXALLC	Mature T/NK-cell lymphomas	family Victivallaceae|| id:ebi-a-GCST90016958	MR Egger	5.56216	9	0.782812
ebi-a-GCST90016958	finngen_R9_CD2_TNK_LYMPHOMA_EXALLC	Mature T/NK-cell lymphomas	family Victivallaceae|| id:ebi-a-GCST90016958	Inverse variance weighted	7.75216	10	0.653031
ebi-a-GCST90016959	finngen_R9_CD2_TNK_LYMPHOMA_EXALLC	Mature T/NK-cell lymphomas	genus Actinomycesgenus Actinomyces|| id:ebi-a-GCST90016959	MR Egger	5.22106	5	0.389501
ebi-a-GCST90016959	finngen_R9_CD2_TNK_LYMPHOMA_EXALLC	Mature T/NK-cell lymphomas	genus Actinomycesgenus Actinomyces|| id:ebi-a-GCST90016959	Inverse variance weighted	5.24878	6	0.512324
ebi-a-GCST90016960	finngen_R9_CD2_TNK_LYMPHOMA_EXALLC	Mature T/NK-cell lymphomas	genus Adlercreutziagenus Adlercreutzia|| id:ebi-a-GCST90016960	MR Egger	1.33419	6	0.969739
ebi-a-GCST90016960	finngen_R9_CD2_TNK_LYMPHOMA_EXALLC	Mature T/NK-cell lymphomas	genus Adlercreutziagenus Adlercreutzia|| id:ebi-a-GCST90016960	Inverse variance weighted	2.13901	7	0.951747
ebi-a-GCST90016961	finngen_R9_CD2_TNK_LYMPHOMA_EXALLC	Mature T/NK-cell lymphomas	genus Akkermansiagenus Akkermansia|| id:ebi-a-GCST90016961	MR Egger	10.4666	9	0.314049
ebi-a-GCST90016961	finngen_R9_CD2_TNK_LYMPHOMA_EXALLC	Mature T/NK-cell lymphomas	genus Akkermansiagenus Akkermansia|| id:ebi-a-GCST90016961	Inverse variance weighted	11.649	10	0.309236
ebi-a-GCST90016962	finngen_R9_CD2_TNK_LYMPHOMA_EXALLC	Mature T/NK-cell lymphomas	genus Alistipesgenus Alistipes|| id:ebi-a-GCST90016962	MR Egger	19.129	10	0.0386539
ebi-a-GCST90016962	finngen_R9_CD2_TNK_LYMPHOMA_EXALLC	Mature T/NK-cell lymphomas	genus Alistipesgenus Alistipes|| id:ebi-a-GCST90016962	Inverse variance weighted	20.4852	11	0.0391137
ebi-a-GCST90016963	finngen_R9_CD2_TNK_LYMPHOMA_EXALLC	Mature T/NK-cell lymphomas	genus Allisonellagenus Allisonella|| id:ebi-a-GCST90016963	MR Egger	3.93723	6	0.685171
ebi-a-GCST90016963	finngen_R9_CD2_TNK_LYMPHOMA_EXALLC	Mature T/NK-cell lymphomas	genus Allisonellagenus Allisonella|| id:ebi-a-GCST90016963	Inverse variance weighted	5.23639	7	0.631141
ebi-a-GCST90016964	finngen_R9_CD2_TNK_LYMPHOMA_EXALLC	Mature T/NK-cell lymphomas	genus Alloprevotellagenus Alloprevotella|| id:ebi-a-GCST90016964	MR Egger	5.4043	3	0.144476
ebi-a-GCST90016964	finngen_R9_CD2_TNK_LYMPHOMA_EXALLC	Mature T/NK-cell lymphomas	genus Alloprevotellagenus Alloprevotella|| id:ebi-a-GCST90016964	Inverse variance weighted	5.99678	4	0.199389
ebi-a-GCST90016965	finngen_R9_CD2_TNK_LYMPHOMA_EXALLC	Mature T/NK-cell lymphomas	genus Anaerofilumgenus Anaerofilum|| id:ebi-a-GCST90016965	MR Egger	9.74156	8	0.283635
ebi-a-GCST90016965	finngen_R9_CD2_TNK_LYMPHOMA_EXALLC	Mature T/NK-cell lymphomas	genus Anaerofilumgenus Anaerofilum|| id:ebi-a-GCST90016965	Inverse variance weighted	11.9842	9	0.214199
ebi-a-GCST90016966	finngen_R9_CD2_TNK_LYMPHOMA_EXALLC	Mature T/NK-cell lymphomas	genus Anaerostipesgenus Anaerostipes|| id:ebi-a-GCST90016966	MR Egger	7.67243	11	0.742312
ebi-a-GCST90016966	finngen_R9_CD2_TNK_LYMPHOMA_EXALLC	Mature T/NK-cell lymphomas	genus Anaerostipesgenus Anaerostipes|| id:ebi-a-GCST90016966	Inverse variance weighted	8.30713	12	0.760692
ebi-a-GCST90016967	finngen_R9_CD2_TNK_LYMPHOMA_EXALLC	Mature T/NK-cell lymphomas	genus Anaerotruncusgenus Anaerotruncus|| id:ebi-a-GCST90016967	MR Egger	10.463	11	0.489282
ebi-a-GCST90016967	finngen_R9_CD2_TNK_LYMPHOMA_EXALLC	Mature T/NK-cell lymphomas	genus Anaerotruncusgenus Anaerotruncus|| id:ebi-a-GCST90016967	Inverse variance weighted	11.8771	12	0.455604
ebi-a-GCST90016968	finngen_R9_CD2_TNK_LYMPHOMA_EXALLC	Mature T/NK-cell lymphomas	genus Bacteroidesgenus Bacteroides|| id:ebi-a-GCST90016968	MR Egger	4.76108	6	0.574801
ebi-a-GCST90016968	finngen_R9_CD2_TNK_LYMPHOMA_EXALLC	Mature T/NK-cell lymphomas	genus Bacteroidesgenus Bacteroides|| id:ebi-a-GCST90016968	Inverse variance weighted	4.8332	7	0.68031
ebi-a-GCST90016969	finngen_R9_CD2_TNK_LYMPHOMA_EXALLC	Mature T/NK-cell lymphomas	genus Barnesiellagenus Barnesiella|| id:ebi-a-GCST90016969	MR Egger	10.576	10	0.391487
ebi-a-GCST90016969	finngen_R9_CD2_TNK_LYMPHOMA_EXALLC	Mature T/NK-cell lymphomas	genus Barnesiellagenus Barnesiella|| id:ebi-a-GCST90016969	Inverse variance weighted	10.6515	11	0.472903
ebi-a-GCST90016970	finngen_R9_CD2_TNK_LYMPHOMA_EXALLC	Mature T/NK-cell lymphomas	genus Bifidobacteriumgenus Bifidobacterium|| id:ebi-a-GCST90016970	MR Egger	5.66057	10	0.842929
ebi-a-GCST90016970	finngen_R9_CD2_TNK_LYMPHOMA_EXALLC	Mature T/NK-cell lymphomas	genus Bifidobacteriumgenus Bifidobacterium|| id:ebi-a-GCST90016970	Inverse variance weighted	6.75625	11	0.818465
ebi-a-GCST90016971	finngen_R9_CD2_TNK_LYMPHOMA_EXALLC	Mature T/NK-cell lymphomas	genus Bilophilagenus Bilophila|| id:ebi-a-GCST90016971	MR Egger	13.9159	11	0.237683
ebi-a-GCST90016971	finngen_R9_CD2_TNK_LYMPHOMA_EXALLC	Mature T/NK-cell lymphomas	genus Bilophilagenus Bilophila|| id:ebi-a-GCST90016971	Inverse variance weighted	15.6938	12	0.205667
ebi-a-GCST90016973	finngen_R9_CD2_TNK_LYMPHOMA_EXALLC	Mature T/NK-cell lymphomas	genus Butyricicoccusgenus Butyricicoccus|| id:ebi-a-GCST90016973	MR Egger	2.29056	6	0.891131
ebi-a-GCST90016973	finngen_R9_CD2_TNK_LYMPHOMA_EXALLC	Mature T/NK-cell lymphomas	genus Butyricicoccusgenus Butyricicoccus|| id:ebi-a-GCST90016973	Inverse variance weighted	2.55462	7	0.922929
ebi-a-GCST90016974	finngen_R9_CD2_TNK_LYMPHOMA_EXALLC	Mature T/NK-cell lymphomas	genus Butyricimonasgenus Butyricimonas|| id:ebi-a-GCST90016974	MR Egger	18.1114	11	0.0790321
ebi-a-GCST90016974	finngen_R9_CD2_TNK_LYMPHOMA_EXALLC	Mature T/NK-cell lymphomas	genus Butyricimonasgenus Butyricimonas|| id:ebi-a-GCST90016974	Inverse variance weighted	19.155	12	0.0848551
ebi-a-GCST90016975	finngen_R9_CD2_TNK_LYMPHOMA_EXALLC	Mature T/NK-cell lymphomas	genus Butyrivibriogenus Butyrivibrio|| id:ebi-a-GCST90016975	MR Egger	1.52559	13	0.999952
ebi-a-GCST90016975	finngen_R9_CD2_TNK_LYMPHOMA_EXALLC	Mature T/NK-cell lymphomas	genus Butyrivibriogenus Butyrivibrio|| id:ebi-a-GCST90016975	Inverse variance weighted	3.18694	14	0.998695
ebi-a-GCST90016976	finngen_R9_CD2_TNK_LYMPHOMA_EXALLC	Mature T/NK-cell lymphomas	genus Candidatus Soleaferreagenus Candidatus Soleaferrea|| id:ebi-a-GCST90016976	MR Egger	8.89103	7	0.260575
ebi-a-GCST90016976	finngen_R9_CD2_TNK_LYMPHOMA_EXALLC	Mature T/NK-cell lymphomas	genus Candidatus Soleaferreagenus Candidatus Soleaferrea|| id:ebi-a-GCST90016976	Inverse variance weighted	9.39086	8	0.310403
ebi-a-GCST90016977	finngen_R9_CD2_TNK_LYMPHOMA_EXALLC	Mature T/NK-cell lymphomas	genus Catenibacteriumgenus Catenibacterium|| id:ebi-a-GCST90016977	MR Egger	4.27365	2	0.118029
ebi-a-GCST90016977	finngen_R9_CD2_TNK_LYMPHOMA_EXALLC	Mature T/NK-cell lymphomas	genus Catenibacteriumgenus Catenibacterium|| id:ebi-a-GCST90016977	Inverse variance weighted	4.63478	3	0.200578
ebi-a-GCST90016978	finngen_R9_CD2_TNK_LYMPHOMA_EXALLC	Mature T/NK-cell lymphomas	genus Christensenellaceae R 7groupgenus Christensenellaceae R 7group|| id:ebi-a-GCST90016978	MR Egger	3.61977	6	0.727973
ebi-a-GCST90016978	finngen_R9_CD2_TNK_LYMPHOMA_EXALLC	Mature T/NK-cell lymphomas	genus Christensenellaceae R 7groupgenus Christensenellaceae R 7group|| id:ebi-a-GCST90016978	Inverse variance weighted	4.82719	7	0.681043
ebi-a-GCST90016979	finngen_R9_CD2_TNK_LYMPHOMA_EXALLC	Mature T/NK-cell lymphomas	genus Clostridium innocuum groupgenus Clostridium innocuum group|| id:ebi-a-GCST90016979	MR Egger	10.3472	6	0.110771
ebi-a-GCST90016979	finngen_R9_CD2_TNK_LYMPHOMA_EXALLC	Mature T/NK-cell lymphomas	genus Clostridium innocuum groupgenus Clostridium innocuum group|| id:ebi-a-GCST90016979	Inverse variance weighted	10.9297	7	0.141716
ebi-a-GCST90016980	finngen_R9_CD2_TNK_LYMPHOMA_EXALLC	Mature T/NK-cell lymphomas	genus Clostridium sensustricto1genus Clostridium sensustricto1|| id:ebi-a-GCST90016980	MR Egger	1.00857	4	0.908493
ebi-a-GCST90016980	finngen_R9_CD2_TNK_LYMPHOMA_EXALLC	Mature T/NK-cell lymphomas	genus Clostridium sensustricto1genus Clostridium sensustricto1|| id:ebi-a-GCST90016980	Inverse variance weighted	1.13476	5	0.950981
ebi-a-GCST90016981	finngen_R9_CD2_TNK_LYMPHOMA_EXALLC	Mature T/NK-cell lymphomas	genus Collinsellagenus Collinsella|| id:ebi-a-GCST90016981	MR Egger	3.37737	7	0.848039
ebi-a-GCST90016981	finngen_R9_CD2_TNK_LYMPHOMA_EXALLC	Mature T/NK-cell lymphomas	genus Collinsellagenus Collinsella|| id:ebi-a-GCST90016981	Inverse variance weighted	4.26599	8	0.832363
ebi-a-GCST90016982	finngen_R9_CD2_TNK_LYMPHOMA_EXALLC	Mature T/NK-cell lymphomas	genus Coprobactergenus Coprobacter|| id:ebi-a-GCST90016982	MR Egger	11.6849	9	0.231661
ebi-a-GCST90016982	finngen_R9_CD2_TNK_LYMPHOMA_EXALLC	Mature T/NK-cell lymphomas	genus Coprobactergenus Coprobacter|| id:ebi-a-GCST90016982	Inverse variance weighted	12.3747	10	0.260764
ebi-a-GCST90016983	finngen_R9_CD2_TNK_LYMPHOMA_EXALLC	Mature T/NK-cell lymphomas	genus Coprococcus1genus Coprococcus1|| id:ebi-a-GCST90016983	MR Egger	4.83231	9	0.848675
ebi-a-GCST90016983	finngen_R9_CD2_TNK_LYMPHOMA_EXALLC	Mature T/NK-cell lymphomas	genus Coprococcus1genus Coprococcus1|| id:ebi-a-GCST90016983	Inverse variance weighted	5.01106	10	0.890438
ebi-a-GCST90016984	finngen_R9_CD2_TNK_LYMPHOMA_EXALLC	Mature T/NK-cell lymphomas	genus Coprococcus2genus Coprococcus2|| id:ebi-a-GCST90016984	MR Egger	2.84799	6	0.82767
ebi-a-GCST90016984	finngen_R9_CD2_TNK_LYMPHOMA_EXALLC	Mature T/NK-cell lymphomas	genus Coprococcus2genus Coprococcus2|| id:ebi-a-GCST90016984	Inverse variance weighted	3.6562	7	0.818415
ebi-a-GCST90016985	finngen_R9_CD2_TNK_LYMPHOMA_EXALLC	Mature T/NK-cell lymphomas	genus Coprococcus3genus Coprococcus3|| id:ebi-a-GCST90016985	MR Egger	3.63572	6	0.725834
ebi-a-GCST90016985	finngen_R9_CD2_TNK_LYMPHOMA_EXALLC	Mature T/NK-cell lymphomas	genus Coprococcus3genus Coprococcus3|| id:ebi-a-GCST90016985	Inverse variance weighted	3.74443	7	0.808698
ebi-a-GCST90016986	finngen_R9_CD2_TNK_LYMPHOMA_EXALLC	Mature T/NK-cell lymphomas	genus Defluviitaleaceae UCG011genus Defluviitaleaceae UCG011|| id:ebi-a-GCST90016986	MR Egger	2.7744	7	0.905059
ebi-a-GCST90016986	finngen_R9_CD2_TNK_LYMPHOMA_EXALLC	Mature T/NK-cell lymphomas	genus Defluviitaleaceae UCG011genus Defluviitaleaceae UCG011|| id:ebi-a-GCST90016986	Inverse variance weighted	3.76654	8	0.877548
ebi-a-GCST90016987	finngen_R9_CD2_TNK_LYMPHOMA_EXALLC	Mature T/NK-cell lymphomas	genus Desulfovibriogenus Desulfovibrio|| id:ebi-a-GCST90016987	MR Egger	8.49154	7	0.291249
ebi-a-GCST90016987	finngen_R9_CD2_TNK_LYMPHOMA_EXALLC	Mature T/NK-cell lymphomas	genus Desulfovibriogenus Desulfovibrio|| id:ebi-a-GCST90016987	Inverse variance weighted	8.71175	8	0.367193
ebi-a-GCST90016988	finngen_R9_CD2_TNK_LYMPHOMA_EXALLC	Mature T/NK-cell lymphomas	genus Dialistergenus Dialister|| id:ebi-a-GCST90016988	MR Egger	9.87084	9	0.361043
ebi-a-GCST90016988	finngen_R9_CD2_TNK_LYMPHOMA_EXALLC	Mature T/NK-cell lymphomas	genus Dialistergenus Dialister|| id:ebi-a-GCST90016988	Inverse variance weighted	14.4709	10	0.152577
ebi-a-GCST90016989	finngen_R9_CD2_TNK_LYMPHOMA_EXALLC	Mature T/NK-cell lymphomas	genus Doreagenus Dorea|| id:ebi-a-GCST90016989	MR Egger	3.25635	8	0.917255
ebi-a-GCST90016989	finngen_R9_CD2_TNK_LYMPHOMA_EXALLC	Mature T/NK-cell lymphomas	genus Doreagenus Dorea|| id:ebi-a-GCST90016989	Inverse variance weighted	10.5474	9	0.308012
ebi-a-GCST90016990	finngen_R9_CD2_TNK_LYMPHOMA_EXALLC	Mature T/NK-cell lymphomas	genus Eggerthellagenus Eggerthella|| id:ebi-a-GCST90016990	MR Egger	5.09668	7	0.648166
ebi-a-GCST90016990	finngen_R9_CD2_TNK_LYMPHOMA_EXALLC	Mature T/NK-cell lymphomas	genus Eggerthellagenus Eggerthella|| id:ebi-a-GCST90016990	Inverse variance weighted	6.93086	8	0.54411
ebi-a-GCST90016991	finngen_R9_CD2_TNK_LYMPHOMA_EXALLC	Mature T/NK-cell lymphomas	genus Eisenbergiellagenus Eisenbergiella|| id:ebi-a-GCST90016991	MR Egger	7.62039	9	0.572807
ebi-a-GCST90016991	finngen_R9_CD2_TNK_LYMPHOMA_EXALLC	Mature T/NK-cell lymphomas	genus Eisenbergiellagenus Eisenbergiella|| id:ebi-a-GCST90016991	Inverse variance weighted	12.5879	10	0.247636
ebi-a-GCST90016992	finngen_R9_CD2_TNK_LYMPHOMA_EXALLC	Mature T/NK-cell lymphomas	genus Enterorhabdusgenus Enterorhabdus|| id:ebi-a-GCST90016992	MR Egger	4.07364	4	0.396131
ebi-a-GCST90016992	finngen_R9_CD2_TNK_LYMPHOMA_EXALLC	Mature T/NK-cell lymphomas	genus Enterorhabdusgenus Enterorhabdus|| id:ebi-a-GCST90016992	Inverse variance weighted	5.14533	5	0.398403
ebi-a-GCST90016993	finngen_R9_CD2_TNK_LYMPHOMA_EXALLC	Mature T/NK-cell lymphomas	genus Erysipelatoclostridiumgenus Erysipelatoclostridium|| id:ebi-a-GCST90016993	MR Egger	16.6373	13	0.216417
ebi-a-GCST90016993	finngen_R9_CD2_TNK_LYMPHOMA_EXALLC	Mature T/NK-cell lymphomas	genus Erysipelatoclostridiumgenus Erysipelatoclostridium|| id:ebi-a-GCST90016993	Inverse variance weighted	16.6432	14	0.275689
ebi-a-GCST90016995	finngen_R9_CD2_TNK_LYMPHOMA_EXALLC	Mature T/NK-cell lymphomas	genus Escherichia Shigellagenus Escherichia Shigella|| id:ebi-a-GCST90016995	MR Egger	9.0463	8	0.338405
ebi-a-GCST90016995	finngen_R9_CD2_TNK_LYMPHOMA_EXALLC	Mature T/NK-cell lymphomas	genus Escherichia Shigellagenus Escherichia Shigella|| id:ebi-a-GCST90016995	Inverse variance weighted	9.23004	9	0.416316
ebi-a-GCST90016996	finngen_R9_CD2_TNK_LYMPHOMA_EXALLC	Mature T/NK-cell lymphomas	genus Eubacterium brachy groupgenus Eubacterium brachy group|| id:ebi-a-GCST90016996	MR Egger	8.66208	8	0.371599
ebi-a-GCST90016996	finngen_R9_CD2_TNK_LYMPHOMA_EXALLC	Mature T/NK-cell lymphomas	genus Eubacterium brachy groupgenus Eubacterium brachy group|| id:ebi-a-GCST90016996	Inverse variance weighted	8.93838	9	0.442982
ebi-a-GCST90016997	finngen_R9_CD2_TNK_LYMPHOMA_EXALLC	Mature T/NK-cell lymphomas	genus Eubacterium coprostanoligenes groupgenus Eubacterium coprostanoligenes group|| id:ebi-a-GCST90016997	MR Egger	7.40362	10	0.686869
ebi-a-GCST90016997	finngen_R9_CD2_TNK_LYMPHOMA_EXALLC	Mature T/NK-cell lymphomas	genus Eubacterium coprostanoligenes groupgenus Eubacterium coprostanoligenes group|| id:ebi-a-GCST90016997	Inverse variance weighted	7.70112	11	0.7398
ebi-a-GCST90016998	finngen_R9_CD2_TNK_LYMPHOMA_EXALLC	Mature T/NK-cell lymphomas	genus Eubacterium eligens groupgenus Eubacterium eligens group|| id:ebi-a-GCST90016998	MR Egger	1.58706	4	0.811115
ebi-a-GCST90016998	finngen_R9_CD2_TNK_LYMPHOMA_EXALLC	Mature T/NK-cell lymphomas	genus Eubacterium eligens groupgenus Eubacterium eligens group|| id:ebi-a-GCST90016998	Inverse variance weighted	3.42092	5	0.635386
ebi-a-GCST90016999	finngen_R9_CD2_TNK_LYMPHOMA_EXALLC	Mature T/NK-cell lymphomas	genus Eubacterium fissicatena groupgenus Eubacterium fissicatena group|| id:ebi-a-GCST90016999	MR Egger	10.3451	7	0.169844
ebi-a-GCST90016999	finngen_R9_CD2_TNK_LYMPHOMA_EXALLC	Mature T/NK-cell lymphomas	genus Eubacterium fissicatena groupgenus Eubacterium fissicatena group|| id:ebi-a-GCST90016999	Inverse variance weighted	13.926	8	0.0837153
ebi-a-GCST90017000	finngen_R9_CD2_TNK_LYMPHOMA_EXALLC	Mature T/NK-cell lymphomas	genus Eubacterium hallii groupgenus Eubacterium hallii group|| id:ebi-a-GCST90017000	MR Egger	13.1197	12	0.360398
ebi-a-GCST90017000	finngen_R9_CD2_TNK_LYMPHOMA_EXALLC	Mature T/NK-cell lymphomas	genus Eubacterium hallii groupgenus Eubacterium hallii group|| id:ebi-a-GCST90017000	Inverse variance weighted	13.1406	13	0.43701
ebi-a-GCST90017001	finngen_R9_CD2_TNK_LYMPHOMA_EXALLC	Mature T/NK-cell lymphomas	genus Eubacterium nodatum groupgenus Eubacterium nodatum group|| id:ebi-a-GCST90017001	MR Egger	4.94811	9	0.838808
ebi-a-GCST90017001	finngen_R9_CD2_TNK_LYMPHOMA_EXALLC	Mature T/NK-cell lymphomas	genus Eubacterium nodatum groupgenus Eubacterium nodatum group|| id:ebi-a-GCST90017001	Inverse variance weighted	5.00229	10	0.891025
ebi-a-GCST90017002	finngen_R9_CD2_TNK_LYMPHOMA_EXALLC	Mature T/NK-cell lymphomas	genus Eubacterium oxidoreducens groupgenus Eubacterium oxidoreducens group|| id:ebi-a-GCST90017002	MR Egger	1.1884	3	0.755789
ebi-a-GCST90017002	finngen_R9_CD2_TNK_LYMPHOMA_EXALLC	Mature T/NK-cell lymphomas	genus Eubacterium oxidoreducens groupgenus Eubacterium oxidoreducens group|| id:ebi-a-GCST90017002	Inverse variance weighted	2.71807	4	0.606056
ebi-a-GCST90017003	finngen_R9_CD2_TNK_LYMPHOMA_EXALLC	Mature T/NK-cell lymphomas	genus Eubacterium rectale groupgenus Eubacterium rectale group|| id:ebi-a-GCST90017003	MR Egger	4.52856	6	0.605532
ebi-a-GCST90017003	finngen_R9_CD2_TNK_LYMPHOMA_EXALLC	Mature T/NK-cell lymphomas	genus Eubacterium rectale groupgenus Eubacterium rectale group|| id:ebi-a-GCST90017003	Inverse variance weighted	4.63288	7	0.704662
ebi-a-GCST90017004	finngen_R9_CD2_TNK_LYMPHOMA_EXALLC	Mature T/NK-cell lymphomas	genus Eubacterium ruminantium groupgenus Eubacterium ruminantium group|| id:ebi-a-GCST90017004	MR Egger	11.0879	16	0.804025
ebi-a-GCST90017004	finngen_R9_CD2_TNK_LYMPHOMA_EXALLC	Mature T/NK-cell lymphomas	genus Eubacterium ruminantium groupgenus Eubacterium ruminantium group|| id:ebi-a-GCST90017004	Inverse variance weighted	12.2881	17	0.782389
ebi-a-GCST90017005	finngen_R9_CD2_TNK_LYMPHOMA_EXALLC	Mature T/NK-cell lymphomas	genus Eubacterium ventriosum groupgenus Eubacterium ventriosum group|| id:ebi-a-GCST90017005	MR Egger	15.3214	13	0.287718
ebi-a-GCST90017005	finngen_R9_CD2_TNK_LYMPHOMA_EXALLC	Mature T/NK-cell lymphomas	genus Eubacterium ventriosum groupgenus Eubacterium ventriosum group|| id:ebi-a-GCST90017005	Inverse variance weighted	15.7951	14	0.326045
ebi-a-GCST90017006	finngen_R9_CD2_TNK_LYMPHOMA_EXALLC	Mature T/NK-cell lymphomas	genus Eubacterium xylanophilum groupgenus Eubacterium xylanophilum group|| id:ebi-a-GCST90017006	MR Egger	3.29217	7	0.856724
ebi-a-GCST90017006	finngen_R9_CD2_TNK_LYMPHOMA_EXALLC	Mature T/NK-cell lymphomas	genus Eubacterium xylanophilum groupgenus Eubacterium xylanophilum group|| id:ebi-a-GCST90017006	Inverse variance weighted	3.62483	8	0.889288
ebi-a-GCST90017007	finngen_R9_CD2_TNK_LYMPHOMA_EXALLC	Mature T/NK-cell lymphomas	genus Faecalibacteriumgenus Faecalibacterium|| id:ebi-a-GCST90017007	MR Egger	3.21878	8	0.919887
ebi-a-GCST90017007	finngen_R9_CD2_TNK_LYMPHOMA_EXALLC	Mature T/NK-cell lymphomas	genus Faecalibacteriumgenus Faecalibacterium|| id:ebi-a-GCST90017007	Inverse variance weighted	3.46668	9	0.942894
ebi-a-GCST90017008	finngen_R9_CD2_TNK_LYMPHOMA_EXALLC	Mature T/NK-cell lymphomas	genus Family XIII AD3011 groupgenus Family XIII AD3011 group|| id:ebi-a-GCST90017008	MR Egger	17.7496	11	0.087576
ebi-a-GCST90017008	finngen_R9_CD2_TNK_LYMPHOMA_EXALLC	Mature T/NK-cell lymphomas	genus Family XIII AD3011 groupgenus Family XIII AD3011 group|| id:ebi-a-GCST90017008	Inverse variance weighted	17.8724	12	0.11962
ebi-a-GCST90017009	finngen_R9_CD2_TNK_LYMPHOMA_EXALLC	Mature T/NK-cell lymphomas	genus Family XIII UCG001genus Family XIII UCG001|| id:ebi-a-GCST90017009	MR Egger	4.20913	6	0.648399
ebi-a-GCST90017009	finngen_R9_CD2_TNK_LYMPHOMA_EXALLC	Mature T/NK-cell lymphomas	genus Family XIII UCG001genus Family XIII UCG001|| id:ebi-a-GCST90017009	Inverse variance weighted	4.24723	7	0.750902
ebi-a-GCST90017010	finngen_R9_CD2_TNK_LYMPHOMA_EXALLC	Mature T/NK-cell lymphomas	genus Flavonifractorgenus Flavonifractor|| id:ebi-a-GCST90017010	MR Egger	1.25567	3	0.739686
ebi-a-GCST90017010	finngen_R9_CD2_TNK_LYMPHOMA_EXALLC	Mature T/NK-cell lymphomas	genus Flavonifractorgenus Flavonifractor|| id:ebi-a-GCST90017010	Inverse variance weighted	2.61392	4	0.624359
ebi-a-GCST90017011	finngen_R9_CD2_TNK_LYMPHOMA_EXALLC	Mature T/NK-cell lymphomas	genus Fusicatenibactergenus Fusicatenibacter|| id:ebi-a-GCST90017011	MR Egger	12.1062	16	0.736637
ebi-a-GCST90017011	finngen_R9_CD2_TNK_LYMPHOMA_EXALLC	Mature T/NK-cell lymphomas	genus Fusicatenibactergenus Fusicatenibacter|| id:ebi-a-GCST90017011	Inverse variance weighted	13.0476	17	0.732991
ebi-a-GCST90017012	finngen_R9_CD2_TNK_LYMPHOMA_EXALLC	Mature T/NK-cell lymphomas	genus Gordonibactergenus Gordonibacter|| id:ebi-a-GCST90017012	MR Egger	12.6587	9	0.17867
ebi-a-GCST90017012	finngen_R9_CD2_TNK_LYMPHOMA_EXALLC	Mature T/NK-cell lymphomas	genus Gordonibactergenus Gordonibacter|| id:ebi-a-GCST90017012	Inverse variance weighted	13.5072	10	0.196677
ebi-a-GCST90017013	finngen_R9_CD2_TNK_LYMPHOMA_EXALLC	Mature T/NK-cell lymphomas	genus Haemophilusgenus Haemophilus|| id:ebi-a-GCST90017013	MR Egger	5.72344	7	0.572387
ebi-a-GCST90017013	finngen_R9_CD2_TNK_LYMPHOMA_EXALLC	Mature T/NK-cell lymphomas	genus Haemophilusgenus Haemophilus|| id:ebi-a-GCST90017013	Inverse variance weighted	5.76158	8	0.673919
ebi-a-GCST90017014	finngen_R9_CD2_TNK_LYMPHOMA_EXALLC	Mature T/NK-cell lymphomas	genus Holdemanellagenus Holdemanella|| id:ebi-a-GCST90017014	MR Egger	15.2507	9	0.0842764
ebi-a-GCST90017014	finngen_R9_CD2_TNK_LYMPHOMA_EXALLC	Mature T/NK-cell lymphomas	genus Holdemanellagenus Holdemanella|| id:ebi-a-GCST90017014	Inverse variance weighted	15.3365	10	0.120268
ebi-a-GCST90017015	finngen_R9_CD2_TNK_LYMPHOMA_EXALLC	Mature T/NK-cell lymphomas	genus Holdemaniagenus Holdemania|| id:ebi-a-GCST90017015	MR Egger	6.9893	12	0.85832
ebi-a-GCST90017015	finngen_R9_CD2_TNK_LYMPHOMA_EXALLC	Mature T/NK-cell lymphomas	genus Holdemaniagenus Holdemania|| id:ebi-a-GCST90017015	Inverse variance weighted	7.12562	13	0.895562
ebi-a-GCST90017016	finngen_R9_CD2_TNK_LYMPHOMA_EXALLC	Mature T/NK-cell lymphomas	genus Howardellagenus Howardella|| id:ebi-a-GCST90017016	MR Egger	5.82445	7	0.560391
ebi-a-GCST90017016	finngen_R9_CD2_TNK_LYMPHOMA_EXALLC	Mature T/NK-cell lymphomas	genus Howardellagenus Howardella|| id:ebi-a-GCST90017016	Inverse variance weighted	6.24747	8	0.619533
ebi-a-GCST90017017	finngen_R9_CD2_TNK_LYMPHOMA_EXALLC	Mature T/NK-cell lymphomas	genus Hungatellagenus Hungatella|| id:ebi-a-GCST90017017	MR Egger	5.34952	3	0.147921
ebi-a-GCST90017017	finngen_R9_CD2_TNK_LYMPHOMA_EXALLC	Mature T/NK-cell lymphomas	genus Hungatellagenus Hungatella|| id:ebi-a-GCST90017017	Inverse variance weighted	7.47421	4	0.112852
ebi-a-GCST90017018	finngen_R9_CD2_TNK_LYMPHOMA_EXALLC	Mature T/NK-cell lymphomas	genus Intestinibactergenus Intestinibacter|| id:ebi-a-GCST90017018	MR Egger	14.9919	13	0.307861
ebi-a-GCST90017018	finngen_R9_CD2_TNK_LYMPHOMA_EXALLC	Mature T/NK-cell lymphomas	genus Intestinibactergenus Intestinibacter|| id:ebi-a-GCST90017018	Inverse variance weighted	15.2428	14	0.361762
ebi-a-GCST90017019	finngen_R9_CD2_TNK_LYMPHOMA_EXALLC	Mature T/NK-cell lymphomas	genus Intestinimonasgenus Intestinimonas|| id:ebi-a-GCST90017019	MR Egger	19.821	14	0.135886
ebi-a-GCST90017019	finngen_R9_CD2_TNK_LYMPHOMA_EXALLC	Mature T/NK-cell lymphomas	genus Intestinimonasgenus Intestinimonas|| id:ebi-a-GCST90017019	Inverse variance weighted	19.8213	15	0.178894
ebi-a-GCST90017020	finngen_R9_CD2_TNK_LYMPHOMA_EXALLC	Mature T/NK-cell lymphomas	genus Lachnoclostridiumgenus Lachnoclostridium|| id:ebi-a-GCST90017020	MR Egger	9.9333	11	0.536396
ebi-a-GCST90017020	finngen_R9_CD2_TNK_LYMPHOMA_EXALLC	Mature T/NK-cell lymphomas	genus Lachnoclostridiumgenus Lachnoclostridium|| id:ebi-a-GCST90017020	Inverse variance weighted	10.849	12	0.541902
ebi-a-GCST90017021	finngen_R9_CD2_TNK_LYMPHOMA_EXALLC	Mature T/NK-cell lymphomas	genus Lachnospiraceae FCS020 groupgenus Lachnospiraceae FCS020 group|| id:ebi-a-GCST90017021	MR Egger	13.9993	10	0.173024
ebi-a-GCST90017021	finngen_R9_CD2_TNK_LYMPHOMA_EXALLC	Mature T/NK-cell lymphomas	genus Lachnospiraceae FCS020 groupgenus Lachnospiraceae FCS020 group|| id:ebi-a-GCST90017021	Inverse variance weighted	14.4306	11	0.210075
ebi-a-GCST90017022	finngen_R9_CD2_TNK_LYMPHOMA_EXALLC	Mature T/NK-cell lymphomas	genus Lachnospiraceae NC2004 groupgenus Lachnospiraceae NC2004 group|| id:ebi-a-GCST90017022	MR Egger	4.79681	7	0.684743
ebi-a-GCST90017022	finngen_R9_CD2_TNK_LYMPHOMA_EXALLC	Mature T/NK-cell lymphomas	genus Lachnospiraceae NC2004 groupgenus Lachnospiraceae NC2004 group|| id:ebi-a-GCST90017022	Inverse variance weighted	5.81092	8	0.668403
ebi-a-GCST90017023	finngen_R9_CD2_TNK_LYMPHOMA_EXALLC	Mature T/NK-cell lymphomas	genus Lachnospiraceae ND3007 groupgenus Lachnospiraceae ND3007 group|| id:ebi-a-GCST90017023	MR Egger	0.0528844	1	0.818118
ebi-a-GCST90017023	finngen_R9_CD2_TNK_LYMPHOMA_EXALLC	Mature T/NK-cell lymphomas	genus Lachnospiraceae ND3007 groupgenus Lachnospiraceae ND3007 group|| id:ebi-a-GCST90017023	Inverse variance weighted	0.62968	2	0.729906
ebi-a-GCST90017024	finngen_R9_CD2_TNK_LYMPHOMA_EXALLC	Mature T/NK-cell lymphomas	genus Lachnospiraceae NK4A136 groupgenus Lachnospiraceae NK4A136 group|| id:ebi-a-GCST90017024	MR Egger	5.58011	13	0.96011
ebi-a-GCST90017024	finngen_R9_CD2_TNK_LYMPHOMA_EXALLC	Mature T/NK-cell lymphomas	genus Lachnospiraceae NK4A136 groupgenus Lachnospiraceae NK4A136 group|| id:ebi-a-GCST90017024	Inverse variance weighted	5.85975	14	0.969904
ebi-a-GCST90017025	finngen_R9_CD2_TNK_LYMPHOMA_EXALLC	Mature T/NK-cell lymphomas	genus Lachnospiraceae UCG001genus Lachnospiraceae UCG001|| id:ebi-a-GCST90017025	MR Egger	11.4502	11	0.406351
ebi-a-GCST90017025	finngen_R9_CD2_TNK_LYMPHOMA_EXALLC	Mature T/NK-cell lymphomas	genus Lachnospiraceae UCG001genus Lachnospiraceae UCG001|| id:ebi-a-GCST90017025	Inverse variance weighted	11.6175	12	0.476869
ebi-a-GCST90017026	finngen_R9_CD2_TNK_LYMPHOMA_EXALLC	Mature T/NK-cell lymphomas	genus Lachnospiraceae UCG004genus Lachnospiraceae UCG004|| id:ebi-a-GCST90017026	MR Egger	10.9704	10	0.359833
ebi-a-GCST90017026	finngen_R9_CD2_TNK_LYMPHOMA_EXALLC	Mature T/NK-cell lymphomas	genus Lachnospiraceae UCG004genus Lachnospiraceae UCG004|| id:ebi-a-GCST90017026	Inverse variance weighted	11.0998	11	0.434942
ebi-a-GCST90017027	finngen_R9_CD2_TNK_LYMPHOMA_EXALLC	Mature T/NK-cell lymphomas	genus Lachnospiraceae UCG008genus Lachnospiraceae UCG008|| id:ebi-a-GCST90017027	MR Egger	3.17343	8	0.923007
ebi-a-GCST90017027	finngen_R9_CD2_TNK_LYMPHOMA_EXALLC	Mature T/NK-cell lymphomas	genus Lachnospiraceae UCG008genus Lachnospiraceae UCG008|| id:ebi-a-GCST90017027	Inverse variance weighted	3.18499	9	0.956507
ebi-a-GCST90017028	finngen_R9_CD2_TNK_LYMPHOMA_EXALLC	Mature T/NK-cell lymphomas	genus Lachnospiraceae UCG010genus Lachnospiraceae UCG010|| id:ebi-a-GCST90017028	MR Egger	3.98273	8	0.858678
ebi-a-GCST90017028	finngen_R9_CD2_TNK_LYMPHOMA_EXALLC	Mature T/NK-cell lymphomas	genus Lachnospiraceae UCG010genus Lachnospiraceae UCG010|| id:ebi-a-GCST90017028	Inverse variance weighted	7.20252	9	0.616043
ebi-a-GCST90017030	finngen_R9_CD2_TNK_LYMPHOMA_EXALLC	Mature T/NK-cell lymphomas	genus Lactobacillusgenus Lactobacillus|| id:ebi-a-GCST90017030	MR Egger	2.79127	6	0.834552
ebi-a-GCST90017030	finngen_R9_CD2_TNK_LYMPHOMA_EXALLC	Mature T/NK-cell lymphomas	genus Lactobacillusgenus Lactobacillus|| id:ebi-a-GCST90017030	Inverse variance weighted	2.80146	7	0.902742
ebi-a-GCST90017031	finngen_R9_CD2_TNK_LYMPHOMA_EXALLC	Mature T/NK-cell lymphomas	genus Lactococcusgenus Lactococcus|| id:ebi-a-GCST90017031	MR Egger	1.74205	6	0.941829
ebi-a-GCST90017031	finngen_R9_CD2_TNK_LYMPHOMA_EXALLC	Mature T/NK-cell lymphomas	genus Lactococcusgenus Lactococcus|| id:ebi-a-GCST90017031	Inverse variance weighted	1.83603	7	0.968356
ebi-a-GCST90017032	finngen_R9_CD2_TNK_LYMPHOMA_EXALLC	Mature T/NK-cell lymphomas	genus Marvinbryantiagenus Marvinbryantia|| id:ebi-a-GCST90017032	MR Egger	8.47117	8	0.388848
ebi-a-GCST90017032	finngen_R9_CD2_TNK_LYMPHOMA_EXALLC	Mature T/NK-cell lymphomas	genus Marvinbryantiagenus Marvinbryantia|| id:ebi-a-GCST90017032	Inverse variance weighted	8.53291	9	0.481457
ebi-a-GCST90017033	finngen_R9_CD2_TNK_LYMPHOMA_EXALLC	Mature T/NK-cell lymphomas	genus Methanobrevibactergenus Methanobrevibacter|| id:ebi-a-GCST90017033	MR Egger	2.49921	4	0.644777
ebi-a-GCST90017033	finngen_R9_CD2_TNK_LYMPHOMA_EXALLC	Mature T/NK-cell lymphomas	genus Methanobrevibactergenus Methanobrevibacter|| id:ebi-a-GCST90017033	Inverse variance weighted	2.52583	5	0.7726
ebi-a-GCST90017034	finngen_R9_CD2_TNK_LYMPHOMA_EXALLC	Mature T/NK-cell lymphomas	genus Odoribactergenus Odoribacter|| id:ebi-a-GCST90017034	MR Egger	3.61829	5	0.60557
ebi-a-GCST90017034	finngen_R9_CD2_TNK_LYMPHOMA_EXALLC	Mature T/NK-cell lymphomas	genus Odoribactergenus Odoribacter|| id:ebi-a-GCST90017034	Inverse variance weighted	3.65005	6	0.723911
ebi-a-GCST90017035	finngen_R9_CD2_TNK_LYMPHOMA_EXALLC	Mature T/NK-cell lymphomas	genus Olsenellagenus Olsenella|| id:ebi-a-GCST90017035	MR Egger	4.25138	8	0.833761
ebi-a-GCST90017035	finngen_R9_CD2_TNK_LYMPHOMA_EXALLC	Mature T/NK-cell lymphomas	genus Olsenellagenus Olsenella|| id:ebi-a-GCST90017035	Inverse variance weighted	4.51997	9	0.873989
ebi-a-GCST90017036	finngen_R9_CD2_TNK_LYMPHOMA_EXALLC	Mature T/NK-cell lymphomas	genus Oscillibactergenus Oscillibacter|| id:ebi-a-GCST90017036	MR Egger	10.6108	11	0.476422
ebi-a-GCST90017036	finngen_R9_CD2_TNK_LYMPHOMA_EXALLC	Mature T/NK-cell lymphomas	genus Oscillibactergenus Oscillibacter|| id:ebi-a-GCST90017036	Inverse variance weighted	10.624	12	0.561388
ebi-a-GCST90017037	finngen_R9_CD2_TNK_LYMPHOMA_EXALLC	Mature T/NK-cell lymphomas	genus Oscillospiragenus Oscillospira|| id:ebi-a-GCST90017037	MR Egger	11.174	6	0.083146
ebi-a-GCST90017037	finngen_R9_CD2_TNK_LYMPHOMA_EXALLC	Mature T/NK-cell lymphomas	genus Oscillospiragenus Oscillospira|| id:ebi-a-GCST90017037	Inverse variance weighted	12.0513	7	0.0988834
ebi-a-GCST90017038	finngen_R9_CD2_TNK_LYMPHOMA_EXALLC	Mature T/NK-cell lymphomas	genus Oxalobactergenus Oxalobacter|| id:ebi-a-GCST90017038	MR Egger	9.89955	9	0.358679
ebi-a-GCST90017038	finngen_R9_CD2_TNK_LYMPHOMA_EXALLC	Mature T/NK-cell lymphomas	genus Oxalobactergenus Oxalobacter|| id:ebi-a-GCST90017038	Inverse variance weighted	10.2006	10	0.423076
ebi-a-GCST90017039	finngen_R9_CD2_TNK_LYMPHOMA_EXALLC	Mature T/NK-cell lymphomas	genus Parabacteroidesgenus Parabacteroides|| id:ebi-a-GCST90017039	MR Egger	5.20235	3	0.157566
ebi-a-GCST90017039	finngen_R9_CD2_TNK_LYMPHOMA_EXALLC	Mature T/NK-cell lymphomas	genus Parabacteroidesgenus Parabacteroides|| id:ebi-a-GCST90017039	Inverse variance weighted	5.37033	4	0.251365
ebi-a-GCST90017040	finngen_R9_CD2_TNK_LYMPHOMA_EXALLC	Mature T/NK-cell lymphomas	genus Paraprevotellagenus Paraprevotella|| id:ebi-a-GCST90017040	MR Egger	7.79417	11	0.731614
ebi-a-GCST90017040	finngen_R9_CD2_TNK_LYMPHOMA_EXALLC	Mature T/NK-cell lymphomas	genus Paraprevotellagenus Paraprevotella|| id:ebi-a-GCST90017040	Inverse variance weighted	7.86772	12	0.79538
ebi-a-GCST90017041	finngen_R9_CD2_TNK_LYMPHOMA_EXALLC	Mature T/NK-cell lymphomas	genus Parasutterellagenus Parasutterella|| id:ebi-a-GCST90017041	MR Egger	11.0709	12	0.522852
ebi-a-GCST90017041	finngen_R9_CD2_TNK_LYMPHOMA_EXALLC	Mature T/NK-cell lymphomas	genus Parasutterellagenus Parasutterella|| id:ebi-a-GCST90017041	Inverse variance weighted	11.2208	13	0.592323
ebi-a-GCST90017042	finngen_R9_CD2_TNK_LYMPHOMA_EXALLC	Mature T/NK-cell lymphomas	genus Peptococcusgenus Peptococcus|| id:ebi-a-GCST90017042	MR Egger	11.054	10	0.353323
ebi-a-GCST90017042	finngen_R9_CD2_TNK_LYMPHOMA_EXALLC	Mature T/NK-cell lymphomas	genus Peptococcusgenus Peptococcus|| id:ebi-a-GCST90017042	Inverse variance weighted	16.0459	11	0.139435
ebi-a-GCST90017043	finngen_R9_CD2_TNK_LYMPHOMA_EXALLC	Mature T/NK-cell lymphomas	genus Phascolarctobacteriumgenus Phascolarctobacterium|| id:ebi-a-GCST90017043	MR Egger	6.85164	5	0.23191
ebi-a-GCST90017043	finngen_R9_CD2_TNK_LYMPHOMA_EXALLC	Mature T/NK-cell lymphomas	genus Phascolarctobacteriumgenus Phascolarctobacterium|| id:ebi-a-GCST90017043	Inverse variance weighted	8.82405	6	0.183718
ebi-a-GCST90017044	finngen_R9_CD2_TNK_LYMPHOMA_EXALLC	Mature T/NK-cell lymphomas	genus Prevotella7genus Prevotella7|| id:ebi-a-GCST90017044	MR Egger	9.46861	9	0.395188
ebi-a-GCST90017044	finngen_R9_CD2_TNK_LYMPHOMA_EXALLC	Mature T/NK-cell lymphomas	genus Prevotella7genus Prevotella7|| id:ebi-a-GCST90017044	Inverse variance weighted	9.46862	10	0.48828
ebi-a-GCST90017045	finngen_R9_CD2_TNK_LYMPHOMA_EXALLC	Mature T/NK-cell lymphomas	genus Prevotella9genus Prevotella9|| id:ebi-a-GCST90017045	MR Egger	9.3853	13	0.743261
ebi-a-GCST90017045	finngen_R9_CD2_TNK_LYMPHOMA_EXALLC	Mature T/NK-cell lymphomas	genus Prevotella9genus Prevotella9|| id:ebi-a-GCST90017045	Inverse variance weighted	9.63532	14	0.78833
ebi-a-GCST90017046	finngen_R9_CD2_TNK_LYMPHOMA_EXALLC	Mature T/NK-cell lymphomas	genus Rikenellaceae RC9 gut groupgenus Rikenellaceae RC9 gut group|| id:ebi-a-GCST90017046	MR Egger	5.86068	9	0.753777
ebi-a-GCST90017046	finngen_R9_CD2_TNK_LYMPHOMA_EXALLC	Mature T/NK-cell lymphomas	genus Rikenellaceae RC9 gut groupgenus Rikenellaceae RC9 gut group|| id:ebi-a-GCST90017046	Inverse variance weighted	5.99445	10	0.815729
ebi-a-GCST90017047	finngen_R9_CD2_TNK_LYMPHOMA_EXALLC	Mature T/NK-cell lymphomas	genus Romboutsiagenus Romboutsia|| id:ebi-a-GCST90017047	MR Egger	5.92196	11	0.87852
ebi-a-GCST90017047	finngen_R9_CD2_TNK_LYMPHOMA_EXALLC	Mature T/NK-cell lymphomas	genus Romboutsiagenus Romboutsia|| id:ebi-a-GCST90017047	Inverse variance weighted	6.31636	12	0.899302
ebi-a-GCST90017048	finngen_R9_CD2_TNK_LYMPHOMA_EXALLC	Mature T/NK-cell lymphomas	genus Roseburiagenus Roseburia|| id:ebi-a-GCST90017048	MR Egger	8.10267	11	0.704079
ebi-a-GCST90017048	finngen_R9_CD2_TNK_LYMPHOMA_EXALLC	Mature T/NK-cell lymphomas	genus Roseburiagenus Roseburia|| id:ebi-a-GCST90017048	Inverse variance weighted	9.80459	12	0.6331
ebi-a-GCST90017049	finngen_R9_CD2_TNK_LYMPHOMA_EXALLC	Mature T/NK-cell lymphomas	genus Ruminiclostridium5genus Ruminiclostridium5|| id:ebi-a-GCST90017049	MR Egger	10.2629	9	0.329621
ebi-a-GCST90017049	finngen_R9_CD2_TNK_LYMPHOMA_EXALLC	Mature T/NK-cell lymphomas	genus Ruminiclostridium5genus Ruminiclostridium5|| id:ebi-a-GCST90017049	Inverse variance weighted	10.4612	10	0.401
ebi-a-GCST90017050	finngen_R9_CD2_TNK_LYMPHOMA_EXALLC	Mature T/NK-cell lymphomas	genus Ruminiclostridium6genus Ruminiclostridium6|| id:ebi-a-GCST90017050	MR Egger	7.13603	13	0.895006
ebi-a-GCST90017050	finngen_R9_CD2_TNK_LYMPHOMA_EXALLC	Mature T/NK-cell lymphomas	genus Ruminiclostridium6genus Ruminiclostridium6|| id:ebi-a-GCST90017050	Inverse variance weighted	7.47098	14	0.91503
ebi-a-GCST90017051	finngen_R9_CD2_TNK_LYMPHOMA_EXALLC	Mature T/NK-cell lymphomas	genus Ruminiclostridium9genus Ruminiclostridium9|| id:ebi-a-GCST90017051	MR Egger	2.62386	6	0.854357
ebi-a-GCST90017051	finngen_R9_CD2_TNK_LYMPHOMA_EXALLC	Mature T/NK-cell lymphomas	genus Ruminiclostridium9genus Ruminiclostridium9|| id:ebi-a-GCST90017051	Inverse variance weighted	3.30221	7	0.855709
ebi-a-GCST90017052	finngen_R9_CD2_TNK_LYMPHOMA_EXALLC	Mature T/NK-cell lymphomas	genus Ruminococcaceae NK4A214 groupgenus Ruminococcaceae NK4A214 group|| id:ebi-a-GCST90017052	MR Egger	15.815	11	0.148141
ebi-a-GCST90017052	finngen_R9_CD2_TNK_LYMPHOMA_EXALLC	Mature T/NK-cell lymphomas	genus Ruminococcaceae NK4A214 groupgenus Ruminococcaceae NK4A214 group|| id:ebi-a-GCST90017052	Inverse variance weighted	17.2224	12	0.141423
ebi-a-GCST90017053	finngen_R9_CD2_TNK_LYMPHOMA_EXALLC	Mature T/NK-cell lymphomas	genus Ruminococcaceae UCG002genus Ruminococcaceae UCG002|| id:ebi-a-GCST90017053	MR Egger	23.9918	18	0.155295
ebi-a-GCST90017053	finngen_R9_CD2_TNK_LYMPHOMA_EXALLC	Mature T/NK-cell lymphomas	genus Ruminococcaceae UCG002genus Ruminococcaceae UCG002|| id:ebi-a-GCST90017053	Inverse variance weighted	25.3609	19	0.149003
ebi-a-GCST90017054	finngen_R9_CD2_TNK_LYMPHOMA_EXALLC	Mature T/NK-cell lymphomas	genus Ruminococcaceae UCG003genus Ruminococcaceae UCG003|| id:ebi-a-GCST90017054	MR Egger	6.92455	10	0.732548
ebi-a-GCST90017054	finngen_R9_CD2_TNK_LYMPHOMA_EXALLC	Mature T/NK-cell lymphomas	genus Ruminococcaceae UCG003genus Ruminococcaceae UCG003|| id:ebi-a-GCST90017054	Inverse variance weighted	7.71646	11	0.738455
ebi-a-GCST90017055	finngen_R9_CD2_TNK_LYMPHOMA_EXALLC	Mature T/NK-cell lymphomas	genus Ruminococcaceae UCG004genus Ruminococcaceae UCG004|| id:ebi-a-GCST90017055	MR Egger	5.65144	9	0.774233
ebi-a-GCST90017055	finngen_R9_CD2_TNK_LYMPHOMA_EXALLC	Mature T/NK-cell lymphomas	genus Ruminococcaceae UCG004genus Ruminococcaceae UCG004|| id:ebi-a-GCST90017055	Inverse variance weighted	5.8971	10	0.823833
ebi-a-GCST90017056	finngen_R9_CD2_TNK_LYMPHOMA_EXALLC	Mature T/NK-cell lymphomas	genus Ruminococcaceae UCG005genus Ruminococcaceae UCG005|| id:ebi-a-GCST90017056	MR Egger	12.4444	12	0.410679
ebi-a-GCST90017056	finngen_R9_CD2_TNK_LYMPHOMA_EXALLC	Mature T/NK-cell lymphomas	genus Ruminococcaceae UCG005genus Ruminococcaceae UCG005|| id:ebi-a-GCST90017056	Inverse variance weighted	14.2212	13	0.358455
ebi-a-GCST90017057	finngen_R9_CD2_TNK_LYMPHOMA_EXALLC	Mature T/NK-cell lymphomas	genus Ruminococcaceae UCG009genus Ruminococcaceae UCG009|| id:ebi-a-GCST90017057	MR Egger	10.4237	9	0.317285
ebi-a-GCST90017057	finngen_R9_CD2_TNK_LYMPHOMA_EXALLC	Mature T/NK-cell lymphomas	genus Ruminococcaceae UCG009genus Ruminococcaceae UCG009|| id:ebi-a-GCST90017057	Inverse variance weighted	10.5987	10	0.389624
ebi-a-GCST90017058	finngen_R9_CD2_TNK_LYMPHOMA_EXALLC	Mature T/NK-cell lymphomas	genus Ruminococcaceae UCG010genus Ruminococcaceae UCG010|| id:ebi-a-GCST90017058	MR Egger	0.560719	4	0.967327
ebi-a-GCST90017058	finngen_R9_CD2_TNK_LYMPHOMA_EXALLC	Mature T/NK-cell lymphomas	genus Ruminococcaceae UCG010genus Ruminococcaceae UCG010|| id:ebi-a-GCST90017058	Inverse variance weighted	3.59016	5	0.609791
ebi-a-GCST90017059	finngen_R9_CD2_TNK_LYMPHOMA_EXALLC	Mature T/NK-cell lymphomas	genus Ruminococcaceae UCG011genus Ruminococcaceae UCG011|| id:ebi-a-GCST90017059	MR Egger	1.47783	6	0.960954
ebi-a-GCST90017059	finngen_R9_CD2_TNK_LYMPHOMA_EXALLC	Mature T/NK-cell lymphomas	genus Ruminococcaceae UCG011genus Ruminococcaceae UCG011|| id:ebi-a-GCST90017059	Inverse variance weighted	4.63984	7	0.70382
ebi-a-GCST90017060	finngen_R9_CD2_TNK_LYMPHOMA_EXALLC	Mature T/NK-cell lymphomas	genus Ruminococcaceae UCG013genus Ruminococcaceae UCG013|| id:ebi-a-GCST90017060	MR Egger	5.0559	9	0.829408
ebi-a-GCST90017060	finngen_R9_CD2_TNK_LYMPHOMA_EXALLC	Mature T/NK-cell lymphomas	genus Ruminococcaceae UCG013genus Ruminococcaceae UCG013|| id:ebi-a-GCST90017060	Inverse variance weighted	6.3919	10	0.781333
ebi-a-GCST90017061	finngen_R9_CD2_TNK_LYMPHOMA_EXALLC	Mature T/NK-cell lymphomas	genus Ruminococcaceae UCG014genus Ruminococcaceae UCG014|| id:ebi-a-GCST90017061	MR Egger	10.2624	8	0.247088
ebi-a-GCST90017061	finngen_R9_CD2_TNK_LYMPHOMA_EXALLC	Mature T/NK-cell lymphomas	genus Ruminococcaceae UCG014genus Ruminococcaceae UCG014|| id:ebi-a-GCST90017061	Inverse variance weighted	10.9359	9	0.28013
ebi-a-GCST90017062	finngen_R9_CD2_TNK_LYMPHOMA_EXALLC	Mature T/NK-cell lymphomas	genus Ruminococcus1genus Ruminococcus1|| id:ebi-a-GCST90017062	MR Egger	6.74374	8	0.564516
ebi-a-GCST90017062	finngen_R9_CD2_TNK_LYMPHOMA_EXALLC	Mature T/NK-cell lymphomas	genus Ruminococcus1genus Ruminococcus1|| id:ebi-a-GCST90017062	Inverse variance weighted	6.7853	9	0.659461
ebi-a-GCST90017063	finngen_R9_CD2_TNK_LYMPHOMA_EXALLC	Mature T/NK-cell lymphomas	genus Ruminococcus2genus Ruminococcus2|| id:ebi-a-GCST90017063	MR Egger	11.2892	13	0.586602
ebi-a-GCST90017063	finngen_R9_CD2_TNK_LYMPHOMA_EXALLC	Mature T/NK-cell lymphomas	genus Ruminococcus2genus Ruminococcus2|| id:ebi-a-GCST90017063	Inverse variance weighted	16.2845	14	0.296312
ebi-a-GCST90017064	finngen_R9_CD2_TNK_LYMPHOMA_EXALLC	Mature T/NK-cell lymphomas	genus Ruminococcus gauvreauii groupgenus Ruminococcus gauvreauii group|| id:ebi-a-GCST90017064	MR Egger	8.77456	9	0.458339
ebi-a-GCST90017064	finngen_R9_CD2_TNK_LYMPHOMA_EXALLC	Mature T/NK-cell lymphomas	genus Ruminococcus gauvreauii groupgenus Ruminococcus gauvreauii group|| id:ebi-a-GCST90017064	Inverse variance weighted	10.6192	10	0.387948
ebi-a-GCST90017065	finngen_R9_CD2_TNK_LYMPHOMA_EXALLC	Mature T/NK-cell lymphomas	genus Ruminococcus gnavus groupgenus Ruminococcus gnavus group|| id:ebi-a-GCST90017065	MR Egger	9.49672	9	0.392741
ebi-a-GCST90017065	finngen_R9_CD2_TNK_LYMPHOMA_EXALLC	Mature T/NK-cell lymphomas	genus Ruminococcus gnavus groupgenus Ruminococcus gnavus group|| id:ebi-a-GCST90017065	Inverse variance weighted	10.308	10	0.413903
ebi-a-GCST90017066	finngen_R9_CD2_TNK_LYMPHOMA_EXALLC	Mature T/NK-cell lymphomas	genus Ruminococcus torques groupgenus Ruminococcus torques group|| id:ebi-a-GCST90017066	MR Egger	4.37388	5	0.496932
ebi-a-GCST90017066	finngen_R9_CD2_TNK_LYMPHOMA_EXALLC	Mature T/NK-cell lymphomas	genus Ruminococcus torques groupgenus Ruminococcus torques group|| id:ebi-a-GCST90017066	Inverse variance weighted	4.39834	6	0.622937
ebi-a-GCST90017067	finngen_R9_CD2_TNK_LYMPHOMA_EXALLC	Mature T/NK-cell lymphomas	genus Sellimonasgenus Sellimonas|| id:ebi-a-GCST90017067	MR Egger	2.3264	7	0.939592
ebi-a-GCST90017067	finngen_R9_CD2_TNK_LYMPHOMA_EXALLC	Mature T/NK-cell lymphomas	genus Sellimonasgenus Sellimonas|| id:ebi-a-GCST90017067	Inverse variance weighted	4.02025	8	0.855291
ebi-a-GCST90017068	finngen_R9_CD2_TNK_LYMPHOMA_EXALLC	Mature T/NK-cell lymphomas	genus Senegalimassiliagenus Senegalimassilia|| id:ebi-a-GCST90017068	MR Egger	0.998253	3	0.801675
ebi-a-GCST90017068	finngen_R9_CD2_TNK_LYMPHOMA_EXALLC	Mature T/NK-cell lymphomas	genus Senegalimassiliagenus Senegalimassilia|| id:ebi-a-GCST90017068	Inverse variance weighted	1.03597	4	0.904294
ebi-a-GCST90017069	finngen_R9_CD2_TNK_LYMPHOMA_EXALLC	Mature T/NK-cell lymphomas	genus Slackiagenus Slackia|| id:ebi-a-GCST90017069	MR Egger	7.98387	4	0.0921709
ebi-a-GCST90017069	finngen_R9_CD2_TNK_LYMPHOMA_EXALLC	Mature T/NK-cell lymphomas	genus Slackiagenus Slackia|| id:ebi-a-GCST90017069	Inverse variance weighted	7.98873	5	0.156858
ebi-a-GCST90017070	finngen_R9_CD2_TNK_LYMPHOMA_EXALLC	Mature T/NK-cell lymphomas	genus Streptococcusgenus Streptococcus|| id:ebi-a-GCST90017070	MR Egger	6.75664	10	0.748202
ebi-a-GCST90017070	finngen_R9_CD2_TNK_LYMPHOMA_EXALLC	Mature T/NK-cell lymphomas	genus Streptococcusgenus Streptococcus|| id:ebi-a-GCST90017070	Inverse variance weighted	6.75674	11	0.818427
ebi-a-GCST90017071	finngen_R9_CD2_TNK_LYMPHOMA_EXALLC	Mature T/NK-cell lymphomas	genus Subdoligranulumgenus Subdoligranulum|| id:ebi-a-GCST90017071	MR Egger	3.58305	8	0.89265
ebi-a-GCST90017071	finngen_R9_CD2_TNK_LYMPHOMA_EXALLC	Mature T/NK-cell lymphomas	genus Subdoligranulumgenus Subdoligranulum|| id:ebi-a-GCST90017071	Inverse variance weighted	3.84205	9	0.921498
ebi-a-GCST90017072	finngen_R9_CD2_TNK_LYMPHOMA_EXALLC	Mature T/NK-cell lymphomas	genus Sutterellagenus Sutterella|| id:ebi-a-GCST90017072	MR Egger	5.50522	10	0.854981
ebi-a-GCST90017072	finngen_R9_CD2_TNK_LYMPHOMA_EXALLC	Mature T/NK-cell lymphomas	genus Sutterellagenus Sutterella|| id:ebi-a-GCST90017072	Inverse variance weighted	6.97137	11	0.801397
ebi-a-GCST90017073	finngen_R9_CD2_TNK_LYMPHOMA_EXALLC	Mature T/NK-cell lymphomas	genus Terrisporobactergenus Terrisporobacter|| id:ebi-a-GCST90017073	MR Egger	1.32932	3	0.722182
ebi-a-GCST90017073	finngen_R9_CD2_TNK_LYMPHOMA_EXALLC	Mature T/NK-cell lymphomas	genus Terrisporobactergenus Terrisporobacter|| id:ebi-a-GCST90017073	Inverse variance weighted	1.35373	4	0.852195
ebi-a-GCST90017074	finngen_R9_CD2_TNK_LYMPHOMA_EXALLC	Mature T/NK-cell lymphomas	genus Turicibactergenus Turicibacter|| id:ebi-a-GCST90017074	MR Egger	10.9472	7	0.140939
ebi-a-GCST90017074	finngen_R9_CD2_TNK_LYMPHOMA_EXALLC	Mature T/NK-cell lymphomas	genus Turicibactergenus Turicibacter|| id:ebi-a-GCST90017074	Inverse variance weighted	11.531	8	0.173386
ebi-a-GCST90017075	finngen_R9_CD2_TNK_LYMPHOMA_EXALLC	Mature T/NK-cell lymphomas	genus Tyzzerella3genus Tyzzerella3|| id:ebi-a-GCST90017075	MR Egger	15.2285	10	0.12395
ebi-a-GCST90017075	finngen_R9_CD2_TNK_LYMPHOMA_EXALLC	Mature T/NK-cell lymphomas	genus Tyzzerella3genus Tyzzerella3|| id:ebi-a-GCST90017075	Inverse variance weighted	15.3505	11	0.167006
ebi-a-GCST90017088	finngen_R9_CD2_TNK_LYMPHOMA_EXALLC	Mature T/NK-cell lymphomas	genus Veillonellagenus Veillonella|| id:ebi-a-GCST90017088	MR Egger	1.09386	3	0.778557
ebi-a-GCST90017088	finngen_R9_CD2_TNK_LYMPHOMA_EXALLC	Mature T/NK-cell lymphomas	genus Veillonellagenus Veillonella|| id:ebi-a-GCST90017088	Inverse variance weighted	2.38754	4	0.664881
ebi-a-GCST90017089	finngen_R9_CD2_TNK_LYMPHOMA_EXALLC	Mature T/NK-cell lymphomas	genus Victivallisgenus Victivallis|| id:ebi-a-GCST90017089	MR Egger	8.12061	8	0.421778
ebi-a-GCST90017089	finngen_R9_CD2_TNK_LYMPHOMA_EXALLC	Mature T/NK-cell lymphomas	genus Victivallisgenus Victivallis|| id:ebi-a-GCST90017089	Inverse variance weighted	10.2344	9	0.331844
ebi-a-GCST90016994	finngen_R9_CD3_TNK_LYMPHOMA_EXALLC	Mature T/NK-cell lymphomas	genus ErysipelotrichaceaeUCG003genus ErysipelotrichaceaeUCG003|| id:ebi-a-GCST90016994	MR Egger	14.6354	14	0.40352
ebi-a-GCST90016994	finngen_R9_CD4_TNK_LYMPHOMA_EXALLC	Mature T/NK-cell lymphomas	genus ErysipelotrichaceaeUCG003genus ErysipelotrichaceaeUCG003|| id:ebi-a-GCST90016994	Inverse variance weighted	14.9786	15	0.452959
ebi-a-GCST90016930	finngen_R9_CD5_TNK_LYMPHOMA_EXALLC	Mature T/NK-cell lymphomas	family Christensenellaceaefamily Christensenellaceae|| id:ebi-a-GCST90016930	MR Egger	8.93815	9	0.443003
ebi-a-GCST90016930	finngen_R9_CD6_TNK_LYMPHOMA_EXALLC	Mature T/NK-cell lymphomas	family Christensenellaceaefamily Christensenellaceae|| id:ebi-a-GCST90016930	Inverse variance weighted	9.1619	10	0.516811
ebi-a-GCST90016972	finngen_R9_CD7_TNK_LYMPHOMA_EXALLC	Mature T/NK-cell lymphomas	genus Blautiagenus Blautia || id:ebi-a-GCST90016972	MR Egger	7.96196	10	0.632553
ebi-a-GCST90016972	finngen_R9_CD8_TNK_LYMPHOMA_EXALLC	Mature T/NK-cell lymphomas	genus Blautiagenus Blautia || id:ebi-a-GCST90016972	Inverse variance weighted	9.5974	11	0.566923
ebi-a-GCST90017029	finngen_R9_CD9_TNK_LYMPHOMA_EXALLC	Mature T/NK-cell lymphomas	genus Lachnospiragenus Lachnospira || id: ebi-a-GCST90017029	MR Egger	2.87491	4	0.578973
ebi-a-GCST90017029	finngen_R9_CD10_TNK_LYMPHOMA_EXALLC	Mature T/NK-cell lymphomas	genus Lachnospiragenus Lachnospira || id: ebi-a-GCST90017029	Inverse variance weighted	7.82025	5	0.166424
ebi-a-GCST90017110	finngen_R9_CD2_NONHODGKIN_NAS_EXALLC	Other and unspecified types of non-Hodgkin lymphoma	phylum Actinobacteriaphylum Actinobacteria|| id:ebi-a-GCST90017110	MR Egger	12.8803	12	0.377801
ebi-a-GCST90017110	finngen_R9_CD2_NONHODGKIN_NAS_EXALLC	Other and unspecified types of non-Hodgkin lymphoma	phylum Actinobacteriaphylum Actinobacteria|| id:ebi-a-GCST90017110	Inverse variance weighted	17.998	13	0.157594
ebi-a-GCST90017111	finngen_R9_CD2_NONHODGKIN_NAS_EXALLC	Other and unspecified types of non-Hodgkin lymphoma	phylum Bacteroidetesphylum Bacteroidetes|| id:ebi-a-GCST90017111	MR Egger	16.8657	8	0.0315381
ebi-a-GCST90017111	finngen_R9_CD2_NONHODGKIN_NAS_EXALLC	Other and unspecified types of non-Hodgkin lymphoma	phylum Bacteroidetesphylum Bacteroidetes|| id:ebi-a-GCST90017111	Inverse variance weighted	17.2536	9	0.0448894
ebi-a-GCST90017112	finngen_R9_CD2_NONHODGKIN_NAS_EXALLC	Other and unspecified types of non-Hodgkin lymphoma	phylum Cyanobacteriaphylum Cyanobacteria|| id:ebi-a-GCST90017112	MR Egger	1.46796	6	0.961594
ebi-a-GCST90017112	finngen_R9_CD2_NONHODGKIN_NAS_EXALLC	Other and unspecified types of non-Hodgkin lymphoma	phylum Cyanobacteriaphylum Cyanobacteria|| id:ebi-a-GCST90017112	Inverse variance weighted	1.61556	7	0.978037
ebi-a-GCST90017113	finngen_R9_CD2_NONHODGKIN_NAS_EXALLC	Other and unspecified types of non-Hodgkin lymphoma	phylum Euryarchaeotaphylum Euryarchaeota|| id:ebi-a-GCST90017113	MR Egger	14.438	9	0.107574
ebi-a-GCST90017113	finngen_R9_CD2_NONHODGKIN_NAS_EXALLC	Other and unspecified types of non-Hodgkin lymphoma	phylum Euryarchaeotaphylum Euryarchaeota|| id:ebi-a-GCST90017113	Inverse variance weighted	15.6371	10	0.110503
ebi-a-GCST90017114	finngen_R9_CD2_NONHODGKIN_NAS_EXALLC	Other and unspecified types of non-Hodgkin lymphoma	phylum Firmicutesphylum Firmicutes|| id:ebi-a-GCST90017114	MR Egger	10.9668	13	0.613597
ebi-a-GCST90017114	finngen_R9_CD2_NONHODGKIN_NAS_EXALLC	Other and unspecified types of non-Hodgkin lymphoma	phylum Firmicutesphylum Firmicutes|| id:ebi-a-GCST90017114	Inverse variance weighted	10.9669	14	0.688634
ebi-a-GCST90017115	finngen_R9_CD2_NONHODGKIN_NAS_EXALLC	Other and unspecified types of non-Hodgkin lymphoma	phylum Lentisphaeraephylum Lentisphaerae|| id:ebi-a-GCST90017115	MR Egger	8.51382	7	0.28947
ebi-a-GCST90017115	finngen_R9_CD2_NONHODGKIN_NAS_EXALLC	Other and unspecified types of non-Hodgkin lymphoma	phylum Lentisphaeraephylum Lentisphaerae|| id:ebi-a-GCST90017115	Inverse variance weighted	9.15155	8	0.329673
ebi-a-GCST90017116	finngen_R9_CD2_NONHODGKIN_NAS_EXALLC	Other and unspecified types of non-Hodgkin lymphoma	phylum Proteobacteriaphylum Proteobacteria|| id:ebi-a-GCST90017116	MR Egger	5.44446	10	0.859582
ebi-a-GCST90017116	finngen_R9_CD2_NONHODGKIN_NAS_EXALLC	Other and unspecified types of non-Hodgkin lymphoma	phylum Proteobacteriaphylum Proteobacteria|| id:ebi-a-GCST90017116	Inverse variance weighted	5.62118	11	0.897408
ebi-a-GCST90017117	finngen_R9_CD2_NONHODGKIN_NAS_EXALLC	Other and unspecified types of non-Hodgkin lymphoma	phylum Tenericutesphylum Tenericutes|| id:ebi-a-GCST90017117	MR Egger	6.14325	10	0.803088
ebi-a-GCST90017117	finngen_R9_CD2_NONHODGKIN_NAS_EXALLC	Other and unspecified types of non-Hodgkin lymphoma	phylum Tenericutesphylum Tenericutes|| id:ebi-a-GCST90017117	Inverse variance weighted	6.19984	11	0.859703
ebi-a-GCST90017118	finngen_R9_CD2_NONHODGKIN_NAS_EXALLC	Other and unspecified types of non-Hodgkin lymphoma	phylum Verrucomicrobiaphylum Verrucomicrobia|| id:ebi-a-GCST90017118	MR Egger	13.8694	10	0.179034
ebi-a-GCST90017118	finngen_R9_CD2_NONHODGKIN_NAS_EXALLC	Other and unspecified types of non-Hodgkin lymphoma	phylum Verrucomicrobiaphylum Verrucomicrobia|| id:ebi-a-GCST90017118	Inverse variance weighted	16.5449	11	0.122078
ebi-a-GCST90016908	finngen_R9_CD2_NONHODGKIN_NAS_EXALLC	Other and unspecified types of non-Hodgkin lymphoma	class Actinobacteria|| id:ebi-a-GCST90016908	MR Egger	13.3773	12	0.342225
ebi-a-GCST90016908	finngen_R9_CD2_NONHODGKIN_NAS_EXALLC	Other and unspecified types of non-Hodgkin lymphoma	class Actinobacteria|| id:ebi-a-GCST90016908	Inverse variance weighted	13.8627	13	0.383584
ebi-a-GCST90016909	finngen_R9_CD2_NONHODGKIN_NAS_EXALLC	Other and unspecified types of non-Hodgkin lymphoma	class Alphaproteobacteria|| id:ebi-a-GCST90016909	MR Egger	7.31516	4	0.120142
ebi-a-GCST90016909	finngen_R9_CD2_NONHODGKIN_NAS_EXALLC	Other and unspecified types of non-Hodgkin lymphoma	class Alphaproteobacteria|| id:ebi-a-GCST90016909	Inverse variance weighted	9.76448	5	0.0821905
ebi-a-GCST90016910	finngen_R9_CD2_NONHODGKIN_NAS_EXALLC	Other and unspecified types of non-Hodgkin lymphoma	class Bacilli|| id:ebi-a-GCST90016910	MR Egger	12.4616	16	0.71164
ebi-a-GCST90016910	finngen_R9_CD2_NONHODGKIN_NAS_EXALLC	Other and unspecified types of non-Hodgkin lymphoma	class Bacilli|| id:ebi-a-GCST90016910	Inverse variance weighted	13.6452	17	0.692035
ebi-a-GCST90016911	finngen_R9_CD2_NONHODGKIN_NAS_EXALLC	Other and unspecified types of non-Hodgkin lymphoma	class Bacteroidia|| id:ebi-a-GCST90016911	MR Egger	20.008	11	0.0452314
ebi-a-GCST90016911	finngen_R9_CD2_NONHODGKIN_NAS_EXALLC	Other and unspecified types of non-Hodgkin lymphoma	class Bacteroidia|| id:ebi-a-GCST90016911	Inverse variance weighted	21.1255	12	0.0485723
ebi-a-GCST90016912	finngen_R9_CD2_NONHODGKIN_NAS_EXALLC	Other and unspecified types of non-Hodgkin lymphoma	class Betaproteobacteria|| id:ebi-a-GCST90016912	MR Egger	13.3027	8	0.101852
ebi-a-GCST90016912	finngen_R9_CD2_NONHODGKIN_NAS_EXALLC	Other and unspecified types of non-Hodgkin lymphoma	class Betaproteobacteria|| id:ebi-a-GCST90016912	Inverse variance weighted	14.8889	9	0.0940336
ebi-a-GCST90016913	finngen_R9_CD2_NONHODGKIN_NAS_EXALLC	Other and unspecified types of non-Hodgkin lymphoma	class Clostridia|| id:ebi-a-GCST90016913	MR Egger	4.6917	9	0.860313
ebi-a-GCST90016913	finngen_R9_CD2_NONHODGKIN_NAS_EXALLC	Other and unspecified types of non-Hodgkin lymphoma	class Clostridia|| id:ebi-a-GCST90016913	Inverse variance weighted	5.73346	10	0.837138
ebi-a-GCST90016914	finngen_R9_CD2_NONHODGKIN_NAS_EXALLC	Other and unspecified types of non-Hodgkin lymphoma	class Coriobacteriia|| id:ebi-a-GCST90016914	MR Egger	17.2994	12	0.138678
ebi-a-GCST90016914	finngen_R9_CD2_NONHODGKIN_NAS_EXALLC	Other and unspecified types of non-Hodgkin lymphoma	class Coriobacteriia|| id:ebi-a-GCST90016914	Inverse variance weighted	19.2264	13	0.116251
ebi-a-GCST90016915	finngen_R9_CD2_NONHODGKIN_NAS_EXALLC	Other and unspecified types of non-Hodgkin lymphoma	class Deltaproteobacteria|| id:ebi-a-GCST90016915	MR Egger	10.9423	10	0.362033
ebi-a-GCST90016915	finngen_R9_CD2_NONHODGKIN_NAS_EXALLC	Other and unspecified types of non-Hodgkin lymphoma	class Deltaproteobacteria|| id:ebi-a-GCST90016915	Inverse variance weighted	13.5066	11	0.261504
ebi-a-GCST90016916	finngen_R9_CD2_NONHODGKIN_NAS_EXALLC	Other and unspecified types of non-Hodgkin lymphoma	class Erysipelotrichia|| id:ebi-a-GCST90016916	MR Egger	7.79757	11	0.731315
ebi-a-GCST90016916	finngen_R9_CD2_NONHODGKIN_NAS_EXALLC	Other and unspecified types of non-Hodgkin lymphoma	class Erysipelotrichia|| id:ebi-a-GCST90016916	Inverse variance weighted	7.88451	12	0.794089
ebi-a-GCST90016917	finngen_R9_CD2_NONHODGKIN_NAS_EXALLC	Other and unspecified types of non-Hodgkin lymphoma	class Gammaproteobacteria|| id:ebi-a-GCST90016917	MR Egger	5.34159	4	0.254009
ebi-a-GCST90016917	finngen_R9_CD2_NONHODGKIN_NAS_EXALLC	Other and unspecified types of non-Hodgkin lymphoma	class Gammaproteobacteria|| id:ebi-a-GCST90016917	Inverse variance weighted	5.37103	5	0.372295
ebi-a-GCST90016918	finngen_R9_CD2_NONHODGKIN_NAS_EXALLC	Other and unspecified types of non-Hodgkin lymphoma	class Lentisphaeria|| id:ebi-a-GCST90016918	MR Egger	8.49805	6	0.203837
ebi-a-GCST90016918	finngen_R9_CD2_NONHODGKIN_NAS_EXALLC	Other and unspecified types of non-Hodgkin lymphoma	class Lentisphaeria|| id:ebi-a-GCST90016918	Inverse variance weighted	9.1409	7	0.242698
ebi-a-GCST90016919	finngen_R9_CD2_NONHODGKIN_NAS_EXALLC	Other and unspecified types of non-Hodgkin lymphoma	class Melainabacteria|| id:ebi-a-GCST90016919	MR Egger	7.24606	8	0.510332
ebi-a-GCST90016919	finngen_R9_CD2_NONHODGKIN_NAS_EXALLC	Other and unspecified types of non-Hodgkin lymphoma	class Melainabacteria|| id:ebi-a-GCST90016919	Inverse variance weighted	7.29882	9	0.606039
ebi-a-GCST90016920	finngen_R9_CD2_NONHODGKIN_NAS_EXALLC	Other and unspecified types of non-Hodgkin lymphoma	class Methanobacteria|| id:ebi-a-GCST90016920	MR Egger	3.36786	7	0.849017
ebi-a-GCST90016920	finngen_R9_CD2_NONHODGKIN_NAS_EXALLC	Other and unspecified types of non-Hodgkin lymphoma	class Methanobacteria|| id:ebi-a-GCST90016920	Inverse variance weighted	3.73713	8	0.880027
ebi-a-GCST90016921	finngen_R9_CD2_NONHODGKIN_NAS_EXALLC	Other and unspecified types of non-Hodgkin lymphoma	class Mollicutes|| id:ebi-a-GCST90016921	MR Egger	6.14325	10	0.803088
ebi-a-GCST90016921	finngen_R9_CD2_NONHODGKIN_NAS_EXALLC	Other and unspecified types of non-Hodgkin lymphoma	class Mollicutes|| id:ebi-a-GCST90016921	Inverse variance weighted	6.19984	11	0.859703
ebi-a-GCST90016922	finngen_R9_CD2_NONHODGKIN_NAS_EXALLC	Other and unspecified types of non-Hodgkin lymphoma	class Negativicutes|| id:ebi-a-GCST90016922	MR Egger	6.22519	10	0.796002
ebi-a-GCST90016922	finngen_R9_CD2_NONHODGKIN_NAS_EXALLC	Other and unspecified types of non-Hodgkin lymphoma	class Negativicutes|| id:ebi-a-GCST90016922	Inverse variance weighted	7.75165	11	0.735363
ebi-a-GCST90016923	finngen_R9_CD2_NONHODGKIN_NAS_EXALLC	Other and unspecified types of non-Hodgkin lymphoma	class Verrucomicrobiae|| id:ebi-a-GCST90016923	MR Egger	13.6325	9	0.136013
ebi-a-GCST90016923	finngen_R9_CD2_NONHODGKIN_NAS_EXALLC	Other and unspecified types of non-Hodgkin lymphoma	class Verrucomicrobiae|| id:ebi-a-GCST90016923	Inverse variance weighted	13.6504	10	0.189544
ebi-a-GCST90017090	finngen_R9_CD2_NONHODGKIN_NAS_EXALLC	Other and unspecified types of non-Hodgkin lymphoma	order Actinomycetales|| id:ebi-a-GCST90017090	MR Egger	3.14717	2	0.2073
ebi-a-GCST90017090	finngen_R9_CD2_NONHODGKIN_NAS_EXALLC	Other and unspecified types of non-Hodgkin lymphoma	order Actinomycetales|| id:ebi-a-GCST90017090	Inverse variance weighted	4.45301	3	0.21652
ebi-a-GCST90017091	finngen_R9_CD2_NONHODGKIN_NAS_EXALLC	Other and unspecified types of non-Hodgkin lymphoma	order Bacillales|| id:ebi-a-GCST90017091	MR Egger	6.52093	6	0.367428
ebi-a-GCST90017091	finngen_R9_CD2_NONHODGKIN_NAS_EXALLC	Other and unspecified types of non-Hodgkin lymphoma	order Bacillales|| id:ebi-a-GCST90017091	Inverse variance weighted	6.53992	7	0.478299
ebi-a-GCST90017092	finngen_R9_CD2_NONHODGKIN_NAS_EXALLC	Other and unspecified types of non-Hodgkin lymphoma	order Bacteroidales|| id:ebi-a-GCST90017092	MR Egger	20.008	11	0.0452314
ebi-a-GCST90017092	finngen_R9_CD2_NONHODGKIN_NAS_EXALLC	Other and unspecified types of non-Hodgkin lymphoma	order Bacteroidales|| id:ebi-a-GCST90017092	Inverse variance weighted	21.1255	12	0.0485723
ebi-a-GCST90017093	finngen_R9_CD2_NONHODGKIN_NAS_EXALLC	Other and unspecified types of non-Hodgkin lymphoma	order Bifidobacteriales|| id:ebi-a-GCST90017093	MR Egger	16.9685	9	0.0492122
ebi-a-GCST90017093	finngen_R9_CD2_NONHODGKIN_NAS_EXALLC	Other and unspecified types of non-Hodgkin lymphoma	order Bifidobacteriales|| id:ebi-a-GCST90017093	Inverse variance weighted	18.8666	10	0.0419904
ebi-a-GCST90017094	finngen_R9_CD2_NONHODGKIN_NAS_EXALLC	Other and unspecified types of non-Hodgkin lymphoma	order Burkholderiales|| id:ebi-a-GCST90017094	MR Egger	14.5835	8	0.0677682
ebi-a-GCST90017094	finngen_R9_CD2_NONHODGKIN_NAS_EXALLC	Other and unspecified types of non-Hodgkin lymphoma	order Burkholderiales|| id:ebi-a-GCST90017094	Inverse variance weighted	16.2533	9	0.0617761
ebi-a-GCST90017095	finngen_R9_CD2_NONHODGKIN_NAS_EXALLC	Other and unspecified types of non-Hodgkin lymphoma	order Clostridiales|| id:ebi-a-GCST90017095	MR Egger	10.9156	10	0.364128
ebi-a-GCST90017095	finngen_R9_CD2_NONHODGKIN_NAS_EXALLC	Other and unspecified types of non-Hodgkin lymphoma	order Clostridiales|| id:ebi-a-GCST90017095	Inverse variance weighted	11.9726	11	0.365706
ebi-a-GCST90017096	finngen_R9_CD2_NONHODGKIN_NAS_EXALLC	Other and unspecified types of non-Hodgkin lymphoma	order Coriobacteriales|| id:ebi-a-GCST90017096	MR Egger	17.2994	12	0.138678
ebi-a-GCST90017096	finngen_R9_CD2_NONHODGKIN_NAS_EXALLC	Other and unspecified types of non-Hodgkin lymphoma	order Coriobacteriales|| id:ebi-a-GCST90017096	Inverse variance weighted	19.2264	13	0.116251
ebi-a-GCST90017097	finngen_R9_CD2_NONHODGKIN_NAS_EXALLC	Other and unspecified types of non-Hodgkin lymphoma	order Desulfovibrionales|| id:ebi-a-GCST90017097	MR Egger	9.05869	9	0.431874
ebi-a-GCST90017097	finngen_R9_CD2_NONHODGKIN_NAS_EXALLC	Other and unspecified types of non-Hodgkin lymphoma	order Desulfovibrionales|| id:ebi-a-GCST90017097	Inverse variance weighted	12.4828	10	0.254043
ebi-a-GCST90017098	finngen_R9_CD2_NONHODGKIN_NAS_EXALLC	Other and unspecified types of non-Hodgkin lymphoma	order Enterobacteriales|| id:ebi-a-GCST90017098	MR Egger	2.6923	5	0.747296
ebi-a-GCST90017098	finngen_R9_CD2_NONHODGKIN_NAS_EXALLC	Other and unspecified types of non-Hodgkin lymphoma	order Enterobacteriales|| id:ebi-a-GCST90017098	Inverse variance weighted	2.70932	6	0.844345
ebi-a-GCST90017099	finngen_R9_CD2_NONHODGKIN_NAS_EXALLC	Other and unspecified types of non-Hodgkin lymphoma	order Erysipelotrichales|| id:ebi-a-GCST90017099	MR Egger	7.79757	11	0.731315
ebi-a-GCST90017099	finngen_R9_CD2_NONHODGKIN_NAS_EXALLC	Other and unspecified types of non-Hodgkin lymphoma	order Erysipelotrichales|| id:ebi-a-GCST90017099	Inverse variance weighted	7.88451	12	0.794089
ebi-a-GCST90017100	finngen_R9_CD2_NONHODGKIN_NAS_EXALLC	Other and unspecified types of non-Hodgkin lymphoma	order Gastranaerophilales|| id:ebi-a-GCST90017100	MR Egger	7.24659	7	0.403665
ebi-a-GCST90017100	finngen_R9_CD2_NONHODGKIN_NAS_EXALLC	Other and unspecified types of non-Hodgkin lymphoma	order Gastranaerophilales|| id:ebi-a-GCST90017100	Inverse variance weighted	7.38902	8	0.495299
ebi-a-GCST90017101	finngen_R9_CD2_NONHODGKIN_NAS_EXALLC	Other and unspecified types of non-Hodgkin lymphoma	order Lactobacillales|| id:ebi-a-GCST90017101	MR Egger	10.7391	13	0.632665
ebi-a-GCST90017101	finngen_R9_CD2_NONHODGKIN_NAS_EXALLC	Other and unspecified types of non-Hodgkin lymphoma	order Lactobacillales|| id:ebi-a-GCST90017101	Inverse variance weighted	12.3272	14	0.580045
ebi-a-GCST90017102	finngen_R9_CD2_NONHODGKIN_NAS_EXALLC	Other and unspecified types of non-Hodgkin lymphoma	order Methanobacteriales|| id:ebi-a-GCST90017102	MR Egger	3.36786	7	0.849017
ebi-a-GCST90017102	finngen_R9_CD2_NONHODGKIN_NAS_EXALLC	Other and unspecified types of non-Hodgkin lymphoma	order Methanobacteriales|| id:ebi-a-GCST90017102	Inverse variance weighted	3.73713	8	0.880027
ebi-a-GCST90017103	finngen_R9_CD2_NONHODGKIN_NAS_EXALLC	Other and unspecified types of non-Hodgkin lymphoma	order Mollicutes RF9|| id:ebi-a-GCST90017103	MR Egger	5.42586	10	0.860978
ebi-a-GCST90017103	finngen_R9_CD2_NONHODGKIN_NAS_EXALLC	Other and unspecified types of non-Hodgkin lymphoma	order Mollicutes RF9|| id:ebi-a-GCST90017103	Inverse variance weighted	5.45975	11	0.906877
ebi-a-GCST90017104	finngen_R9_CD2_NONHODGKIN_NAS_EXALLC	Other and unspecified types of non-Hodgkin lymphoma	order NB1n|| id:ebi-a-GCST90017104	MR Egger	8.56171	10	0.57414
ebi-a-GCST90017104	finngen_R9_CD2_NONHODGKIN_NAS_EXALLC	Other and unspecified types of non-Hodgkin lymphoma	order NB1n|| id:ebi-a-GCST90017104	Inverse variance weighted	11.9334	11	0.368667
ebi-a-GCST90017105	finngen_R9_CD2_NONHODGKIN_NAS_EXALLC	Other and unspecified types of non-Hodgkin lymphoma	order Pasteurellales|| id:ebi-a-GCST90017105	MR Egger	7.88728	11	0.723364
ebi-a-GCST90017105	finngen_R9_CD2_NONHODGKIN_NAS_EXALLC	Other and unspecified types of non-Hodgkin lymphoma	order Pasteurellales|| id:ebi-a-GCST90017105	Inverse variance weighted	9.01328	12	0.701796
ebi-a-GCST90017106	finngen_R9_CD2_NONHODGKIN_NAS_EXALLC	Other and unspecified types of non-Hodgkin lymphoma	order Rhodospirillales|| id:ebi-a-GCST90017106	MR Egger	6.79471	11	0.815456
ebi-a-GCST90017106	finngen_R9_CD2_NONHODGKIN_NAS_EXALLC	Other and unspecified types of non-Hodgkin lymphoma	order Rhodospirillales|| id:ebi-a-GCST90017106	Inverse variance weighted	7.61763	12	0.814253
ebi-a-GCST90017107	finngen_R9_CD2_NONHODGKIN_NAS_EXALLC	Other and unspecified types of non-Hodgkin lymphoma	order Selenomonadales|| id:ebi-a-GCST90017107	MR Egger	6.22519	10	0.796002
ebi-a-GCST90017107	finngen_R9_CD2_NONHODGKIN_NAS_EXALLC	Other and unspecified types of non-Hodgkin lymphoma	order Selenomonadales|| id:ebi-a-GCST90017107	Inverse variance weighted	7.75165	11	0.735363
ebi-a-GCST90017108	finngen_R9_CD2_NONHODGKIN_NAS_EXALLC	Other and unspecified types of non-Hodgkin lymphoma	order Verrucomicrobiales|| id:ebi-a-GCST90017108	MR Egger	13.6325	9	0.136013
ebi-a-GCST90017108	finngen_R9_CD2_NONHODGKIN_NAS_EXALLC	Other and unspecified types of non-Hodgkin lymphoma	order Verrucomicrobiales|| id:ebi-a-GCST90017108	Inverse variance weighted	13.6504	10	0.189544
ebi-a-GCST90017109	finngen_R9_CD2_NONHODGKIN_NAS_EXALLC	Other and unspecified types of non-Hodgkin lymphoma	order Victivallales|| id:ebi-a-GCST90017109	MR Egger	8.49805	6	0.203837
ebi-a-GCST90017109	finngen_R9_CD2_NONHODGKIN_NAS_EXALLC	Other and unspecified types of non-Hodgkin lymphoma	order Victivallales|| id:ebi-a-GCST90017109	Inverse variance weighted	9.1409	7	0.242698
ebi-a-GCST90016924	finngen_R9_CD2_NONHODGKIN_NAS_EXALLC	Other and unspecified types of non-Hodgkin lymphoma	family Acidaminococcaceae|| id:ebi-a-GCST90016924	MR Egger	3.56052	5	0.61425
ebi-a-GCST90016924	finngen_R9_CD2_NONHODGKIN_NAS_EXALLC	Other and unspecified types of non-Hodgkin lymphoma	family Acidaminococcaceae|| id:ebi-a-GCST90016924	Inverse variance weighted	3.85731	6	0.695979
ebi-a-GCST90016925	finngen_R9_CD2_NONHODGKIN_NAS_EXALLC	Other and unspecified types of non-Hodgkin lymphoma	family Actinomycetaceae|| id:ebi-a-GCST90016925	MR Egger	3.12711	2	0.20939
ebi-a-GCST90016925	finngen_R9_CD2_NONHODGKIN_NAS_EXALLC	Other and unspecified types of non-Hodgkin lymphoma	family Actinomycetaceae|| id:ebi-a-GCST90016925	Inverse variance weighted	4.44284	3	0.217446
ebi-a-GCST90016926	finngen_R9_CD2_NONHODGKIN_NAS_EXALLC	Other and unspecified types of non-Hodgkin lymphoma	family Alcaligenaceae|| id:ebi-a-GCST90016926	MR Egger	21.8465	9	0.00937828
ebi-a-GCST90016926	finngen_R9_CD2_NONHODGKIN_NAS_EXALLC	Other and unspecified types of non-Hodgkin lymphoma	family Alcaligenaceae|| id:ebi-a-GCST90016926	Inverse variance weighted	22.8067	10	0.011483
ebi-a-GCST90016927	finngen_R9_CD2_NONHODGKIN_NAS_EXALLC	Other and unspecified types of non-Hodgkin lymphoma	family Bacteroidaceae|| id:ebi-a-GCST90016927	MR Egger	1.74873	6	0.941298
ebi-a-GCST90016927	finngen_R9_CD2_NONHODGKIN_NAS_EXALLC	Other and unspecified types of non-Hodgkin lymphoma	family Bacteroidaceae|| id:ebi-a-GCST90016927	Inverse variance weighted	2.84928	7	0.898586
ebi-a-GCST90016928	finngen_R9_CD2_NONHODGKIN_NAS_EXALLC	Other and unspecified types of non-Hodgkin lymphoma	family Bacteroidales S24 7group|| id:ebi-a-GCST90016928	MR Egger	7.45981	6	0.280407
ebi-a-GCST90016928	finngen_R9_CD2_NONHODGKIN_NAS_EXALLC	Other and unspecified types of non-Hodgkin lymphoma	family Bacteroidales S24 7group|| id:ebi-a-GCST90016928	Inverse variance weighted	8.20111	7	0.315194
ebi-a-GCST90016929	finngen_R9_CD2_NONHODGKIN_NAS_EXALLC	Other and unspecified types of non-Hodgkin lymphoma	family Bifidobacteriaceae|| id:ebi-a-GCST90016929	MR Egger	16.9685	9	0.0492122
ebi-a-GCST90016929	finngen_R9_CD2_NONHODGKIN_NAS_EXALLC	Other and unspecified types of non-Hodgkin lymphoma	family Bifidobacteriaceae|| id:ebi-a-GCST90016929	Inverse variance weighted	18.8666	10	0.0419904
ebi-a-GCST90016931	finngen_R9_CD2_NONHODGKIN_NAS_EXALLC	Other and unspecified types of non-Hodgkin lymphoma	family Clostridiaceae1|| id:ebi-a-GCST90016931	MR Egger	9.11516	8	0.332674
ebi-a-GCST90016931	finngen_R9_CD2_NONHODGKIN_NAS_EXALLC	Other and unspecified types of non-Hodgkin lymphoma	family Clostridiaceae1|| id:ebi-a-GCST90016931	Inverse variance weighted	9.26892	9	0.41283
ebi-a-GCST90016932	finngen_R9_CD2_NONHODGKIN_NAS_EXALLC	Other and unspecified types of non-Hodgkin lymphoma	family Clostridiales vadin BB60 group|| id:ebi-a-GCST90016932	MR Egger	13.7279	13	0.393281
ebi-a-GCST90016932	finngen_R9_CD2_NONHODGKIN_NAS_EXALLC	Other and unspecified types of non-Hodgkin lymphoma	family Clostridiales vadin BB60 group|| id:ebi-a-GCST90016932	Inverse variance weighted	13.9653	14	0.4523
ebi-a-GCST90016933	finngen_R9_CD2_NONHODGKIN_NAS_EXALLC	Other and unspecified types of non-Hodgkin lymphoma	family Coriobacteriaceae|| id:ebi-a-GCST90016933	MR Egger	17.2994	12	0.138678
ebi-a-GCST90016933	finngen_R9_CD2_NONHODGKIN_NAS_EXALLC	Other and unspecified types of non-Hodgkin lymphoma	family Coriobacteriaceae|| id:ebi-a-GCST90016933	Inverse variance weighted	19.2264	13	0.116251
ebi-a-GCST90016934	finngen_R9_CD2_NONHODGKIN_NAS_EXALLC	Other and unspecified types of non-Hodgkin lymphoma	family Defluviitaleaceae|| id:ebi-a-GCST90016934	MR Egger	6.19844	9	0.719905
ebi-a-GCST90016934	finngen_R9_CD2_NONHODGKIN_NAS_EXALLC	Other and unspecified types of non-Hodgkin lymphoma	family Defluviitaleaceae|| id:ebi-a-GCST90016934	Inverse variance weighted	7.51035	10	0.676545
ebi-a-GCST90016935	finngen_R9_CD2_NONHODGKIN_NAS_EXALLC	Other and unspecified types of non-Hodgkin lymphoma	family Desulfovibrionaceae|| id:ebi-a-GCST90016935	MR Egger	5.97478	7	0.542697
ebi-a-GCST90016935	finngen_R9_CD2_NONHODGKIN_NAS_EXALLC	Other and unspecified types of non-Hodgkin lymphoma	family Desulfovibrionaceae|| id:ebi-a-GCST90016935	Inverse variance weighted	8.42002	8	0.393552
ebi-a-GCST90016936	finngen_R9_CD2_NONHODGKIN_NAS_EXALLC	Other and unspecified types of non-Hodgkin lymphoma	family Enterobacteriaceae|| id:ebi-a-GCST90016936	MR Egger	2.6923	5	0.747296
ebi-a-GCST90016936	finngen_R9_CD2_NONHODGKIN_NAS_EXALLC	Other and unspecified types of non-Hodgkin lymphoma	family Enterobacteriaceae|| id:ebi-a-GCST90016936	Inverse variance weighted	2.70932	6	0.844345
ebi-a-GCST90016937	finngen_R9_CD2_NONHODGKIN_NAS_EXALLC	Other and unspecified types of non-Hodgkin lymphoma	family Erysipelotrichaceae|| id:ebi-a-GCST90016937	MR Egger	7.79757	11	0.731315
ebi-a-GCST90016937	finngen_R9_CD2_NONHODGKIN_NAS_EXALLC	Other and unspecified types of non-Hodgkin lymphoma	family Erysipelotrichaceae|| id:ebi-a-GCST90016937	Inverse variance weighted	7.88451	12	0.794089
ebi-a-GCST90016938	finngen_R9_CD2_NONHODGKIN_NAS_EXALLC	Other and unspecified types of non-Hodgkin lymphoma	family Family XI|| id:ebi-a-GCST90016938	MR Egger	3.88006	6	0.692904
ebi-a-GCST90016938	finngen_R9_CD2_NONHODGKIN_NAS_EXALLC	Other and unspecified types of non-Hodgkin lymphoma	family Family XI|| id:ebi-a-GCST90016938	Inverse variance weighted	5.18794	7	0.63704
ebi-a-GCST90016939	finngen_R9_CD2_NONHODGKIN_NAS_EXALLC	Other and unspecified types of non-Hodgkin lymphoma	family Family XIII|| id:ebi-a-GCST90016939	MR Egger	1.64835	5	0.895342
ebi-a-GCST90016939	finngen_R9_CD2_NONHODGKIN_NAS_EXALLC	Other and unspecified types of non-Hodgkin lymphoma	family Family XIII|| id:ebi-a-GCST90016939	Inverse variance weighted	1.71637	6	0.943851
ebi-a-GCST90016940	finngen_R9_CD2_NONHODGKIN_NAS_EXALLC	Other and unspecified types of non-Hodgkin lymphoma	family Lachnospiraceae|| id:ebi-a-GCST90016940	MR Egger	19.073	14	0.162178
ebi-a-GCST90016940	finngen_R9_CD2_NONHODGKIN_NAS_EXALLC	Other and unspecified types of non-Hodgkin lymphoma	family Lachnospiraceae|| id:ebi-a-GCST90016940	Inverse variance weighted	19.6227	15	0.186888
ebi-a-GCST90016941	finngen_R9_CD2_NONHODGKIN_NAS_EXALLC	Other and unspecified types of non-Hodgkin lymphoma	family Lactobacillaceae|| id:ebi-a-GCST90016941	MR Egger	9.03484	6	0.171628
ebi-a-GCST90016941	finngen_R9_CD2_NONHODGKIN_NAS_EXALLC	Other and unspecified types of non-Hodgkin lymphoma	family Lactobacillaceae|| id:ebi-a-GCST90016941	Inverse variance weighted	9.59193	7	0.212902
ebi-a-GCST90016942	finngen_R9_CD2_NONHODGKIN_NAS_EXALLC	Other and unspecified types of non-Hodgkin lymphoma	family Methanobacteriaceae|| id:ebi-a-GCST90016942	MR Egger	3.36786	7	0.849017
ebi-a-GCST90016942	finngen_R9_CD2_NONHODGKIN_NAS_EXALLC	Other and unspecified types of non-Hodgkin lymphoma	family Methanobacteriaceae|| id:ebi-a-GCST90016942	Inverse variance weighted	3.73713	8	0.880027
ebi-a-GCST90016943	finngen_R9_CD2_NONHODGKIN_NAS_EXALLC	Other and unspecified types of non-Hodgkin lymphoma	family Oxalobacteraceae|| id:ebi-a-GCST90016943	MR Egger	6.86368	12	0.866489
ebi-a-GCST90016943	finngen_R9_CD2_NONHODGKIN_NAS_EXALLC	Other and unspecified types of non-Hodgkin lymphoma	family Oxalobacteraceae|| id:ebi-a-GCST90016943	Inverse variance weighted	8.68297	13	0.796443
ebi-a-GCST90016944	finngen_R9_CD2_NONHODGKIN_NAS_EXALLC	Other and unspecified types of non-Hodgkin lymphoma	family Pasteurellaceae|| id:ebi-a-GCST90016944	MR Egger	7.88728	11	0.723364
ebi-a-GCST90016944	finngen_R9_CD2_NONHODGKIN_NAS_EXALLC	Other and unspecified types of non-Hodgkin lymphoma	family Pasteurellaceae|| id:ebi-a-GCST90016944	Inverse variance weighted	9.01328	12	0.701796
ebi-a-GCST90016945	finngen_R9_CD2_NONHODGKIN_NAS_EXALLC	Other and unspecified types of non-Hodgkin lymphoma	family Peptococcaceae|| id:ebi-a-GCST90016945	MR Egger	5.4381	7	0.60666
ebi-a-GCST90016945	finngen_R9_CD2_NONHODGKIN_NAS_EXALLC	Other and unspecified types of non-Hodgkin lymphoma	family Peptococcaceae|| id:ebi-a-GCST90016945	Inverse variance weighted	5.98601	8	0.648799
ebi-a-GCST90016946	finngen_R9_CD2_NONHODGKIN_NAS_EXALLC	Other and unspecified types of non-Hodgkin lymphoma	family Peptostreptococcaceae|| id:ebi-a-GCST90016946	MR Egger	6.38288	11	0.846636
ebi-a-GCST90016946	finngen_R9_CD2_NONHODGKIN_NAS_EXALLC	Other and unspecified types of non-Hodgkin lymphoma	family Peptostreptococcaceae|| id:ebi-a-GCST90016946	Inverse variance weighted	6.40077	12	0.894548
ebi-a-GCST90016947	finngen_R9_CD2_NONHODGKIN_NAS_EXALLC	Other and unspecified types of non-Hodgkin lymphoma	family Porphyromonadaceae|| id:ebi-a-GCST90016947	MR Egger	11.7123	7	0.110426
ebi-a-GCST90016947	finngen_R9_CD2_NONHODGKIN_NAS_EXALLC	Other and unspecified types of non-Hodgkin lymphoma	family Porphyromonadaceae|| id:ebi-a-GCST90016947	Inverse variance weighted	12.8648	8	0.116587
ebi-a-GCST90016948	finngen_R9_CD2_NONHODGKIN_NAS_EXALLC	Other and unspecified types of non-Hodgkin lymphoma	family Prevotellaceae|| id:ebi-a-GCST90016948	MR Egger	19.3207	14	0.153053
ebi-a-GCST90016948	finngen_R9_CD2_NONHODGKIN_NAS_EXALLC	Other and unspecified types of non-Hodgkin lymphoma	family Prevotellaceae|| id:ebi-a-GCST90016948	Inverse variance weighted	19.9976	15	0.172026
ebi-a-GCST90016949	finngen_R9_CD2_NONHODGKIN_NAS_EXALLC	Other and unspecified types of non-Hodgkin lymphoma	family Rhodospirillaceae|| id:ebi-a-GCST90016949	MR Egger	8.04302	12	0.781759
ebi-a-GCST90016949	finngen_R9_CD2_NONHODGKIN_NAS_EXALLC	Other and unspecified types of non-Hodgkin lymphoma	family Rhodospirillaceae|| id:ebi-a-GCST90016949	Inverse variance weighted	8.04302	13	0.840786
ebi-a-GCST90016950	finngen_R9_CD2_NONHODGKIN_NAS_EXALLC	Other and unspecified types of non-Hodgkin lymphoma	family Rikenellaceae|| id:ebi-a-GCST90016950	MR Egger	23.2148	14	0.0568636
ebi-a-GCST90016950	finngen_R9_CD2_NONHODGKIN_NAS_EXALLC	Other and unspecified types of non-Hodgkin lymphoma	family Rikenellaceae|| id:ebi-a-GCST90016950	Inverse variance weighted	27.1559	15	0.0274914
ebi-a-GCST90016951	finngen_R9_CD2_NONHODGKIN_NAS_EXALLC	Other and unspecified types of non-Hodgkin lymphoma	family Ruminococcaceae|| id:ebi-a-GCST90016951	MR Egger	11.0356	8	0.199693
ebi-a-GCST90016951	finngen_R9_CD2_NONHODGKIN_NAS_EXALLC	Other and unspecified types of non-Hodgkin lymphoma	family Ruminococcaceae|| id:ebi-a-GCST90016951	Inverse variance weighted	11.8464	9	0.222105
ebi-a-GCST90016952	finngen_R9_CD2_NONHODGKIN_NAS_EXALLC	Other and unspecified types of non-Hodgkin lymphoma	family Streptococcaceae|| id:ebi-a-GCST90016952	MR Egger	5.30515	9	0.806938
ebi-a-GCST90016952	finngen_R9_CD2_NONHODGKIN_NAS_EXALLC	Other and unspecified types of non-Hodgkin lymphoma	family Streptococcaceae|| id:ebi-a-GCST90016952	Inverse variance weighted	5.55966	10	0.850804
ebi-a-GCST90016956	finngen_R9_CD2_NONHODGKIN_NAS_EXALLC	Other and unspecified types of non-Hodgkin lymphoma	family Veillonellaceae|| id:ebi-a-GCST90016956	MR Egger	12.7915	16	0.687936
ebi-a-GCST90016956	finngen_R9_CD2_NONHODGKIN_NAS_EXALLC	Other and unspecified types of non-Hodgkin lymphoma	family Veillonellaceae|| id:ebi-a-GCST90016956	Inverse variance weighted	12.8468	17	0.746379
ebi-a-GCST90016957	finngen_R9_CD2_NONHODGKIN_NAS_EXALLC	Other and unspecified types of non-Hodgkin lymphoma	family Verrucomicrobiaceae|| id:ebi-a-GCST90016957	MR Egger	13.632	9	0.136033
ebi-a-GCST90016957	finngen_R9_CD2_NONHODGKIN_NAS_EXALLC	Other and unspecified types of non-Hodgkin lymphoma	family Verrucomicrobiaceae|| id:ebi-a-GCST90016957	Inverse variance weighted	13.6501	10	0.18956
ebi-a-GCST90016958	finngen_R9_CD2_NONHODGKIN_NAS_EXALLC	Other and unspecified types of non-Hodgkin lymphoma	family Victivallaceae|| id:ebi-a-GCST90016958	MR Egger	10.8109	9	0.288893
ebi-a-GCST90016958	finngen_R9_CD2_NONHODGKIN_NAS_EXALLC	Other and unspecified types of non-Hodgkin lymphoma	family Victivallaceae|| id:ebi-a-GCST90016958	Inverse variance weighted	13.0284	10	0.22209
ebi-a-GCST90016959	finngen_R9_CD2_NONHODGKIN_NAS_EXALLC	Other and unspecified types of non-Hodgkin lymphoma	genus Actinomycesgenus Actinomyces|| id:ebi-a-GCST90016959	MR Egger	11.0472	5	0.0504517
ebi-a-GCST90016959	finngen_R9_CD2_NONHODGKIN_NAS_EXALLC	Other and unspecified types of non-Hodgkin lymphoma	genus Actinomycesgenus Actinomyces|| id:ebi-a-GCST90016959	Inverse variance weighted	12.4687	6	0.0522926
ebi-a-GCST90016960	finngen_R9_CD2_NONHODGKIN_NAS_EXALLC	Other and unspecified types of non-Hodgkin lymphoma	genus Adlercreutziagenus Adlercreutzia|| id:ebi-a-GCST90016960	MR Egger	6.02842	6	0.420014
ebi-a-GCST90016960	finngen_R9_CD2_NONHODGKIN_NAS_EXALLC	Other and unspecified types of non-Hodgkin lymphoma	genus Adlercreutziagenus Adlercreutzia|| id:ebi-a-GCST90016960	Inverse variance weighted	6.4564	7	0.487578
ebi-a-GCST90016961	finngen_R9_CD2_NONHODGKIN_NAS_EXALLC	Other and unspecified types of non-Hodgkin lymphoma	genus Akkermansiagenus Akkermansia|| id:ebi-a-GCST90016961	MR Egger	13.6313	9	0.136058
ebi-a-GCST90016961	finngen_R9_CD2_NONHODGKIN_NAS_EXALLC	Other and unspecified types of non-Hodgkin lymphoma	genus Akkermansiagenus Akkermansia|| id:ebi-a-GCST90016961	Inverse variance weighted	13.6496	10	0.18958
ebi-a-GCST90016962	finngen_R9_CD2_NONHODGKIN_NAS_EXALLC	Other and unspecified types of non-Hodgkin lymphoma	genus Alistipesgenus Alistipes|| id:ebi-a-GCST90016962	MR Egger	15.3235	10	0.120705
ebi-a-GCST90016962	finngen_R9_CD2_NONHODGKIN_NAS_EXALLC	Other and unspecified types of non-Hodgkin lymphoma	genus Alistipesgenus Alistipes|| id:ebi-a-GCST90016962	Inverse variance weighted	16.0395	11	0.139671
ebi-a-GCST90016963	finngen_R9_CD2_NONHODGKIN_NAS_EXALLC	Other and unspecified types of non-Hodgkin lymphoma	genus Allisonellagenus Allisonella|| id:ebi-a-GCST90016963	MR Egger	9.09748	6	0.16817
ebi-a-GCST90016963	finngen_R9_CD2_NONHODGKIN_NAS_EXALLC	Other and unspecified types of non-Hodgkin lymphoma	genus Allisonellagenus Allisonella|| id:ebi-a-GCST90016963	Inverse variance weighted	13.2169	7	0.0669969
ebi-a-GCST90016964	finngen_R9_CD2_NONHODGKIN_NAS_EXALLC	Other and unspecified types of non-Hodgkin lymphoma	genus Alloprevotellagenus Alloprevotella|| id:ebi-a-GCST90016964	MR Egger	1.20244	3	0.75242
ebi-a-GCST90016964	finngen_R9_CD2_NONHODGKIN_NAS_EXALLC	Other and unspecified types of non-Hodgkin lymphoma	genus Alloprevotellagenus Alloprevotella|| id:ebi-a-GCST90016964	Inverse variance weighted	2.66441	4	0.615457
ebi-a-GCST90016965	finngen_R9_CD2_NONHODGKIN_NAS_EXALLC	Other and unspecified types of non-Hodgkin lymphoma	genus Anaerofilumgenus Anaerofilum|| id:ebi-a-GCST90016965	MR Egger	12.1724	8	0.143676
ebi-a-GCST90016965	finngen_R9_CD2_NONHODGKIN_NAS_EXALLC	Other and unspecified types of non-Hodgkin lymphoma	genus Anaerofilumgenus Anaerofilum|| id:ebi-a-GCST90016965	Inverse variance weighted	12.328	9	0.195443
ebi-a-GCST90016966	finngen_R9_CD2_NONHODGKIN_NAS_EXALLC	Other and unspecified types of non-Hodgkin lymphoma	genus Anaerostipesgenus Anaerostipes|| id:ebi-a-GCST90016966	MR Egger	10.205	11	0.51205
ebi-a-GCST90016966	finngen_R9_CD2_NONHODGKIN_NAS_EXALLC	Other and unspecified types of non-Hodgkin lymphoma	genus Anaerostipesgenus Anaerostipes|| id:ebi-a-GCST90016966	Inverse variance weighted	10.5767	12	0.565497
ebi-a-GCST90016967	finngen_R9_CD2_NONHODGKIN_NAS_EXALLC	Other and unspecified types of non-Hodgkin lymphoma	genus Anaerotruncusgenus Anaerotruncus|| id:ebi-a-GCST90016967	MR Egger	3.96979	11	0.970792
ebi-a-GCST90016967	finngen_R9_CD2_NONHODGKIN_NAS_EXALLC	Other and unspecified types of non-Hodgkin lymphoma	genus Anaerotruncusgenus Anaerotruncus|| id:ebi-a-GCST90016967	Inverse variance weighted	5.54734	12	0.937162
ebi-a-GCST90016968	finngen_R9_CD2_NONHODGKIN_NAS_EXALLC	Other and unspecified types of non-Hodgkin lymphoma	genus Bacteroidesgenus Bacteroides|| id:ebi-a-GCST90016968	MR Egger	1.74873	6	0.941298
ebi-a-GCST90016968	finngen_R9_CD2_NONHODGKIN_NAS_EXALLC	Other and unspecified types of non-Hodgkin lymphoma	genus Bacteroidesgenus Bacteroides|| id:ebi-a-GCST90016968	Inverse variance weighted	2.84928	7	0.898586
ebi-a-GCST90016969	finngen_R9_CD2_NONHODGKIN_NAS_EXALLC	Other and unspecified types of non-Hodgkin lymphoma	genus Barnesiellagenus Barnesiella|| id:ebi-a-GCST90016969	MR Egger	5.27418	10	0.872126
ebi-a-GCST90016969	finngen_R9_CD2_NONHODGKIN_NAS_EXALLC	Other and unspecified types of non-Hodgkin lymphoma	genus Barnesiellagenus Barnesiella|| id:ebi-a-GCST90016969	Inverse variance weighted	5.45943	11	0.906895
ebi-a-GCST90016970	finngen_R9_CD2_NONHODGKIN_NAS_EXALLC	Other and unspecified types of non-Hodgkin lymphoma	genus Bifidobacteriumgenus Bifidobacterium|| id:ebi-a-GCST90016970	MR Egger	13.3928	10	0.20253
ebi-a-GCST90016970	finngen_R9_CD2_NONHODGKIN_NAS_EXALLC	Other and unspecified types of non-Hodgkin lymphoma	genus Bifidobacteriumgenus Bifidobacterium|| id:ebi-a-GCST90016970	Inverse variance weighted	13.4085	11	0.267464
ebi-a-GCST90016971	finngen_R9_CD2_NONHODGKIN_NAS_EXALLC	Other and unspecified types of non-Hodgkin lymphoma	genus Bilophilagenus Bilophila|| id:ebi-a-GCST90016971	MR Egger	14.2143	11	0.221359
ebi-a-GCST90016971	finngen_R9_CD2_NONHODGKIN_NAS_EXALLC	Other and unspecified types of non-Hodgkin lymphoma	genus Bilophilagenus Bilophila|| id:ebi-a-GCST90016971	Inverse variance weighted	14.3177	12	0.280882
ebi-a-GCST90016973	finngen_R9_CD2_NONHODGKIN_NAS_EXALLC	Other and unspecified types of non-Hodgkin lymphoma	genus Butyricicoccusgenus Butyricicoccus|| id:ebi-a-GCST90016973	MR Egger	14.6106	6	0.0235116
ebi-a-GCST90016973	finngen_R9_CD2_NONHODGKIN_NAS_EXALLC	Other and unspecified types of non-Hodgkin lymphoma	genus Butyricicoccusgenus Butyricicoccus|| id:ebi-a-GCST90016973	Inverse variance weighted	16.0885	7	0.02432
ebi-a-GCST90016974	finngen_R9_CD2_NONHODGKIN_NAS_EXALLC	Other and unspecified types of non-Hodgkin lymphoma	genus Butyricimonasgenus Butyricimonas|| id:ebi-a-GCST90016974	MR Egger	12.03	11	0.361389
ebi-a-GCST90016974	finngen_R9_CD2_NONHODGKIN_NAS_EXALLC	Other and unspecified types of non-Hodgkin lymphoma	genus Butyricimonasgenus Butyricimonas|| id:ebi-a-GCST90016974	Inverse variance weighted	12.1721	12	0.431962
ebi-a-GCST90016975	finngen_R9_CD2_NONHODGKIN_NAS_EXALLC	Other and unspecified types of non-Hodgkin lymphoma	genus Butyrivibriogenus Butyrivibrio|| id:ebi-a-GCST90016975	MR Egger	15.8289	13	0.258494
ebi-a-GCST90016975	finngen_R9_CD2_NONHODGKIN_NAS_EXALLC	Other and unspecified types of non-Hodgkin lymphoma	genus Butyrivibriogenus Butyrivibrio|| id:ebi-a-GCST90016975	Inverse variance weighted	16.5787	14	0.279325
ebi-a-GCST90016976	finngen_R9_CD2_NONHODGKIN_NAS_EXALLC	Other and unspecified types of non-Hodgkin lymphoma	genus Candidatus Soleaferreagenus Candidatus Soleaferrea|| id:ebi-a-GCST90016976	MR Egger	11.4824	7	0.118917
ebi-a-GCST90016976	finngen_R9_CD2_NONHODGKIN_NAS_EXALLC	Other and unspecified types of non-Hodgkin lymphoma	genus Candidatus Soleaferreagenus Candidatus Soleaferrea|| id:ebi-a-GCST90016976	Inverse variance weighted	13.3649	8	0.0998973
ebi-a-GCST90016977	finngen_R9_CD2_NONHODGKIN_NAS_EXALLC	Other and unspecified types of non-Hodgkin lymphoma	genus Catenibacteriumgenus Catenibacterium|| id:ebi-a-GCST90016977	MR Egger	2.7048	2	0.258618
ebi-a-GCST90016977	finngen_R9_CD2_NONHODGKIN_NAS_EXALLC	Other and unspecified types of non-Hodgkin lymphoma	genus Catenibacteriumgenus Catenibacterium|| id:ebi-a-GCST90016977	Inverse variance weighted	3.60513	3	0.307381
ebi-a-GCST90016978	finngen_R9_CD2_NONHODGKIN_NAS_EXALLC	Other and unspecified types of non-Hodgkin lymphoma	genus Christensenellaceae R 7groupgenus Christensenellaceae R 7group|| id:ebi-a-GCST90016978	MR Egger	6.05494	6	0.417063
ebi-a-GCST90016978	finngen_R9_CD2_NONHODGKIN_NAS_EXALLC	Other and unspecified types of non-Hodgkin lymphoma	genus Christensenellaceae R 7groupgenus Christensenellaceae R 7group|| id:ebi-a-GCST90016978	Inverse variance weighted	6.11842	7	0.525992
ebi-a-GCST90016979	finngen_R9_CD2_NONHODGKIN_NAS_EXALLC	Other and unspecified types of non-Hodgkin lymphoma	genus Clostridium innocuum groupgenus Clostridium innocuum group|| id:ebi-a-GCST90016979	MR Egger	7.43118	6	0.282804
ebi-a-GCST90016979	finngen_R9_CD2_NONHODGKIN_NAS_EXALLC	Other and unspecified types of non-Hodgkin lymphoma	genus Clostridium innocuum groupgenus Clostridium innocuum group|| id:ebi-a-GCST90016979	Inverse variance weighted	7.49039	7	0.379664
ebi-a-GCST90016980	finngen_R9_CD2_NONHODGKIN_NAS_EXALLC	Other and unspecified types of non-Hodgkin lymphoma	genus Clostridium sensustricto1genus Clostridium sensustricto1|| id:ebi-a-GCST90016980	MR Egger	2.50354	4	0.644002
ebi-a-GCST90016980	finngen_R9_CD2_NONHODGKIN_NAS_EXALLC	Other and unspecified types of non-Hodgkin lymphoma	genus Clostridium sensustricto1genus Clostridium sensustricto1|| id:ebi-a-GCST90016980	Inverse variance weighted	3.05803	5	0.691039
ebi-a-GCST90016981	finngen_R9_CD2_NONHODGKIN_NAS_EXALLC	Other and unspecified types of non-Hodgkin lymphoma	genus Collinsellagenus Collinsella|| id:ebi-a-GCST90016981	MR Egger	11.2987	7	0.126112
ebi-a-GCST90016981	finngen_R9_CD2_NONHODGKIN_NAS_EXALLC	Other and unspecified types of non-Hodgkin lymphoma	genus Collinsellagenus Collinsella|| id:ebi-a-GCST90016981	Inverse variance weighted	11.3293	8	0.183727
ebi-a-GCST90016982	finngen_R9_CD2_NONHODGKIN_NAS_EXALLC	Other and unspecified types of non-Hodgkin lymphoma	genus Coprobactergenus Coprobacter|| id:ebi-a-GCST90016982	MR Egger	12.564	9	0.183349
ebi-a-GCST90016982	finngen_R9_CD2_NONHODGKIN_NAS_EXALLC	Other and unspecified types of non-Hodgkin lymphoma	genus Coprobactergenus Coprobacter|| id:ebi-a-GCST90016982	Inverse variance weighted	12.5668	10	0.248908
ebi-a-GCST90016983	finngen_R9_CD2_NONHODGKIN_NAS_EXALLC	Other and unspecified types of non-Hodgkin lymphoma	genus Coprococcus1genus Coprococcus1|| id:ebi-a-GCST90016983	MR Egger	14.1695	9	0.116423
ebi-a-GCST90016983	finngen_R9_CD2_NONHODGKIN_NAS_EXALLC	Other and unspecified types of non-Hodgkin lymphoma	genus Coprococcus1genus Coprococcus1|| id:ebi-a-GCST90016983	Inverse variance weighted	14.2284	10	0.162827
ebi-a-GCST90016984	finngen_R9_CD2_NONHODGKIN_NAS_EXALLC	Other and unspecified types of non-Hodgkin lymphoma	genus Coprococcus2genus Coprococcus2|| id:ebi-a-GCST90016984	MR Egger	8.09767	6	0.231035
ebi-a-GCST90016984	finngen_R9_CD2_NONHODGKIN_NAS_EXALLC	Other and unspecified types of non-Hodgkin lymphoma	genus Coprococcus2genus Coprococcus2|| id:ebi-a-GCST90016984	Inverse variance weighted	8.89383	7	0.260369
ebi-a-GCST90016985	finngen_R9_CD2_NONHODGKIN_NAS_EXALLC	Other and unspecified types of non-Hodgkin lymphoma	genus Coprococcus3genus Coprococcus3|| id:ebi-a-GCST90016985	MR Egger	5.58905	6	0.47076
ebi-a-GCST90016985	finngen_R9_CD2_NONHODGKIN_NAS_EXALLC	Other and unspecified types of non-Hodgkin lymphoma	genus Coprococcus3genus Coprococcus3|| id:ebi-a-GCST90016985	Inverse variance weighted	7.29727	7	0.398598
ebi-a-GCST90016986	finngen_R9_CD2_NONHODGKIN_NAS_EXALLC	Other and unspecified types of non-Hodgkin lymphoma	genus Defluviitaleaceae UCG011genus Defluviitaleaceae UCG011|| id:ebi-a-GCST90016986	MR Egger	4.43469	7	0.728567
ebi-a-GCST90016986	finngen_R9_CD2_NONHODGKIN_NAS_EXALLC	Other and unspecified types of non-Hodgkin lymphoma	genus Defluviitaleaceae UCG011genus Defluviitaleaceae UCG011|| id:ebi-a-GCST90016986	Inverse variance weighted	6.59795	8	0.580564
ebi-a-GCST90016987	finngen_R9_CD2_NONHODGKIN_NAS_EXALLC	Other and unspecified types of non-Hodgkin lymphoma	genus Desulfovibriogenus Desulfovibrio|| id:ebi-a-GCST90016987	MR Egger	8.36374	7	0.301615
ebi-a-GCST90016987	finngen_R9_CD2_NONHODGKIN_NAS_EXALLC	Other and unspecified types of non-Hodgkin lymphoma	genus Desulfovibriogenus Desulfovibrio|| id:ebi-a-GCST90016987	Inverse variance weighted	8.67885	8	0.370107
ebi-a-GCST90016988	finngen_R9_CD2_NONHODGKIN_NAS_EXALLC	Other and unspecified types of non-Hodgkin lymphoma	genus Dialistergenus Dialister|| id:ebi-a-GCST90016988	MR Egger	12.5768	9	0.182709
ebi-a-GCST90016988	finngen_R9_CD2_NONHODGKIN_NAS_EXALLC	Other and unspecified types of non-Hodgkin lymphoma	genus Dialistergenus Dialister|| id:ebi-a-GCST90016988	Inverse variance weighted	12.6372	10	0.244671
ebi-a-GCST90016989	finngen_R9_CD2_NONHODGKIN_NAS_EXALLC	Other and unspecified types of non-Hodgkin lymphoma	genus Doreagenus Dorea|| id:ebi-a-GCST90016989	MR Egger	9.45037	8	0.305738
ebi-a-GCST90016989	finngen_R9_CD2_NONHODGKIN_NAS_EXALLC	Other and unspecified types of non-Hodgkin lymphoma	genus Doreagenus Dorea|| id:ebi-a-GCST90016989	Inverse variance weighted	15.6703	9	0.0740952
ebi-a-GCST90016990	finngen_R9_CD2_NONHODGKIN_NAS_EXALLC	Other and unspecified types of non-Hodgkin lymphoma	genus Eggerthellagenus Eggerthella|| id:ebi-a-GCST90016990	MR Egger	13.112	7	0.069427
ebi-a-GCST90016990	finngen_R9_CD2_NONHODGKIN_NAS_EXALLC	Other and unspecified types of non-Hodgkin lymphoma	genus Eggerthellagenus Eggerthella|| id:ebi-a-GCST90016990	Inverse variance weighted	15.0459	8	0.0582582
ebi-a-GCST90016991	finngen_R9_CD2_NONHODGKIN_NAS_EXALLC	Other and unspecified types of non-Hodgkin lymphoma	genus Eisenbergiellagenus Eisenbergiella|| id:ebi-a-GCST90016991	MR Egger	2.96617	9	0.965621
ebi-a-GCST90016991	finngen_R9_CD2_NONHODGKIN_NAS_EXALLC	Other and unspecified types of non-Hodgkin lymphoma	genus Eisenbergiellagenus Eisenbergiella|| id:ebi-a-GCST90016991	Inverse variance weighted	4.06617	10	0.944312
ebi-a-GCST90016992	finngen_R9_CD2_NONHODGKIN_NAS_EXALLC	Other and unspecified types of non-Hodgkin lymphoma	genus Enterorhabdusgenus Enterorhabdus|| id:ebi-a-GCST90016992	MR Egger	0.0993616	4	0.998806
ebi-a-GCST90016992	finngen_R9_CD2_NONHODGKIN_NAS_EXALLC	Other and unspecified types of non-Hodgkin lymphoma	genus Enterorhabdusgenus Enterorhabdus|| id:ebi-a-GCST90016992	Inverse variance weighted	0.190903	5	0.999209
ebi-a-GCST90016993	finngen_R9_CD2_NONHODGKIN_NAS_EXALLC	Other and unspecified types of non-Hodgkin lymphoma	genus Erysipelatoclostridiumgenus Erysipelatoclostridium|| id:ebi-a-GCST90016993	MR Egger	8.83669	12	0.716812
ebi-a-GCST90016993	finngen_R9_CD2_NONHODGKIN_NAS_EXALLC	Other and unspecified types of non-Hodgkin lymphoma	genus Erysipelatoclostridiumgenus Erysipelatoclostridium|| id:ebi-a-GCST90016993	Inverse variance weighted	8.83708	13	0.785134
ebi-a-GCST90016995	finngen_R9_CD2_NONHODGKIN_NAS_EXALLC	Other and unspecified types of non-Hodgkin lymphoma	genus Escherichia Shigellagenus Escherichia Shigella|| id:ebi-a-GCST90016995	MR Egger	5.18635	8	0.737486
ebi-a-GCST90016995	finngen_R9_CD2_NONHODGKIN_NAS_EXALLC	Other and unspecified types of non-Hodgkin lymphoma	genus Escherichia Shigellagenus Escherichia Shigella|| id:ebi-a-GCST90016995	Inverse variance weighted	5.30313	9	0.807124
ebi-a-GCST90016996	finngen_R9_CD2_NONHODGKIN_NAS_EXALLC	Other and unspecified types of non-Hodgkin lymphoma	genus Eubacterium brachy groupgenus Eubacterium brachy group|| id:ebi-a-GCST90016996	MR Egger	4.88935	8	0.769334
ebi-a-GCST90016996	finngen_R9_CD2_NONHODGKIN_NAS_EXALLC	Other and unspecified types of non-Hodgkin lymphoma	genus Eubacterium brachy groupgenus Eubacterium brachy group|| id:ebi-a-GCST90016996	Inverse variance weighted	6.53782	9	0.685116
ebi-a-GCST90016997	finngen_R9_CD2_NONHODGKIN_NAS_EXALLC	Other and unspecified types of non-Hodgkin lymphoma	genus Eubacterium coprostanoligenes groupgenus Eubacterium coprostanoligenes group|| id:ebi-a-GCST90016997	MR Egger	7.02105	10	0.723456
ebi-a-GCST90016997	finngen_R9_CD2_NONHODGKIN_NAS_EXALLC	Other and unspecified types of non-Hodgkin lymphoma	genus Eubacterium coprostanoligenes groupgenus Eubacterium coprostanoligenes group|| id:ebi-a-GCST90016997	Inverse variance weighted	7.14042	11	0.7876
ebi-a-GCST90016998	finngen_R9_CD2_NONHODGKIN_NAS_EXALLC	Other and unspecified types of non-Hodgkin lymphoma	genus Eubacterium eligens groupgenus Eubacterium eligens group|| id:ebi-a-GCST90016998	MR Egger	2.20827	4	0.697516
ebi-a-GCST90016998	finngen_R9_CD2_NONHODGKIN_NAS_EXALLC	Other and unspecified types of non-Hodgkin lymphoma	genus Eubacterium eligens groupgenus Eubacterium eligens group|| id:ebi-a-GCST90016998	Inverse variance weighted	3.84777	5	0.571536
ebi-a-GCST90016999	finngen_R9_CD2_NONHODGKIN_NAS_EXALLC	Other and unspecified types of non-Hodgkin lymphoma	genus Eubacterium fissicatena groupgenus Eubacterium fissicatena group|| id:ebi-a-GCST90016999	MR Egger	2.42746	7	0.93246
ebi-a-GCST90016999	finngen_R9_CD2_NONHODGKIN_NAS_EXALLC	Other and unspecified types of non-Hodgkin lymphoma	genus Eubacterium fissicatena groupgenus Eubacterium fissicatena group|| id:ebi-a-GCST90016999	Inverse variance weighted	2.77403	8	0.947728
ebi-a-GCST90017000	finngen_R9_CD2_NONHODGKIN_NAS_EXALLC	Other and unspecified types of non-Hodgkin lymphoma	genus Eubacterium hallii groupgenus Eubacterium hallii group|| id:ebi-a-GCST90017000	MR Egger	9.76514	12	0.636556
ebi-a-GCST90017000	finngen_R9_CD2_NONHODGKIN_NAS_EXALLC	Other and unspecified types of non-Hodgkin lymphoma	genus Eubacterium hallii groupgenus Eubacterium hallii group|| id:ebi-a-GCST90017000	Inverse variance weighted	10.4292	13	0.658514
ebi-a-GCST90017001	finngen_R9_CD2_NONHODGKIN_NAS_EXALLC	Other and unspecified types of non-Hodgkin lymphoma	genus Eubacterium nodatum groupgenus Eubacterium nodatum group|| id:ebi-a-GCST90017001	MR Egger	7.23681	9	0.612479
ebi-a-GCST90017001	finngen_R9_CD2_NONHODGKIN_NAS_EXALLC	Other and unspecified types of non-Hodgkin lymphoma	genus Eubacterium nodatum groupgenus Eubacterium nodatum group|| id:ebi-a-GCST90017001	Inverse variance weighted	7.2466	10	0.701978
ebi-a-GCST90017002	finngen_R9_CD2_NONHODGKIN_NAS_EXALLC	Other and unspecified types of non-Hodgkin lymphoma	genus Eubacterium oxidoreducens groupgenus Eubacterium oxidoreducens group|| id:ebi-a-GCST90017002	MR Egger	10.1932	3	0.0169934
ebi-a-GCST90017002	finngen_R9_CD2_NONHODGKIN_NAS_EXALLC	Other and unspecified types of non-Hodgkin lymphoma	genus Eubacterium oxidoreducens groupgenus Eubacterium oxidoreducens group|| id:ebi-a-GCST90017002	Inverse variance weighted	10.7624	4	0.0293681
ebi-a-GCST90017003	finngen_R9_CD2_NONHODGKIN_NAS_EXALLC	Other and unspecified types of non-Hodgkin lymphoma	genus Eubacterium rectale groupgenus Eubacterium rectale group|| id:ebi-a-GCST90017003	MR Egger	7.91486	6	0.244408
ebi-a-GCST90017003	finngen_R9_CD2_NONHODGKIN_NAS_EXALLC	Other and unspecified types of non-Hodgkin lymphoma	genus Eubacterium rectale groupgenus Eubacterium rectale group|| id:ebi-a-GCST90017003	Inverse variance weighted	7.92096	7	0.339615
ebi-a-GCST90017004	finngen_R9_CD2_NONHODGKIN_NAS_EXALLC	Other and unspecified types of non-Hodgkin lymphoma	genus Eubacterium ruminantium groupgenus Eubacterium ruminantium group|| id:ebi-a-GCST90017004	MR Egger	23.8143	16	0.09364
ebi-a-GCST90017004	finngen_R9_CD2_NONHODGKIN_NAS_EXALLC	Other and unspecified types of non-Hodgkin lymphoma	genus Eubacterium ruminantium groupgenus Eubacterium ruminantium group|| id:ebi-a-GCST90017004	Inverse variance weighted	23.8547	17	0.123436
ebi-a-GCST90017005	finngen_R9_CD2_NONHODGKIN_NAS_EXALLC	Other and unspecified types of non-Hodgkin lymphoma	genus Eubacterium ventriosum groupgenus Eubacterium ventriosum group|| id:ebi-a-GCST90017005	MR Egger	15.378	13	0.28435
ebi-a-GCST90017005	finngen_R9_CD2_NONHODGKIN_NAS_EXALLC	Other and unspecified types of non-Hodgkin lymphoma	genus Eubacterium ventriosum groupgenus Eubacterium ventriosum group|| id:ebi-a-GCST90017005	Inverse variance weighted	15.4423	14	0.348604
ebi-a-GCST90017006	finngen_R9_CD2_NONHODGKIN_NAS_EXALLC	Other and unspecified types of non-Hodgkin lymphoma	genus Eubacterium xylanophilum groupgenus Eubacterium xylanophilum group|| id:ebi-a-GCST90017006	MR Egger	10.3037	7	0.172006
ebi-a-GCST90017006	finngen_R9_CD2_NONHODGKIN_NAS_EXALLC	Other and unspecified types of non-Hodgkin lymphoma	genus Eubacterium xylanophilum groupgenus Eubacterium xylanophilum group|| id:ebi-a-GCST90017006	Inverse variance weighted	10.3038	8	0.244348
ebi-a-GCST90017007	finngen_R9_CD2_NONHODGKIN_NAS_EXALLC	Other and unspecified types of non-Hodgkin lymphoma	genus Faecalibacteriumgenus Faecalibacterium|| id:ebi-a-GCST90017007	MR Egger	12.8235	8	0.118068
ebi-a-GCST90017007	finngen_R9_CD2_NONHODGKIN_NAS_EXALLC	Other and unspecified types of non-Hodgkin lymphoma	genus Faecalibacteriumgenus Faecalibacterium|| id:ebi-a-GCST90017007	Inverse variance weighted	14.0576	9	0.120292
ebi-a-GCST90017008	finngen_R9_CD2_NONHODGKIN_NAS_EXALLC	Other and unspecified types of non-Hodgkin lymphoma	genus Family XIII AD3011 groupgenus Family XIII AD3011 group|| id:ebi-a-GCST90017008	MR Egger	14.7314	11	0.195128
ebi-a-GCST90017008	finngen_R9_CD2_NONHODGKIN_NAS_EXALLC	Other and unspecified types of non-Hodgkin lymphoma	genus Family XIII AD3011 groupgenus Family XIII AD3011 group|| id:ebi-a-GCST90017008	Inverse variance weighted	15.4483	12	0.217833
ebi-a-GCST90017009	finngen_R9_CD2_NONHODGKIN_NAS_EXALLC	Other and unspecified types of non-Hodgkin lymphoma	genus Family XIII UCG001genus Family XIII UCG001|| id:ebi-a-GCST90017009	MR Egger	8.64347	6	0.194644
ebi-a-GCST90017009	finngen_R9_CD2_NONHODGKIN_NAS_EXALLC	Other and unspecified types of non-Hodgkin lymphoma	genus Family XIII UCG001genus Family XIII UCG001|| id:ebi-a-GCST90017009	Inverse variance weighted	8.86524	7	0.262477
ebi-a-GCST90017010	finngen_R9_CD2_NONHODGKIN_NAS_EXALLC	Other and unspecified types of non-Hodgkin lymphoma	genus Flavonifractorgenus Flavonifractor|| id:ebi-a-GCST90017010	MR Egger	0.549469	3	0.907896
ebi-a-GCST90017010	finngen_R9_CD2_NONHODGKIN_NAS_EXALLC	Other and unspecified types of non-Hodgkin lymphoma	genus Flavonifractorgenus Flavonifractor|| id:ebi-a-GCST90017010	Inverse variance weighted	0.880201	4	0.927384
ebi-a-GCST90017011	finngen_R9_CD2_NONHODGKIN_NAS_EXALLC	Other and unspecified types of non-Hodgkin lymphoma	genus Fusicatenibactergenus Fusicatenibacter|| id:ebi-a-GCST90017011	MR Egger	12.5665	16	0.70415
ebi-a-GCST90017011	finngen_R9_CD2_NONHODGKIN_NAS_EXALLC	Other and unspecified types of non-Hodgkin lymphoma	genus Fusicatenibactergenus Fusicatenibacter|| id:ebi-a-GCST90017011	Inverse variance weighted	23.465	17	0.134716
ebi-a-GCST90017012	finngen_R9_CD2_NONHODGKIN_NAS_EXALLC	Other and unspecified types of non-Hodgkin lymphoma	genus Gordonibactergenus Gordonibacter|| id:ebi-a-GCST90017012	MR Egger	17.9327	9	0.035962
ebi-a-GCST90017012	finngen_R9_CD2_NONHODGKIN_NAS_EXALLC	Other and unspecified types of non-Hodgkin lymphoma	genus Gordonibactergenus Gordonibacter|| id:ebi-a-GCST90017012	Inverse variance weighted	18.8176	10	0.0426411
ebi-a-GCST90017013	finngen_R9_CD2_NONHODGKIN_NAS_EXALLC	Other and unspecified types of non-Hodgkin lymphoma	genus Haemophilusgenus Haemophilus|| id:ebi-a-GCST90017013	MR Egger	4.79053	7	0.685508
ebi-a-GCST90017013	finngen_R9_CD2_NONHODGKIN_NAS_EXALLC	Other and unspecified types of non-Hodgkin lymphoma	genus Haemophilusgenus Haemophilus|| id:ebi-a-GCST90017013	Inverse variance weighted	4.82484	8	0.776123
ebi-a-GCST90017014	finngen_R9_CD2_NONHODGKIN_NAS_EXALLC	Other and unspecified types of non-Hodgkin lymphoma	genus Holdemanellagenus Holdemanella|| id:ebi-a-GCST90017014	MR Egger	4.91762	9	0.84143
ebi-a-GCST90017014	finngen_R9_CD2_NONHODGKIN_NAS_EXALLC	Other and unspecified types of non-Hodgkin lymphoma	genus Holdemanellagenus Holdemanella|| id:ebi-a-GCST90017014	Inverse variance weighted	5.71898	10	0.838295
ebi-a-GCST90017015	finngen_R9_CD2_NONHODGKIN_NAS_EXALLC	Other and unspecified types of non-Hodgkin lymphoma	genus Holdemaniagenus Holdemania|| id:ebi-a-GCST90017015	MR Egger	10.8313	12	0.543433
ebi-a-GCST90017015	finngen_R9_CD2_NONHODGKIN_NAS_EXALLC	Other and unspecified types of non-Hodgkin lymphoma	genus Holdemaniagenus Holdemania|| id:ebi-a-GCST90017015	Inverse variance weighted	11.0165	13	0.609439
ebi-a-GCST90017016	finngen_R9_CD2_NONHODGKIN_NAS_EXALLC	Other and unspecified types of non-Hodgkin lymphoma	genus Howardellagenus Howardella|| id:ebi-a-GCST90017016	MR Egger	9.89255	7	0.194745
ebi-a-GCST90017016	finngen_R9_CD2_NONHODGKIN_NAS_EXALLC	Other and unspecified types of non-Hodgkin lymphoma	genus Howardellagenus Howardella|| id:ebi-a-GCST90017016	Inverse variance weighted	10.2077	8	0.250749
ebi-a-GCST90017017	finngen_R9_CD2_NONHODGKIN_NAS_EXALLC	Other and unspecified types of non-Hodgkin lymphoma	genus Hungatellagenus Hungatella|| id:ebi-a-GCST90017017	MR Egger	1.16604	3	0.761161
ebi-a-GCST90017017	finngen_R9_CD2_NONHODGKIN_NAS_EXALLC	Other and unspecified types of non-Hodgkin lymphoma	genus Hungatellagenus Hungatella|| id:ebi-a-GCST90017017	Inverse variance weighted	3.58875	4	0.464513
ebi-a-GCST90017018	finngen_R9_CD2_NONHODGKIN_NAS_EXALLC	Other and unspecified types of non-Hodgkin lymphoma	genus Intestinibactergenus Intestinibacter|| id:ebi-a-GCST90017018	MR Egger	8.88922	13	0.781258
ebi-a-GCST90017018	finngen_R9_CD2_NONHODGKIN_NAS_EXALLC	Other and unspecified types of non-Hodgkin lymphoma	genus Intestinibactergenus Intestinibacter|| id:ebi-a-GCST90017018	Inverse variance weighted	9.07704	14	0.826084
ebi-a-GCST90017019	finngen_R9_CD2_NONHODGKIN_NAS_EXALLC	Other and unspecified types of non-Hodgkin lymphoma	genus Intestinimonasgenus Intestinimonas|| id:ebi-a-GCST90017019	MR Egger	10.7424	14	0.706144
ebi-a-GCST90017019	finngen_R9_CD2_NONHODGKIN_NAS_EXALLC	Other and unspecified types of non-Hodgkin lymphoma	genus Intestinimonasgenus Intestinimonas|| id:ebi-a-GCST90017019	Inverse variance weighted	12.4907	15	0.641572
ebi-a-GCST90017020	finngen_R9_CD2_NONHODGKIN_NAS_EXALLC	Other and unspecified types of non-Hodgkin lymphoma	genus Lachnoclostridiumgenus Lachnoclostridium|| id:ebi-a-GCST90017020	MR Egger	7.19839	11	0.782797
ebi-a-GCST90017020	finngen_R9_CD2_NONHODGKIN_NAS_EXALLC	Other and unspecified types of non-Hodgkin lymphoma	genus Lachnoclostridiumgenus Lachnoclostridium|| id:ebi-a-GCST90017020	Inverse variance weighted	7.25262	12	0.840478
ebi-a-GCST90017021	finngen_R9_CD2_NONHODGKIN_NAS_EXALLC	Other and unspecified types of non-Hodgkin lymphoma	genus Lachnospiraceae FCS020 groupgenus Lachnospiraceae FCS020 group|| id:ebi-a-GCST90017021	MR Egger	5.62589	10	0.845654
ebi-a-GCST90017021	finngen_R9_CD2_NONHODGKIN_NAS_EXALLC	Other and unspecified types of non-Hodgkin lymphoma	genus Lachnospiraceae FCS020 groupgenus Lachnospiraceae FCS020 group|| id:ebi-a-GCST90017021	Inverse variance weighted	6.67163	11	0.825018
ebi-a-GCST90017022	finngen_R9_CD2_NONHODGKIN_NAS_EXALLC	Other and unspecified types of non-Hodgkin lymphoma	genus Lachnospiraceae NC2004 groupgenus Lachnospiraceae NC2004 group|| id:ebi-a-GCST90017022	MR Egger	9.91353	7	0.193527
ebi-a-GCST90017022	finngen_R9_CD2_NONHODGKIN_NAS_EXALLC	Other and unspecified types of non-Hodgkin lymphoma	genus Lachnospiraceae NC2004 groupgenus Lachnospiraceae NC2004 group|| id:ebi-a-GCST90017022	Inverse variance weighted	11.6111	8	0.169418
ebi-a-GCST90017023	finngen_R9_CD2_NONHODGKIN_NAS_EXALLC	Other and unspecified types of non-Hodgkin lymphoma	genus Lachnospiraceae ND3007 groupgenus Lachnospiraceae ND3007 group|| id:ebi-a-GCST90017023	MR Egger	8.98377	1	0.00272388
ebi-a-GCST90017023	finngen_R9_CD2_NONHODGKIN_NAS_EXALLC	Other and unspecified types of non-Hodgkin lymphoma	genus Lachnospiraceae ND3007 groupgenus Lachnospiraceae ND3007 group|| id:ebi-a-GCST90017023	Inverse variance weighted	9.68724	2	0.00787849
ebi-a-GCST90017024	finngen_R9_CD2_NONHODGKIN_NAS_EXALLC	Other and unspecified types of non-Hodgkin lymphoma	genus Lachnospiraceae NK4A136 groupgenus Lachnospiraceae NK4A136 group|| id:ebi-a-GCST90017024	MR Egger	12.1817	13	0.512803
ebi-a-GCST90017024	finngen_R9_CD2_NONHODGKIN_NAS_EXALLC	Other and unspecified types of non-Hodgkin lymphoma	genus Lachnospiraceae NK4A136 groupgenus Lachnospiraceae NK4A136 group|| id:ebi-a-GCST90017024	Inverse variance weighted	12.9487	14	0.530565
ebi-a-GCST90017025	finngen_R9_CD2_NONHODGKIN_NAS_EXALLC	Other and unspecified types of non-Hodgkin lymphoma	genus Lachnospiraceae UCG001genus Lachnospiraceae UCG001|| id:ebi-a-GCST90017025	MR Egger	9.6105	11	0.565726
ebi-a-GCST90017025	finngen_R9_CD2_NONHODGKIN_NAS_EXALLC	Other and unspecified types of non-Hodgkin lymphoma	genus Lachnospiraceae UCG001genus Lachnospiraceae UCG001|| id:ebi-a-GCST90017025	Inverse variance weighted	10.6291	12	0.560945
ebi-a-GCST90017026	finngen_R9_CD2_NONHODGKIN_NAS_EXALLC	Other and unspecified types of non-Hodgkin lymphoma	genus Lachnospiraceae UCG004genus Lachnospiraceae UCG004|| id:ebi-a-GCST90017026	MR Egger	8.20513	10	0.608808
ebi-a-GCST90017026	finngen_R9_CD2_NONHODGKIN_NAS_EXALLC	Other and unspecified types of non-Hodgkin lymphoma	genus Lachnospiraceae UCG004genus Lachnospiraceae UCG004|| id:ebi-a-GCST90017026	Inverse variance weighted	8.27352	11	0.688613
ebi-a-GCST90017027	finngen_R9_CD2_NONHODGKIN_NAS_EXALLC	Other and unspecified types of non-Hodgkin lymphoma	genus Lachnospiraceae UCG008genus Lachnospiraceae UCG008|| id:ebi-a-GCST90017027	MR Egger	6.26203	8	0.617907
ebi-a-GCST90017027	finngen_R9_CD2_NONHODGKIN_NAS_EXALLC	Other and unspecified types of non-Hodgkin lymphoma	genus Lachnospiraceae UCG008genus Lachnospiraceae UCG008|| id:ebi-a-GCST90017027	Inverse variance weighted	6.26327	9	0.713307
ebi-a-GCST90017028	finngen_R9_CD2_NONHODGKIN_NAS_EXALLC	Other and unspecified types of non-Hodgkin lymphoma	genus Lachnospiraceae UCG010genus Lachnospiraceae UCG010|| id:ebi-a-GCST90017028	MR Egger	8.97668	8	0.344267
ebi-a-GCST90017028	finngen_R9_CD2_NONHODGKIN_NAS_EXALLC	Other and unspecified types of non-Hodgkin lymphoma	genus Lachnospiraceae UCG010genus Lachnospiraceae UCG010|| id:ebi-a-GCST90017028	Inverse variance weighted	9.70699	9	0.374723
ebi-a-GCST90017030	finngen_R9_CD2_NONHODGKIN_NAS_EXALLC	Other and unspecified types of non-Hodgkin lymphoma	genus Lactobacillusgenus Lactobacillus|| id:ebi-a-GCST90017030	MR Egger	2.39761	6	0.879746
ebi-a-GCST90017030	finngen_R9_CD2_NONHODGKIN_NAS_EXALLC	Other and unspecified types of non-Hodgkin lymphoma	genus Lactobacillusgenus Lactobacillus|| id:ebi-a-GCST90017030	Inverse variance weighted	2.42692	7	0.932498
ebi-a-GCST90017031	finngen_R9_CD2_NONHODGKIN_NAS_EXALLC	Other and unspecified types of non-Hodgkin lymphoma	genus Lactococcusgenus Lactococcus|| id:ebi-a-GCST90017031	MR Egger	6.20362	6	0.400772
ebi-a-GCST90017031	finngen_R9_CD2_NONHODGKIN_NAS_EXALLC	Other and unspecified types of non-Hodgkin lymphoma	genus Lactococcusgenus Lactococcus|| id:ebi-a-GCST90017031	Inverse variance weighted	6.34381	7	0.500227
ebi-a-GCST90017032	finngen_R9_CD2_NONHODGKIN_NAS_EXALLC	Other and unspecified types of non-Hodgkin lymphoma	genus Marvinbryantiagenus Marvinbryantia|| id:ebi-a-GCST90017032	MR Egger	13.019	8	0.111196
ebi-a-GCST90017032	finngen_R9_CD2_NONHODGKIN_NAS_EXALLC	Other and unspecified types of non-Hodgkin lymphoma	genus Marvinbryantiagenus Marvinbryantia|| id:ebi-a-GCST90017032	Inverse variance weighted	13.0289	9	0.161304
ebi-a-GCST90017033	finngen_R9_CD2_NONHODGKIN_NAS_EXALLC	Other and unspecified types of non-Hodgkin lymphoma	genus Methanobrevibactergenus Methanobrevibacter|| id:ebi-a-GCST90017033	MR Egger	1.42782	4	0.839346
ebi-a-GCST90017033	finngen_R9_CD2_NONHODGKIN_NAS_EXALLC	Other and unspecified types of non-Hodgkin lymphoma	genus Methanobrevibactergenus Methanobrevibacter|| id:ebi-a-GCST90017033	Inverse variance weighted	1.63075	5	0.897506
ebi-a-GCST90017034	finngen_R9_CD2_NONHODGKIN_NAS_EXALLC	Other and unspecified types of non-Hodgkin lymphoma	genus Odoribactergenus Odoribacter|| id:ebi-a-GCST90017034	MR Egger	2.77864	5	0.734067
ebi-a-GCST90017034	finngen_R9_CD2_NONHODGKIN_NAS_EXALLC	Other and unspecified types of non-Hodgkin lymphoma	genus Odoribactergenus Odoribacter|| id:ebi-a-GCST90017034	Inverse variance weighted	4.66156	6	0.587893
ebi-a-GCST90017035	finngen_R9_CD2_NONHODGKIN_NAS_EXALLC	Other and unspecified types of non-Hodgkin lymphoma	genus Olsenellagenus Olsenella|| id:ebi-a-GCST90017035	MR Egger	2.53024	8	0.960306
ebi-a-GCST90017035	finngen_R9_CD2_NONHODGKIN_NAS_EXALLC	Other and unspecified types of non-Hodgkin lymphoma	genus Olsenellagenus Olsenella|| id:ebi-a-GCST90017035	Inverse variance weighted	3.04995	9	0.962282
ebi-a-GCST90017036	finngen_R9_CD2_NONHODGKIN_NAS_EXALLC	Other and unspecified types of non-Hodgkin lymphoma	genus Oscillibactergenus Oscillibacter|| id:ebi-a-GCST90017036	MR Egger	18.6271	11	0.0681252
ebi-a-GCST90017036	finngen_R9_CD2_NONHODGKIN_NAS_EXALLC	Other and unspecified types of non-Hodgkin lymphoma	genus Oscillibactergenus Oscillibacter|| id:ebi-a-GCST90017036	Inverse variance weighted	19.162	12	0.0846927
ebi-a-GCST90017037	finngen_R9_CD2_NONHODGKIN_NAS_EXALLC	Other and unspecified types of non-Hodgkin lymphoma	genus Oscillospiragenus Oscillospira|| id:ebi-a-GCST90017037	MR Egger	5.966	6	0.42701
ebi-a-GCST90017037	finngen_R9_CD2_NONHODGKIN_NAS_EXALLC	Other and unspecified types of non-Hodgkin lymphoma	genus Oscillospiragenus Oscillospira|| id:ebi-a-GCST90017037	Inverse variance weighted	7.55422	7	0.373536
ebi-a-GCST90017038	finngen_R9_CD2_NONHODGKIN_NAS_EXALLC	Other and unspecified types of non-Hodgkin lymphoma	genus Oxalobactergenus Oxalobacter|| id:ebi-a-GCST90017038	MR Egger	7.9216	9	0.542066
ebi-a-GCST90017038	finngen_R9_CD2_NONHODGKIN_NAS_EXALLC	Other and unspecified types of non-Hodgkin lymphoma	genus Oxalobactergenus Oxalobacter|| id:ebi-a-GCST90017038	Inverse variance weighted	8.32196	10	0.59742
ebi-a-GCST90017039	finngen_R9_CD2_NONHODGKIN_NAS_EXALLC	Other and unspecified types of non-Hodgkin lymphoma	genus Parabacteroidesgenus Parabacteroides|| id:ebi-a-GCST90017039	MR Egger	3.9584	3	0.265991
ebi-a-GCST90017039	finngen_R9_CD2_NONHODGKIN_NAS_EXALLC	Other and unspecified types of non-Hodgkin lymphoma	genus Parabacteroidesgenus Parabacteroides|| id:ebi-a-GCST90017039	Inverse variance weighted	7.09291	4	0.131059
ebi-a-GCST90017040	finngen_R9_CD2_NONHODGKIN_NAS_EXALLC	Other and unspecified types of non-Hodgkin lymphoma	genus Paraprevotellagenus Paraprevotella|| id:ebi-a-GCST90017040	MR Egger	18.2308	11	0.076377
ebi-a-GCST90017040	finngen_R9_CD2_NONHODGKIN_NAS_EXALLC	Other and unspecified types of non-Hodgkin lymphoma	genus Paraprevotellagenus Paraprevotella|| id:ebi-a-GCST90017040	Inverse variance weighted	20.2001	12	0.063394
ebi-a-GCST90017041	finngen_R9_CD2_NONHODGKIN_NAS_EXALLC	Other and unspecified types of non-Hodgkin lymphoma	genus Parasutterellagenus Parasutterella|| id:ebi-a-GCST90017041	MR Egger	25.7	12	0.0118327
ebi-a-GCST90017041	finngen_R9_CD2_NONHODGKIN_NAS_EXALLC	Other and unspecified types of non-Hodgkin lymphoma	genus Parasutterellagenus Parasutterella|| id:ebi-a-GCST90017041	Inverse variance weighted	25.9986	13	0.017008
ebi-a-GCST90017042	finngen_R9_CD2_NONHODGKIN_NAS_EXALLC	Other and unspecified types of non-Hodgkin lymphoma	genus Peptococcusgenus Peptococcus|| id:ebi-a-GCST90017042	MR Egger	7.42223	10	0.685072
ebi-a-GCST90017042	finngen_R9_CD2_NONHODGKIN_NAS_EXALLC	Other and unspecified types of non-Hodgkin lymphoma	genus Peptococcusgenus Peptococcus|| id:ebi-a-GCST90017042	Inverse variance weighted	8.42363	11	0.674928
ebi-a-GCST90017043	finngen_R9_CD2_NONHODGKIN_NAS_EXALLC	Other and unspecified types of non-Hodgkin lymphoma	genus Phascolarctobacteriumgenus Phascolarctobacterium|| id:ebi-a-GCST90017043	MR Egger	0.993087	5	0.963121
ebi-a-GCST90017043	finngen_R9_CD2_NONHODGKIN_NAS_EXALLC	Other and unspecified types of non-Hodgkin lymphoma	genus Phascolarctobacteriumgenus Phascolarctobacterium|| id:ebi-a-GCST90017043	Inverse variance weighted	1.95081	6	0.924167
ebi-a-GCST90017044	finngen_R9_CD2_NONHODGKIN_NAS_EXALLC	Other and unspecified types of non-Hodgkin lymphoma	genus Prevotella7genus Prevotella7|| id:ebi-a-GCST90017044	MR Egger	5.5802	9	0.781087
ebi-a-GCST90017044	finngen_R9_CD2_NONHODGKIN_NAS_EXALLC	Other and unspecified types of non-Hodgkin lymphoma	genus Prevotella7genus Prevotella7|| id:ebi-a-GCST90017044	Inverse variance weighted	5.81082	10	0.830899
ebi-a-GCST90017045	finngen_R9_CD2_NONHODGKIN_NAS_EXALLC	Other and unspecified types of non-Hodgkin lymphoma	genus Prevotella9genus Prevotella9|| id:ebi-a-GCST90017045	MR Egger	13.58	13	0.404073
ebi-a-GCST90017045	finngen_R9_CD2_NONHODGKIN_NAS_EXALLC	Other and unspecified types of non-Hodgkin lymphoma	genus Prevotella9genus Prevotella9|| id:ebi-a-GCST90017045	Inverse variance weighted	13.581	14	0.481369
ebi-a-GCST90017046	finngen_R9_CD2_NONHODGKIN_NAS_EXALLC	Other and unspecified types of non-Hodgkin lymphoma	genus Rikenellaceae RC9 gut groupgenus Rikenellaceae RC9 gut group|| id:ebi-a-GCST90017046	MR Egger	4.42585	9	0.88122
ebi-a-GCST90017046	finngen_R9_CD2_NONHODGKIN_NAS_EXALLC	Other and unspecified types of non-Hodgkin lymphoma	genus Rikenellaceae RC9 gut groupgenus Rikenellaceae RC9 gut group|| id:ebi-a-GCST90017046	Inverse variance weighted	9.08113	10	0.524422
ebi-a-GCST90017047	finngen_R9_CD2_NONHODGKIN_NAS_EXALLC	Other and unspecified types of non-Hodgkin lymphoma	genus Romboutsiagenus Romboutsia|| id:ebi-a-GCST90017047	MR Egger	5.37966	11	0.911396
ebi-a-GCST90017047	finngen_R9_CD2_NONHODGKIN_NAS_EXALLC	Other and unspecified types of non-Hodgkin lymphoma	genus Romboutsiagenus Romboutsia|| id:ebi-a-GCST90017047	Inverse variance weighted	6.6327	12	0.880902
ebi-a-GCST90017048	finngen_R9_CD2_NONHODGKIN_NAS_EXALLC	Other and unspecified types of non-Hodgkin lymphoma	genus Roseburiagenus Roseburia|| id:ebi-a-GCST90017048	MR Egger	13.1834	11	0.281509
ebi-a-GCST90017048	finngen_R9_CD2_NONHODGKIN_NAS_EXALLC	Other and unspecified types of non-Hodgkin lymphoma	genus Roseburiagenus Roseburia|| id:ebi-a-GCST90017048	Inverse variance weighted	13.2119	12	0.35383
ebi-a-GCST90017049	finngen_R9_CD2_NONHODGKIN_NAS_EXALLC	Other and unspecified types of non-Hodgkin lymphoma	genus Ruminiclostridium5genus Ruminiclostridium5|| id:ebi-a-GCST90017049	MR Egger	10.8182	9	0.288375
ebi-a-GCST90017049	finngen_R9_CD2_NONHODGKIN_NAS_EXALLC	Other and unspecified types of non-Hodgkin lymphoma	genus Ruminiclostridium5genus Ruminiclostridium5|| id:ebi-a-GCST90017049	Inverse variance weighted	10.8301	10	0.370904
ebi-a-GCST90017050	finngen_R9_CD2_NONHODGKIN_NAS_EXALLC	Other and unspecified types of non-Hodgkin lymphoma	genus Ruminiclostridium6genus Ruminiclostridium6|| id:ebi-a-GCST90017050	MR Egger	5.73477	13	0.955275
ebi-a-GCST90017050	finngen_R9_CD2_NONHODGKIN_NAS_EXALLC	Other and unspecified types of non-Hodgkin lymphoma	genus Ruminiclostridium6genus Ruminiclostridium6|| id:ebi-a-GCST90017050	Inverse variance weighted	5.75777	14	0.972232
ebi-a-GCST90017051	finngen_R9_CD2_NONHODGKIN_NAS_EXALLC	Other and unspecified types of non-Hodgkin lymphoma	genus Ruminiclostridium9genus Ruminiclostridium9|| id:ebi-a-GCST90017051	MR Egger	6.35234	6	0.384899
ebi-a-GCST90017051	finngen_R9_CD2_NONHODGKIN_NAS_EXALLC	Other and unspecified types of non-Hodgkin lymphoma	genus Ruminiclostridium9genus Ruminiclostridium9|| id:ebi-a-GCST90017051	Inverse variance weighted	7.56093	7	0.372896
ebi-a-GCST90017052	finngen_R9_CD2_NONHODGKIN_NAS_EXALLC	Other and unspecified types of non-Hodgkin lymphoma	genus Ruminococcaceae NK4A214 groupgenus Ruminococcaceae NK4A214 group|| id:ebi-a-GCST90017052	MR Egger	5.58885	11	0.899342
ebi-a-GCST90017052	finngen_R9_CD2_NONHODGKIN_NAS_EXALLC	Other and unspecified types of non-Hodgkin lymphoma	genus Ruminococcaceae NK4A214 groupgenus Ruminococcaceae NK4A214 group|| id:ebi-a-GCST90017052	Inverse variance weighted	7.69351	12	0.8086
ebi-a-GCST90017053	finngen_R9_CD2_NONHODGKIN_NAS_EXALLC	Other and unspecified types of non-Hodgkin lymphoma	genus Ruminococcaceae UCG002genus Ruminococcaceae UCG002|| id:ebi-a-GCST90017053	MR Egger	21.8018	18	0.240904
ebi-a-GCST90017053	finngen_R9_CD2_NONHODGKIN_NAS_EXALLC	Other and unspecified types of non-Hodgkin lymphoma	genus Ruminococcaceae UCG002genus Ruminococcaceae UCG002|| id:ebi-a-GCST90017053	Inverse variance weighted	21.83	19	0.292797
ebi-a-GCST90017054	finngen_R9_CD2_NONHODGKIN_NAS_EXALLC	Other and unspecified types of non-Hodgkin lymphoma	genus Ruminococcaceae UCG003genus Ruminococcaceae UCG003|| id:ebi-a-GCST90017054	MR Egger	15.2235	10	0.124124
ebi-a-GCST90017054	finngen_R9_CD2_NONHODGKIN_NAS_EXALLC	Other and unspecified types of non-Hodgkin lymphoma	genus Ruminococcaceae UCG003genus Ruminococcaceae UCG003|| id:ebi-a-GCST90017054	Inverse variance weighted	17.0311	11	0.10696
ebi-a-GCST90017055	finngen_R9_CD2_NONHODGKIN_NAS_EXALLC	Other and unspecified types of non-Hodgkin lymphoma	genus Ruminococcaceae UCG004genus Ruminococcaceae UCG004|| id:ebi-a-GCST90017055	MR Egger	3.82096	9	0.922796
ebi-a-GCST90017055	finngen_R9_CD2_NONHODGKIN_NAS_EXALLC	Other and unspecified types of non-Hodgkin lymphoma	genus Ruminococcaceae UCG004genus Ruminococcaceae UCG004|| id:ebi-a-GCST90017055	Inverse variance weighted	4.27243	10	0.934221
ebi-a-GCST90017056	finngen_R9_CD2_NONHODGKIN_NAS_EXALLC	Other and unspecified types of non-Hodgkin lymphoma	genus Ruminococcaceae UCG005genus Ruminococcaceae UCG005|| id:ebi-a-GCST90017056	MR Egger	6.6471	12	0.880027
ebi-a-GCST90017056	finngen_R9_CD2_NONHODGKIN_NAS_EXALLC	Other and unspecified types of non-Hodgkin lymphoma	genus Ruminococcaceae UCG005genus Ruminococcaceae UCG005|| id:ebi-a-GCST90017056	Inverse variance weighted	14.9335	13	0.31152
ebi-a-GCST90017057	finngen_R9_CD2_NONHODGKIN_NAS_EXALLC	Other and unspecified types of non-Hodgkin lymphoma	genus Ruminococcaceae UCG009genus Ruminococcaceae UCG009|| id:ebi-a-GCST90017057	MR Egger	3.67955	9	0.931211
ebi-a-GCST90017057	finngen_R9_CD2_NONHODGKIN_NAS_EXALLC	Other and unspecified types of non-Hodgkin lymphoma	genus Ruminococcaceae UCG009genus Ruminococcaceae UCG009|| id:ebi-a-GCST90017057	Inverse variance weighted	3.86797	10	0.953106
ebi-a-GCST90017058	finngen_R9_CD2_NONHODGKIN_NAS_EXALLC	Other and unspecified types of non-Hodgkin lymphoma	genus Ruminococcaceae UCG010genus Ruminococcaceae UCG010|| id:ebi-a-GCST90017058	MR Egger	5.05556	4	0.281644
ebi-a-GCST90017058	finngen_R9_CD2_NONHODGKIN_NAS_EXALLC	Other and unspecified types of non-Hodgkin lymphoma	genus Ruminococcaceae UCG010genus Ruminococcaceae UCG010|| id:ebi-a-GCST90017058	Inverse variance weighted	5.10382	5	0.403342
ebi-a-GCST90017059	finngen_R9_CD2_NONHODGKIN_NAS_EXALLC	Other and unspecified types of non-Hodgkin lymphoma	genus Ruminococcaceae UCG011genus Ruminococcaceae UCG011|| id:ebi-a-GCST90017059	MR Egger	5.24285	6	0.513065
ebi-a-GCST90017059	finngen_R9_CD2_NONHODGKIN_NAS_EXALLC	Other and unspecified types of non-Hodgkin lymphoma	genus Ruminococcaceae UCG011genus Ruminococcaceae UCG011|| id:ebi-a-GCST90017059	Inverse variance weighted	8.97028	7	0.254797
ebi-a-GCST90017060	finngen_R9_CD2_NONHODGKIN_NAS_EXALLC	Other and unspecified types of non-Hodgkin lymphoma	genus Ruminococcaceae UCG013genus Ruminococcaceae UCG013|| id:ebi-a-GCST90017060	MR Egger	6.16208	9	0.723594
ebi-a-GCST90017060	finngen_R9_CD2_NONHODGKIN_NAS_EXALLC	Other and unspecified types of non-Hodgkin lymphoma	genus Ruminococcaceae UCG013genus Ruminococcaceae UCG013|| id:ebi-a-GCST90017060	Inverse variance weighted	9.967	10	0.443393
ebi-a-GCST90017061	finngen_R9_CD2_NONHODGKIN_NAS_EXALLC	Other and unspecified types of non-Hodgkin lymphoma	genus Ruminococcaceae UCG014genus Ruminococcaceae UCG014|| id:ebi-a-GCST90017061	MR Egger	7.5065	8	0.483096
ebi-a-GCST90017061	finngen_R9_CD2_NONHODGKIN_NAS_EXALLC	Other and unspecified types of non-Hodgkin lymphoma	genus Ruminococcaceae UCG014genus Ruminococcaceae UCG014|| id:ebi-a-GCST90017061	Inverse variance weighted	7.90524	9	0.543723
ebi-a-GCST90017062	finngen_R9_CD2_NONHODGKIN_NAS_EXALLC	Other and unspecified types of non-Hodgkin lymphoma	genus Ruminococcus1genus Ruminococcus1|| id:ebi-a-GCST90017062	MR Egger	3.38763	8	0.907734
ebi-a-GCST90017062	finngen_R9_CD2_NONHODGKIN_NAS_EXALLC	Other and unspecified types of non-Hodgkin lymphoma	genus Ruminococcus1genus Ruminococcus1|| id:ebi-a-GCST90017062	Inverse variance weighted	4.14685	9	0.901484
ebi-a-GCST90017063	finngen_R9_CD2_NONHODGKIN_NAS_EXALLC	Other and unspecified types of non-Hodgkin lymphoma	genus Ruminococcus2genus Ruminococcus2|| id:ebi-a-GCST90017063	MR Egger	6.21518	13	0.937969
ebi-a-GCST90017063	finngen_R9_CD2_NONHODGKIN_NAS_EXALLC	Other and unspecified types of non-Hodgkin lymphoma	genus Ruminococcus2genus Ruminococcus2|| id:ebi-a-GCST90017063	Inverse variance weighted	6.23855	14	0.960116
ebi-a-GCST90017064	finngen_R9_CD2_NONHODGKIN_NAS_EXALLC	Other and unspecified types of non-Hodgkin lymphoma	genus Ruminococcus gauvreauii groupgenus Ruminococcus gauvreauii group|| id:ebi-a-GCST90017064	MR Egger	11.9476	9	0.216278
ebi-a-GCST90017064	finngen_R9_CD2_NONHODGKIN_NAS_EXALLC	Other and unspecified types of non-Hodgkin lymphoma	genus Ruminococcus gauvreauii groupgenus Ruminococcus gauvreauii group|| id:ebi-a-GCST90017064	Inverse variance weighted	13.2221	10	0.211517
ebi-a-GCST90017065	finngen_R9_CD2_NONHODGKIN_NAS_EXALLC	Other and unspecified types of non-Hodgkin lymphoma	genus Ruminococcus gnavus groupgenus Ruminococcus gnavus group|| id:ebi-a-GCST90017065	MR Egger	14.7032	9	0.0994176
ebi-a-GCST90017065	finngen_R9_CD2_NONHODGKIN_NAS_EXALLC	Other and unspecified types of non-Hodgkin lymphoma	genus Ruminococcus gnavus groupgenus Ruminococcus gnavus group|| id:ebi-a-GCST90017065	Inverse variance weighted	14.789	10	0.139945
ebi-a-GCST90017066	finngen_R9_CD2_NONHODGKIN_NAS_EXALLC	Other and unspecified types of non-Hodgkin lymphoma	genus Ruminococcus torques groupgenus Ruminococcus torques group|| id:ebi-a-GCST90017066	MR Egger	2.29768	5	0.806607
ebi-a-GCST90017066	finngen_R9_CD2_NONHODGKIN_NAS_EXALLC	Other and unspecified types of non-Hodgkin lymphoma	genus Ruminococcus torques groupgenus Ruminococcus torques group|| id:ebi-a-GCST90017066	Inverse variance weighted	4.85186	6	0.562949
ebi-a-GCST90017067	finngen_R9_CD2_NONHODGKIN_NAS_EXALLC	Other and unspecified types of non-Hodgkin lymphoma	genus Sellimonasgenus Sellimonas|| id:ebi-a-GCST90017067	MR Egger	5.71872	7	0.57295
ebi-a-GCST90017067	finngen_R9_CD2_NONHODGKIN_NAS_EXALLC	Other and unspecified types of non-Hodgkin lymphoma	genus Sellimonasgenus Sellimonas|| id:ebi-a-GCST90017067	Inverse variance weighted	6.931	8	0.544095
ebi-a-GCST90017068	finngen_R9_CD2_NONHODGKIN_NAS_EXALLC	Other and unspecified types of non-Hodgkin lymphoma	genus Senegalimassiliagenus Senegalimassilia|| id:ebi-a-GCST90017068	MR Egger	0.369038	3	0.946562
ebi-a-GCST90017068	finngen_R9_CD2_NONHODGKIN_NAS_EXALLC	Other and unspecified types of non-Hodgkin lymphoma	genus Senegalimassiliagenus Senegalimassilia|| id:ebi-a-GCST90017068	Inverse variance weighted	0.493149	4	0.974164
ebi-a-GCST90017069	finngen_R9_CD2_NONHODGKIN_NAS_EXALLC	Other and unspecified types of non-Hodgkin lymphoma	genus Slackiagenus Slackia|| id:ebi-a-GCST90017069	MR Egger	1.69812	4	0.79106
ebi-a-GCST90017069	finngen_R9_CD2_NONHODGKIN_NAS_EXALLC	Other and unspecified types of non-Hodgkin lymphoma	genus Slackiagenus Slackia|| id:ebi-a-GCST90017069	Inverse variance weighted	3.49686	5	0.623863
ebi-a-GCST90017070	finngen_R9_CD2_NONHODGKIN_NAS_EXALLC	Other and unspecified types of non-Hodgkin lymphoma	genus Streptococcusgenus Streptococcus|| id:ebi-a-GCST90017070	MR Egger	6.93772	10	0.731311
ebi-a-GCST90017070	finngen_R9_CD2_NONHODGKIN_NAS_EXALLC	Other and unspecified types of non-Hodgkin lymphoma	genus Streptococcusgenus Streptococcus|| id:ebi-a-GCST90017070	Inverse variance weighted	7.71477	11	0.738604
ebi-a-GCST90017071	finngen_R9_CD2_NONHODGKIN_NAS_EXALLC	Other and unspecified types of non-Hodgkin lymphoma	genus Subdoligranulumgenus Subdoligranulum|| id:ebi-a-GCST90017071	MR Egger	8.01268	8	0.432233
ebi-a-GCST90017071	finngen_R9_CD2_NONHODGKIN_NAS_EXALLC	Other and unspecified types of non-Hodgkin lymphoma	genus Subdoligranulumgenus Subdoligranulum|| id:ebi-a-GCST90017071	Inverse variance weighted	8.09471	9	0.52463
ebi-a-GCST90017072	finngen_R9_CD2_NONHODGKIN_NAS_EXALLC	Other and unspecified types of non-Hodgkin lymphoma	genus Sutterellagenus Sutterella|| id:ebi-a-GCST90017072	MR Egger	18.0496	10	0.0541328
ebi-a-GCST90017072	finngen_R9_CD2_NONHODGKIN_NAS_EXALLC	Other and unspecified types of non-Hodgkin lymphoma	genus Sutterellagenus Sutterella|| id:ebi-a-GCST90017072	Inverse variance weighted	18.05	11	0.080428
ebi-a-GCST90017073	finngen_R9_CD2_NONHODGKIN_NAS_EXALLC	Other and unspecified types of non-Hodgkin lymphoma	genus Terrisporobactergenus Terrisporobacter|| id:ebi-a-GCST90017073	MR Egger	0.75441	3	0.860338
ebi-a-GCST90017073	finngen_R9_CD2_NONHODGKIN_NAS_EXALLC	Other and unspecified types of non-Hodgkin lymphoma	genus Terrisporobactergenus Terrisporobacter|| id:ebi-a-GCST90017073	Inverse variance weighted	0.974888	4	0.91358
ebi-a-GCST90017074	finngen_R9_CD2_NONHODGKIN_NAS_EXALLC	Other and unspecified types of non-Hodgkin lymphoma	genus Turicibactergenus Turicibacter|| id:ebi-a-GCST90017074	MR Egger	10.2072	7	0.177132
ebi-a-GCST90017074	finngen_R9_CD2_NONHODGKIN_NAS_EXALLC	Other and unspecified types of non-Hodgkin lymphoma	genus Turicibactergenus Turicibacter|| id:ebi-a-GCST90017074	Inverse variance weighted	10.7477	8	0.216411
ebi-a-GCST90017075	finngen_R9_CD2_NONHODGKIN_NAS_EXALLC	Other and unspecified types of non-Hodgkin lymphoma	genus Tyzzerella3genus Tyzzerella3|| id:ebi-a-GCST90017075	MR Egger	8.79223	10	0.551928
ebi-a-GCST90017075	finngen_R9_CD2_NONHODGKIN_NAS_EXALLC	Other and unspecified types of non-Hodgkin lymphoma	genus Tyzzerella3genus Tyzzerella3|| id:ebi-a-GCST90017075	Inverse variance weighted	8.79242	11	0.641046
ebi-a-GCST90017088	finngen_R9_CD2_NONHODGKIN_NAS_EXALLC	Other and unspecified types of non-Hodgkin lymphoma	genus Veillonellagenus Veillonella|| id:ebi-a-GCST90017088	MR Egger	2.80113	3	0.423313
ebi-a-GCST90017088	finngen_R9_CD2_NONHODGKIN_NAS_EXALLC	Other and unspecified types of non-Hodgkin lymphoma	genus Veillonellagenus Veillonella|| id:ebi-a-GCST90017088	Inverse variance weighted	7.30036	4	0.120841
ebi-a-GCST90017089	finngen_R9_CD2_NONHODGKIN_NAS_EXALLC	Other and unspecified types of non-Hodgkin lymphoma	genus Victivallisgenus Victivallis|| id:ebi-a-GCST90017089	MR Egger	7.84925	8	0.448333
ebi-a-GCST90017089	finngen_R9_CD2_NONHODGKIN_NAS_EXALLC	Other and unspecified types of non-Hodgkin lymphoma	genus Victivallisgenus Victivallis|| id:ebi-a-GCST90017089	Inverse variance weighted	8.86387	9	0.449934
ebi-a-GCST90016994	finngen_R9_CD3_NONHODGKIN_NAS_EXALLC	Other and unspecified types of non-Hodgkin lymphoma	genus ErysipelotrichaceaeUCG003genus ErysipelotrichaceaeUCG003|| id:ebi-a-GCST90016994	MR Egger	11.6276	14	0.636184
ebi-a-GCST90016994	finngen_R9_CD4_NONHODGKIN_NAS_EXALLC	Other and unspecified types of non-Hodgkin lymphoma	genus ErysipelotrichaceaeUCG003genus ErysipelotrichaceaeUCG003|| id:ebi-a-GCST90016994	Inverse variance weighted	13.4964	15	0.564014
ebi-a-GCST90016930	finngen_R9_CD5_NONHODGKIN_NAS_EXALLC	Other and unspecified types of non-Hodgkin lymphoma	family Christensenellaceaefamily Christensenellaceae|| id:ebi-a-GCST90016930	MR Egger	11.9026	9	0.218858
ebi-a-GCST90016930	finngen_R9_CD6_NONHODGKIN_NAS_EXALLC	Other and unspecified types of non-Hodgkin lymphoma	family Christensenellaceaefamily Christensenellaceae|| id:ebi-a-GCST90016930	Inverse variance weighted	13.0265	10	0.222195
ebi-a-GCST90016972	finngen_R9_CD7_NONHODGKIN_NAS_EXALLC	Other and unspecified types of non-Hodgkin lymphoma	genus Blautiagenus Blautia || id:ebi-a-GCST90016972	MR Egger	6.25441	10	0.793455
ebi-a-GCST90016972	finngen_R9_CD8_NONHODGKIN_NAS_EXALLC	Other and unspecified types of non-Hodgkin lymphoma	genus Blautiagenus Blautia || id:ebi-a-GCST90016972	Inverse variance weighted	7.97499	11	0.715542
ebi-a-GCST90017029	finngen_R9_CD9_NONHODGKIN_NAS_EXALLC	Other and unspecified types of non-Hodgkin lymphoma	genus Lachnospiragenus Lachnospira || id: ebi-a-GCST90017029	MR Egger	4.92716	4	0.294854
ebi-a-GCST90017029	finngen_R9_CD10_NONHODGKIN_NAS_EXALLC	Other and unspecified types of non-Hodgkin lymphoma	genus Lachnospiragenus Lachnospira || id: ebi-a-GCST90017029	Inverse variance weighted	6.6336	5	0.249347
ebi-a-GCST90017110	finngen_R9_CD2_HODGKIN_LYMPHOMA_EXALLC	Hodgkin lymphoma	phylum Actinobacteriaphylum Actinobacteria|| id:ebi-a-GCST90017110	MR Egger	15.2127	12	0.230009
ebi-a-GCST90017110	finngen_R9_CD2_HODGKIN_LYMPHOMA_EXALLC	Hodgkin lymphoma	phylum Actinobacteriaphylum Actinobacteria|| id:ebi-a-GCST90017110	Inverse variance weighted	15.5423	13	0.274731
ebi-a-GCST90017111	finngen_R9_CD2_HODGKIN_LYMPHOMA_EXALLC	Hodgkin lymphoma	phylum Bacteroidetesphylum Bacteroidetes|| id:ebi-a-GCST90017111	MR Egger	5.73095	8	0.677341
ebi-a-GCST90017111	finngen_R9_CD2_HODGKIN_LYMPHOMA_EXALLC	Hodgkin lymphoma	phylum Bacteroidetesphylum Bacteroidetes|| id:ebi-a-GCST90017111	Inverse variance weighted	6.15829	9	0.723977
ebi-a-GCST90017112	finngen_R9_CD2_HODGKIN_LYMPHOMA_EXALLC	Hodgkin lymphoma	phylum Cyanobacteriaphylum Cyanobacteria|| id:ebi-a-GCST90017112	MR Egger	7.68275	6	0.26228
ebi-a-GCST90017112	finngen_R9_CD2_HODGKIN_LYMPHOMA_EXALLC	Hodgkin lymphoma	phylum Cyanobacteriaphylum Cyanobacteria|| id:ebi-a-GCST90017112	Inverse variance weighted	8.22464	7	0.313203
ebi-a-GCST90017113	finngen_R9_CD2_HODGKIN_LYMPHOMA_EXALLC	Hodgkin lymphoma	phylum Euryarchaeotaphylum Euryarchaeota|| id:ebi-a-GCST90017113	MR Egger	8.226	9	0.511541
ebi-a-GCST90017113	finngen_R9_CD2_HODGKIN_LYMPHOMA_EXALLC	Hodgkin lymphoma	phylum Euryarchaeotaphylum Euryarchaeota|| id:ebi-a-GCST90017113	Inverse variance weighted	9.08478	10	0.524077
ebi-a-GCST90017114	finngen_R9_CD2_HODGKIN_LYMPHOMA_EXALLC	Hodgkin lymphoma	phylum Firmicutesphylum Firmicutes|| id:ebi-a-GCST90017114	MR Egger	5.77834	13	0.953849
ebi-a-GCST90017114	finngen_R9_CD2_HODGKIN_LYMPHOMA_EXALLC	Hodgkin lymphoma	phylum Firmicutesphylum Firmicutes|| id:ebi-a-GCST90017114	Inverse variance weighted	6.37498	14	0.956137
ebi-a-GCST90017115	finngen_R9_CD2_HODGKIN_LYMPHOMA_EXALLC	Hodgkin lymphoma	phylum Lentisphaeraephylum Lentisphaerae|| id:ebi-a-GCST90017115	MR Egger	5.96813	7	0.543476
ebi-a-GCST90017115	finngen_R9_CD2_HODGKIN_LYMPHOMA_EXALLC	Hodgkin lymphoma	phylum Lentisphaeraephylum Lentisphaerae|| id:ebi-a-GCST90017115	Inverse variance weighted	6.02356	8	0.644592
ebi-a-GCST90017116	finngen_R9_CD2_HODGKIN_LYMPHOMA_EXALLC	Hodgkin lymphoma	phylum Proteobacteriaphylum Proteobacteria|| id:ebi-a-GCST90017116	MR Egger	17.3888	10	0.0661906
ebi-a-GCST90017116	finngen_R9_CD2_HODGKIN_LYMPHOMA_EXALLC	Hodgkin lymphoma	phylum Proteobacteriaphylum Proteobacteria|| id:ebi-a-GCST90017116	Inverse variance weighted	17.7285	11	0.0880978
ebi-a-GCST90017117	finngen_R9_CD2_HODGKIN_LYMPHOMA_EXALLC	Hodgkin lymphoma	phylum Tenericutesphylum Tenericutes|| id:ebi-a-GCST90017117	MR Egger	10.9127	10	0.364363
ebi-a-GCST90017117	finngen_R9_CD2_HODGKIN_LYMPHOMA_EXALLC	Hodgkin lymphoma	phylum Tenericutesphylum Tenericutes|| id:ebi-a-GCST90017117	Inverse variance weighted	12.5308	11	0.325091
ebi-a-GCST90017118	finngen_R9_CD2_HODGKIN_LYMPHOMA_EXALLC	Hodgkin lymphoma	phylum Verrucomicrobiaphylum Verrucomicrobia|| id:ebi-a-GCST90017118	MR Egger	7.83623	10	0.64483
ebi-a-GCST90017118	finngen_R9_CD2_HODGKIN_LYMPHOMA_EXALLC	Hodgkin lymphoma	phylum Verrucomicrobiaphylum Verrucomicrobia|| id:ebi-a-GCST90017118	Inverse variance weighted	8.07607	11	0.706474
ebi-a-GCST90016908	finngen_R9_CD2_HODGKIN_LYMPHOMA_EXALLC	Hodgkin lymphoma	class Actinobacteria|| id:ebi-a-GCST90016908	MR Egger	10.7148	12	0.553505
ebi-a-GCST90016908	finngen_R9_CD2_HODGKIN_LYMPHOMA_EXALLC	Hodgkin lymphoma	class Actinobacteria|| id:ebi-a-GCST90016908	Inverse variance weighted	12.6812	13	0.472724
ebi-a-GCST90016909	finngen_R9_CD2_HODGKIN_LYMPHOMA_EXALLC	Hodgkin lymphoma	class Alphaproteobacteria|| id:ebi-a-GCST90016909	MR Egger	9.94098	4	0.0414336
ebi-a-GCST90016909	finngen_R9_CD2_HODGKIN_LYMPHOMA_EXALLC	Hodgkin lymphoma	class Alphaproteobacteria|| id:ebi-a-GCST90016909	Inverse variance weighted	11.3474	5	0.0449105
ebi-a-GCST90016910	finngen_R9_CD2_HODGKIN_LYMPHOMA_EXALLC	Hodgkin lymphoma	class Bacilli|| id:ebi-a-GCST90016910	MR Egger	16.5583	16	0.414719
ebi-a-GCST90016910	finngen_R9_CD2_HODGKIN_LYMPHOMA_EXALLC	Hodgkin lymphoma	class Bacilli|| id:ebi-a-GCST90016910	Inverse variance weighted	16.6154	17	0.4807
ebi-a-GCST90016911	finngen_R9_CD2_HODGKIN_LYMPHOMA_EXALLC	Hodgkin lymphoma	class Bacteroidia|| id:ebi-a-GCST90016911	MR Egger	11.6024	11	0.394256
ebi-a-GCST90016911	finngen_R9_CD2_HODGKIN_LYMPHOMA_EXALLC	Hodgkin lymphoma	class Bacteroidia|| id:ebi-a-GCST90016911	Inverse variance weighted	14.1528	12	0.291056
ebi-a-GCST90016912	finngen_R9_CD2_HODGKIN_LYMPHOMA_EXALLC	Hodgkin lymphoma	class Betaproteobacteria|| id:ebi-a-GCST90016912	MR Egger	2.56289	8	0.958734
ebi-a-GCST90016912	finngen_R9_CD2_HODGKIN_LYMPHOMA_EXALLC	Hodgkin lymphoma	class Betaproteobacteria|| id:ebi-a-GCST90016912	Inverse variance weighted	2.79095	9	0.97201
ebi-a-GCST90016913	finngen_R9_CD2_HODGKIN_LYMPHOMA_EXALLC	Hodgkin lymphoma	class Clostridia|| id:ebi-a-GCST90016913	MR Egger	7.71378	9	0.563228
ebi-a-GCST90016913	finngen_R9_CD2_HODGKIN_LYMPHOMA_EXALLC	Hodgkin lymphoma	class Clostridia|| id:ebi-a-GCST90016913	Inverse variance weighted	7.74815	10	0.653422
ebi-a-GCST90016914	finngen_R9_CD2_HODGKIN_LYMPHOMA_EXALLC	Hodgkin lymphoma	class Coriobacteriia|| id:ebi-a-GCST90016914	MR Egger	21.0898	12	0.0490805
ebi-a-GCST90016914	finngen_R9_CD2_HODGKIN_LYMPHOMA_EXALLC	Hodgkin lymphoma	class Coriobacteriia|| id:ebi-a-GCST90016914	Inverse variance weighted	21.094	13	0.0710891
ebi-a-GCST90016915	finngen_R9_CD2_HODGKIN_LYMPHOMA_EXALLC	Hodgkin lymphoma	class Deltaproteobacteria|| id:ebi-a-GCST90016915	MR Egger	4.76349	10	0.906407
ebi-a-GCST90016915	finngen_R9_CD2_HODGKIN_LYMPHOMA_EXALLC	Hodgkin lymphoma	class Deltaproteobacteria|| id:ebi-a-GCST90016915	Inverse variance weighted	4.77705	11	0.941481
ebi-a-GCST90016916	finngen_R9_CD2_HODGKIN_LYMPHOMA_EXALLC	Hodgkin lymphoma	class Erysipelotrichia|| id:ebi-a-GCST90016916	MR Egger	8.15142	11	0.699679
ebi-a-GCST90016916	finngen_R9_CD2_HODGKIN_LYMPHOMA_EXALLC	Hodgkin lymphoma	class Erysipelotrichia|| id:ebi-a-GCST90016916	Inverse variance weighted	10.0402	12	0.612435
ebi-a-GCST90016917	finngen_R9_CD2_HODGKIN_LYMPHOMA_EXALLC	Hodgkin lymphoma	class Gammaproteobacteria|| id:ebi-a-GCST90016917	MR Egger	4.23399	4	0.375264
ebi-a-GCST90016917	finngen_R9_CD2_HODGKIN_LYMPHOMA_EXALLC	Hodgkin lymphoma	class Gammaproteobacteria|| id:ebi-a-GCST90016917	Inverse variance weighted	5.47845	5	0.360314
ebi-a-GCST90016918	finngen_R9_CD2_HODGKIN_LYMPHOMA_EXALLC	Hodgkin lymphoma	class Lentisphaeria|| id:ebi-a-GCST90016918	MR Egger	5.8979	6	0.434724
ebi-a-GCST90016918	finngen_R9_CD2_HODGKIN_LYMPHOMA_EXALLC	Hodgkin lymphoma	class Lentisphaeria|| id:ebi-a-GCST90016918	Inverse variance weighted	5.96723	7	0.543581
ebi-a-GCST90016919	finngen_R9_CD2_HODGKIN_LYMPHOMA_EXALLC	Hodgkin lymphoma	class Melainabacteria|| id:ebi-a-GCST90016919	MR Egger	11.3423	8	0.183047
ebi-a-GCST90016919	finngen_R9_CD2_HODGKIN_LYMPHOMA_EXALLC	Hodgkin lymphoma	class Melainabacteria|| id:ebi-a-GCST90016919	Inverse variance weighted	15.7768	9	0.0716905
ebi-a-GCST90016920	finngen_R9_CD2_HODGKIN_LYMPHOMA_EXALLC	Hodgkin lymphoma	class Methanobacteria|| id:ebi-a-GCST90016920	MR Egger	3.85882	7	0.795887
ebi-a-GCST90016920	finngen_R9_CD2_HODGKIN_LYMPHOMA_EXALLC	Hodgkin lymphoma	class Methanobacteria|| id:ebi-a-GCST90016920	Inverse variance weighted	6.55552	8	0.585256
ebi-a-GCST90016921	finngen_R9_CD2_HODGKIN_LYMPHOMA_EXALLC	Hodgkin lymphoma	class Mollicutes|| id:ebi-a-GCST90016921	MR Egger	10.9127	10	0.364363
ebi-a-GCST90016921	finngen_R9_CD2_HODGKIN_LYMPHOMA_EXALLC	Hodgkin lymphoma	class Mollicutes|| id:ebi-a-GCST90016921	Inverse variance weighted	12.5308	11	0.325091
ebi-a-GCST90016922	finngen_R9_CD2_HODGKIN_LYMPHOMA_EXALLC	Hodgkin lymphoma	class Negativicutes|| id:ebi-a-GCST90016922	MR Egger	3.96786	10	0.948785
ebi-a-GCST90016922	finngen_R9_CD2_HODGKIN_LYMPHOMA_EXALLC	Hodgkin lymphoma	class Negativicutes|| id:ebi-a-GCST90016922	Inverse variance weighted	5.07732	11	0.927364
ebi-a-GCST90016923	finngen_R9_CD2_HODGKIN_LYMPHOMA_EXALLC	Hodgkin lymphoma	class Verrucomicrobiae|| id:ebi-a-GCST90016923	MR Egger	1.48848	9	0.997231
ebi-a-GCST90016923	finngen_R9_CD2_HODGKIN_LYMPHOMA_EXALLC	Hodgkin lymphoma	class Verrucomicrobiae|| id:ebi-a-GCST90016923	Inverse variance weighted	1.5805	10	0.998662
ebi-a-GCST90017090	finngen_R9_CD2_HODGKIN_LYMPHOMA_EXALLC	Hodgkin lymphoma	order Actinomycetales|| id:ebi-a-GCST90017090	MR Egger	3.40166	2	0.182532
ebi-a-GCST90017090	finngen_R9_CD2_HODGKIN_LYMPHOMA_EXALLC	Hodgkin lymphoma	order Actinomycetales|| id:ebi-a-GCST90017090	Inverse variance weighted	4.16309	3	0.244384
ebi-a-GCST90017091	finngen_R9_CD2_HODGKIN_LYMPHOMA_EXALLC	Hodgkin lymphoma	order Bacillales|| id:ebi-a-GCST90017091	MR Egger	6.36812	6	0.38324
ebi-a-GCST90017091	finngen_R9_CD2_HODGKIN_LYMPHOMA_EXALLC	Hodgkin lymphoma	order Bacillales|| id:ebi-a-GCST90017091	Inverse variance weighted	6.60343	7	0.471304
ebi-a-GCST90017092	finngen_R9_CD2_HODGKIN_LYMPHOMA_EXALLC	Hodgkin lymphoma	order Bacteroidales|| id:ebi-a-GCST90017092	MR Egger	11.6024	11	0.394256
ebi-a-GCST90017092	finngen_R9_CD2_HODGKIN_LYMPHOMA_EXALLC	Hodgkin lymphoma	order Bacteroidales|| id:ebi-a-GCST90017092	Inverse variance weighted	14.1528	12	0.291056
ebi-a-GCST90017093	finngen_R9_CD2_HODGKIN_LYMPHOMA_EXALLC	Hodgkin lymphoma	order Bifidobacteriales|| id:ebi-a-GCST90017093	MR Egger	11.0916	9	0.269482
ebi-a-GCST90017093	finngen_R9_CD2_HODGKIN_LYMPHOMA_EXALLC	Hodgkin lymphoma	order Bifidobacteriales|| id:ebi-a-GCST90017093	Inverse variance weighted	12.3569	10	0.26188
ebi-a-GCST90017094	finngen_R9_CD2_HODGKIN_LYMPHOMA_EXALLC	Hodgkin lymphoma	order Burkholderiales|| id:ebi-a-GCST90017094	MR Egger	2.83202	8	0.944452
ebi-a-GCST90017094	finngen_R9_CD2_HODGKIN_LYMPHOMA_EXALLC	Hodgkin lymphoma	order Burkholderiales|| id:ebi-a-GCST90017094	Inverse variance weighted	3.02636	9	0.963241
ebi-a-GCST90017095	finngen_R9_CD2_HODGKIN_LYMPHOMA_EXALLC	Hodgkin lymphoma	order Clostridiales|| id:ebi-a-GCST90017095	MR Egger	11.0046	10	0.357156
ebi-a-GCST90017095	finngen_R9_CD2_HODGKIN_LYMPHOMA_EXALLC	Hodgkin lymphoma	order Clostridiales|| id:ebi-a-GCST90017095	Inverse variance weighted	11.28	11	0.420109
ebi-a-GCST90017096	finngen_R9_CD2_HODGKIN_LYMPHOMA_EXALLC	Hodgkin lymphoma	order Coriobacteriales|| id:ebi-a-GCST90017096	MR Egger	21.0898	12	0.0490805
ebi-a-GCST90017096	finngen_R9_CD2_HODGKIN_LYMPHOMA_EXALLC	Hodgkin lymphoma	order Coriobacteriales|| id:ebi-a-GCST90017096	Inverse variance weighted	21.094	13	0.0710891
ebi-a-GCST90017097	finngen_R9_CD2_HODGKIN_LYMPHOMA_EXALLC	Hodgkin lymphoma	order Desulfovibrionales|| id:ebi-a-GCST90017097	MR Egger	3.3853	9	0.947044
ebi-a-GCST90017097	finngen_R9_CD2_HODGKIN_LYMPHOMA_EXALLC	Hodgkin lymphoma	order Desulfovibrionales|| id:ebi-a-GCST90017097	Inverse variance weighted	3.78829	10	0.956392
ebi-a-GCST90017098	finngen_R9_CD2_HODGKIN_LYMPHOMA_EXALLC	Hodgkin lymphoma	order Enterobacteriales|| id:ebi-a-GCST90017098	MR Egger	5.77395	5	0.32884
ebi-a-GCST90017098	finngen_R9_CD2_HODGKIN_LYMPHOMA_EXALLC	Hodgkin lymphoma	order Enterobacteriales|| id:ebi-a-GCST90017098	Inverse variance weighted	7.21074	6	0.301797
ebi-a-GCST90017099	finngen_R9_CD2_HODGKIN_LYMPHOMA_EXALLC	Hodgkin lymphoma	order Erysipelotrichales|| id:ebi-a-GCST90017099	MR Egger	8.15142	11	0.699679
ebi-a-GCST90017099	finngen_R9_CD2_HODGKIN_LYMPHOMA_EXALLC	Hodgkin lymphoma	order Erysipelotrichales|| id:ebi-a-GCST90017099	Inverse variance weighted	10.0402	12	0.612435
ebi-a-GCST90017100	finngen_R9_CD2_HODGKIN_LYMPHOMA_EXALLC	Hodgkin lymphoma	order Gastranaerophilales|| id:ebi-a-GCST90017100	MR Egger	11.3093	7	0.125685
ebi-a-GCST90017100	finngen_R9_CD2_HODGKIN_LYMPHOMA_EXALLC	Hodgkin lymphoma	order Gastranaerophilales|| id:ebi-a-GCST90017100	Inverse variance weighted	13.1824	8	0.105727
ebi-a-GCST90017101	finngen_R9_CD2_HODGKIN_LYMPHOMA_EXALLC	Hodgkin lymphoma	order Lactobacillales|| id:ebi-a-GCST90017101	MR Egger	14.2677	13	0.355264
ebi-a-GCST90017101	finngen_R9_CD2_HODGKIN_LYMPHOMA_EXALLC	Hodgkin lymphoma	order Lactobacillales|| id:ebi-a-GCST90017101	Inverse variance weighted	14.4562	14	0.416303
ebi-a-GCST90017102	finngen_R9_CD2_HODGKIN_LYMPHOMA_EXALLC	Hodgkin lymphoma	order Methanobacteriales|| id:ebi-a-GCST90017102	MR Egger	3.85882	7	0.795887
ebi-a-GCST90017102	finngen_R9_CD2_HODGKIN_LYMPHOMA_EXALLC	Hodgkin lymphoma	order Methanobacteriales|| id:ebi-a-GCST90017102	Inverse variance weighted	6.55552	8	0.585256
ebi-a-GCST90017103	finngen_R9_CD2_HODGKIN_LYMPHOMA_EXALLC	Hodgkin lymphoma	order Mollicutes RF9|| id:ebi-a-GCST90017103	MR Egger	4.06687	10	0.94428
ebi-a-GCST90017103	finngen_R9_CD2_HODGKIN_LYMPHOMA_EXALLC	Hodgkin lymphoma	order Mollicutes RF9|| id:ebi-a-GCST90017103	Inverse variance weighted	6.98172	11	0.800562
ebi-a-GCST90017104	finngen_R9_CD2_HODGKIN_LYMPHOMA_EXALLC	Hodgkin lymphoma	order NB1n|| id:ebi-a-GCST90017104	MR Egger	6.70625	10	0.752855
ebi-a-GCST90017104	finngen_R9_CD2_HODGKIN_LYMPHOMA_EXALLC	Hodgkin lymphoma	order NB1n|| id:ebi-a-GCST90017104	Inverse variance weighted	17.1815	11	0.102619
ebi-a-GCST90017105	finngen_R9_CD2_HODGKIN_LYMPHOMA_EXALLC	Hodgkin lymphoma	order Pasteurellales|| id:ebi-a-GCST90017105	MR Egger	13.671	11	0.251737
ebi-a-GCST90017105	finngen_R9_CD2_HODGKIN_LYMPHOMA_EXALLC	Hodgkin lymphoma	order Pasteurellales|| id:ebi-a-GCST90017105	Inverse variance weighted	15.1935	12	0.231026
ebi-a-GCST90017106	finngen_R9_CD2_HODGKIN_LYMPHOMA_EXALLC	Hodgkin lymphoma	order Rhodospirillales|| id:ebi-a-GCST90017106	MR Egger	22.6916	11	0.0195304
ebi-a-GCST90017106	finngen_R9_CD2_HODGKIN_LYMPHOMA_EXALLC	Hodgkin lymphoma	order Rhodospirillales|| id:ebi-a-GCST90017106	Inverse variance weighted	23.0216	12	0.0275432
ebi-a-GCST90017107	finngen_R9_CD2_HODGKIN_LYMPHOMA_EXALLC	Hodgkin lymphoma	order Selenomonadales|| id:ebi-a-GCST90017107	MR Egger	3.96786	10	0.948785
ebi-a-GCST90017107	finngen_R9_CD2_HODGKIN_LYMPHOMA_EXALLC	Hodgkin lymphoma	order Selenomonadales|| id:ebi-a-GCST90017107	Inverse variance weighted	5.07732	11	0.927364
ebi-a-GCST90017108	finngen_R9_CD2_HODGKIN_LYMPHOMA_EXALLC	Hodgkin lymphoma	order Verrucomicrobiales|| id:ebi-a-GCST90017108	MR Egger	1.48848	9	0.997231
ebi-a-GCST90017108	finngen_R9_CD2_HODGKIN_LYMPHOMA_EXALLC	Hodgkin lymphoma	order Verrucomicrobiales|| id:ebi-a-GCST90017108	Inverse variance weighted	1.5805	10	0.998662
ebi-a-GCST90017109	finngen_R9_CD2_HODGKIN_LYMPHOMA_EXALLC	Hodgkin lymphoma	order Victivallales|| id:ebi-a-GCST90017109	MR Egger	5.8979	6	0.434724
ebi-a-GCST90017109	finngen_R9_CD2_HODGKIN_LYMPHOMA_EXALLC	Hodgkin lymphoma	order Victivallales|| id:ebi-a-GCST90017109	Inverse variance weighted	5.96723	7	0.543581
ebi-a-GCST90016924	finngen_R9_CD2_HODGKIN_LYMPHOMA_EXALLC	Hodgkin lymphoma	family Acidaminococcaceae|| id:ebi-a-GCST90016924	MR Egger	3.04176	5	0.693547
ebi-a-GCST90016924	finngen_R9_CD2_HODGKIN_LYMPHOMA_EXALLC	Hodgkin lymphoma	family Acidaminococcaceae|| id:ebi-a-GCST90016924	Inverse variance weighted	5.2617	6	0.510713
ebi-a-GCST90016925	finngen_R9_CD2_HODGKIN_LYMPHOMA_EXALLC	Hodgkin lymphoma	family Actinomycetaceae|| id:ebi-a-GCST90016925	MR Egger	3.39839	2	0.182831
ebi-a-GCST90016925	finngen_R9_CD2_HODGKIN_LYMPHOMA_EXALLC	Hodgkin lymphoma	family Actinomycetaceae|| id:ebi-a-GCST90016925	Inverse variance weighted	4.16362	3	0.244329
ebi-a-GCST90016926	finngen_R9_CD2_HODGKIN_LYMPHOMA_EXALLC	Hodgkin lymphoma	family Alcaligenaceae|| id:ebi-a-GCST90016926	MR Egger	2.25221	9	0.986823
ebi-a-GCST90016926	finngen_R9_CD2_HODGKIN_LYMPHOMA_EXALLC	Hodgkin lymphoma	family Alcaligenaceae|| id:ebi-a-GCST90016926	Inverse variance weighted	2.36009	10	0.992761
ebi-a-GCST90016927	finngen_R9_CD2_HODGKIN_LYMPHOMA_EXALLC	Hodgkin lymphoma	family Bacteroidaceae|| id:ebi-a-GCST90016927	MR Egger	7.6242	6	0.266948
ebi-a-GCST90016927	finngen_R9_CD2_HODGKIN_LYMPHOMA_EXALLC	Hodgkin lymphoma	family Bacteroidaceae|| id:ebi-a-GCST90016927	Inverse variance weighted	9.6409	7	0.209853
ebi-a-GCST90016928	finngen_R9_CD2_HODGKIN_LYMPHOMA_EXALLC	Hodgkin lymphoma	family Bacteroidales S24 7group|| id:ebi-a-GCST90016928	MR Egger	7.00555	6	0.320334
ebi-a-GCST90016928	finngen_R9_CD2_HODGKIN_LYMPHOMA_EXALLC	Hodgkin lymphoma	family Bacteroidales S24 7group|| id:ebi-a-GCST90016928	Inverse variance weighted	7.21371	7	0.406973
ebi-a-GCST90016929	finngen_R9_CD2_HODGKIN_LYMPHOMA_EXALLC	Hodgkin lymphoma	family Bifidobacteriaceae|| id:ebi-a-GCST90016929	MR Egger	11.0916	9	0.269482
ebi-a-GCST90016929	finngen_R9_CD2_HODGKIN_LYMPHOMA_EXALLC	Hodgkin lymphoma	family Bifidobacteriaceae|| id:ebi-a-GCST90016929	Inverse variance weighted	12.3569	10	0.26188
ebi-a-GCST90016931	finngen_R9_CD2_HODGKIN_LYMPHOMA_EXALLC	Hodgkin lymphoma	family Clostridiaceae1|| id:ebi-a-GCST90016931	MR Egger	14.8327	8	0.062481
ebi-a-GCST90016931	finngen_R9_CD2_HODGKIN_LYMPHOMA_EXALLC	Hodgkin lymphoma	family Clostridiaceae1|| id:ebi-a-GCST90016931	Inverse variance weighted	21.1791	9	0.0118784
ebi-a-GCST90016932	finngen_R9_CD2_HODGKIN_LYMPHOMA_EXALLC	Hodgkin lymphoma	family Clostridiales vadin BB60 group|| id:ebi-a-GCST90016932	MR Egger	8.13339	13	0.834803
ebi-a-GCST90016932	finngen_R9_CD2_HODGKIN_LYMPHOMA_EXALLC	Hodgkin lymphoma	family Clostridiales vadin BB60 group|| id:ebi-a-GCST90016932	Inverse variance weighted	8.28138	14	0.874158
ebi-a-GCST90016933	finngen_R9_CD2_HODGKIN_LYMPHOMA_EXALLC	Hodgkin lymphoma	family Coriobacteriaceae|| id:ebi-a-GCST90016933	MR Egger	21.0898	12	0.0490805
ebi-a-GCST90016933	finngen_R9_CD2_HODGKIN_LYMPHOMA_EXALLC	Hodgkin lymphoma	family Coriobacteriaceae|| id:ebi-a-GCST90016933	Inverse variance weighted	21.094	13	0.0710891
ebi-a-GCST90016934	finngen_R9_CD2_HODGKIN_LYMPHOMA_EXALLC	Hodgkin lymphoma	family Defluviitaleaceae|| id:ebi-a-GCST90016934	MR Egger	15.0923	9	0.0884328
ebi-a-GCST90016934	finngen_R9_CD2_HODGKIN_LYMPHOMA_EXALLC	Hodgkin lymphoma	family Defluviitaleaceae|| id:ebi-a-GCST90016934	Inverse variance weighted	15.2695	10	0.12254
ebi-a-GCST90016935	finngen_R9_CD2_HODGKIN_LYMPHOMA_EXALLC	Hodgkin lymphoma	family Desulfovibrionaceae|| id:ebi-a-GCST90016935	MR Egger	1.38509	7	0.986024
ebi-a-GCST90016935	finngen_R9_CD2_HODGKIN_LYMPHOMA_EXALLC	Hodgkin lymphoma	family Desulfovibrionaceae|| id:ebi-a-GCST90016935	Inverse variance weighted	1.38742	8	0.994423
ebi-a-GCST90016936	finngen_R9_CD2_HODGKIN_LYMPHOMA_EXALLC	Hodgkin lymphoma	family Enterobacteriaceae|| id:ebi-a-GCST90016936	MR Egger	5.77395	5	0.32884
ebi-a-GCST90016936	finngen_R9_CD2_HODGKIN_LYMPHOMA_EXALLC	Hodgkin lymphoma	family Enterobacteriaceae|| id:ebi-a-GCST90016936	Inverse variance weighted	7.21074	6	0.301797
ebi-a-GCST90016937	finngen_R9_CD2_HODGKIN_LYMPHOMA_EXALLC	Hodgkin lymphoma	family Erysipelotrichaceae|| id:ebi-a-GCST90016937	MR Egger	8.15142	11	0.699679
ebi-a-GCST90016937	finngen_R9_CD2_HODGKIN_LYMPHOMA_EXALLC	Hodgkin lymphoma	family Erysipelotrichaceae|| id:ebi-a-GCST90016937	Inverse variance weighted	10.0402	12	0.612435
ebi-a-GCST90016938	finngen_R9_CD2_HODGKIN_LYMPHOMA_EXALLC	Hodgkin lymphoma	family Family XI|| id:ebi-a-GCST90016938	MR Egger	5.58719	6	0.470982
ebi-a-GCST90016938	finngen_R9_CD2_HODGKIN_LYMPHOMA_EXALLC	Hodgkin lymphoma	family Family XI|| id:ebi-a-GCST90016938	Inverse variance weighted	5.70341	7	0.574776
ebi-a-GCST90016939	finngen_R9_CD2_HODGKIN_LYMPHOMA_EXALLC	Hodgkin lymphoma	family Family XIII|| id:ebi-a-GCST90016939	MR Egger	8.44635	5	0.133292
ebi-a-GCST90016939	finngen_R9_CD2_HODGKIN_LYMPHOMA_EXALLC	Hodgkin lymphoma	family Family XIII|| id:ebi-a-GCST90016939	Inverse variance weighted	11.5581	6	0.0725846
ebi-a-GCST90016940	finngen_R9_CD2_HODGKIN_LYMPHOMA_EXALLC	Hodgkin lymphoma	family Lachnospiraceae|| id:ebi-a-GCST90016940	MR Egger	16.2211	14	0.30006
ebi-a-GCST90016940	finngen_R9_CD2_HODGKIN_LYMPHOMA_EXALLC	Hodgkin lymphoma	family Lachnospiraceae|| id:ebi-a-GCST90016940	Inverse variance weighted	17.985	15	0.263454
ebi-a-GCST90016941	finngen_R9_CD2_HODGKIN_LYMPHOMA_EXALLC	Hodgkin lymphoma	family Lactobacillaceae|| id:ebi-a-GCST90016941	MR Egger	2.48593	6	0.870039
ebi-a-GCST90016941	finngen_R9_CD2_HODGKIN_LYMPHOMA_EXALLC	Hodgkin lymphoma	family Lactobacillaceae|| id:ebi-a-GCST90016941	Inverse variance weighted	2.48717	7	0.92806
ebi-a-GCST90016942	finngen_R9_CD2_HODGKIN_LYMPHOMA_EXALLC	Hodgkin lymphoma	family Methanobacteriaceae|| id:ebi-a-GCST90016942	MR Egger	3.85882	7	0.795887
ebi-a-GCST90016942	finngen_R9_CD2_HODGKIN_LYMPHOMA_EXALLC	Hodgkin lymphoma	family Methanobacteriaceae|| id:ebi-a-GCST90016942	Inverse variance weighted	6.55552	8	0.585256
ebi-a-GCST90016943	finngen_R9_CD2_HODGKIN_LYMPHOMA_EXALLC	Hodgkin lymphoma	family Oxalobacteraceae|| id:ebi-a-GCST90016943	MR Egger	12.3371	12	0.419003
ebi-a-GCST90016943	finngen_R9_CD2_HODGKIN_LYMPHOMA_EXALLC	Hodgkin lymphoma	family Oxalobacteraceae|| id:ebi-a-GCST90016943	Inverse variance weighted	14.0182	13	0.372563
ebi-a-GCST90016944	finngen_R9_CD2_HODGKIN_LYMPHOMA_EXALLC	Hodgkin lymphoma	family Pasteurellaceae|| id:ebi-a-GCST90016944	MR Egger	13.671	11	0.251737
ebi-a-GCST90016944	finngen_R9_CD2_HODGKIN_LYMPHOMA_EXALLC	Hodgkin lymphoma	family Pasteurellaceae|| id:ebi-a-GCST90016944	Inverse variance weighted	15.1935	12	0.231026
ebi-a-GCST90016945	finngen_R9_CD2_HODGKIN_LYMPHOMA_EXALLC	Hodgkin lymphoma	family Peptococcaceae|| id:ebi-a-GCST90016945	MR Egger	5.34317	7	0.618161
ebi-a-GCST90016945	finngen_R9_CD2_HODGKIN_LYMPHOMA_EXALLC	Hodgkin lymphoma	family Peptococcaceae|| id:ebi-a-GCST90016945	Inverse variance weighted	8.85752	8	0.354458
ebi-a-GCST90016946	finngen_R9_CD2_HODGKIN_LYMPHOMA_EXALLC	Hodgkin lymphoma	family Peptostreptococcaceae|| id:ebi-a-GCST90016946	MR Egger	13.2994	11	0.274208
ebi-a-GCST90016946	finngen_R9_CD2_HODGKIN_LYMPHOMA_EXALLC	Hodgkin lymphoma	family Peptostreptococcaceae|| id:ebi-a-GCST90016946	Inverse variance weighted	15.3218	12	0.224309
ebi-a-GCST90016947	finngen_R9_CD2_HODGKIN_LYMPHOMA_EXALLC	Hodgkin lymphoma	family Porphyromonadaceae|| id:ebi-a-GCST90016947	MR Egger	4.11453	7	0.766495
ebi-a-GCST90016947	finngen_R9_CD2_HODGKIN_LYMPHOMA_EXALLC	Hodgkin lymphoma	family Porphyromonadaceae|| id:ebi-a-GCST90016947	Inverse variance weighted	4.13573	8	0.844674
ebi-a-GCST90016948	finngen_R9_CD2_HODGKIN_LYMPHOMA_EXALLC	Hodgkin lymphoma	family Prevotellaceae|| id:ebi-a-GCST90016948	MR Egger	12.6954	14	0.550632
ebi-a-GCST90016948	finngen_R9_CD2_HODGKIN_LYMPHOMA_EXALLC	Hodgkin lymphoma	family Prevotellaceae|| id:ebi-a-GCST90016948	Inverse variance weighted	12.8658	15	0.61266
ebi-a-GCST90016949	finngen_R9_CD2_HODGKIN_LYMPHOMA_EXALLC	Hodgkin lymphoma	family Rhodospirillaceae|| id:ebi-a-GCST90016949	MR Egger	29.2555	12	0.00360986
ebi-a-GCST90016949	finngen_R9_CD2_HODGKIN_LYMPHOMA_EXALLC	Hodgkin lymphoma	family Rhodospirillaceae|| id:ebi-a-GCST90016949	Inverse variance weighted	30.268	13	0.0043082
ebi-a-GCST90016950	finngen_R9_CD2_HODGKIN_LYMPHOMA_EXALLC	Hodgkin lymphoma	family Rikenellaceae|| id:ebi-a-GCST90016950	MR Egger	12.6094	14	0.557483
ebi-a-GCST90016950	finngen_R9_CD2_HODGKIN_LYMPHOMA_EXALLC	Hodgkin lymphoma	family Rikenellaceae|| id:ebi-a-GCST90016950	Inverse variance weighted	12.7086	15	0.624796
ebi-a-GCST90016951	finngen_R9_CD2_HODGKIN_LYMPHOMA_EXALLC	Hodgkin lymphoma	family Ruminococcaceae|| id:ebi-a-GCST90016951	MR Egger	3.92791	8	0.863569
ebi-a-GCST90016951	finngen_R9_CD2_HODGKIN_LYMPHOMA_EXALLC	Hodgkin lymphoma	family Ruminococcaceae|| id:ebi-a-GCST90016951	Inverse variance weighted	4.91321	9	0.841807
ebi-a-GCST90016952	finngen_R9_CD2_HODGKIN_LYMPHOMA_EXALLC	Hodgkin lymphoma	family Streptococcaceae|| id:ebi-a-GCST90016952	MR Egger	12.2767	9	0.198159
ebi-a-GCST90016952	finngen_R9_CD2_HODGKIN_LYMPHOMA_EXALLC	Hodgkin lymphoma	family Streptococcaceae|| id:ebi-a-GCST90016952	Inverse variance weighted	12.378	10	0.260552
ebi-a-GCST90016956	finngen_R9_CD2_HODGKIN_LYMPHOMA_EXALLC	Hodgkin lymphoma	family Veillonellaceae|| id:ebi-a-GCST90016956	MR Egger	8.44861	16	0.934376
ebi-a-GCST90016956	finngen_R9_CD2_HODGKIN_LYMPHOMA_EXALLC	Hodgkin lymphoma	family Veillonellaceae|| id:ebi-a-GCST90016956	Inverse variance weighted	9.44055	17	0.92542
ebi-a-GCST90016957	finngen_R9_CD2_HODGKIN_LYMPHOMA_EXALLC	Hodgkin lymphoma	family Verrucomicrobiaceae|| id:ebi-a-GCST90016957	MR Egger	1.48754	9	0.997238
ebi-a-GCST90016957	finngen_R9_CD2_HODGKIN_LYMPHOMA_EXALLC	Hodgkin lymphoma	family Verrucomicrobiaceae|| id:ebi-a-GCST90016957	Inverse variance weighted	1.5799	10	0.998664
ebi-a-GCST90016958	finngen_R9_CD2_HODGKIN_LYMPHOMA_EXALLC	Hodgkin lymphoma	family Victivallaceae|| id:ebi-a-GCST90016958	MR Egger	11.8843	9	0.219913
ebi-a-GCST90016958	finngen_R9_CD2_HODGKIN_LYMPHOMA_EXALLC	Hodgkin lymphoma	family Victivallaceae|| id:ebi-a-GCST90016958	Inverse variance weighted	14.8348	10	0.138201
ebi-a-GCST90016959	finngen_R9_CD2_HODGKIN_LYMPHOMA_EXALLC	Hodgkin lymphoma	genus Actinomycesgenus Actinomyces|| id:ebi-a-GCST90016959	MR Egger	11.0381	5	0.0506288
ebi-a-GCST90016959	finngen_R9_CD2_HODGKIN_LYMPHOMA_EXALLC	Hodgkin lymphoma	genus Actinomycesgenus Actinomyces|| id:ebi-a-GCST90016959	Inverse variance weighted	11.631	6	0.0707245
ebi-a-GCST90016960	finngen_R9_CD2_HODGKIN_LYMPHOMA_EXALLC	Hodgkin lymphoma	genus Adlercreutziagenus Adlercreutzia|| id:ebi-a-GCST90016960	MR Egger	7.09356	6	0.312282
ebi-a-GCST90016960	finngen_R9_CD2_HODGKIN_LYMPHOMA_EXALLC	Hodgkin lymphoma	genus Adlercreutziagenus Adlercreutzia|| id:ebi-a-GCST90016960	Inverse variance weighted	12.246	7	0.0927548
ebi-a-GCST90016961	finngen_R9_CD2_HODGKIN_LYMPHOMA_EXALLC	Hodgkin lymphoma	genus Akkermansiagenus Akkermansia|| id:ebi-a-GCST90016961	MR Egger	1.48123	9	0.997284
ebi-a-GCST90016961	finngen_R9_CD2_HODGKIN_LYMPHOMA_EXALLC	Hodgkin lymphoma	genus Akkermansiagenus Akkermansia|| id:ebi-a-GCST90016961	Inverse variance weighted	1.5763	10	0.998677
ebi-a-GCST90016962	finngen_R9_CD2_HODGKIN_LYMPHOMA_EXALLC	Hodgkin lymphoma	genus Alistipesgenus Alistipes|| id:ebi-a-GCST90016962	MR Egger	21.4626	10	0.018089
ebi-a-GCST90016962	finngen_R9_CD2_HODGKIN_LYMPHOMA_EXALLC	Hodgkin lymphoma	genus Alistipesgenus Alistipes|| id:ebi-a-GCST90016962	Inverse variance weighted	21.5383	11	0.0282041
ebi-a-GCST90016963	finngen_R9_CD2_HODGKIN_LYMPHOMA_EXALLC	Hodgkin lymphoma	genus Allisonellagenus Allisonella|| id:ebi-a-GCST90016963	MR Egger	6.89084	6	0.331061
ebi-a-GCST90016963	finngen_R9_CD2_HODGKIN_LYMPHOMA_EXALLC	Hodgkin lymphoma	genus Allisonellagenus Allisonella|| id:ebi-a-GCST90016963	Inverse variance weighted	8.89929	7	0.259968
ebi-a-GCST90016964	finngen_R9_CD2_HODGKIN_LYMPHOMA_EXALLC	Hodgkin lymphoma	genus Alloprevotellagenus Alloprevotella|| id:ebi-a-GCST90016964	MR Egger	3.89214	3	0.273349
ebi-a-GCST90016964	finngen_R9_CD2_HODGKIN_LYMPHOMA_EXALLC	Hodgkin lymphoma	genus Alloprevotellagenus Alloprevotella|| id:ebi-a-GCST90016964	Inverse variance weighted	4.39428	4	0.355268
ebi-a-GCST90016965	finngen_R9_CD2_HODGKIN_LYMPHOMA_EXALLC	Hodgkin lymphoma	genus Anaerofilumgenus Anaerofilum|| id:ebi-a-GCST90016965	MR Egger	6.95034	8	0.542
ebi-a-GCST90016965	finngen_R9_CD2_HODGKIN_LYMPHOMA_EXALLC	Hodgkin lymphoma	genus Anaerofilumgenus Anaerofilum|| id:ebi-a-GCST90016965	Inverse variance weighted	7.35397	9	0.600318
ebi-a-GCST90016966	finngen_R9_CD2_HODGKIN_LYMPHOMA_EXALLC	Hodgkin lymphoma	genus Anaerostipesgenus Anaerostipes|| id:ebi-a-GCST90016966	MR Egger	10.8532	11	0.45564
ebi-a-GCST90016966	finngen_R9_CD2_HODGKIN_LYMPHOMA_EXALLC	Hodgkin lymphoma	genus Anaerostipesgenus Anaerostipes|| id:ebi-a-GCST90016966	Inverse variance weighted	10.9733	12	0.531211
ebi-a-GCST90016967	finngen_R9_CD2_HODGKIN_LYMPHOMA_EXALLC	Hodgkin lymphoma	genus Anaerotruncusgenus Anaerotruncus|| id:ebi-a-GCST90016967	MR Egger	17.1557	11	0.103355
ebi-a-GCST90016967	finngen_R9_CD2_HODGKIN_LYMPHOMA_EXALLC	Hodgkin lymphoma	genus Anaerotruncusgenus Anaerotruncus|| id:ebi-a-GCST90016967	Inverse variance weighted	19.7636	12	0.0716924
ebi-a-GCST90016968	finngen_R9_CD2_HODGKIN_LYMPHOMA_EXALLC	Hodgkin lymphoma	genus Bacteroidesgenus Bacteroides|| id:ebi-a-GCST90016968	MR Egger	7.6242	6	0.266948
ebi-a-GCST90016968	finngen_R9_CD2_HODGKIN_LYMPHOMA_EXALLC	Hodgkin lymphoma	genus Bacteroidesgenus Bacteroides|| id:ebi-a-GCST90016968	Inverse variance weighted	9.6409	7	0.209853
ebi-a-GCST90016969	finngen_R9_CD2_HODGKIN_LYMPHOMA_EXALLC	Hodgkin lymphoma	genus Barnesiellagenus Barnesiella|| id:ebi-a-GCST90016969	MR Egger	10.1724	10	0.425499
ebi-a-GCST90016969	finngen_R9_CD2_HODGKIN_LYMPHOMA_EXALLC	Hodgkin lymphoma	genus Barnesiellagenus Barnesiella|| id:ebi-a-GCST90016969	Inverse variance weighted	10.2263	11	0.510154
ebi-a-GCST90016970	finngen_R9_CD2_HODGKIN_LYMPHOMA_EXALLC	Hodgkin lymphoma	genus Bifidobacteriumgenus Bifidobacterium|| id:ebi-a-GCST90016970	MR Egger	17.1361	10	0.0714068
ebi-a-GCST90016970	finngen_R9_CD2_HODGKIN_LYMPHOMA_EXALLC	Hodgkin lymphoma	genus Bifidobacteriumgenus Bifidobacterium|| id:ebi-a-GCST90016970	Inverse variance weighted	17.2624	11	0.100351
ebi-a-GCST90016971	finngen_R9_CD2_HODGKIN_LYMPHOMA_EXALLC	Hodgkin lymphoma	genus Bilophilagenus Bilophila|| id:ebi-a-GCST90016971	MR Egger	11.0267	11	0.441033
ebi-a-GCST90016971	finngen_R9_CD2_HODGKIN_LYMPHOMA_EXALLC	Hodgkin lymphoma	genus Bilophilagenus Bilophila|| id:ebi-a-GCST90016971	Inverse variance weighted	11.0278	12	0.526535
ebi-a-GCST90016973	finngen_R9_CD2_HODGKIN_LYMPHOMA_EXALLC	Hodgkin lymphoma	genus Butyricicoccusgenus Butyricicoccus|| id:ebi-a-GCST90016973	MR Egger	2.68158	6	0.847619
ebi-a-GCST90016973	finngen_R9_CD2_HODGKIN_LYMPHOMA_EXALLC	Hodgkin lymphoma	genus Butyricicoccusgenus Butyricicoccus|| id:ebi-a-GCST90016973	Inverse variance weighted	2.70983	7	0.910486
ebi-a-GCST90016974	finngen_R9_CD2_HODGKIN_LYMPHOMA_EXALLC	Hodgkin lymphoma	genus Butyricimonasgenus Butyricimonas|| id:ebi-a-GCST90016974	MR Egger	9.56047	11	0.570302
ebi-a-GCST90016974	finngen_R9_CD2_HODGKIN_LYMPHOMA_EXALLC	Hodgkin lymphoma	genus Butyricimonasgenus Butyricimonas|| id:ebi-a-GCST90016974	Inverse variance weighted	9.56097	12	0.654415
ebi-a-GCST90016975	finngen_R9_CD2_HODGKIN_LYMPHOMA_EXALLC	Hodgkin lymphoma	genus Butyrivibriogenus Butyrivibrio|| id:ebi-a-GCST90016975	MR Egger	9.89964	13	0.70212
ebi-a-GCST90016975	finngen_R9_CD2_HODGKIN_LYMPHOMA_EXALLC	Hodgkin lymphoma	genus Butyrivibriogenus Butyrivibrio|| id:ebi-a-GCST90016975	Inverse variance weighted	9.94341	14	0.766309
ebi-a-GCST90016976	finngen_R9_CD2_HODGKIN_LYMPHOMA_EXALLC	Hodgkin lymphoma	genus Candidatus Soleaferreagenus Candidatus Soleaferrea|| id:ebi-a-GCST90016976	MR Egger	4.98767	7	0.661468
ebi-a-GCST90016976	finngen_R9_CD2_HODGKIN_LYMPHOMA_EXALLC	Hodgkin lymphoma	genus Candidatus Soleaferreagenus Candidatus Soleaferrea|| id:ebi-a-GCST90016976	Inverse variance weighted	4.9896	8	0.758687
ebi-a-GCST90016977	finngen_R9_CD2_HODGKIN_LYMPHOMA_EXALLC	Hodgkin lymphoma	genus Catenibacteriumgenus Catenibacterium|| id:ebi-a-GCST90016977	MR Egger	1.99531	2	0.368744
ebi-a-GCST90016977	finngen_R9_CD2_HODGKIN_LYMPHOMA_EXALLC	Hodgkin lymphoma	genus Catenibacteriumgenus Catenibacterium|| id:ebi-a-GCST90016977	Inverse variance weighted	3.72987	3	0.292149
ebi-a-GCST90016978	finngen_R9_CD2_HODGKIN_LYMPHOMA_EXALLC	Hodgkin lymphoma	genus Christensenellaceae R 7groupgenus Christensenellaceae R 7group|| id:ebi-a-GCST90016978	MR Egger	6.18743	6	0.402525
ebi-a-GCST90016978	finngen_R9_CD2_HODGKIN_LYMPHOMA_EXALLC	Hodgkin lymphoma	genus Christensenellaceae R 7groupgenus Christensenellaceae R 7group|| id:ebi-a-GCST90016978	Inverse variance weighted	6.20623	7	0.515886
ebi-a-GCST90016979	finngen_R9_CD2_HODGKIN_LYMPHOMA_EXALLC	Hodgkin lymphoma	genus Clostridium innocuum groupgenus Clostridium innocuum group|| id:ebi-a-GCST90016979	MR Egger	2.70301	6	0.845091
ebi-a-GCST90016979	finngen_R9_CD2_HODGKIN_LYMPHOMA_EXALLC	Hodgkin lymphoma	genus Clostridium innocuum groupgenus Clostridium innocuum group|| id:ebi-a-GCST90016979	Inverse variance weighted	4.60766	7	0.707718
ebi-a-GCST90016980	finngen_R9_CD2_HODGKIN_LYMPHOMA_EXALLC	Hodgkin lymphoma	genus Clostridium sensustricto1genus Clostridium sensustricto1|| id:ebi-a-GCST90016980	MR Egger	6.71139	4	0.151949
ebi-a-GCST90016980	finngen_R9_CD2_HODGKIN_LYMPHOMA_EXALLC	Hodgkin lymphoma	genus Clostridium sensustricto1genus Clostridium sensustricto1|| id:ebi-a-GCST90016980	Inverse variance weighted	8.24253	5	0.143366
ebi-a-GCST90016981	finngen_R9_CD2_HODGKIN_LYMPHOMA_EXALLC	Hodgkin lymphoma	genus Collinsellagenus Collinsella|| id:ebi-a-GCST90016981	MR Egger	1.99676	7	0.960019
ebi-a-GCST90016981	finngen_R9_CD2_HODGKIN_LYMPHOMA_EXALLC	Hodgkin lymphoma	genus Collinsellagenus Collinsella|| id:ebi-a-GCST90016981	Inverse variance weighted	2.07573	8	0.978602
ebi-a-GCST90016982	finngen_R9_CD2_HODGKIN_LYMPHOMA_EXALLC	Hodgkin lymphoma	genus Coprobactergenus Coprobacter|| id:ebi-a-GCST90016982	MR Egger	11.9859	9	0.214103
ebi-a-GCST90016982	finngen_R9_CD2_HODGKIN_LYMPHOMA_EXALLC	Hodgkin lymphoma	genus Coprobactergenus Coprobacter|| id:ebi-a-GCST90016982	Inverse variance weighted	12.0485	10	0.281821
ebi-a-GCST90016983	finngen_R9_CD2_HODGKIN_LYMPHOMA_EXALLC	Hodgkin lymphoma	genus Coprococcus1genus Coprococcus1|| id:ebi-a-GCST90016983	MR Egger	3.64102	9	0.933414
ebi-a-GCST90016983	finngen_R9_CD2_HODGKIN_LYMPHOMA_EXALLC	Hodgkin lymphoma	genus Coprococcus1genus Coprococcus1|| id:ebi-a-GCST90016983	Inverse variance weighted	3.9746	10	0.948485
ebi-a-GCST90016984	finngen_R9_CD2_HODGKIN_LYMPHOMA_EXALLC	Hodgkin lymphoma	genus Coprococcus2genus Coprococcus2|| id:ebi-a-GCST90016984	MR Egger	6.35931	6	0.384166
ebi-a-GCST90016984	finngen_R9_CD2_HODGKIN_LYMPHOMA_EXALLC	Hodgkin lymphoma	genus Coprococcus2genus Coprococcus2|| id:ebi-a-GCST90016984	Inverse variance weighted	8.04406	7	0.328725
ebi-a-GCST90016985	finngen_R9_CD2_HODGKIN_LYMPHOMA_EXALLC	Hodgkin lymphoma	genus Coprococcus3genus Coprococcus3|| id:ebi-a-GCST90016985	MR Egger	1.80076	6	0.93708
ebi-a-GCST90016985	finngen_R9_CD2_HODGKIN_LYMPHOMA_EXALLC	Hodgkin lymphoma	genus Coprococcus3genus Coprococcus3|| id:ebi-a-GCST90016985	Inverse variance weighted	6.49464	7	0.483319
ebi-a-GCST90016986	finngen_R9_CD2_HODGKIN_LYMPHOMA_EXALLC	Hodgkin lymphoma	genus Defluviitaleaceae UCG011genus Defluviitaleaceae UCG011|| id:ebi-a-GCST90016986	MR Egger	13.9493	7	0.0520907
ebi-a-GCST90016986	finngen_R9_CD2_HODGKIN_LYMPHOMA_EXALLC	Hodgkin lymphoma	genus Defluviitaleaceae UCG011genus Defluviitaleaceae UCG011|| id:ebi-a-GCST90016986	Inverse variance weighted	13.994	8	0.0819228
ebi-a-GCST90016987	finngen_R9_CD2_HODGKIN_LYMPHOMA_EXALLC	Hodgkin lymphoma	genus Desulfovibriogenus Desulfovibrio|| id:ebi-a-GCST90016987	MR Egger	5.69107	7	0.576248
ebi-a-GCST90016987	finngen_R9_CD2_HODGKIN_LYMPHOMA_EXALLC	Hodgkin lymphoma	genus Desulfovibriogenus Desulfovibrio|| id:ebi-a-GCST90016987	Inverse variance weighted	5.94974	8	0.652862
ebi-a-GCST90016988	finngen_R9_CD2_HODGKIN_LYMPHOMA_EXALLC	Hodgkin lymphoma	genus Dialistergenus Dialister|| id:ebi-a-GCST90016988	MR Egger	10.4047	9	0.318725
ebi-a-GCST90016988	finngen_R9_CD2_HODGKIN_LYMPHOMA_EXALLC	Hodgkin lymphoma	genus Dialistergenus Dialister|| id:ebi-a-GCST90016988	Inverse variance weighted	10.4572	10	0.401335
ebi-a-GCST90016989	finngen_R9_CD2_HODGKIN_LYMPHOMA_EXALLC	Hodgkin lymphoma	genus Doreagenus Dorea|| id:ebi-a-GCST90016989	MR Egger	8.74287	8	0.364449
ebi-a-GCST90016989	finngen_R9_CD2_HODGKIN_LYMPHOMA_EXALLC	Hodgkin lymphoma	genus Doreagenus Dorea|| id:ebi-a-GCST90016989	Inverse variance weighted	8.91382	9	0.445267
ebi-a-GCST90016990	finngen_R9_CD2_HODGKIN_LYMPHOMA_EXALLC	Hodgkin lymphoma	genus Eggerthellagenus Eggerthella|| id:ebi-a-GCST90016990	MR Egger	11.1799	7	0.13096
ebi-a-GCST90016990	finngen_R9_CD2_HODGKIN_LYMPHOMA_EXALLC	Hodgkin lymphoma	genus Eggerthellagenus Eggerthella|| id:ebi-a-GCST90016990	Inverse variance weighted	12.8721	8	0.116325
ebi-a-GCST90016991	finngen_R9_CD2_HODGKIN_LYMPHOMA_EXALLC	Hodgkin lymphoma	genus Eisenbergiellagenus Eisenbergiella|| id:ebi-a-GCST90016991	MR Egger	15.693	9	0.0735762
ebi-a-GCST90016991	finngen_R9_CD2_HODGKIN_LYMPHOMA_EXALLC	Hodgkin lymphoma	genus Eisenbergiellagenus Eisenbergiella|| id:ebi-a-GCST90016991	Inverse variance weighted	15.6942	10	0.108728
ebi-a-GCST90016992	finngen_R9_CD2_HODGKIN_LYMPHOMA_EXALLC	Hodgkin lymphoma	genus Enterorhabdusgenus Enterorhabdus|| id:ebi-a-GCST90016992	MR Egger	7.74693	4	0.101301
ebi-a-GCST90016992	finngen_R9_CD2_HODGKIN_LYMPHOMA_EXALLC	Hodgkin lymphoma	genus Enterorhabdusgenus Enterorhabdus|| id:ebi-a-GCST90016992	Inverse variance weighted	7.91433	5	0.161021
ebi-a-GCST90016993	finngen_R9_CD2_HODGKIN_LYMPHOMA_EXALLC	Hodgkin lymphoma	genus Erysipelatoclostridiumgenus Erysipelatoclostridium|| id:ebi-a-GCST90016993	MR Egger	11.5499	13	0.564855
ebi-a-GCST90016993	finngen_R9_CD2_HODGKIN_LYMPHOMA_EXALLC	Hodgkin lymphoma	genus Erysipelatoclostridiumgenus Erysipelatoclostridium|| id:ebi-a-GCST90016993	Inverse variance weighted	11.5828	14	0.639766
ebi-a-GCST90016995	finngen_R9_CD2_HODGKIN_LYMPHOMA_EXALLC	Hodgkin lymphoma	genus Escherichia Shigellagenus Escherichia Shigella|| id:ebi-a-GCST90016995	MR Egger	2.68427	8	0.952584
ebi-a-GCST90016995	finngen_R9_CD2_HODGKIN_LYMPHOMA_EXALLC	Hodgkin lymphoma	genus Escherichia Shigellagenus Escherichia Shigella|| id:ebi-a-GCST90016995	Inverse variance weighted	4.42491	9	0.881291
ebi-a-GCST90016996	finngen_R9_CD2_HODGKIN_LYMPHOMA_EXALLC	Hodgkin lymphoma	genus Eubacterium brachy groupgenus Eubacterium brachy group|| id:ebi-a-GCST90016996	MR Egger	9.105	8	0.333516
ebi-a-GCST90016996	finngen_R9_CD2_HODGKIN_LYMPHOMA_EXALLC	Hodgkin lymphoma	genus Eubacterium brachy groupgenus Eubacterium brachy group|| id:ebi-a-GCST90016996	Inverse variance weighted	9.46049	9	0.395897
ebi-a-GCST90016997	finngen_R9_CD2_HODGKIN_LYMPHOMA_EXALLC	Hodgkin lymphoma	genus Eubacterium coprostanoligenes groupgenus Eubacterium coprostanoligenes group|| id:ebi-a-GCST90016997	MR Egger	9.08066	10	0.524466
ebi-a-GCST90016997	finngen_R9_CD2_HODGKIN_LYMPHOMA_EXALLC	Hodgkin lymphoma	genus Eubacterium coprostanoligenes groupgenus Eubacterium coprostanoligenes group|| id:ebi-a-GCST90016997	Inverse variance weighted	9.08227	11	0.614298
ebi-a-GCST90016998	finngen_R9_CD2_HODGKIN_LYMPHOMA_EXALLC	Hodgkin lymphoma	genus Eubacterium eligens groupgenus Eubacterium eligens group|| id:ebi-a-GCST90016998	MR Egger	1.93381	4	0.747931
ebi-a-GCST90016998	finngen_R9_CD2_HODGKIN_LYMPHOMA_EXALLC	Hodgkin lymphoma	genus Eubacterium eligens groupgenus Eubacterium eligens group|| id:ebi-a-GCST90016998	Inverse variance weighted	2.3259	5	0.802455
ebi-a-GCST90016999	finngen_R9_CD2_HODGKIN_LYMPHOMA_EXALLC	Hodgkin lymphoma	genus Eubacterium fissicatena groupgenus Eubacterium fissicatena group|| id:ebi-a-GCST90016999	MR Egger	3.79974	7	0.802533
ebi-a-GCST90016999	finngen_R9_CD2_HODGKIN_LYMPHOMA_EXALLC	Hodgkin lymphoma	genus Eubacterium fissicatena groupgenus Eubacterium fissicatena group|| id:ebi-a-GCST90016999	Inverse variance weighted	4.10316	8	0.847698
ebi-a-GCST90017000	finngen_R9_CD2_HODGKIN_LYMPHOMA_EXALLC	Hodgkin lymphoma	genus Eubacterium hallii groupgenus Eubacterium hallii group|| id:ebi-a-GCST90017000	MR Egger	7.7903	12	0.801295
ebi-a-GCST90017000	finngen_R9_CD2_HODGKIN_LYMPHOMA_EXALLC	Hodgkin lymphoma	genus Eubacterium hallii groupgenus Eubacterium hallii group|| id:ebi-a-GCST90017000	Inverse variance weighted	8.90223	13	0.780287
ebi-a-GCST90017001	finngen_R9_CD2_HODGKIN_LYMPHOMA_EXALLC	Hodgkin lymphoma	genus Eubacterium nodatum groupgenus Eubacterium nodatum group|| id:ebi-a-GCST90017001	MR Egger	4.28008	9	0.892031
ebi-a-GCST90017001	finngen_R9_CD2_HODGKIN_LYMPHOMA_EXALLC	Hodgkin lymphoma	genus Eubacterium nodatum groupgenus Eubacterium nodatum group|| id:ebi-a-GCST90017001	Inverse variance weighted	4.95973	10	0.893852
ebi-a-GCST90017002	finngen_R9_CD2_HODGKIN_LYMPHOMA_EXALLC	Hodgkin lymphoma	genus Eubacterium oxidoreducens groupgenus Eubacterium oxidoreducens group|| id:ebi-a-GCST90017002	MR Egger	4.20969	3	0.239694
ebi-a-GCST90017002	finngen_R9_CD2_HODGKIN_LYMPHOMA_EXALLC	Hodgkin lymphoma	genus Eubacterium oxidoreducens groupgenus Eubacterium oxidoreducens group|| id:ebi-a-GCST90017002	Inverse variance weighted	4.23638	4	0.37496
ebi-a-GCST90017003	finngen_R9_CD2_HODGKIN_LYMPHOMA_EXALLC	Hodgkin lymphoma	genus Eubacterium rectale groupgenus Eubacterium rectale group|| id:ebi-a-GCST90017003	MR Egger	2.71613	6	0.843538
ebi-a-GCST90017003	finngen_R9_CD2_HODGKIN_LYMPHOMA_EXALLC	Hodgkin lymphoma	genus Eubacterium rectale groupgenus Eubacterium rectale group|| id:ebi-a-GCST90017003	Inverse variance weighted	2.7218	7	0.909491
ebi-a-GCST90017004	finngen_R9_CD2_HODGKIN_LYMPHOMA_EXALLC	Hodgkin lymphoma	genus Eubacterium ruminantium groupgenus Eubacterium ruminantium group|| id:ebi-a-GCST90017004	MR Egger	13.136	16	0.662792
ebi-a-GCST90017004	finngen_R9_CD2_HODGKIN_LYMPHOMA_EXALLC	Hodgkin lymphoma	genus Eubacterium ruminantium groupgenus Eubacterium ruminantium group|| id:ebi-a-GCST90017004	Inverse variance weighted	13.8635	17	0.676737
ebi-a-GCST90017005	finngen_R9_CD2_HODGKIN_LYMPHOMA_EXALLC	Hodgkin lymphoma	genus Eubacterium ventriosum groupgenus Eubacterium ventriosum group|| id:ebi-a-GCST90017005	MR Egger	15.8692	13	0.256263
ebi-a-GCST90017005	finngen_R9_CD2_HODGKIN_LYMPHOMA_EXALLC	Hodgkin lymphoma	genus Eubacterium ventriosum groupgenus Eubacterium ventriosum group|| id:ebi-a-GCST90017005	Inverse variance weighted	16.4275	14	0.287971
ebi-a-GCST90017006	finngen_R9_CD2_HODGKIN_LYMPHOMA_EXALLC	Hodgkin lymphoma	genus Eubacterium xylanophilum groupgenus Eubacterium xylanophilum group|| id:ebi-a-GCST90017006	MR Egger	14.809	7	0.0385276
ebi-a-GCST90017006	finngen_R9_CD2_HODGKIN_LYMPHOMA_EXALLC	Hodgkin lymphoma	genus Eubacterium xylanophilum groupgenus Eubacterium xylanophilum group|| id:ebi-a-GCST90017006	Inverse variance weighted	14.809	8	0.062968
ebi-a-GCST90017007	finngen_R9_CD2_HODGKIN_LYMPHOMA_EXALLC	Hodgkin lymphoma	genus Faecalibacteriumgenus Faecalibacterium|| id:ebi-a-GCST90017007	MR Egger	3.568	8	0.893848
ebi-a-GCST90017007	finngen_R9_CD2_HODGKIN_LYMPHOMA_EXALLC	Hodgkin lymphoma	genus Faecalibacteriumgenus Faecalibacterium|| id:ebi-a-GCST90017007	Inverse variance weighted	6.47686	9	0.691405
ebi-a-GCST90017008	finngen_R9_CD2_HODGKIN_LYMPHOMA_EXALLC	Hodgkin lymphoma	genus Family XIII AD3011 groupgenus Family XIII AD3011 group|| id:ebi-a-GCST90017008	MR Egger	13.6322	11	0.254018
ebi-a-GCST90017008	finngen_R9_CD2_HODGKIN_LYMPHOMA_EXALLC	Hodgkin lymphoma	genus Family XIII AD3011 groupgenus Family XIII AD3011 group|| id:ebi-a-GCST90017008	Inverse variance weighted	18.6309	12	0.0978351
ebi-a-GCST90017009	finngen_R9_CD2_HODGKIN_LYMPHOMA_EXALLC	Hodgkin lymphoma	genus Family XIII UCG001genus Family XIII UCG001|| id:ebi-a-GCST90017009	MR Egger	9.37065	6	0.153781
ebi-a-GCST90017009	finngen_R9_CD2_HODGKIN_LYMPHOMA_EXALLC	Hodgkin lymphoma	genus Family XIII UCG001genus Family XIII UCG001|| id:ebi-a-GCST90017009	Inverse variance weighted	12.1578	7	0.0954864
ebi-a-GCST90017010	finngen_R9_CD2_HODGKIN_LYMPHOMA_EXALLC	Hodgkin lymphoma	genus Flavonifractorgenus Flavonifractor|| id:ebi-a-GCST90017010	MR Egger	4.32831	3	0.228126
ebi-a-GCST90017010	finngen_R9_CD2_HODGKIN_LYMPHOMA_EXALLC	Hodgkin lymphoma	genus Flavonifractorgenus Flavonifractor|| id:ebi-a-GCST90017010	Inverse variance weighted	5.37109	4	0.251295
ebi-a-GCST90017011	finngen_R9_CD2_HODGKIN_LYMPHOMA_EXALLC	Hodgkin lymphoma	genus Fusicatenibactergenus Fusicatenibacter|| id:ebi-a-GCST90017011	MR Egger	10.8713	16	0.817359
ebi-a-GCST90017011	finngen_R9_CD2_HODGKIN_LYMPHOMA_EXALLC	Hodgkin lymphoma	genus Fusicatenibactergenus Fusicatenibacter|| id:ebi-a-GCST90017011	Inverse variance weighted	12.0432	17	0.797512
ebi-a-GCST90017012	finngen_R9_CD2_HODGKIN_LYMPHOMA_EXALLC	Hodgkin lymphoma	genus Gordonibactergenus Gordonibacter|| id:ebi-a-GCST90017012	MR Egger	5.71676	9	0.767897
ebi-a-GCST90017012	finngen_R9_CD2_HODGKIN_LYMPHOMA_EXALLC	Hodgkin lymphoma	genus Gordonibactergenus Gordonibacter|| id:ebi-a-GCST90017012	Inverse variance weighted	5.73411	10	0.837086
ebi-a-GCST90017013	finngen_R9_CD2_HODGKIN_LYMPHOMA_EXALLC	Hodgkin lymphoma	genus Haemophilusgenus Haemophilus|| id:ebi-a-GCST90017013	MR Egger	5.59616	7	0.587611
ebi-a-GCST90017013	finngen_R9_CD2_HODGKIN_LYMPHOMA_EXALLC	Hodgkin lymphoma	genus Haemophilusgenus Haemophilus|| id:ebi-a-GCST90017013	Inverse variance weighted	5.76332	8	0.673724
ebi-a-GCST90017014	finngen_R9_CD2_HODGKIN_LYMPHOMA_EXALLC	Hodgkin lymphoma	genus Holdemanellagenus Holdemanella|| id:ebi-a-GCST90017014	MR Egger	11.9124	9	0.218292
ebi-a-GCST90017014	finngen_R9_CD2_HODGKIN_LYMPHOMA_EXALLC	Hodgkin lymphoma	genus Holdemanellagenus Holdemanella|| id:ebi-a-GCST90017014	Inverse variance weighted	12.1463	10	0.275386
ebi-a-GCST90017015	finngen_R9_CD2_HODGKIN_LYMPHOMA_EXALLC	Hodgkin lymphoma	genus Holdemaniagenus Holdemania|| id:ebi-a-GCST90017015	MR Egger	15.9088	12	0.195449
ebi-a-GCST90017015	finngen_R9_CD2_HODGKIN_LYMPHOMA_EXALLC	Hodgkin lymphoma	genus Holdemaniagenus Holdemania|| id:ebi-a-GCST90017015	Inverse variance weighted	18.834	13	0.128341
ebi-a-GCST90017016	finngen_R9_CD2_HODGKIN_LYMPHOMA_EXALLC	Hodgkin lymphoma	genus Howardellagenus Howardella|| id:ebi-a-GCST90017016	MR Egger	8.22895	7	0.312839
ebi-a-GCST90017016	finngen_R9_CD2_HODGKIN_LYMPHOMA_EXALLC	Hodgkin lymphoma	genus Howardellagenus Howardella|| id:ebi-a-GCST90017016	Inverse variance weighted	8.93475	8	0.34783
ebi-a-GCST90017017	finngen_R9_CD2_HODGKIN_LYMPHOMA_EXALLC	Hodgkin lymphoma	genus Hungatellagenus Hungatella|| id:ebi-a-GCST90017017	MR Egger	2.91234	3	0.405339
ebi-a-GCST90017017	finngen_R9_CD2_HODGKIN_LYMPHOMA_EXALLC	Hodgkin lymphoma	genus Hungatellagenus Hungatella|| id:ebi-a-GCST90017017	Inverse variance weighted	3.05379	4	0.548865
ebi-a-GCST90017018	finngen_R9_CD2_HODGKIN_LYMPHOMA_EXALLC	Hodgkin lymphoma	genus Intestinibactergenus Intestinibacter|| id:ebi-a-GCST90017018	MR Egger	10.4033	13	0.660665
ebi-a-GCST90017018	finngen_R9_CD2_HODGKIN_LYMPHOMA_EXALLC	Hodgkin lymphoma	genus Intestinibactergenus Intestinibacter|| id:ebi-a-GCST90017018	Inverse variance weighted	10.4738	14	0.726787
ebi-a-GCST90017019	finngen_R9_CD2_HODGKIN_LYMPHOMA_EXALLC	Hodgkin lymphoma	genus Intestinimonasgenus Intestinimonas|| id:ebi-a-GCST90017019	MR Egger	10.5809	14	0.7186
ebi-a-GCST90017019	finngen_R9_CD2_HODGKIN_LYMPHOMA_EXALLC	Hodgkin lymphoma	genus Intestinimonasgenus Intestinimonas|| id:ebi-a-GCST90017019	Inverse variance weighted	11.457	15	0.71958
ebi-a-GCST90017020	finngen_R9_CD2_HODGKIN_LYMPHOMA_EXALLC	Hodgkin lymphoma	genus Lachnoclostridiumgenus Lachnoclostridium|| id:ebi-a-GCST90017020	MR Egger	12.7826	11	0.30777
ebi-a-GCST90017020	finngen_R9_CD2_HODGKIN_LYMPHOMA_EXALLC	Hodgkin lymphoma	genus Lachnoclostridiumgenus Lachnoclostridium|| id:ebi-a-GCST90017020	Inverse variance weighted	13.3074	12	0.347103
ebi-a-GCST90017021	finngen_R9_CD2_HODGKIN_LYMPHOMA_EXALLC	Hodgkin lymphoma	genus Lachnospiraceae FCS020 groupgenus Lachnospiraceae FCS020 group|| id:ebi-a-GCST90017021	MR Egger	5.85287	10	0.827469
ebi-a-GCST90017021	finngen_R9_CD2_HODGKIN_LYMPHOMA_EXALLC	Hodgkin lymphoma	genus Lachnospiraceae FCS020 groupgenus Lachnospiraceae FCS020 group|| id:ebi-a-GCST90017021	Inverse variance weighted	5.96335	11	0.875799
ebi-a-GCST90017022	finngen_R9_CD2_HODGKIN_LYMPHOMA_EXALLC	Hodgkin lymphoma	genus Lachnospiraceae NC2004 groupgenus Lachnospiraceae NC2004 group|| id:ebi-a-GCST90017022	MR Egger	2.93492	7	0.890956
ebi-a-GCST90017022	finngen_R9_CD2_HODGKIN_LYMPHOMA_EXALLC	Hodgkin lymphoma	genus Lachnospiraceae NC2004 groupgenus Lachnospiraceae NC2004 group|| id:ebi-a-GCST90017022	Inverse variance weighted	3.37411	8	0.908737
ebi-a-GCST90017023	finngen_R9_CD2_HODGKIN_LYMPHOMA_EXALLC	Hodgkin lymphoma	genus Lachnospiraceae ND3007 groupgenus Lachnospiraceae ND3007 group|| id:ebi-a-GCST90017023	MR Egger	0.864958	1	0.352355
ebi-a-GCST90017023	finngen_R9_CD2_HODGKIN_LYMPHOMA_EXALLC	Hodgkin lymphoma	genus Lachnospiraceae ND3007 groupgenus Lachnospiraceae ND3007 group|| id:ebi-a-GCST90017023	Inverse variance weighted	0.865455	2	0.648737
ebi-a-GCST90017024	finngen_R9_CD2_HODGKIN_LYMPHOMA_EXALLC	Hodgkin lymphoma	genus Lachnospiraceae NK4A136 groupgenus Lachnospiraceae NK4A136 group|| id:ebi-a-GCST90017024	MR Egger	7.1496	13	0.894278
ebi-a-GCST90017024	finngen_R9_CD2_HODGKIN_LYMPHOMA_EXALLC	Hodgkin lymphoma	genus Lachnospiraceae NK4A136 groupgenus Lachnospiraceae NK4A136 group|| id:ebi-a-GCST90017024	Inverse variance weighted	7.33501	14	0.921025
ebi-a-GCST90017025	finngen_R9_CD2_HODGKIN_LYMPHOMA_EXALLC	Hodgkin lymphoma	genus Lachnospiraceae UCG001genus Lachnospiraceae UCG001|| id:ebi-a-GCST90017025	MR Egger	17.3566	11	0.0977597
ebi-a-GCST90017025	finngen_R9_CD2_HODGKIN_LYMPHOMA_EXALLC	Hodgkin lymphoma	genus Lachnospiraceae UCG001genus Lachnospiraceae UCG001|| id:ebi-a-GCST90017025	Inverse variance weighted	17.4324	12	0.134044
ebi-a-GCST90017026	finngen_R9_CD2_HODGKIN_LYMPHOMA_EXALLC	Hodgkin lymphoma	genus Lachnospiraceae UCG004genus Lachnospiraceae UCG004|| id:ebi-a-GCST90017026	MR Egger	11.4759	10	0.321658
ebi-a-GCST90017026	finngen_R9_CD2_HODGKIN_LYMPHOMA_EXALLC	Hodgkin lymphoma	genus Lachnospiraceae UCG004genus Lachnospiraceae UCG004|| id:ebi-a-GCST90017026	Inverse variance weighted	11.7382	11	0.383642
ebi-a-GCST90017027	finngen_R9_CD2_HODGKIN_LYMPHOMA_EXALLC	Hodgkin lymphoma	genus Lachnospiraceae UCG008genus Lachnospiraceae UCG008|| id:ebi-a-GCST90017027	MR Egger	12.0771	8	0.147795
ebi-a-GCST90017027	finngen_R9_CD2_HODGKIN_LYMPHOMA_EXALLC	Hodgkin lymphoma	genus Lachnospiraceae UCG008genus Lachnospiraceae UCG008|| id:ebi-a-GCST90017027	Inverse variance weighted	13.8765	9	0.126786
ebi-a-GCST90017028	finngen_R9_CD2_HODGKIN_LYMPHOMA_EXALLC	Hodgkin lymphoma	genus Lachnospiraceae UCG010genus Lachnospiraceae UCG010|| id:ebi-a-GCST90017028	MR Egger	2.00431	8	0.980879
ebi-a-GCST90017028	finngen_R9_CD2_HODGKIN_LYMPHOMA_EXALLC	Hodgkin lymphoma	genus Lachnospiraceae UCG010genus Lachnospiraceae UCG010|| id:ebi-a-GCST90017028	Inverse variance weighted	2.48371	9	0.981318
ebi-a-GCST90017030	finngen_R9_CD2_HODGKIN_LYMPHOMA_EXALLC	Hodgkin lymphoma	genus Lactobacillusgenus Lactobacillus|| id:ebi-a-GCST90017030	MR Egger	2.56003	6	0.861689
ebi-a-GCST90017030	finngen_R9_CD2_HODGKIN_LYMPHOMA_EXALLC	Hodgkin lymphoma	genus Lactobacillusgenus Lactobacillus|| id:ebi-a-GCST90017030	Inverse variance weighted	2.59509	7	0.919768
ebi-a-GCST90017031	finngen_R9_CD2_HODGKIN_LYMPHOMA_EXALLC	Hodgkin lymphoma	genus Lactococcusgenus Lactococcus|| id:ebi-a-GCST90017031	MR Egger	2.47963	6	0.87074
ebi-a-GCST90017031	finngen_R9_CD2_HODGKIN_LYMPHOMA_EXALLC	Hodgkin lymphoma	genus Lactococcusgenus Lactococcus|| id:ebi-a-GCST90017031	Inverse variance weighted	2.5557	7	0.922845
ebi-a-GCST90017032	finngen_R9_CD2_HODGKIN_LYMPHOMA_EXALLC	Hodgkin lymphoma	genus Marvinbryantiagenus Marvinbryantia|| id:ebi-a-GCST90017032	MR Egger	8.60266	8	0.376915
ebi-a-GCST90017032	finngen_R9_CD2_HODGKIN_LYMPHOMA_EXALLC	Hodgkin lymphoma	genus Marvinbryantiagenus Marvinbryantia|| id:ebi-a-GCST90017032	Inverse variance weighted	9.32482	9	0.407847
ebi-a-GCST90017033	finngen_R9_CD2_HODGKIN_LYMPHOMA_EXALLC	Hodgkin lymphoma	genus Methanobrevibactergenus Methanobrevibacter|| id:ebi-a-GCST90017033	MR Egger	3.03473	4	0.55203
ebi-a-GCST90017033	finngen_R9_CD2_HODGKIN_LYMPHOMA_EXALLC	Hodgkin lymphoma	genus Methanobrevibactergenus Methanobrevibacter|| id:ebi-a-GCST90017033	Inverse variance weighted	3.20083	5	0.669056
ebi-a-GCST90017034	finngen_R9_CD2_HODGKIN_LYMPHOMA_EXALLC	Hodgkin lymphoma	genus Odoribactergenus Odoribacter|| id:ebi-a-GCST90017034	MR Egger	0.790181	5	0.977655
ebi-a-GCST90017034	finngen_R9_CD2_HODGKIN_LYMPHOMA_EXALLC	Hodgkin lymphoma	genus Odoribactergenus Odoribacter|| id:ebi-a-GCST90017034	Inverse variance weighted	1.70883	6	0.944438
ebi-a-GCST90017035	finngen_R9_CD2_HODGKIN_LYMPHOMA_EXALLC	Hodgkin lymphoma	genus Olsenellagenus Olsenella|| id:ebi-a-GCST90017035	MR Egger	8.01107	8	0.432389
ebi-a-GCST90017035	finngen_R9_CD2_HODGKIN_LYMPHOMA_EXALLC	Hodgkin lymphoma	genus Olsenellagenus Olsenella|| id:ebi-a-GCST90017035	Inverse variance weighted	16.0187	9	0.0664914
ebi-a-GCST90017036	finngen_R9_CD2_HODGKIN_LYMPHOMA_EXALLC	Hodgkin lymphoma	genus Oscillibactergenus Oscillibacter|| id:ebi-a-GCST90017036	MR Egger	4.67608	11	0.945834
ebi-a-GCST90017036	finngen_R9_CD2_HODGKIN_LYMPHOMA_EXALLC	Hodgkin lymphoma	genus Oscillibactergenus Oscillibacter|| id:ebi-a-GCST90017036	Inverse variance weighted	7.02374	12	0.856041
ebi-a-GCST90017037	finngen_R9_CD2_HODGKIN_LYMPHOMA_EXALLC	Hodgkin lymphoma	genus Oscillospiragenus Oscillospira|| id:ebi-a-GCST90017037	MR Egger	4.85028	6	0.563154
ebi-a-GCST90017037	finngen_R9_CD2_HODGKIN_LYMPHOMA_EXALLC	Hodgkin lymphoma	genus Oscillospiragenus Oscillospira|| id:ebi-a-GCST90017037	Inverse variance weighted	5.34502	7	0.617937
ebi-a-GCST90017038	finngen_R9_CD2_HODGKIN_LYMPHOMA_EXALLC	Hodgkin lymphoma	genus Oxalobactergenus Oxalobacter|| id:ebi-a-GCST90017038	MR Egger	8.17932	9	0.516181
ebi-a-GCST90017038	finngen_R9_CD2_HODGKIN_LYMPHOMA_EXALLC	Hodgkin lymphoma	genus Oxalobactergenus Oxalobacter|| id:ebi-a-GCST90017038	Inverse variance weighted	8.89275	10	0.542312
ebi-a-GCST90017039	finngen_R9_CD2_HODGKIN_LYMPHOMA_EXALLC	Hodgkin lymphoma	genus Parabacteroidesgenus Parabacteroides|| id:ebi-a-GCST90017039	MR Egger	1.77872	3	0.619576
ebi-a-GCST90017039	finngen_R9_CD2_HODGKIN_LYMPHOMA_EXALLC	Hodgkin lymphoma	genus Parabacteroidesgenus Parabacteroides|| id:ebi-a-GCST90017039	Inverse variance weighted	1.78825	4	0.774631
ebi-a-GCST90017040	finngen_R9_CD2_HODGKIN_LYMPHOMA_EXALLC	Hodgkin lymphoma	genus Paraprevotellagenus Paraprevotella|| id:ebi-a-GCST90017040	MR Egger	18.075	11	0.079856
ebi-a-GCST90017040	finngen_R9_CD2_HODGKIN_LYMPHOMA_EXALLC	Hodgkin lymphoma	genus Paraprevotellagenus Paraprevotella|| id:ebi-a-GCST90017040	Inverse variance weighted	18.5459	12	0.100092
ebi-a-GCST90017041	finngen_R9_CD2_HODGKIN_LYMPHOMA_EXALLC	Hodgkin lymphoma	genus Parasutterellagenus Parasutterella|| id:ebi-a-GCST90017041	MR Egger	9.79766	12	0.633707
ebi-a-GCST90017041	finngen_R9_CD2_HODGKIN_LYMPHOMA_EXALLC	Hodgkin lymphoma	genus Parasutterellagenus Parasutterella|| id:ebi-a-GCST90017041	Inverse variance weighted	9.80246	13	0.710003
ebi-a-GCST90017042	finngen_R9_CD2_HODGKIN_LYMPHOMA_EXALLC	Hodgkin lymphoma	genus Peptococcusgenus Peptococcus|| id:ebi-a-GCST90017042	MR Egger	6.05821	10	0.810349
ebi-a-GCST90017042	finngen_R9_CD2_HODGKIN_LYMPHOMA_EXALLC	Hodgkin lymphoma	genus Peptococcusgenus Peptococcus|| id:ebi-a-GCST90017042	Inverse variance weighted	6.94684	11	0.803372
ebi-a-GCST90017043	finngen_R9_CD2_HODGKIN_LYMPHOMA_EXALLC	Hodgkin lymphoma	genus Phascolarctobacteriumgenus Phascolarctobacterium|| id:ebi-a-GCST90017043	MR Egger	5.36201	5	0.373314
ebi-a-GCST90017043	finngen_R9_CD2_HODGKIN_LYMPHOMA_EXALLC	Hodgkin lymphoma	genus Phascolarctobacteriumgenus Phascolarctobacterium|| id:ebi-a-GCST90017043	Inverse variance weighted	5.60538	6	0.468813
ebi-a-GCST90017044	finngen_R9_CD2_HODGKIN_LYMPHOMA_EXALLC	Hodgkin lymphoma	genus Prevotella7genus Prevotella7|| id:ebi-a-GCST90017044	MR Egger	5.76494	9	0.763194
ebi-a-GCST90017044	finngen_R9_CD2_HODGKIN_LYMPHOMA_EXALLC	Hodgkin lymphoma	genus Prevotella7genus Prevotella7|| id:ebi-a-GCST90017044	Inverse variance weighted	6.03599	10	0.812231
ebi-a-GCST90017045	finngen_R9_CD2_HODGKIN_LYMPHOMA_EXALLC	Hodgkin lymphoma	genus Prevotella9genus Prevotella9|| id:ebi-a-GCST90017045	MR Egger	14.0415	13	0.370925
ebi-a-GCST90017045	finngen_R9_CD2_HODGKIN_LYMPHOMA_EXALLC	Hodgkin lymphoma	genus Prevotella9genus Prevotella9|| id:ebi-a-GCST90017045	Inverse variance weighted	14.0487	14	0.446087
ebi-a-GCST90017046	finngen_R9_CD2_HODGKIN_LYMPHOMA_EXALLC	Hodgkin lymphoma	genus Rikenellaceae RC9 gut groupgenus Rikenellaceae RC9 gut group|| id:ebi-a-GCST90017046	MR Egger	5.48232	9	0.790401
ebi-a-GCST90017046	finngen_R9_CD2_HODGKIN_LYMPHOMA_EXALLC	Hodgkin lymphoma	genus Rikenellaceae RC9 gut groupgenus Rikenellaceae RC9 gut group|| id:ebi-a-GCST90017046	Inverse variance weighted	6.07507	10	0.808917
ebi-a-GCST90017047	finngen_R9_CD2_HODGKIN_LYMPHOMA_EXALLC	Hodgkin lymphoma	genus Romboutsiagenus Romboutsia|| id:ebi-a-GCST90017047	MR Egger	17.2892	11	0.0996077
ebi-a-GCST90017047	finngen_R9_CD2_HODGKIN_LYMPHOMA_EXALLC	Hodgkin lymphoma	genus Romboutsiagenus Romboutsia|| id:ebi-a-GCST90017047	Inverse variance weighted	17.3406	12	0.137228
ebi-a-GCST90017048	finngen_R9_CD2_HODGKIN_LYMPHOMA_EXALLC	Hodgkin lymphoma	genus Roseburiagenus Roseburia|| id:ebi-a-GCST90017048	MR Egger	12.9373	11	0.297443
ebi-a-GCST90017048	finngen_R9_CD2_HODGKIN_LYMPHOMA_EXALLC	Hodgkin lymphoma	genus Roseburiagenus Roseburia|| id:ebi-a-GCST90017048	Inverse variance weighted	13.4584	12	0.33662
ebi-a-GCST90017049	finngen_R9_CD2_HODGKIN_LYMPHOMA_EXALLC	Hodgkin lymphoma	genus Ruminiclostridium5genus Ruminiclostridium5|| id:ebi-a-GCST90017049	MR Egger	7.26884	9	0.609151
ebi-a-GCST90017049	finngen_R9_CD2_HODGKIN_LYMPHOMA_EXALLC	Hodgkin lymphoma	genus Ruminiclostridium5genus Ruminiclostridium5|| id:ebi-a-GCST90017049	Inverse variance weighted	14.6943	10	0.143612
ebi-a-GCST90017050	finngen_R9_CD2_HODGKIN_LYMPHOMA_EXALLC	Hodgkin lymphoma	genus Ruminiclostridium6genus Ruminiclostridium6|| id:ebi-a-GCST90017050	MR Egger	23.7976	13	0.0330435
ebi-a-GCST90017050	finngen_R9_CD2_HODGKIN_LYMPHOMA_EXALLC	Hodgkin lymphoma	genus Ruminiclostridium6genus Ruminiclostridium6|| id:ebi-a-GCST90017050	Inverse variance weighted	25.2384	14	0.0322851
ebi-a-GCST90017051	finngen_R9_CD2_HODGKIN_LYMPHOMA_EXALLC	Hodgkin lymphoma	genus Ruminiclostridium9genus Ruminiclostridium9|| id:ebi-a-GCST90017051	MR Egger	9.22398	6	0.161368
ebi-a-GCST90017051	finngen_R9_CD2_HODGKIN_LYMPHOMA_EXALLC	Hodgkin lymphoma	genus Ruminiclostridium9genus Ruminiclostridium9|| id:ebi-a-GCST90017051	Inverse variance weighted	9.92902	7	0.192632
ebi-a-GCST90017052	finngen_R9_CD2_HODGKIN_LYMPHOMA_EXALLC	Hodgkin lymphoma	genus Ruminococcaceae NK4A214 groupgenus Ruminococcaceae NK4A214 group|| id:ebi-a-GCST90017052	MR Egger	12.2213	11	0.347237
ebi-a-GCST90017052	finngen_R9_CD2_HODGKIN_LYMPHOMA_EXALLC	Hodgkin lymphoma	genus Ruminococcaceae NK4A214 groupgenus Ruminococcaceae NK4A214 group|| id:ebi-a-GCST90017052	Inverse variance weighted	12.3328	12	0.419337
ebi-a-GCST90017053	finngen_R9_CD2_HODGKIN_LYMPHOMA_EXALLC	Hodgkin lymphoma	genus Ruminococcaceae UCG002genus Ruminococcaceae UCG002|| id:ebi-a-GCST90017053	MR Egger	16.3029	18	0.571416
ebi-a-GCST90017053	finngen_R9_CD2_HODGKIN_LYMPHOMA_EXALLC	Hodgkin lymphoma	genus Ruminococcaceae UCG002genus Ruminococcaceae UCG002|| id:ebi-a-GCST90017053	Inverse variance weighted	16.7377	19	0.607633
ebi-a-GCST90017054	finngen_R9_CD2_HODGKIN_LYMPHOMA_EXALLC	Hodgkin lymphoma	genus Ruminococcaceae UCG003genus Ruminococcaceae UCG003|| id:ebi-a-GCST90017054	MR Egger	16.1963	10	0.0941485
ebi-a-GCST90017054	finngen_R9_CD2_HODGKIN_LYMPHOMA_EXALLC	Hodgkin lymphoma	genus Ruminococcaceae UCG003genus Ruminococcaceae UCG003|| id:ebi-a-GCST90017054	Inverse variance weighted	16.1988	11	0.133909
ebi-a-GCST90017055	finngen_R9_CD2_HODGKIN_LYMPHOMA_EXALLC	Hodgkin lymphoma	genus Ruminococcaceae UCG004genus Ruminococcaceae UCG004|| id:ebi-a-GCST90017055	MR Egger	11.2373	9	0.259791
ebi-a-GCST90017055	finngen_R9_CD2_HODGKIN_LYMPHOMA_EXALLC	Hodgkin lymphoma	genus Ruminococcaceae UCG004genus Ruminococcaceae UCG004|| id:ebi-a-GCST90017055	Inverse variance weighted	12.0153	10	0.284036
ebi-a-GCST90017056	finngen_R9_CD2_HODGKIN_LYMPHOMA_EXALLC	Hodgkin lymphoma	genus Ruminococcaceae UCG005genus Ruminococcaceae UCG005|| id:ebi-a-GCST90017056	MR Egger	13.4004	12	0.340624
ebi-a-GCST90017056	finngen_R9_CD2_HODGKIN_LYMPHOMA_EXALLC	Hodgkin lymphoma	genus Ruminococcaceae UCG005genus Ruminococcaceae UCG005|| id:ebi-a-GCST90017056	Inverse variance weighted	13.4013	13	0.417317
ebi-a-GCST90017057	finngen_R9_CD2_HODGKIN_LYMPHOMA_EXALLC	Hodgkin lymphoma	genus Ruminococcaceae UCG009genus Ruminococcaceae UCG009|| id:ebi-a-GCST90017057	MR Egger	4.17968	9	0.899193
ebi-a-GCST90017057	finngen_R9_CD2_HODGKIN_LYMPHOMA_EXALLC	Hodgkin lymphoma	genus Ruminococcaceae UCG009genus Ruminococcaceae UCG009|| id:ebi-a-GCST90017057	Inverse variance weighted	4.73856	10	0.907944
ebi-a-GCST90017058	finngen_R9_CD2_HODGKIN_LYMPHOMA_EXALLC	Hodgkin lymphoma	genus Ruminococcaceae UCG010genus Ruminococcaceae UCG010|| id:ebi-a-GCST90017058	MR Egger	6.80601	4	0.146502
ebi-a-GCST90017058	finngen_R9_CD2_HODGKIN_LYMPHOMA_EXALLC	Hodgkin lymphoma	genus Ruminococcaceae UCG010genus Ruminococcaceae UCG010|| id:ebi-a-GCST90017058	Inverse variance weighted	6.98622	5	0.221667
ebi-a-GCST90017059	finngen_R9_CD2_HODGKIN_LYMPHOMA_EXALLC	Hodgkin lymphoma	genus Ruminococcaceae UCG011genus Ruminococcaceae UCG011|| id:ebi-a-GCST90017059	MR Egger	1.7184	6	0.943692
ebi-a-GCST90017059	finngen_R9_CD2_HODGKIN_LYMPHOMA_EXALLC	Hodgkin lymphoma	genus Ruminococcaceae UCG011genus Ruminococcaceae UCG011|| id:ebi-a-GCST90017059	Inverse variance weighted	10.4497	7	0.164487
ebi-a-GCST90017060	finngen_R9_CD2_HODGKIN_LYMPHOMA_EXALLC	Hodgkin lymphoma	genus Ruminococcaceae UCG013genus Ruminococcaceae UCG013|| id:ebi-a-GCST90017060	MR Egger	7.71005	9	0.563609
ebi-a-GCST90017060	finngen_R9_CD2_HODGKIN_LYMPHOMA_EXALLC	Hodgkin lymphoma	genus Ruminococcaceae UCG013genus Ruminococcaceae UCG013|| id:ebi-a-GCST90017060	Inverse variance weighted	7.79859	10	0.648503
ebi-a-GCST90017061	finngen_R9_CD2_HODGKIN_LYMPHOMA_EXALLC	Hodgkin lymphoma	genus Ruminococcaceae UCG014genus Ruminococcaceae UCG014|| id:ebi-a-GCST90017061	MR Egger	7.7881	8	0.454438
ebi-a-GCST90017061	finngen_R9_CD2_HODGKIN_LYMPHOMA_EXALLC	Hodgkin lymphoma	genus Ruminococcaceae UCG014genus Ruminococcaceae UCG014|| id:ebi-a-GCST90017061	Inverse variance weighted	7.81379	9	0.553015
ebi-a-GCST90017062	finngen_R9_CD2_HODGKIN_LYMPHOMA_EXALLC	Hodgkin lymphoma	genus Ruminococcus1genus Ruminococcus1|| id:ebi-a-GCST90017062	MR Egger	9.97382	8	0.266868
ebi-a-GCST90017062	finngen_R9_CD2_HODGKIN_LYMPHOMA_EXALLC	Hodgkin lymphoma	genus Ruminococcus1genus Ruminococcus1|| id:ebi-a-GCST90017062	Inverse variance weighted	10.6104	9	0.303362
ebi-a-GCST90017063	finngen_R9_CD2_HODGKIN_LYMPHOMA_EXALLC	Hodgkin lymphoma	genus Ruminococcus2genus Ruminococcus2|| id:ebi-a-GCST90017063	MR Egger	14.1289	13	0.364833
ebi-a-GCST90017063	finngen_R9_CD2_HODGKIN_LYMPHOMA_EXALLC	Hodgkin lymphoma	genus Ruminococcus2genus Ruminococcus2|| id:ebi-a-GCST90017063	Inverse variance weighted	14.4376	14	0.417644
ebi-a-GCST90017064	finngen_R9_CD2_HODGKIN_LYMPHOMA_EXALLC	Hodgkin lymphoma	genus Ruminococcus gauvreauii groupgenus Ruminococcus gauvreauii group|| id:ebi-a-GCST90017064	MR Egger	4.64978	9	0.863707
ebi-a-GCST90017064	finngen_R9_CD2_HODGKIN_LYMPHOMA_EXALLC	Hodgkin lymphoma	genus Ruminococcus gauvreauii groupgenus Ruminococcus gauvreauii group|| id:ebi-a-GCST90017064	Inverse variance weighted	6.24146	10	0.794585
ebi-a-GCST90017065	finngen_R9_CD2_HODGKIN_LYMPHOMA_EXALLC	Hodgkin lymphoma	genus Ruminococcus gnavus groupgenus Ruminococcus gnavus group|| id:ebi-a-GCST90017065	MR Egger	5.96698	9	0.743219
ebi-a-GCST90017065	finngen_R9_CD2_HODGKIN_LYMPHOMA_EXALLC	Hodgkin lymphoma	genus Ruminococcus gnavus groupgenus Ruminococcus gnavus group|| id:ebi-a-GCST90017065	Inverse variance weighted	6.88132	10	0.736599
ebi-a-GCST90017066	finngen_R9_CD2_HODGKIN_LYMPHOMA_EXALLC	Hodgkin lymphoma	genus Ruminococcus torques groupgenus Ruminococcus torques group|| id:ebi-a-GCST90017066	MR Egger	7.5196	5	0.184774
ebi-a-GCST90017066	finngen_R9_CD2_HODGKIN_LYMPHOMA_EXALLC	Hodgkin lymphoma	genus Ruminococcus torques groupgenus Ruminococcus torques group|| id:ebi-a-GCST90017066	Inverse variance weighted	9.42425	6	0.151087
ebi-a-GCST90017067	finngen_R9_CD2_HODGKIN_LYMPHOMA_EXALLC	Hodgkin lymphoma	genus Sellimonasgenus Sellimonas|| id:ebi-a-GCST90017067	MR Egger	8.62994	7	0.280327
ebi-a-GCST90017067	finngen_R9_CD2_HODGKIN_LYMPHOMA_EXALLC	Hodgkin lymphoma	genus Sellimonasgenus Sellimonas|| id:ebi-a-GCST90017067	Inverse variance weighted	9.93666	8	0.2695
ebi-a-GCST90017068	finngen_R9_CD2_HODGKIN_LYMPHOMA_EXALLC	Hodgkin lymphoma	genus Senegalimassiliagenus Senegalimassilia|| id:ebi-a-GCST90017068	MR Egger	4.97241	3	0.173828
ebi-a-GCST90017068	finngen_R9_CD2_HODGKIN_LYMPHOMA_EXALLC	Hodgkin lymphoma	genus Senegalimassiliagenus Senegalimassilia|| id:ebi-a-GCST90017068	Inverse variance weighted	5.04967	4	0.282239
ebi-a-GCST90017069	finngen_R9_CD2_HODGKIN_LYMPHOMA_EXALLC	Hodgkin lymphoma	genus Slackiagenus Slackia|| id:ebi-a-GCST90017069	MR Egger	1.71809	4	0.787428
ebi-a-GCST90017069	finngen_R9_CD2_HODGKIN_LYMPHOMA_EXALLC	Hodgkin lymphoma	genus Slackiagenus Slackia|| id:ebi-a-GCST90017069	Inverse variance weighted	3.23959	5	0.663103
ebi-a-GCST90017070	finngen_R9_CD2_HODGKIN_LYMPHOMA_EXALLC	Hodgkin lymphoma	genus Streptococcusgenus Streptococcus|| id:ebi-a-GCST90017070	MR Egger	6.49389	10	0.772204
ebi-a-GCST90017070	finngen_R9_CD2_HODGKIN_LYMPHOMA_EXALLC	Hodgkin lymphoma	genus Streptococcusgenus Streptococcus|| id:ebi-a-GCST90017070	Inverse variance weighted	6.69366	11	0.823321
ebi-a-GCST90017071	finngen_R9_CD2_HODGKIN_LYMPHOMA_EXALLC	Hodgkin lymphoma	genus Subdoligranulumgenus Subdoligranulum|| id:ebi-a-GCST90017071	MR Egger	6.51564	8	0.589674
ebi-a-GCST90017071	finngen_R9_CD2_HODGKIN_LYMPHOMA_EXALLC	Hodgkin lymphoma	genus Subdoligranulumgenus Subdoligranulum|| id:ebi-a-GCST90017071	Inverse variance weighted	6.63425	9	0.675139
ebi-a-GCST90017072	finngen_R9_CD2_HODGKIN_LYMPHOMA_EXALLC	Hodgkin lymphoma	genus Sutterellagenus Sutterella|| id:ebi-a-GCST90017072	MR Egger	3.6265	10	0.962627
ebi-a-GCST90017072	finngen_R9_CD2_HODGKIN_LYMPHOMA_EXALLC	Hodgkin lymphoma	genus Sutterellagenus Sutterella|| id:ebi-a-GCST90017072	Inverse variance weighted	4.03659	11	0.968834
ebi-a-GCST90017073	finngen_R9_CD2_HODGKIN_LYMPHOMA_EXALLC	Hodgkin lymphoma	genus Terrisporobactergenus Terrisporobacter|| id:ebi-a-GCST90017073	MR Egger	1.60689	3	0.657829
ebi-a-GCST90017073	finngen_R9_CD2_HODGKIN_LYMPHOMA_EXALLC	Hodgkin lymphoma	genus Terrisporobactergenus Terrisporobacter|| id:ebi-a-GCST90017073	Inverse variance weighted	1.67378	4	0.795475
ebi-a-GCST90017074	finngen_R9_CD2_HODGKIN_LYMPHOMA_EXALLC	Hodgkin lymphoma	genus Turicibactergenus Turicibacter|| id:ebi-a-GCST90017074	MR Egger	5.29816	7	0.623628
ebi-a-GCST90017074	finngen_R9_CD2_HODGKIN_LYMPHOMA_EXALLC	Hodgkin lymphoma	genus Turicibactergenus Turicibacter|| id:ebi-a-GCST90017074	Inverse variance weighted	6.05849	8	0.64068
ebi-a-GCST90017075	finngen_R9_CD2_HODGKIN_LYMPHOMA_EXALLC	Hodgkin lymphoma	genus Tyzzerella3genus Tyzzerella3|| id:ebi-a-GCST90017075	MR Egger	12.1546	10	0.274842
ebi-a-GCST90017075	finngen_R9_CD2_HODGKIN_LYMPHOMA_EXALLC	Hodgkin lymphoma	genus Tyzzerella3genus Tyzzerella3|| id:ebi-a-GCST90017075	Inverse variance weighted	18.1673	11	0.0777795
ebi-a-GCST90017088	finngen_R9_CD2_HODGKIN_LYMPHOMA_EXALLC	Hodgkin lymphoma	genus Veillonellagenus Veillonella|| id:ebi-a-GCST90017088	MR Egger	0.18592	3	0.97983
ebi-a-GCST90017088	finngen_R9_CD2_HODGKIN_LYMPHOMA_EXALLC	Hodgkin lymphoma	genus Veillonellagenus Veillonella|| id:ebi-a-GCST90017088	Inverse variance weighted	1.55388	4	0.817057
ebi-a-GCST90017089	finngen_R9_CD2_HODGKIN_LYMPHOMA_EXALLC	Hodgkin lymphoma	genus Victivallisgenus Victivallis|| id:ebi-a-GCST90017089	MR Egger	18.8241	8	0.015829
ebi-a-GCST90017089	finngen_R9_CD2_HODGKIN_LYMPHOMA_EXALLC	Hodgkin lymphoma	genus Victivallisgenus Victivallis|| id:ebi-a-GCST90017089	Inverse variance weighted	18.879	9	0.0262418
ebi-a-GCST90016994	finngen_R9_CD3_HODGKIN_LYMPHOMA_EXALLC	Hodgkin lymphoma	genus ErysipelotrichaceaeUCG003genus ErysipelotrichaceaeUCG003|| id:ebi-a-GCST90016994	MR Egger	13.1469	14	0.514992
ebi-a-GCST90016994	finngen_R9_CD4_HODGKIN_LYMPHOMA_EXALLC	Hodgkin lymphoma	genus ErysipelotrichaceaeUCG003genus ErysipelotrichaceaeUCG003|| id:ebi-a-GCST90016994	Inverse variance weighted	13.6266	15	0.554016
ebi-a-GCST90016930	finngen_R9_CD5_HODGKIN_LYMPHOMA_EXALLC	Hodgkin lymphoma	family Christensenellaceaefamily Christensenellaceae|| id:ebi-a-GCST90016930	MR Egger	8.0834	9	0.525764
ebi-a-GCST90016930	finngen_R9_CD6_HODGKIN_LYMPHOMA_EXALLC	Hodgkin lymphoma	family Christensenellaceaefamily Christensenellaceae|| id:ebi-a-GCST90016930	Inverse variance weighted	9.13914	10	0.518951
ebi-a-GCST90016972	finngen_R9_CD7_HODGKIN_LYMPHOMA_EXALLC	Hodgkin lymphoma	genus Blautiagenus Blautia || id:ebi-a-GCST90016972	MR Egger	13.5382	10	0.195117
ebi-a-GCST90016972	finngen_R9_CD8_HODGKIN_LYMPHOMA_EXALLC	Hodgkin lymphoma	genus Blautiagenus Blautia || id:ebi-a-GCST90016972	Inverse variance weighted	13.5476	11	0.259042
ebi-a-GCST90017029	finngen_R9_CD9_HODGKIN_LYMPHOMA_EXALLC	Hodgkin lymphoma	genus Lachnospiragenus Lachnospira || id: ebi-a-GCST90017029	MR Egger	3.44058	4	0.486971
ebi-a-GCST90017029	finngen_R9_CD10_HODGKIN_LYMPHOMA_EXALLC	Hodgkin lymphoma	genus Lachnospiragenus Lachnospira || id: ebi-a-GCST90017029	Inverse variance weighted	3.67854	5	0.596561
