# Supplementary material for: Causal relationships between gut microbiota and lymphoma: a bidirectional Mendelian randomization study
Source: Front Cell Infect Microbiol. 2024 May 13;14:1374775. doi: 10.3389/fcimb.2024.1374775 (PMC11128559; doi:10.3389/fcimb.2024.1374775)
Supplement: Supplementary file 15 [file Table_13.xlsx]

## Sheet: Supplementary Table S13.
Supplementary Table S13. The pleiotropy results in the forward MR analysis
id.exposure	id.outcome	outcome	exposure	egger_intercept	se	pval
ebi-a-GCST90017110	finngen_R9_C3_DLBCL_EXALLC	Diffuse large B-cell lymphoma	phylum Actinobacteriaphylum Actinobacteria|| id:ebi-a-GCST90017110	-0.0741188	0.0591755	0.234239
ebi-a-GCST90017111	finngen_R9_C3_DLBCL_EXALLC	Diffuse large B-cell lymphoma	phylum Bacteroidetesphylum Bacteroidetes|| id:ebi-a-GCST90017111	0.0180974	0.0451255	0.698884
ebi-a-GCST90017112	finngen_R9_C3_DLBCL_EXALLC	Diffuse large B-cell lymphoma	phylum Cyanobacteriaphylum Cyanobacteria|| id:ebi-a-GCST90017112	0.115317	0.0820865	0.209673
ebi-a-GCST90017113	finngen_R9_C3_DLBCL_EXALLC	Diffuse large B-cell lymphoma	phylum Euryarchaeotaphylum Euryarchaeota|| id:ebi-a-GCST90017113	0.0296671	0.0768374	0.708389
ebi-a-GCST90017114	finngen_R9_C3_DLBCL_EXALLC	Diffuse large B-cell lymphoma	phylum Firmicutesphylum Firmicutes|| id:ebi-a-GCST90017114	-0.0219686	0.0379138	0.572201
ebi-a-GCST90017115	finngen_R9_C3_DLBCL_EXALLC	Diffuse large B-cell lymphoma	phylum Lentisphaeraephylum Lentisphaerae|| id:ebi-a-GCST90017115	-0.237964	0.0846552	0.0261093
ebi-a-GCST90017116	finngen_R9_C3_DLBCL_EXALLC	Diffuse large B-cell lymphoma	phylum Proteobacteriaphylum Proteobacteria|| id:ebi-a-GCST90017116	-0.00358266	0.0453833	0.938636
ebi-a-GCST90017117	finngen_R9_C3_DLBCL_EXALLC	Diffuse large B-cell lymphoma	phylum Tenericutesphylum Tenericutes|| id:ebi-a-GCST90017117	-0.0429469	0.0610987	0.498149
ebi-a-GCST90017118	finngen_R9_C3_DLBCL_EXALLC	Diffuse large B-cell lymphoma	phylum Verrucomicrobiaphylum Verrucomicrobia|| id:ebi-a-GCST90017118	0.0770221	0.0473844	0.135123
ebi-a-GCST90016908	finngen_R9_C3_DLBCL_EXALLC	Diffuse large B-cell lymphoma	class Actinobacteria|| id:ebi-a-GCST90016908	0.0330406	0.0414893	0.441291
ebi-a-GCST90016909	finngen_R9_C3_DLBCL_EXALLC	Diffuse large B-cell lymphoma	class Alphaproteobacteria|| id:ebi-a-GCST90016909	0.00296437	0.0940248	0.976359
ebi-a-GCST90016910	finngen_R9_C3_DLBCL_EXALLC	Diffuse large B-cell lymphoma	class Bacilli|| id:ebi-a-GCST90016910	-0.0239211	0.0421785	0.57849
ebi-a-GCST90016911	finngen_R9_C3_DLBCL_EXALLC	Diffuse large B-cell lymphoma	class Bacteroidia|| id:ebi-a-GCST90016911	0.0355993	0.0358563	0.342129
ebi-a-GCST90016912	finngen_R9_C3_DLBCL_EXALLC	Diffuse large B-cell lymphoma	class Betaproteobacteria|| id:ebi-a-GCST90016912	0.0262605	0.0592692	0.66945
ebi-a-GCST90016913	finngen_R9_C3_DLBCL_EXALLC	Diffuse large B-cell lymphoma	class Clostridia|| id:ebi-a-GCST90016913	0.0270374	0.0462881	0.573492
ebi-a-GCST90016914	finngen_R9_C3_DLBCL_EXALLC	Diffuse large B-cell lymphoma	class Coriobacteriia|| id:ebi-a-GCST90016914	-0.0686433	0.0675539	0.329619
ebi-a-GCST90016915	finngen_R9_C3_DLBCL_EXALLC	Diffuse large B-cell lymphoma	class Deltaproteobacteria|| id:ebi-a-GCST90016915	-0.185576	0.0728569	0.0290067
ebi-a-GCST90016916	finngen_R9_C3_DLBCL_EXALLC	Diffuse large B-cell lymphoma	class Erysipelotrichia|| id:ebi-a-GCST90016916	-0.0966498	0.0677003	0.181171
ebi-a-GCST90016917	finngen_R9_C3_DLBCL_EXALLC	Diffuse large B-cell lymphoma	class Gammaproteobacteria|| id:ebi-a-GCST90016917	0.107149	0.15029	0.515264
ebi-a-GCST90016918	finngen_R9_C3_DLBCL_EXALLC	Diffuse large B-cell lymphoma	class Lentisphaeria|| id:ebi-a-GCST90016918	-0.224593	0.0881388	0.0435975
ebi-a-GCST90016919	finngen_R9_C3_DLBCL_EXALLC	Diffuse large B-cell lymphoma	class Melainabacteria|| id:ebi-a-GCST90016919	-0.018633	0.0549425	0.743238
ebi-a-GCST90016920	finngen_R9_C3_DLBCL_EXALLC	Diffuse large B-cell lymphoma	class Methanobacteria|| id:ebi-a-GCST90016920	0.0330097	0.0895393	0.723277
ebi-a-GCST90016921	finngen_R9_C3_DLBCL_EXALLC	Diffuse large B-cell lymphoma	class Mollicutes|| id:ebi-a-GCST90016921	-0.0429469	0.0610987	0.498149
ebi-a-GCST90016922	finngen_R9_C3_DLBCL_EXALLC	Diffuse large B-cell lymphoma	class Negativicutes|| id:ebi-a-GCST90016922	-0.0284888	0.057691	0.632102
ebi-a-GCST90016923	finngen_R9_C3_DLBCL_EXALLC	Diffuse large B-cell lymphoma	class Verrucomicrobiae|| id:ebi-a-GCST90016923	0.0437752	0.0571191	0.463074
ebi-a-GCST90017090	finngen_R9_C3_DLBCL_EXALLC	Diffuse large B-cell lymphoma	order Actinomycetales|| id:ebi-a-GCST90017090	-0.114335	0.0706629	0.247062
ebi-a-GCST90017091	finngen_R9_C3_DLBCL_EXALLC	Diffuse large B-cell lymphoma	order Bacillales|| id:ebi-a-GCST90017091	-0.10855	0.0820762	0.234161
ebi-a-GCST90017092	finngen_R9_C3_DLBCL_EXALLC	Diffuse large B-cell lymphoma	order Bacteroidales|| id:ebi-a-GCST90017092	0.0355993	0.0358563	0.342129
ebi-a-GCST90017093	finngen_R9_C3_DLBCL_EXALLC	Diffuse large B-cell lymphoma	order Bifidobacteriales|| id:ebi-a-GCST90017093	-0.0044033	0.0613794	0.944378
ebi-a-GCST90017094	finngen_R9_C3_DLBCL_EXALLC	Diffuse large B-cell lymphoma	order Burkholderiales|| id:ebi-a-GCST90017094	0.018545	0.0592445	0.762266
ebi-a-GCST90017095	finngen_R9_C3_DLBCL_EXALLC	Diffuse large B-cell lymphoma	order Clostridiales|| id:ebi-a-GCST90017095	0.0394353	0.0453624	0.405045
ebi-a-GCST90017096	finngen_R9_C3_DLBCL_EXALLC	Diffuse large B-cell lymphoma	order Coriobacteriales|| id:ebi-a-GCST90017096	-0.0686433	0.0675539	0.329619
ebi-a-GCST90017097	finngen_R9_C3_DLBCL_EXALLC	Diffuse large B-cell lymphoma	order Desulfovibrionales|| id:ebi-a-GCST90017097	-0.126319	0.0817485	0.156694
ebi-a-GCST90017098	finngen_R9_C3_DLBCL_EXALLC	Diffuse large B-cell lymphoma	order Enterobacteriales|| id:ebi-a-GCST90017098	-0.105264	0.134732	0.469993
ebi-a-GCST90017099	finngen_R9_C3_DLBCL_EXALLC	Diffuse large B-cell lymphoma	order Erysipelotrichales|| id:ebi-a-GCST90017099	-0.0966498	0.0677003	0.181171
ebi-a-GCST90017100	finngen_R9_C3_DLBCL_EXALLC	Diffuse large B-cell lymphoma	order Gastranaerophilales|| id:ebi-a-GCST90017100	-0.018089	0.0590646	0.768316
ebi-a-GCST90017101	finngen_R9_C3_DLBCL_EXALLC	Diffuse large B-cell lymphoma	order Lactobacillales|| id:ebi-a-GCST90017101	-0.056258	0.0470748	0.253404
ebi-a-GCST90017102	finngen_R9_C3_DLBCL_EXALLC	Diffuse large B-cell lymphoma	order Methanobacteriales|| id:ebi-a-GCST90017102	0.0330097	0.0895393	0.723277
ebi-a-GCST90017103	finngen_R9_C3_DLBCL_EXALLC	Diffuse large B-cell lymphoma	order Mollicutes RF9|| id:ebi-a-GCST90017103	-0.058075	0.0486286	0.259936
ebi-a-GCST90017104	finngen_R9_C3_DLBCL_EXALLC	Diffuse large B-cell lymphoma	order NB1n|| id:ebi-a-GCST90017104	-0.211512	0.0646854	0.00843241
ebi-a-GCST90017105	finngen_R9_C3_DLBCL_EXALLC	Diffuse large B-cell lymphoma	order Pasteurellales|| id:ebi-a-GCST90017105	0.0117347	0.0434913	0.792296
ebi-a-GCST90017106	finngen_R9_C3_DLBCL_EXALLC	Diffuse large B-cell lymphoma	order Rhodospirillales|| id:ebi-a-GCST90017106	0.0762613	0.0639348	0.258043
ebi-a-GCST90017107	finngen_R9_C3_DLBCL_EXALLC	Diffuse large B-cell lymphoma	order Selenomonadales|| id:ebi-a-GCST90017107	-0.0284888	0.057691	0.632102
ebi-a-GCST90017108	finngen_R9_C3_DLBCL_EXALLC	Diffuse large B-cell lymphoma	order Verrucomicrobiales|| id:ebi-a-GCST90017108	0.0437752	0.0571191	0.463074
ebi-a-GCST90017109	finngen_R9_C3_DLBCL_EXALLC	Diffuse large B-cell lymphoma	order Victivallales|| id:ebi-a-GCST90017109	-0.224593	0.0881388	0.0435975
ebi-a-GCST90016924	finngen_R9_C3_DLBCL_EXALLC	Diffuse large B-cell lymphoma	family Acidaminococcaceae|| id:ebi-a-GCST90016924	0.0564483	0.0813795	0.518804
ebi-a-GCST90016925	finngen_R9_C3_DLBCL_EXALLC	Diffuse large B-cell lymphoma	family Actinomycetaceae|| id:ebi-a-GCST90016925	-0.114364	0.0705496	0.246457
ebi-a-GCST90016926	finngen_R9_C3_DLBCL_EXALLC	Diffuse large B-cell lymphoma	family Alcaligenaceae|| id:ebi-a-GCST90016926	0.0344041	0.0784598	0.671365
ebi-a-GCST90016927	finngen_R9_C3_DLBCL_EXALLC	Diffuse large B-cell lymphoma	family Bacteroidaceae|| id:ebi-a-GCST90016927	-0.100277	0.101666	0.362057
ebi-a-GCST90016928	finngen_R9_C3_DLBCL_EXALLC	Diffuse large B-cell lymphoma	family Bacteroidales S24 7group|| id:ebi-a-GCST90016928	-0.0164038	0.0816581	0.847426
ebi-a-GCST90016929	finngen_R9_C3_DLBCL_EXALLC	Diffuse large B-cell lymphoma	family Bifidobacteriaceae|| id:ebi-a-GCST90016929	-0.0044033	0.0613794	0.944378
ebi-a-GCST90016931	finngen_R9_C3_DLBCL_EXALLC	Diffuse large B-cell lymphoma	family Clostridiaceae1|| id:ebi-a-GCST90016931	0.0430963	0.0655178	0.529149
ebi-a-GCST90016932	finngen_R9_C3_DLBCL_EXALLC	Diffuse large B-cell lymphoma	family Clostridiales vadin BB60 group|| id:ebi-a-GCST90016932	0.0110275	0.0429766	0.801508
ebi-a-GCST90016933	finngen_R9_C3_DLBCL_EXALLC	Diffuse large B-cell lymphoma	family Coriobacteriaceae|| id:ebi-a-GCST90016933	-0.0686433	0.0675539	0.329619
ebi-a-GCST90016934	finngen_R9_C3_DLBCL_EXALLC	Diffuse large B-cell lymphoma	family Defluviitaleaceae|| id:ebi-a-GCST90016934	-0.0673024	0.06631	0.336629
ebi-a-GCST90016935	finngen_R9_C3_DLBCL_EXALLC	Diffuse large B-cell lymphoma	family Desulfovibrionaceae|| id:ebi-a-GCST90016935	-0.165777	0.0769501	0.0681752
ebi-a-GCST90016936	finngen_R9_C3_DLBCL_EXALLC	Diffuse large B-cell lymphoma	family Enterobacteriaceae|| id:ebi-a-GCST90016936	-0.105264	0.134732	0.469993
ebi-a-GCST90016937	finngen_R9_C3_DLBCL_EXALLC	Diffuse large B-cell lymphoma	family Erysipelotrichaceae|| id:ebi-a-GCST90016937	-0.0966498	0.0677003	0.181171
ebi-a-GCST90016938	finngen_R9_C3_DLBCL_EXALLC	Diffuse large B-cell lymphoma	family Family XI|| id:ebi-a-GCST90016938	0.0621317	0.119372	0.621364
ebi-a-GCST90016939	finngen_R9_C3_DLBCL_EXALLC	Diffuse large B-cell lymphoma	family Family XIII|| id:ebi-a-GCST90016939	0.0659692	0.110982	0.578108
ebi-a-GCST90016940	finngen_R9_C3_DLBCL_EXALLC	Diffuse large B-cell lymphoma	family Lachnospiraceae|| id:ebi-a-GCST90016940	0.0137419	0.0488738	0.782692
ebi-a-GCST90016941	finngen_R9_C3_DLBCL_EXALLC	Diffuse large B-cell lymphoma	family Lactobacillaceae|| id:ebi-a-GCST90016941	0.0470919	0.0628376	0.481941
ebi-a-GCST90016942	finngen_R9_C3_DLBCL_EXALLC	Diffuse large B-cell lymphoma	family Methanobacteriaceae|| id:ebi-a-GCST90016942	0.0330097	0.0895393	0.723277
ebi-a-GCST90016943	finngen_R9_C3_DLBCL_EXALLC	Diffuse large B-cell lymphoma	family Oxalobacteraceae|| id:ebi-a-GCST90016943	-0.0651323	0.0651557	0.337216
ebi-a-GCST90016944	finngen_R9_C3_DLBCL_EXALLC	Diffuse large B-cell lymphoma	family Pasteurellaceae|| id:ebi-a-GCST90016944	0.0117347	0.0434913	0.792296
ebi-a-GCST90016945	finngen_R9_C3_DLBCL_EXALLC	Diffuse large B-cell lymphoma	family Peptococcaceae|| id:ebi-a-GCST90016945	0.0347401	0.0538003	0.539041
ebi-a-GCST90016946	finngen_R9_C3_DLBCL_EXALLC	Diffuse large B-cell lymphoma	family Peptostreptococcaceae|| id:ebi-a-GCST90016946	-0.0373037	0.0419099	0.392468
ebi-a-GCST90016947	finngen_R9_C3_DLBCL_EXALLC	Diffuse large B-cell lymphoma	family Porphyromonadaceae|| id:ebi-a-GCST90016947	0.0349626	0.0977975	0.731254
ebi-a-GCST90016948	finngen_R9_C3_DLBCL_EXALLC	Diffuse large B-cell lymphoma	family Prevotellaceae|| id:ebi-a-GCST90016948	0.00364028	0.0736557	0.96128
ebi-a-GCST90016949	finngen_R9_C3_DLBCL_EXALLC	Diffuse large B-cell lymphoma	family Rhodospirillaceae|| id:ebi-a-GCST90016949	0.062369	0.0660061	0.363349
ebi-a-GCST90016950	finngen_R9_C3_DLBCL_EXALLC	Diffuse large B-cell lymphoma	family Rikenellaceae|| id:ebi-a-GCST90016950	0.0270709	0.0591997	0.654485
ebi-a-GCST90016951	finngen_R9_C3_DLBCL_EXALLC	Diffuse large B-cell lymphoma	family Ruminococcaceae|| id:ebi-a-GCST90016951	-0.0794961	0.0589864	0.214673
ebi-a-GCST90016952	finngen_R9_C3_DLBCL_EXALLC	Diffuse large B-cell lymphoma	family Streptococcaceae|| id:ebi-a-GCST90016952	-0.0229392	0.0861135	0.795946
ebi-a-GCST90016956	finngen_R9_C3_DLBCL_EXALLC	Diffuse large B-cell lymphoma	family Veillonellaceae|| id:ebi-a-GCST90016956	0.00853602	0.0295088	0.776089
ebi-a-GCST90016957	finngen_R9_C3_DLBCL_EXALLC	Diffuse large B-cell lymphoma	family Verrucomicrobiaceae|| id:ebi-a-GCST90016957	0.0435716	0.0571016	0.464961
ebi-a-GCST90016958	finngen_R9_C3_DLBCL_EXALLC	Diffuse large B-cell lymphoma	family Victivallaceae|| id:ebi-a-GCST90016958	-0.0283053	0.121099	0.820419
ebi-a-GCST90016959	finngen_R9_C3_DLBCL_EXALLC	Diffuse large B-cell lymphoma	genus Actinomycesgenus Actinomyces|| id:ebi-a-GCST90016959	-0.0202617	0.0593439	0.746662
ebi-a-GCST90016960	finngen_R9_C3_DLBCL_EXALLC	Diffuse large B-cell lymphoma	genus Adlercreutziagenus Adlercreutzia|| id:ebi-a-GCST90016960	-0.085131	0.0881472	0.371451
ebi-a-GCST90016961	finngen_R9_C3_DLBCL_EXALLC	Diffuse large B-cell lymphoma	genus Akkermansiagenus Akkermansia|| id:ebi-a-GCST90016961	0.0431986	0.0570871	0.468567
ebi-a-GCST90016962	finngen_R9_C3_DLBCL_EXALLC	Diffuse large B-cell lymphoma	genus Alistipesgenus Alistipes|| id:ebi-a-GCST90016962	-0.110272	0.0797489	0.196842
ebi-a-GCST90016963	finngen_R9_C3_DLBCL_EXALLC	Diffuse large B-cell lymphoma	genus Allisonellagenus Allisonella|| id:ebi-a-GCST90016963	-0.125996	0.126519	0.35777
ebi-a-GCST90016964	finngen_R9_C3_DLBCL_EXALLC	Diffuse large B-cell lymphoma	genus Alloprevotellagenus Alloprevotella|| id:ebi-a-GCST90016964	0.0337715	0.436833	0.943245
ebi-a-GCST90016965	finngen_R9_C3_DLBCL_EXALLC	Diffuse large B-cell lymphoma	genus Anaerofilumgenus Anaerofilum|| id:ebi-a-GCST90016965	0.162067	0.0906876	0.111736
ebi-a-GCST90016966	finngen_R9_C3_DLBCL_EXALLC	Diffuse large B-cell lymphoma	genus Anaerostipesgenus Anaerostipes|| id:ebi-a-GCST90016966	0.14184	0.0575478	0.0314136
ebi-a-GCST90016967	finngen_R9_C3_DLBCL_EXALLC	Diffuse large B-cell lymphoma	genus Anaerotruncusgenus Anaerotruncus|| id:ebi-a-GCST90016967	-0.0572965	0.0476056	0.254019
ebi-a-GCST90016968	finngen_R9_C3_DLBCL_EXALLC	Diffuse large B-cell lymphoma	genus Bacteroidesgenus Bacteroides|| id:ebi-a-GCST90016968	-0.100277	0.101666	0.362057
ebi-a-GCST90016969	finngen_R9_C3_DLBCL_EXALLC	Diffuse large B-cell lymphoma	genus Barnesiellagenus Barnesiella|| id:ebi-a-GCST90016969	-0.0163001	0.0710196	0.823094
ebi-a-GCST90016970	finngen_R9_C3_DLBCL_EXALLC	Diffuse large B-cell lymphoma	genus Bifidobacteriumgenus Bifidobacterium|| id:ebi-a-GCST90016970	0.00605076	0.0382487	0.877452
ebi-a-GCST90016971	finngen_R9_C3_DLBCL_EXALLC	Diffuse large B-cell lymphoma	genus Bilophilagenus Bilophila|| id:ebi-a-GCST90016971	-0.0464952	0.109496	0.679293
ebi-a-GCST90016973	finngen_R9_C3_DLBCL_EXALLC	Diffuse large B-cell lymphoma	genus Butyricicoccusgenus Butyricicoccus|| id:ebi-a-GCST90016973	0.0146189	0.0458927	0.760868
ebi-a-GCST90016974	finngen_R9_C3_DLBCL_EXALLC	Diffuse large B-cell lymphoma	genus Butyricimonasgenus Butyricimonas|| id:ebi-a-GCST90016974	0.016309	0.0765468	0.835178
ebi-a-GCST90016975	finngen_R9_C3_DLBCL_EXALLC	Diffuse large B-cell lymphoma	genus Butyrivibriogenus Butyrivibrio|| id:ebi-a-GCST90016975	-0.0143571	0.0876718	0.872439
ebi-a-GCST90016976	finngen_R9_C3_DLBCL_EXALLC	Diffuse large B-cell lymphoma	genus Candidatus Soleaferreagenus Candidatus Soleaferrea|| id:ebi-a-GCST90016976	0.191618	0.167033	0.288999
ebi-a-GCST90016977	finngen_R9_C3_DLBCL_EXALLC	Diffuse large B-cell lymphoma	genus Catenibacteriumgenus Catenibacterium|| id:ebi-a-GCST90016977	-0.179551	0.319199	0.630411
ebi-a-GCST90016978	finngen_R9_C3_DLBCL_EXALLC	Diffuse large B-cell lymphoma	genus Christensenellaceae R 7groupgenus Christensenellaceae R 7group|| id:ebi-a-GCST90016978	0.144969	0.083996	0.135118
ebi-a-GCST90016979	finngen_R9_C3_DLBCL_EXALLC	Diffuse large B-cell lymphoma	genus Clostridium innocuum groupgenus Clostridium innocuum group|| id:ebi-a-GCST90016979	0.149711	0.10199	0.192507
ebi-a-GCST90016980	finngen_R9_C3_DLBCL_EXALLC	Diffuse large B-cell lymphoma	genus Clostridium sensustricto1genus Clostridium sensustricto1|| id:ebi-a-GCST90016980	0.121076	0.0948708	0.270944
ebi-a-GCST90016981	finngen_R9_C3_DLBCL_EXALLC	Diffuse large B-cell lymphoma	genus Collinsellagenus Collinsella|| id:ebi-a-GCST90016981	0.00123085	0.0759667	0.987525
ebi-a-GCST90016982	finngen_R9_C3_DLBCL_EXALLC	Diffuse large B-cell lymphoma	genus Coprobactergenus Coprobacter|| id:ebi-a-GCST90016982	-0.0305612	0.0732678	0.686367
ebi-a-GCST90016983	finngen_R9_C3_DLBCL_EXALLC	Diffuse large B-cell lymphoma	genus Coprococcus1genus Coprococcus1|| id:ebi-a-GCST90016983	0.00597257	0.042758	0.891987
ebi-a-GCST90016984	finngen_R9_C3_DLBCL_EXALLC	Diffuse large B-cell lymphoma	genus Coprococcus2genus Coprococcus2|| id:ebi-a-GCST90016984	0.233927	0.267086	0.414796
ebi-a-GCST90016985	finngen_R9_C3_DLBCL_EXALLC	Diffuse large B-cell lymphoma	genus Coprococcus3genus Coprococcus3|| id:ebi-a-GCST90016985	0.168277	0.100838	0.146202
ebi-a-GCST90016986	finngen_R9_C3_DLBCL_EXALLC	Diffuse large B-cell lymphoma	genus Defluviitaleaceae UCG011genus Defluviitaleaceae UCG011|| id:ebi-a-GCST90016986	-0.0201087	0.0770069	0.801509
ebi-a-GCST90016987	finngen_R9_C3_DLBCL_EXALLC	Diffuse large B-cell lymphoma	genus Desulfovibriogenus Desulfovibrio|| id:ebi-a-GCST90016987	0.0181282	0.0720784	0.808646
ebi-a-GCST90016988	finngen_R9_C3_DLBCL_EXALLC	Diffuse large B-cell lymphoma	genus Dialistergenus Dialister|| id:ebi-a-GCST90016988	-0.111024	0.0674562	0.134198
ebi-a-GCST90016989	finngen_R9_C3_DLBCL_EXALLC	Diffuse large B-cell lymphoma	genus Doreagenus Dorea|| id:ebi-a-GCST90016989	0.0871622	0.0524448	0.135092
ebi-a-GCST90016990	finngen_R9_C3_DLBCL_EXALLC	Diffuse large B-cell lymphoma	genus Eggerthellagenus Eggerthella|| id:ebi-a-GCST90016990	-0.0177691	0.0809262	0.832471
ebi-a-GCST90016991	finngen_R9_C3_DLBCL_EXALLC	Diffuse large B-cell lymphoma	genus Eisenbergiellagenus Eisenbergiella|| id:ebi-a-GCST90016991	0.0074047	0.118439	0.951516
ebi-a-GCST90016992	finngen_R9_C3_DLBCL_EXALLC	Diffuse large B-cell lymphoma	genus Enterorhabdusgenus Enterorhabdus|| id:ebi-a-GCST90016992	-0.0465778	0.0929281	0.642542
ebi-a-GCST90016993	finngen_R9_C3_DLBCL_EXALLC	Diffuse large B-cell lymphoma	genus Erysipelatoclostridiumgenus Erysipelatoclostridium|| id:ebi-a-GCST90016993	-0.00662624	0.0534984	0.903322
ebi-a-GCST90016995	finngen_R9_C3_DLBCL_EXALLC	Diffuse large B-cell lymphoma	genus Escherichia Shigellagenus Escherichia Shigella|| id:ebi-a-GCST90016995	-0.011997	0.0572297	0.839197
ebi-a-GCST90016996	finngen_R9_C3_DLBCL_EXALLC	Diffuse large B-cell lymphoma	genus Eubacterium brachy groupgenus Eubacterium brachy group|| id:ebi-a-GCST90016996	-0.100829	0.0818812	0.253139
ebi-a-GCST90016997	finngen_R9_C3_DLBCL_EXALLC	Diffuse large B-cell lymphoma	genus Eubacterium coprostanoligenes groupgenus Eubacterium coprostanoligenes group|| id:ebi-a-GCST90016997	0.0479186	0.0616453	0.454961
ebi-a-GCST90016998	finngen_R9_C3_DLBCL_EXALLC	Diffuse large B-cell lymphoma	genus Eubacterium eligens groupgenus Eubacterium eligens group|| id:ebi-a-GCST90016998	0.146321	0.0973001	0.207064
ebi-a-GCST90016999	finngen_R9_C3_DLBCL_EXALLC	Diffuse large B-cell lymphoma	genus Eubacterium fissicatena groupgenus Eubacterium fissicatena group|| id:ebi-a-GCST90016999	0.176903	0.0985695	0.115778
ebi-a-GCST90017000	finngen_R9_C3_DLBCL_EXALLC	Diffuse large B-cell lymphoma	genus Eubacterium hallii groupgenus Eubacterium hallii group|| id:ebi-a-GCST90017000	0.0351149	0.0385395	0.38016
ebi-a-GCST90017001	finngen_R9_C3_DLBCL_EXALLC	Diffuse large B-cell lymphoma	genus Eubacterium nodatum groupgenus Eubacterium nodatum group|| id:ebi-a-GCST90017001	-0.179349	0.0779132	0.0468527
ebi-a-GCST90017002	finngen_R9_C3_DLBCL_EXALLC	Diffuse large B-cell lymphoma	genus Eubacterium oxidoreducens groupgenus Eubacterium oxidoreducens group|| id:ebi-a-GCST90017002	-0.0426349	0.0876022	0.659821
ebi-a-GCST90017003	finngen_R9_C3_DLBCL_EXALLC	Diffuse large B-cell lymphoma	genus Eubacterium rectale groupgenus Eubacterium rectale group|| id:ebi-a-GCST90017003	0.0470933	0.0717125	0.535736
ebi-a-GCST90017004	finngen_R9_C3_DLBCL_EXALLC	Diffuse large B-cell lymphoma	genus Eubacterium ruminantium groupgenus Eubacterium ruminantium group|| id:ebi-a-GCST90017004	0.00956904	0.0563745	0.867342
ebi-a-GCST90017005	finngen_R9_C3_DLBCL_EXALLC	Diffuse large B-cell lymphoma	genus Eubacterium ventriosum groupgenus Eubacterium ventriosum group|| id:ebi-a-GCST90017005	0.0011483	0.0807214	0.988866
ebi-a-GCST90017006	finngen_R9_C3_DLBCL_EXALLC	Diffuse large B-cell lymphoma	genus Eubacterium xylanophilum groupgenus Eubacterium xylanophilum group|| id:ebi-a-GCST90017006	0.0690644	0.0851006	0.443759
ebi-a-GCST90017007	finngen_R9_C3_DLBCL_EXALLC	Diffuse large B-cell lymphoma	genus Faecalibacteriumgenus Faecalibacterium|| id:ebi-a-GCST90017007	0.0473451	0.044175	0.315091
ebi-a-GCST90017008	finngen_R9_C3_DLBCL_EXALLC	Diffuse large B-cell lymphoma	genus Family XIII AD3011 groupgenus Family XIII AD3011 group|| id:ebi-a-GCST90017008	0.0778786	0.116439	0.51739
ebi-a-GCST90017009	finngen_R9_C3_DLBCL_EXALLC	Diffuse large B-cell lymphoma	genus Family XIII UCG001genus Family XIII UCG001|| id:ebi-a-GCST90017009	-0.0632483	0.0672026	0.382954
ebi-a-GCST90017010	finngen_R9_C3_DLBCL_EXALLC	Diffuse large B-cell lymphoma	genus Flavonifractorgenus Flavonifractor|| id:ebi-a-GCST90017010	0.238794	0.113748	0.126647
ebi-a-GCST90017011	finngen_R9_C3_DLBCL_EXALLC	Diffuse large B-cell lymphoma	genus Fusicatenibactergenus Fusicatenibacter|| id:ebi-a-GCST90017011	0.0449065	0.0534335	0.413056
ebi-a-GCST90017012	finngen_R9_C3_DLBCL_EXALLC	Diffuse large B-cell lymphoma	genus Gordonibactergenus Gordonibacter|| id:ebi-a-GCST90017012	0.0230053	0.0790586	0.777653
ebi-a-GCST90017013	finngen_R9_C3_DLBCL_EXALLC	Diffuse large B-cell lymphoma	genus Haemophilusgenus Haemophilus|| id:ebi-a-GCST90017013	0.0359086	0.0624956	0.583563
ebi-a-GCST90017014	finngen_R9_C3_DLBCL_EXALLC	Diffuse large B-cell lymphoma	genus Holdemanellagenus Holdemanella|| id:ebi-a-GCST90017014	-0.0304291	0.0504099	0.560991
ebi-a-GCST90017015	finngen_R9_C3_DLBCL_EXALLC	Diffuse large B-cell lymphoma	genus Holdemaniagenus Holdemania|| id:ebi-a-GCST90017015	0.0314949	0.0633295	0.627952
ebi-a-GCST90017016	finngen_R9_C3_DLBCL_EXALLC	Diffuse large B-cell lymphoma	genus Howardellagenus Howardella|| id:ebi-a-GCST90017016	-0.0925408	0.0799118	0.284828
ebi-a-GCST90017017	finngen_R9_C3_DLBCL_EXALLC	Diffuse large B-cell lymphoma	genus Hungatellagenus Hungatella|| id:ebi-a-GCST90017017	-0.0283111	0.155494	0.867134
ebi-a-GCST90017018	finngen_R9_C3_DLBCL_EXALLC	Diffuse large B-cell lymphoma	genus Intestinibactergenus Intestinibacter|| id:ebi-a-GCST90017018	0.020171	0.0488286	0.686267
ebi-a-GCST90017019	finngen_R9_C3_DLBCL_EXALLC	Diffuse large B-cell lymphoma	genus Intestinimonasgenus Intestinimonas|| id:ebi-a-GCST90017019	0.01676	0.045273	0.716775
ebi-a-GCST90017020	finngen_R9_C3_DLBCL_EXALLC	Diffuse large B-cell lymphoma	genus Lachnoclostridiumgenus Lachnoclostridium|| id:ebi-a-GCST90017020	0.0396107	0.0581468	0.50982
ebi-a-GCST90017021	finngen_R9_C3_DLBCL_EXALLC	Diffuse large B-cell lymphoma	genus Lachnospiraceae FCS020 groupgenus Lachnospiraceae FCS020 group|| id:ebi-a-GCST90017021	0.0269481	0.0421536	0.537006
ebi-a-GCST90017022	finngen_R9_C3_DLBCL_EXALLC	Diffuse large B-cell lymphoma	genus Lachnospiraceae NC2004 groupgenus Lachnospiraceae NC2004 group|| id:ebi-a-GCST90017022	0.0537593	0.0832773	0.539149
ebi-a-GCST90017023	finngen_R9_C3_DLBCL_EXALLC	Diffuse large B-cell lymphoma	genus Lachnospiraceae ND3007 groupgenus Lachnospiraceae ND3007 group|| id:ebi-a-GCST90017023	-0.236833	0.783186	0.813054
ebi-a-GCST90017024	finngen_R9_C3_DLBCL_EXALLC	Diffuse large B-cell lymphoma	genus Lachnospiraceae NK4A136 groupgenus Lachnospiraceae NK4A136 group|| id:ebi-a-GCST90017024	-0.00607425	0.0283769	0.833824
ebi-a-GCST90017025	finngen_R9_C3_DLBCL_EXALLC	Diffuse large B-cell lymphoma	genus Lachnospiraceae UCG001genus Lachnospiraceae UCG001|| id:ebi-a-GCST90017025	0.0133117	0.0766703	0.865316
ebi-a-GCST90017026	finngen_R9_C3_DLBCL_EXALLC	Diffuse large B-cell lymphoma	genus Lachnospiraceae UCG004genus Lachnospiraceae UCG004|| id:ebi-a-GCST90017026	0.0515637	0.0639767	0.439002
ebi-a-GCST90017027	finngen_R9_C3_DLBCL_EXALLC	Diffuse large B-cell lymphoma	genus Lachnospiraceae UCG008genus Lachnospiraceae UCG008|| id:ebi-a-GCST90017027	0.00914436	0.0893773	0.921027
ebi-a-GCST90017028	finngen_R9_C3_DLBCL_EXALLC	Diffuse large B-cell lymphoma	genus Lachnospiraceae UCG010genus Lachnospiraceae UCG010|| id:ebi-a-GCST90017028	-0.00666245	0.0588304	0.912624
ebi-a-GCST90017030	finngen_R9_C3_DLBCL_EXALLC	Diffuse large B-cell lymphoma	genus Lactobacillusgenus Lactobacillus|| id:ebi-a-GCST90017030	0.0454133	0.0526396	0.42143
ebi-a-GCST90017031	finngen_R9_C3_DLBCL_EXALLC	Diffuse large B-cell lymphoma	genus Lactococcusgenus Lactococcus|| id:ebi-a-GCST90017031	0.0921909	0.136944	0.525885
ebi-a-GCST90017032	finngen_R9_C3_DLBCL_EXALLC	Diffuse large B-cell lymphoma	genus Marvinbryantiagenus Marvinbryantia|| id:ebi-a-GCST90017032	-0.0763581	0.0841111	0.390498
ebi-a-GCST90017033	finngen_R9_C3_DLBCL_EXALLC	Diffuse large B-cell lymphoma	genus Methanobrevibactergenus Methanobrevibacter|| id:ebi-a-GCST90017033	0.0790172	0.0957153	0.455453
ebi-a-GCST90017034	finngen_R9_C3_DLBCL_EXALLC	Diffuse large B-cell lymphoma	genus Odoribactergenus Odoribacter|| id:ebi-a-GCST90017034	-0.0937525	0.0935392	0.362217
ebi-a-GCST90017035	finngen_R9_C3_DLBCL_EXALLC	Diffuse large B-cell lymphoma	genus Olsenellagenus Olsenella|| id:ebi-a-GCST90017035	0.0883343	0.0549844	0.146824
ebi-a-GCST90017036	finngen_R9_C3_DLBCL_EXALLC	Diffuse large B-cell lymphoma	genus Oscillibactergenus Oscillibacter|| id:ebi-a-GCST90017036	0.00305817	0.0612663	0.961084
ebi-a-GCST90017037	finngen_R9_C3_DLBCL_EXALLC	Diffuse large B-cell lymphoma	genus Oscillospiragenus Oscillospira|| id:ebi-a-GCST90017037	-0.196333	0.0981652	0.0924228
ebi-a-GCST90017038	finngen_R9_C3_DLBCL_EXALLC	Diffuse large B-cell lymphoma	genus Oxalobactergenus Oxalobacter|| id:ebi-a-GCST90017038	0.049962	0.0930293	0.60425
ebi-a-GCST90017039	finngen_R9_C3_DLBCL_EXALLC	Diffuse large B-cell lymphoma	genus Parabacteroidesgenus Parabacteroides|| id:ebi-a-GCST90017039	0.273918	0.201464	0.267113
ebi-a-GCST90017040	finngen_R9_C3_DLBCL_EXALLC	Diffuse large B-cell lymphoma	genus Paraprevotellagenus Paraprevotella|| id:ebi-a-GCST90017040	-0.075519	0.0589951	0.22685
ebi-a-GCST90017041	finngen_R9_C3_DLBCL_EXALLC	Diffuse large B-cell lymphoma	genus Parasutterellagenus Parasutterella|| id:ebi-a-GCST90017041	-0.0185163	0.039753	0.649711
ebi-a-GCST90017042	finngen_R9_C3_DLBCL_EXALLC	Diffuse large B-cell lymphoma	genus Peptococcusgenus Peptococcus|| id:ebi-a-GCST90017042	-0.0299386	0.087563	0.739496
ebi-a-GCST90017043	finngen_R9_C3_DLBCL_EXALLC	Diffuse large B-cell lymphoma	genus Phascolarctobacteriumgenus Phascolarctobacterium|| id:ebi-a-GCST90017043	0.0552276	0.160321	0.744501
ebi-a-GCST90017044	finngen_R9_C3_DLBCL_EXALLC	Diffuse large B-cell lymphoma	genus Prevotella7genus Prevotella7|| id:ebi-a-GCST90017044	0.0661418	0.141916	0.652244
ebi-a-GCST90017045	finngen_R9_C3_DLBCL_EXALLC	Diffuse large B-cell lymphoma	genus Prevotella9genus Prevotella9|| id:ebi-a-GCST90017045	0.0172244	0.0460384	0.714338
ebi-a-GCST90017046	finngen_R9_C3_DLBCL_EXALLC	Diffuse large B-cell lymphoma	genus Rikenellaceae RC9 gut groupgenus Rikenellaceae RC9 gut group|| id:ebi-a-GCST90017046	-0.0660151	0.109749	0.562344
ebi-a-GCST90017047	finngen_R9_C3_DLBCL_EXALLC	Diffuse large B-cell lymphoma	genus Romboutsiagenus Romboutsia|| id:ebi-a-GCST90017047	-0.0578517	0.0515001	0.285215
ebi-a-GCST90017048	finngen_R9_C3_DLBCL_EXALLC	Diffuse large B-cell lymphoma	genus Roseburiagenus Roseburia|| id:ebi-a-GCST90017048	0.091467	0.0538696	0.117595
ebi-a-GCST90017049	finngen_R9_C3_DLBCL_EXALLC	Diffuse large B-cell lymphoma	genus Ruminiclostridium5genus Ruminiclostridium5|| id:ebi-a-GCST90017049	-0.0924902	0.0699398	0.218644
ebi-a-GCST90017050	finngen_R9_C3_DLBCL_EXALLC	Diffuse large B-cell lymphoma	genus Ruminiclostridium6genus Ruminiclostridium6|| id:ebi-a-GCST90017050	0.0264411	0.0440334	0.558512
ebi-a-GCST90017051	finngen_R9_C3_DLBCL_EXALLC	Diffuse large B-cell lymphoma	genus Ruminiclostridium9genus Ruminiclostridium9|| id:ebi-a-GCST90017051	-0.104158	0.0986406	0.331649
ebi-a-GCST90017052	finngen_R9_C3_DLBCL_EXALLC	Diffuse large B-cell lymphoma	genus Ruminococcaceae NK4A214 groupgenus Ruminococcaceae NK4A214 group|| id:ebi-a-GCST90017052	0.00657018	0.0758353	0.932517
ebi-a-GCST90017053	finngen_R9_C3_DLBCL_EXALLC	Diffuse large B-cell lymphoma	genus Ruminococcaceae UCG002genus Ruminococcaceae UCG002|| id:ebi-a-GCST90017053	-0.0123267	0.0353648	0.731464
ebi-a-GCST90017054	finngen_R9_C3_DLBCL_EXALLC	Diffuse large B-cell lymphoma	genus Ruminococcaceae UCG003genus Ruminococcaceae UCG003|| id:ebi-a-GCST90017054	0.0876825	0.0554938	0.145178
ebi-a-GCST90017055	finngen_R9_C3_DLBCL_EXALLC	Diffuse large B-cell lymphoma	genus Ruminococcaceae UCG004genus Ruminococcaceae UCG004|| id:ebi-a-GCST90017055	-0.0372295	0.12683	0.775767
ebi-a-GCST90017056	finngen_R9_C3_DLBCL_EXALLC	Diffuse large B-cell lymphoma	genus Ruminococcaceae UCG005genus Ruminococcaceae UCG005|| id:ebi-a-GCST90017056	-0.000428041	0.0464252	0.992795
ebi-a-GCST90017057	finngen_R9_C3_DLBCL_EXALLC	Diffuse large B-cell lymphoma	genus Ruminococcaceae UCG009genus Ruminococcaceae UCG009|| id:ebi-a-GCST90017057	0.0814101	0.0820471	0.347008
ebi-a-GCST90017058	finngen_R9_C3_DLBCL_EXALLC	Diffuse large B-cell lymphoma	genus Ruminococcaceae UCG010genus Ruminococcaceae UCG010|| id:ebi-a-GCST90017058	-0.073869	0.0556043	0.254745
ebi-a-GCST90017059	finngen_R9_C3_DLBCL_EXALLC	Diffuse large B-cell lymphoma	genus Ruminococcaceae UCG011genus Ruminococcaceae UCG011|| id:ebi-a-GCST90017059	0.0768321	0.0917715	0.434547
ebi-a-GCST90017060	finngen_R9_C3_DLBCL_EXALLC	Diffuse large B-cell lymphoma	genus Ruminococcaceae UCG013genus Ruminococcaceae UCG013|| id:ebi-a-GCST90017060	-0.0134542	0.0543861	0.810163
ebi-a-GCST90017061	finngen_R9_C3_DLBCL_EXALLC	Diffuse large B-cell lymphoma	genus Ruminococcaceae UCG014genus Ruminococcaceae UCG014|| id:ebi-a-GCST90017061	0.00491427	0.0441761	0.914164
ebi-a-GCST90017062	finngen_R9_C3_DLBCL_EXALLC	Diffuse large B-cell lymphoma	genus Ruminococcus1genus Ruminococcus1|| id:ebi-a-GCST90017062	0.0753141	0.0546917	0.205793
ebi-a-GCST90017063	finngen_R9_C3_DLBCL_EXALLC	Diffuse large B-cell lymphoma	genus Ruminococcus2genus Ruminococcus2|| id:ebi-a-GCST90017063	0.00658695	0.036256	0.858637
ebi-a-GCST90017064	finngen_R9_C3_DLBCL_EXALLC	Diffuse large B-cell lymphoma	genus Ruminococcus gauvreauii groupgenus Ruminococcus gauvreauii group|| id:ebi-a-GCST90017064	0.011807	0.0682193	0.866423
ebi-a-GCST90017065	finngen_R9_C3_DLBCL_EXALLC	Diffuse large B-cell lymphoma	genus Ruminococcus gnavus groupgenus Ruminococcus gnavus group|| id:ebi-a-GCST90017065	-0.110672	0.113589	0.355354
ebi-a-GCST90017066	finngen_R9_C3_DLBCL_EXALLC	Diffuse large B-cell lymphoma	genus Ruminococcus torques groupgenus Ruminococcus torques group|| id:ebi-a-GCST90017066	0.0764964	0.0728635	0.341855
ebi-a-GCST90017067	finngen_R9_C3_DLBCL_EXALLC	Diffuse large B-cell lymphoma	genus Sellimonasgenus Sellimonas|| id:ebi-a-GCST90017067	0.000559441	0.103133	0.995823
ebi-a-GCST90017068	finngen_R9_C3_DLBCL_EXALLC	Diffuse large B-cell lymphoma	genus Senegalimassiliagenus Senegalimassilia|| id:ebi-a-GCST90017068	0.0147894	0.0948852	0.886036
ebi-a-GCST90017069	finngen_R9_C3_DLBCL_EXALLC	Diffuse large B-cell lymphoma	genus Slackiagenus Slackia|| id:ebi-a-GCST90017069	-0.0908104	0.145551	0.566505
ebi-a-GCST90017070	finngen_R9_C3_DLBCL_EXALLC	Diffuse large B-cell lymphoma	genus Streptococcusgenus Streptococcus|| id:ebi-a-GCST90017070	-0.105871	0.0753098	0.190084
ebi-a-GCST90017071	finngen_R9_C3_DLBCL_EXALLC	Diffuse large B-cell lymphoma	genus Subdoligranulumgenus Subdoligranulum|| id:ebi-a-GCST90017071	0.0841135	0.04896	0.124121
ebi-a-GCST90017072	finngen_R9_C3_DLBCL_EXALLC	Diffuse large B-cell lymphoma	genus Sutterellagenus Sutterella|| id:ebi-a-GCST90017072	-0.0266785	0.0701363	0.711618
ebi-a-GCST90017073	finngen_R9_C3_DLBCL_EXALLC	Diffuse large B-cell lymphoma	genus Terrisporobactergenus Terrisporobacter|| id:ebi-a-GCST90017073	0.104954	0.0851293	0.305422
ebi-a-GCST90017074	finngen_R9_C3_DLBCL_EXALLC	Diffuse large B-cell lymphoma	genus Turicibactergenus Turicibacter|| id:ebi-a-GCST90017074	-0.0155016	0.10737	0.889272
ebi-a-GCST90017075	finngen_R9_C3_DLBCL_EXALLC	Diffuse large B-cell lymphoma	genus Tyzzerella3genus Tyzzerella3|| id:ebi-a-GCST90017075	-0.0175105	0.11253	0.879439
ebi-a-GCST90017088	finngen_R9_C3_DLBCL_EXALLC	Diffuse large B-cell lymphoma	genus Veillonellagenus Veillonella|| id:ebi-a-GCST90017088	0.782515	0.630982	0.303075
ebi-a-GCST90017089	finngen_R9_C3_DLBCL_EXALLC	Diffuse large B-cell lymphoma	genus Victivallisgenus Victivallis|| id:ebi-a-GCST90017089	-0.168869	0.128515	0.225271
ebi-a-GCST90016994	finngen_R9_C4_DLBCL_EXALLC	Diffuse large B-cell lymphoma	genus ErysipelotrichaceaeUCG003genus ErysipelotrichaceaeUCG003|| id:ebi-a-GCST90016994	-0.0249072	0.0462043	0.59831
ebi-a-GCST90016930	finngen_R9_C5_DLBCL_EXALLC	Diffuse large B-cell lymphoma	family Christensenellaceaefamily Christensenellaceae|| id:ebi-a-GCST90016930	0.0348905	0.0382923	0.385964
ebi-a-GCST90016972	finngen_R9_C6_DLBCL_EXALLC	Diffuse large B-cell lymphoma	genus Blautiagenus Blautia || id:ebi-a-GCST90016972	0.0322233	0.0470158	0.508685
ebi-a-GCST90017029	finngen_R9_C7_DLBCL_EXALLC	Diffuse large B-cell lymphoma	genus Lachnospiragenus Lachnospira || id: ebi-a-GCST90017029	-0.0787051	0.201696	0.716264
ebi-a-GCST90017110	finngen_R9_CD2_FOLLICULAR_LYMPHOMA_EXALLC	Follicular lymphoma	phylum Actinobacteriaphylum Actinobacteria|| id:ebi-a-GCST90017110	0.0285248	0.0742541	0.707587
ebi-a-GCST90017111	finngen_R9_CD2_FOLLICULAR_LYMPHOMA_EXALLC	Follicular lymphoma	phylum Bacteroidetesphylum Bacteroidetes|| id:ebi-a-GCST90017111	-0.0528757	0.0435871	0.259691
ebi-a-GCST90017112	finngen_R9_CD2_FOLLICULAR_LYMPHOMA_EXALLC	Follicular lymphoma	phylum Cyanobacteriaphylum Cyanobacteria|| id:ebi-a-GCST90017112	-0.0471129	0.0792041	0.57369
ebi-a-GCST90017113	finngen_R9_CD2_FOLLICULAR_LYMPHOMA_EXALLC	Follicular lymphoma	phylum Euryarchaeotaphylum Euryarchaeota|| id:ebi-a-GCST90017113	-0.0539591	0.0838887	0.536123
ebi-a-GCST90017114	finngen_R9_CD2_FOLLICULAR_LYMPHOMA_EXALLC	Follicular lymphoma	phylum Firmicutesphylum Firmicutes|| id:ebi-a-GCST90017114	0.00784364	0.04886	0.874929
ebi-a-GCST90017115	finngen_R9_CD2_FOLLICULAR_LYMPHOMA_EXALLC	Follicular lymphoma	phylum Lentisphaeraephylum Lentisphaerae|| id:ebi-a-GCST90017115	-0.0643725	0.096399	0.525676
ebi-a-GCST90017116	finngen_R9_CD2_FOLLICULAR_LYMPHOMA_EXALLC	Follicular lymphoma	phylum Proteobacteriaphylum Proteobacteria|| id:ebi-a-GCST90017116	-0.0161451	0.057725	0.785415
ebi-a-GCST90017117	finngen_R9_CD2_FOLLICULAR_LYMPHOMA_EXALLC	Follicular lymphoma	phylum Tenericutesphylum Tenericutes|| id:ebi-a-GCST90017117	-0.0405278	0.0586566	0.505329
ebi-a-GCST90017118	finngen_R9_CD2_FOLLICULAR_LYMPHOMA_EXALLC	Follicular lymphoma	phylum Verrucomicrobiaphylum Verrucomicrobia|| id:ebi-a-GCST90017118	0.0204917	0.0674023	0.767344
ebi-a-GCST90016908	finngen_R9_CD2_FOLLICULAR_LYMPHOMA_EXALLC	Follicular lymphoma	class Actinobacteria|| id:ebi-a-GCST90016908	0.108084	0.0425873	0.026037
ebi-a-GCST90016909	finngen_R9_CD2_FOLLICULAR_LYMPHOMA_EXALLC	Follicular lymphoma	class Alphaproteobacteria|| id:ebi-a-GCST90016909	0.10744	0.0883996	0.291044
ebi-a-GCST90016910	finngen_R9_CD2_FOLLICULAR_LYMPHOMA_EXALLC	Follicular lymphoma	class Bacilli|| id:ebi-a-GCST90016910	0.0069848	0.0389715	0.860008
ebi-a-GCST90016911	finngen_R9_CD2_FOLLICULAR_LYMPHOMA_EXALLC	Follicular lymphoma	class Bacteroidia|| id:ebi-a-GCST90016911	-0.0131789	0.0345948	0.710494
ebi-a-GCST90016912	finngen_R9_CD2_FOLLICULAR_LYMPHOMA_EXALLC	Follicular lymphoma	class Betaproteobacteria|| id:ebi-a-GCST90016912	0.0731497	0.057239	0.237092
ebi-a-GCST90016913	finngen_R9_CD2_FOLLICULAR_LYMPHOMA_EXALLC	Follicular lymphoma	class Clostridia|| id:ebi-a-GCST90016913	-0.0347777	0.0458829	0.467853
ebi-a-GCST90016914	finngen_R9_CD2_FOLLICULAR_LYMPHOMA_EXALLC	Follicular lymphoma	class Coriobacteriia|| id:ebi-a-GCST90016914	-0.00972941	0.0695889	0.891127
ebi-a-GCST90016915	finngen_R9_CD2_FOLLICULAR_LYMPHOMA_EXALLC	Follicular lymphoma	class Deltaproteobacteria|| id:ebi-a-GCST90016915	0.0379484	0.070313	0.601209
ebi-a-GCST90016916	finngen_R9_CD2_FOLLICULAR_LYMPHOMA_EXALLC	Follicular lymphoma	class Erysipelotrichia|| id:ebi-a-GCST90016916	0.0313202	0.0654249	0.641512
ebi-a-GCST90016917	finngen_R9_CD2_FOLLICULAR_LYMPHOMA_EXALLC	Follicular lymphoma	class Gammaproteobacteria|| id:ebi-a-GCST90016917	0.013091	0.0906066	0.892107
ebi-a-GCST90016918	finngen_R9_CD2_FOLLICULAR_LYMPHOMA_EXALLC	Follicular lymphoma	class Lentisphaeria|| id:ebi-a-GCST90016918	-0.0554561	0.0993488	0.596908
ebi-a-GCST90016919	finngen_R9_CD2_FOLLICULAR_LYMPHOMA_EXALLC	Follicular lymphoma	class Melainabacteria|| id:ebi-a-GCST90016919	0.0554972	0.0531537	0.326964
ebi-a-GCST90016920	finngen_R9_CD2_FOLLICULAR_LYMPHOMA_EXALLC	Follicular lymphoma	class Methanobacteria|| id:ebi-a-GCST90016920	-0.0103837	0.0868292	0.90817
ebi-a-GCST90016921	finngen_R9_CD2_FOLLICULAR_LYMPHOMA_EXALLC	Follicular lymphoma	class Mollicutes|| id:ebi-a-GCST90016921	-0.0405278	0.0586566	0.505329
ebi-a-GCST90016922	finngen_R9_CD2_FOLLICULAR_LYMPHOMA_EXALLC	Follicular lymphoma	class Negativicutes|| id:ebi-a-GCST90016922	0.0608389	0.0623246	0.352007
ebi-a-GCST90016923	finngen_R9_CD2_FOLLICULAR_LYMPHOMA_EXALLC	Follicular lymphoma	class Verrucomicrobiae|| id:ebi-a-GCST90016923	-0.0289202	0.0700126	0.689222
ebi-a-GCST90017090	finngen_R9_CD2_FOLLICULAR_LYMPHOMA_EXALLC	Follicular lymphoma	order Actinomycetales|| id:ebi-a-GCST90017090	0.0342768	0.068082	0.664617
ebi-a-GCST90017091	finngen_R9_CD2_FOLLICULAR_LYMPHOMA_EXALLC	Follicular lymphoma	order Bacillales|| id:ebi-a-GCST90017091	0.0468945	0.0877015	0.612078
ebi-a-GCST90017092	finngen_R9_CD2_FOLLICULAR_LYMPHOMA_EXALLC	Follicular lymphoma	order Bacteroidales|| id:ebi-a-GCST90017092	-0.0131789	0.0345948	0.710494
ebi-a-GCST90017093	finngen_R9_CD2_FOLLICULAR_LYMPHOMA_EXALLC	Follicular lymphoma	order Bifidobacteriales|| id:ebi-a-GCST90017093	0.00619923	0.0564146	0.91491
ebi-a-GCST90017094	finngen_R9_CD2_FOLLICULAR_LYMPHOMA_EXALLC	Follicular lymphoma	order Burkholderiales|| id:ebi-a-GCST90017094	0.0777118	0.0590929	0.224926
ebi-a-GCST90017095	finngen_R9_CD2_FOLLICULAR_LYMPHOMA_EXALLC	Follicular lymphoma	order Clostridiales|| id:ebi-a-GCST90017095	-0.0375272	0.0449871	0.42366
ebi-a-GCST90017096	finngen_R9_CD2_FOLLICULAR_LYMPHOMA_EXALLC	Follicular lymphoma	order Coriobacteriales|| id:ebi-a-GCST90017096	-0.00972941	0.0695889	0.891127
ebi-a-GCST90017097	finngen_R9_CD2_FOLLICULAR_LYMPHOMA_EXALLC	Follicular lymphoma	order Desulfovibrionales|| id:ebi-a-GCST90017097	0.0594403	0.0685785	0.408593
ebi-a-GCST90017098	finngen_R9_CD2_FOLLICULAR_LYMPHOMA_EXALLC	Follicular lymphoma	order Enterobacteriales|| id:ebi-a-GCST90017098	0.0221709	0.188158	0.910788
ebi-a-GCST90017099	finngen_R9_CD2_FOLLICULAR_LYMPHOMA_EXALLC	Follicular lymphoma	order Erysipelotrichales|| id:ebi-a-GCST90017099	0.0313202	0.0654249	0.641512
ebi-a-GCST90017100	finngen_R9_CD2_FOLLICULAR_LYMPHOMA_EXALLC	Follicular lymphoma	order Gastranaerophilales|| id:ebi-a-GCST90017100	0.0684288	0.0571324	0.270003
ebi-a-GCST90017101	finngen_R9_CD2_FOLLICULAR_LYMPHOMA_EXALLC	Follicular lymphoma	order Lactobacillales|| id:ebi-a-GCST90017101	-0.0145105	0.0403131	0.724669
ebi-a-GCST90017102	finngen_R9_CD2_FOLLICULAR_LYMPHOMA_EXALLC	Follicular lymphoma	order Methanobacteriales|| id:ebi-a-GCST90017102	-0.0103837	0.0868292	0.90817
ebi-a-GCST90017103	finngen_R9_CD2_FOLLICULAR_LYMPHOMA_EXALLC	Follicular lymphoma	order Mollicutes RF9|| id:ebi-a-GCST90017103	-0.0643085	0.0467204	0.198717
ebi-a-GCST90017104	finngen_R9_CD2_FOLLICULAR_LYMPHOMA_EXALLC	Follicular lymphoma	order NB1n|| id:ebi-a-GCST90017104	-0.105518	0.0821422	0.227897
ebi-a-GCST90017105	finngen_R9_CD2_FOLLICULAR_LYMPHOMA_EXALLC	Follicular lymphoma	order Pasteurellales|| id:ebi-a-GCST90017105	0.0175513	0.0381518	0.654449
ebi-a-GCST90017106	finngen_R9_CD2_FOLLICULAR_LYMPHOMA_EXALLC	Follicular lymphoma	order Rhodospirillales|| id:ebi-a-GCST90017106	0.111501	0.0616441	0.0978685
ebi-a-GCST90017107	finngen_R9_CD2_FOLLICULAR_LYMPHOMA_EXALLC	Follicular lymphoma	order Selenomonadales|| id:ebi-a-GCST90017107	0.0608389	0.0623246	0.352007
ebi-a-GCST90017108	finngen_R9_CD2_FOLLICULAR_LYMPHOMA_EXALLC	Follicular lymphoma	order Verrucomicrobiales|| id:ebi-a-GCST90017108	-0.0289202	0.0700126	0.689222
ebi-a-GCST90017109	finngen_R9_CD2_FOLLICULAR_LYMPHOMA_EXALLC	Follicular lymphoma	order Victivallales|| id:ebi-a-GCST90017109	-0.0554561	0.0993488	0.596908
ebi-a-GCST90016924	finngen_R9_CD2_FOLLICULAR_LYMPHOMA_EXALLC	Follicular lymphoma	family Acidaminococcaceae|| id:ebi-a-GCST90016924	0.00257637	0.0724397	0.973005
ebi-a-GCST90016925	finngen_R9_CD2_FOLLICULAR_LYMPHOMA_EXALLC	Follicular lymphoma	family Actinomycetaceae|| id:ebi-a-GCST90016925	0.0339924	0.0679731	0.666616
ebi-a-GCST90016926	finngen_R9_CD2_FOLLICULAR_LYMPHOMA_EXALLC	Follicular lymphoma	family Alcaligenaceae|| id:ebi-a-GCST90016926	0.102547	0.0758168	0.209196
ebi-a-GCST90016927	finngen_R9_CD2_FOLLICULAR_LYMPHOMA_EXALLC	Follicular lymphoma	family Bacteroidaceae|| id:ebi-a-GCST90016927	-0.0806041	0.0981851	0.443068
ebi-a-GCST90016928	finngen_R9_CD2_FOLLICULAR_LYMPHOMA_EXALLC	Follicular lymphoma	family Bacteroidales S24 7group|| id:ebi-a-GCST90016928	0.0682897	0.0764628	0.406192
ebi-a-GCST90016929	finngen_R9_CD2_FOLLICULAR_LYMPHOMA_EXALLC	Follicular lymphoma	family Bifidobacteriaceae|| id:ebi-a-GCST90016929	0.00619923	0.0564146	0.91491
ebi-a-GCST90016931	finngen_R9_CD2_FOLLICULAR_LYMPHOMA_EXALLC	Follicular lymphoma	family Clostridiaceae1|| id:ebi-a-GCST90016931	-0.0283652	0.0509319	0.592813
ebi-a-GCST90016932	finngen_R9_CD2_FOLLICULAR_LYMPHOMA_EXALLC	Follicular lymphoma	family Clostridiales vadin BB60 group|| id:ebi-a-GCST90016932	-0.0651328	0.0445825	0.167775
ebi-a-GCST90016933	finngen_R9_CD2_FOLLICULAR_LYMPHOMA_EXALLC	Follicular lymphoma	family Coriobacteriaceae|| id:ebi-a-GCST90016933	-0.00972941	0.0695889	0.891127
ebi-a-GCST90016934	finngen_R9_CD2_FOLLICULAR_LYMPHOMA_EXALLC	Follicular lymphoma	family Defluviitaleaceae|| id:ebi-a-GCST90016934	0.034143	0.0838258	0.693299
ebi-a-GCST90016935	finngen_R9_CD2_FOLLICULAR_LYMPHOMA_EXALLC	Follicular lymphoma	family Desulfovibrionaceae|| id:ebi-a-GCST90016935	0.0821016	0.0742627	0.305462
ebi-a-GCST90016936	finngen_R9_CD2_FOLLICULAR_LYMPHOMA_EXALLC	Follicular lymphoma	family Enterobacteriaceae|| id:ebi-a-GCST90016936	0.0221709	0.188158	0.910788
ebi-a-GCST90016937	finngen_R9_CD2_FOLLICULAR_LYMPHOMA_EXALLC	Follicular lymphoma	family Erysipelotrichaceae|| id:ebi-a-GCST90016937	0.0313202	0.0654249	0.641512
ebi-a-GCST90016938	finngen_R9_CD2_FOLLICULAR_LYMPHOMA_EXALLC	Follicular lymphoma	family Family XI|| id:ebi-a-GCST90016938	-0.134583	0.107412	0.256837
ebi-a-GCST90016939	finngen_R9_CD2_FOLLICULAR_LYMPHOMA_EXALLC	Follicular lymphoma	family Family XIII|| id:ebi-a-GCST90016939	0.0135913	0.0891678	0.884813
ebi-a-GCST90016940	finngen_R9_CD2_FOLLICULAR_LYMPHOMA_EXALLC	Follicular lymphoma	family Lachnospiraceae|| id:ebi-a-GCST90016940	0.047081	0.0474671	0.338097
ebi-a-GCST90016941	finngen_R9_CD2_FOLLICULAR_LYMPHOMA_EXALLC	Follicular lymphoma	family Lactobacillaceae|| id:ebi-a-GCST90016941	0.0574909	0.0543821	0.33113
ebi-a-GCST90016942	finngen_R9_CD2_FOLLICULAR_LYMPHOMA_EXALLC	Follicular lymphoma	family Methanobacteriaceae|| id:ebi-a-GCST90016942	-0.0103837	0.0868292	0.90817
ebi-a-GCST90016943	finngen_R9_CD2_FOLLICULAR_LYMPHOMA_EXALLC	Follicular lymphoma	family Oxalobacteraceae|| id:ebi-a-GCST90016943	-0.0277634	0.0694574	0.696388
ebi-a-GCST90016944	finngen_R9_CD2_FOLLICULAR_LYMPHOMA_EXALLC	Follicular lymphoma	family Pasteurellaceae|| id:ebi-a-GCST90016944	0.0175513	0.0381518	0.654449
ebi-a-GCST90016945	finngen_R9_CD2_FOLLICULAR_LYMPHOMA_EXALLC	Follicular lymphoma	family Peptococcaceae|| id:ebi-a-GCST90016945	0.10295	0.0517229	0.0868379
ebi-a-GCST90016946	finngen_R9_CD2_FOLLICULAR_LYMPHOMA_EXALLC	Follicular lymphoma	family Peptostreptococcaceae|| id:ebi-a-GCST90016946	0.0356046	0.0352423	0.334068
ebi-a-GCST90016947	finngen_R9_CD2_FOLLICULAR_LYMPHOMA_EXALLC	Follicular lymphoma	family Porphyromonadaceae|| id:ebi-a-GCST90016947	-0.034698	0.0801973	0.678281
ebi-a-GCST90016948	finngen_R9_CD2_FOLLICULAR_LYMPHOMA_EXALLC	Follicular lymphoma	family Prevotellaceae|| id:ebi-a-GCST90016948	-0.064638	0.0572407	0.277778
ebi-a-GCST90016949	finngen_R9_CD2_FOLLICULAR_LYMPHOMA_EXALLC	Follicular lymphoma	family Rhodospirillaceae|| id:ebi-a-GCST90016949	0.130169	0.063631	0.063353
ebi-a-GCST90016950	finngen_R9_CD2_FOLLICULAR_LYMPHOMA_EXALLC	Follicular lymphoma	family Rikenellaceae|| id:ebi-a-GCST90016950	-0.116359	0.0450613	0.0217146
ebi-a-GCST90016951	finngen_R9_CD2_FOLLICULAR_LYMPHOMA_EXALLC	Follicular lymphoma	family Ruminococcaceae|| id:ebi-a-GCST90016951	-0.0302495	0.0541169	0.591483
ebi-a-GCST90016952	finngen_R9_CD2_FOLLICULAR_LYMPHOMA_EXALLC	Follicular lymphoma	family Streptococcaceae|| id:ebi-a-GCST90016952	-0.0594714	0.0832311	0.493013
ebi-a-GCST90016956	finngen_R9_CD2_FOLLICULAR_LYMPHOMA_EXALLC	Follicular lymphoma	family Veillonellaceae|| id:ebi-a-GCST90016956	0.0194993	0.0266754	0.475359
ebi-a-GCST90016957	finngen_R9_CD2_FOLLICULAR_LYMPHOMA_EXALLC	Follicular lymphoma	family Verrucomicrobiaceae|| id:ebi-a-GCST90016957	-0.0287919	0.0699957	0.690447
ebi-a-GCST90016958	finngen_R9_CD2_FOLLICULAR_LYMPHOMA_EXALLC	Follicular lymphoma	family Victivallaceae|| id:ebi-a-GCST90016958	-0.0234841	0.082765	0.783025
ebi-a-GCST90016959	finngen_R9_CD2_FOLLICULAR_LYMPHOMA_EXALLC	Follicular lymphoma	genus Actinomycesgenus Actinomyces|| id:ebi-a-GCST90016959	-0.025042	0.0814936	0.771011
ebi-a-GCST90016960	finngen_R9_CD2_FOLLICULAR_LYMPHOMA_EXALLC	Follicular lymphoma	genus Adlercreutziagenus Adlercreutzia|| id:ebi-a-GCST90016960	-0.0101273	0.0869017	0.911029
ebi-a-GCST90016961	finngen_R9_CD2_FOLLICULAR_LYMPHOMA_EXALLC	Follicular lymphoma	genus Akkermansiagenus Akkermansia|| id:ebi-a-GCST90016961	-0.0280896	0.0700032	0.697588
ebi-a-GCST90016962	finngen_R9_CD2_FOLLICULAR_LYMPHOMA_EXALLC	Follicular lymphoma	genus Alistipesgenus Alistipes|| id:ebi-a-GCST90016962	0.0919977	0.0826566	0.291742
ebi-a-GCST90016963	finngen_R9_CD2_FOLLICULAR_LYMPHOMA_EXALLC	Follicular lymphoma	genus Allisonellagenus Allisonella|| id:ebi-a-GCST90016963	0.0278554	0.136604	0.845162
ebi-a-GCST90016964	finngen_R9_CD2_FOLLICULAR_LYMPHOMA_EXALLC	Follicular lymphoma	genus Alloprevotellagenus Alloprevotella|| id:ebi-a-GCST90016964	0.11505	0.346883	0.761959
ebi-a-GCST90016965	finngen_R9_CD2_FOLLICULAR_LYMPHOMA_EXALLC	Follicular lymphoma	genus Anaerofilumgenus Anaerofilum|| id:ebi-a-GCST90016965	-0.0222995	0.0876211	0.80553
ebi-a-GCST90016966	finngen_R9_CD2_FOLLICULAR_LYMPHOMA_EXALLC	Follicular lymphoma	genus Anaerostipesgenus Anaerostipes|| id:ebi-a-GCST90016966	-0.0190616	0.0557499	0.73886
ebi-a-GCST90016967	finngen_R9_CD2_FOLLICULAR_LYMPHOMA_EXALLC	Follicular lymphoma	genus Anaerotruncusgenus Anaerotruncus|| id:ebi-a-GCST90016967	-0.00703142	0.0458237	0.880826
ebi-a-GCST90016968	finngen_R9_CD2_FOLLICULAR_LYMPHOMA_EXALLC	Follicular lymphoma	genus Bacteroidesgenus Bacteroides|| id:ebi-a-GCST90016968	-0.0806041	0.0981851	0.443068
ebi-a-GCST90016969	finngen_R9_CD2_FOLLICULAR_LYMPHOMA_EXALLC	Follicular lymphoma	genus Barnesiellagenus Barnesiella|| id:ebi-a-GCST90016969	0.0462706	0.074324	0.547511
ebi-a-GCST90016970	finngen_R9_CD2_FOLLICULAR_LYMPHOMA_EXALLC	Follicular lymphoma	genus Bifidobacteriumgenus Bifidobacterium|| id:ebi-a-GCST90016970	0.042857	0.0370437	0.274189
ebi-a-GCST90016971	finngen_R9_CD2_FOLLICULAR_LYMPHOMA_EXALLC	Follicular lymphoma	genus Bilophilagenus Bilophila|| id:ebi-a-GCST90016971	-0.0330097	0.105033	0.75919
ebi-a-GCST90016973	finngen_R9_CD2_FOLLICULAR_LYMPHOMA_EXALLC	Follicular lymphoma	genus Butyricicoccusgenus Butyricicoccus|| id:ebi-a-GCST90016973	-0.0789869	0.0442684	0.124637
ebi-a-GCST90016974	finngen_R9_CD2_FOLLICULAR_LYMPHOMA_EXALLC	Follicular lymphoma	genus Butyricimonasgenus Butyricimonas|| id:ebi-a-GCST90016974	-0.00692086	0.0914902	0.941059
ebi-a-GCST90016975	finngen_R9_CD2_FOLLICULAR_LYMPHOMA_EXALLC	Follicular lymphoma	genus Butyrivibriogenus Butyrivibrio|| id:ebi-a-GCST90016975	0.00774277	0.0848169	0.928655
ebi-a-GCST90016976	finngen_R9_CD2_FOLLICULAR_LYMPHOMA_EXALLC	Follicular lymphoma	genus Candidatus Soleaferreagenus Candidatus Soleaferrea|| id:ebi-a-GCST90016976	-0.0390257	0.19825	0.849538
ebi-a-GCST90016977	finngen_R9_CD2_FOLLICULAR_LYMPHOMA_EXALLC	Follicular lymphoma	genus Catenibacteriumgenus Catenibacterium|| id:ebi-a-GCST90016977	0.475797	0.30808	0.262494
ebi-a-GCST90016978	finngen_R9_CD2_FOLLICULAR_LYMPHOMA_EXALLC	Follicular lymphoma	genus Christensenellaceae R 7groupgenus Christensenellaceae R 7group|| id:ebi-a-GCST90016978	-0.0314321	0.0915062	0.742941
ebi-a-GCST90016979	finngen_R9_CD2_FOLLICULAR_LYMPHOMA_EXALLC	Follicular lymphoma	genus Clostridium innocuum groupgenus Clostridium innocuum group|| id:ebi-a-GCST90016979	0.015083	0.11231	0.897559
ebi-a-GCST90016980	finngen_R9_CD2_FOLLICULAR_LYMPHOMA_EXALLC	Follicular lymphoma	genus Clostridium sensustricto1genus Clostridium sensustricto1|| id:ebi-a-GCST90016980	0.027705	0.0676853	0.703274
ebi-a-GCST90016981	finngen_R9_CD2_FOLLICULAR_LYMPHOMA_EXALLC	Follicular lymphoma	genus Collinsellagenus Collinsella|| id:ebi-a-GCST90016981	-0.0776174	0.0734552	0.325763
ebi-a-GCST90016982	finngen_R9_CD2_FOLLICULAR_LYMPHOMA_EXALLC	Follicular lymphoma	genus Coprobactergenus Coprobacter|| id:ebi-a-GCST90016982	0.12119	0.0667591	0.102862
ebi-a-GCST90016983	finngen_R9_CD2_FOLLICULAR_LYMPHOMA_EXALLC	Follicular lymphoma	genus Coprococcus1genus Coprococcus1|| id:ebi-a-GCST90016983	-0.0382997	0.0412553	0.377448
ebi-a-GCST90016984	finngen_R9_CD2_FOLLICULAR_LYMPHOMA_EXALLC	Follicular lymphoma	genus Coprococcus2genus Coprococcus2|| id:ebi-a-GCST90016984	0.209689	0.173486	0.272254
ebi-a-GCST90016985	finngen_R9_CD2_FOLLICULAR_LYMPHOMA_EXALLC	Follicular lymphoma	genus Coprococcus3genus Coprococcus3|| id:ebi-a-GCST90016985	0.0562012	0.0977864	0.586359
ebi-a-GCST90016986	finngen_R9_CD2_FOLLICULAR_LYMPHOMA_EXALLC	Follicular lymphoma	genus Defluviitaleaceae UCG011genus Defluviitaleaceae UCG011|| id:ebi-a-GCST90016986	0.0581558	0.102941	0.589749
ebi-a-GCST90016987	finngen_R9_CD2_FOLLICULAR_LYMPHOMA_EXALLC	Follicular lymphoma	genus Desulfovibriogenus Desulfovibrio|| id:ebi-a-GCST90016987	0.0299161	0.0648886	0.658754
ebi-a-GCST90016988	finngen_R9_CD2_FOLLICULAR_LYMPHOMA_EXALLC	Follicular lymphoma	genus Dialistergenus Dialister|| id:ebi-a-GCST90016988	-0.020083	0.0651755	0.76499
ebi-a-GCST90016989	finngen_R9_CD2_FOLLICULAR_LYMPHOMA_EXALLC	Follicular lymphoma	genus Doreagenus Dorea|| id:ebi-a-GCST90016989	0.0175251	0.0547543	0.757117
ebi-a-GCST90016990	finngen_R9_CD2_FOLLICULAR_LYMPHOMA_EXALLC	Follicular lymphoma	genus Eggerthellagenus Eggerthella|| id:ebi-a-GCST90016990	-0.179181	0.0778997	0.0549794
ebi-a-GCST90016991	finngen_R9_CD2_FOLLICULAR_LYMPHOMA_EXALLC	Follicular lymphoma	genus Eisenbergiellagenus Eisenbergiella|| id:ebi-a-GCST90016991	-0.0028256	0.143077	0.984675
ebi-a-GCST90016992	finngen_R9_CD2_FOLLICULAR_LYMPHOMA_EXALLC	Follicular lymphoma	genus Enterorhabdusgenus Enterorhabdus|| id:ebi-a-GCST90016992	-0.063737	0.119705	0.622617
ebi-a-GCST90016993	finngen_R9_CD2_FOLLICULAR_LYMPHOMA_EXALLC	Follicular lymphoma	genus Erysipelatoclostridiumgenus Erysipelatoclostridium|| id:ebi-a-GCST90016993	0.10363	0.0516076	0.0658859
ebi-a-GCST90016995	finngen_R9_CD2_FOLLICULAR_LYMPHOMA_EXALLC	Follicular lymphoma	genus Escherichia Shigellagenus Escherichia Shigella|| id:ebi-a-GCST90016995	0.0549022	0.0720745	0.468073
ebi-a-GCST90016996	finngen_R9_CD2_FOLLICULAR_LYMPHOMA_EXALLC	Follicular lymphoma	genus Eubacterium brachy groupgenus Eubacterium brachy group|| id:ebi-a-GCST90016996	-0.0285757	0.0837839	0.741839
ebi-a-GCST90016997	finngen_R9_CD2_FOLLICULAR_LYMPHOMA_EXALLC	Follicular lymphoma	genus Eubacterium coprostanoligenes groupgenus Eubacterium coprostanoligenes group|| id:ebi-a-GCST90016997	-0.00100606	0.0596063	0.986866
ebi-a-GCST90016998	finngen_R9_CD2_FOLLICULAR_LYMPHOMA_EXALLC	Follicular lymphoma	genus Eubacterium eligens groupgenus Eubacterium eligens group|| id:ebi-a-GCST90016998	0.0691681	0.109167	0.560762
ebi-a-GCST90016999	finngen_R9_CD2_FOLLICULAR_LYMPHOMA_EXALLC	Follicular lymphoma	genus Eubacterium fissicatena groupgenus Eubacterium fissicatena group|| id:ebi-a-GCST90016999	-0.0619441	0.104694	0.572677
ebi-a-GCST90017000	finngen_R9_CD2_FOLLICULAR_LYMPHOMA_EXALLC	Follicular lymphoma	genus Eubacterium hallii groupgenus Eubacterium hallii group|| id:ebi-a-GCST90017000	-0.0397343	0.034359	0.270003
ebi-a-GCST90017001	finngen_R9_CD2_FOLLICULAR_LYMPHOMA_EXALLC	Follicular lymphoma	genus Eubacterium nodatum groupgenus Eubacterium nodatum group|| id:ebi-a-GCST90017001	0.108279	0.0751494	0.183497
ebi-a-GCST90017002	finngen_R9_CD2_FOLLICULAR_LYMPHOMA_EXALLC	Follicular lymphoma	genus Eubacterium oxidoreducens groupgenus Eubacterium oxidoreducens group|| id:ebi-a-GCST90017002	0.0519473	0.084642	0.582795
ebi-a-GCST90017003	finngen_R9_CD2_FOLLICULAR_LYMPHOMA_EXALLC	Follicular lymphoma	genus Eubacterium rectale groupgenus Eubacterium rectale group|| id:ebi-a-GCST90017003	0.0871278	0.0896753	0.368776
ebi-a-GCST90017004	finngen_R9_CD2_FOLLICULAR_LYMPHOMA_EXALLC	Follicular lymphoma	genus Eubacterium ruminantium groupgenus Eubacterium ruminantium group|| id:ebi-a-GCST90017004	-0.0350069	0.0427294	0.424669
ebi-a-GCST90017005	finngen_R9_CD2_FOLLICULAR_LYMPHOMA_EXALLC	Follicular lymphoma	genus Eubacterium ventriosum groupgenus Eubacterium ventriosum group|| id:ebi-a-GCST90017005	0.0293548	0.0689029	0.677054
ebi-a-GCST90017006	finngen_R9_CD2_FOLLICULAR_LYMPHOMA_EXALLC	Follicular lymphoma	genus Eubacterium xylanophilum groupgenus Eubacterium xylanophilum group|| id:ebi-a-GCST90017006	-0.0281621	0.0558599	0.62963
ebi-a-GCST90017007	finngen_R9_CD2_FOLLICULAR_LYMPHOMA_EXALLC	Follicular lymphoma	genus Faecalibacteriumgenus Faecalibacterium|| id:ebi-a-GCST90017007	0.019541	0.0427464	0.659729
ebi-a-GCST90017008	finngen_R9_CD2_FOLLICULAR_LYMPHOMA_EXALLC	Follicular lymphoma	genus Family XIII AD3011 groupgenus Family XIII AD3011 group|| id:ebi-a-GCST90017008	0.0455518	0.101998	0.663831
ebi-a-GCST90017009	finngen_R9_CD2_FOLLICULAR_LYMPHOMA_EXALLC	Follicular lymphoma	genus Family XIII UCG001genus Family XIII UCG001|| id:ebi-a-GCST90017009	0.0758288	0.106512	0.503236
ebi-a-GCST90017010	finngen_R9_CD2_FOLLICULAR_LYMPHOMA_EXALLC	Follicular lymphoma	genus Flavonifractorgenus Flavonifractor|| id:ebi-a-GCST90017010	-0.0172878	0.0966647	0.869457
ebi-a-GCST90017011	finngen_R9_CD2_FOLLICULAR_LYMPHOMA_EXALLC	Follicular lymphoma	genus Fusicatenibactergenus Fusicatenibacter|| id:ebi-a-GCST90017011	0.00652123	0.0516373	0.901076
ebi-a-GCST90017012	finngen_R9_CD2_FOLLICULAR_LYMPHOMA_EXALLC	Follicular lymphoma	genus Gordonibactergenus Gordonibacter|| id:ebi-a-GCST90017012	0.180115	0.0779409	0.0461668
ebi-a-GCST90017013	finngen_R9_CD2_FOLLICULAR_LYMPHOMA_EXALLC	Follicular lymphoma	genus Haemophilusgenus Haemophilus|| id:ebi-a-GCST90017013	-0.0113477	0.0488404	0.822919
ebi-a-GCST90017014	finngen_R9_CD2_FOLLICULAR_LYMPHOMA_EXALLC	Follicular lymphoma	genus Holdemanellagenus Holdemanella|| id:ebi-a-GCST90017014	0.0739963	0.0482675	0.15963
ebi-a-GCST90017015	finngen_R9_CD2_FOLLICULAR_LYMPHOMA_EXALLC	Follicular lymphoma	genus Holdemaniagenus Holdemania|| id:ebi-a-GCST90017015	0.0389925	0.0552869	0.494102
ebi-a-GCST90017016	finngen_R9_CD2_FOLLICULAR_LYMPHOMA_EXALLC	Follicular lymphoma	genus Howardellagenus Howardella|| id:ebi-a-GCST90017016	-0.0303701	0.111229	0.792702
ebi-a-GCST90017017	finngen_R9_CD2_FOLLICULAR_LYMPHOMA_EXALLC	Follicular lymphoma	genus Hungatellagenus Hungatella|| id:ebi-a-GCST90017017	0.161209	0.150163	0.361691
ebi-a-GCST90017018	finngen_R9_CD2_FOLLICULAR_LYMPHOMA_EXALLC	Follicular lymphoma	genus Intestinibactergenus Intestinibacter|| id:ebi-a-GCST90017018	0.0554508	0.0471586	0.260745
ebi-a-GCST90017019	finngen_R9_CD2_FOLLICULAR_LYMPHOMA_EXALLC	Follicular lymphoma	genus Intestinimonasgenus Intestinimonas|| id:ebi-a-GCST90017019	0.00229918	0.0415225	0.956625
ebi-a-GCST90017020	finngen_R9_CD2_FOLLICULAR_LYMPHOMA_EXALLC	Follicular lymphoma	genus Lachnoclostridiumgenus Lachnoclostridium|| id:ebi-a-GCST90017020	0.0895016	0.053466	0.122298
ebi-a-GCST90017021	finngen_R9_CD2_FOLLICULAR_LYMPHOMA_EXALLC	Follicular lymphoma	genus Lachnospiraceae FCS020 groupgenus Lachnospiraceae FCS020 group|| id:ebi-a-GCST90017021	-0.00861723	0.0636042	0.894919
ebi-a-GCST90017022	finngen_R9_CD2_FOLLICULAR_LYMPHOMA_EXALLC	Follicular lymphoma	genus Lachnospiraceae NC2004 groupgenus Lachnospiraceae NC2004 group|| id:ebi-a-GCST90017022	-0.064753	0.083831	0.465139
ebi-a-GCST90017023	finngen_R9_CD2_FOLLICULAR_LYMPHOMA_EXALLC	Follicular lymphoma	genus Lachnospiraceae ND3007 groupgenus Lachnospiraceae ND3007 group|| id:ebi-a-GCST90017023	-0.810011	0.702171	0.454677
ebi-a-GCST90017024	finngen_R9_CD2_FOLLICULAR_LYMPHOMA_EXALLC	Follicular lymphoma	genus Lachnospiraceae NK4A136 groupgenus Lachnospiraceae NK4A136 group|| id:ebi-a-GCST90017024	0.0570233	0.0274486	0.0581404
ebi-a-GCST90017025	finngen_R9_CD2_FOLLICULAR_LYMPHOMA_EXALLC	Follicular lymphoma	genus Lachnospiraceae UCG001genus Lachnospiraceae UCG001|| id:ebi-a-GCST90017025	-0.0284361	0.0677917	0.682952
ebi-a-GCST90017026	finngen_R9_CD2_FOLLICULAR_LYMPHOMA_EXALLC	Follicular lymphoma	genus Lachnospiraceae UCG004genus Lachnospiraceae UCG004|| id:ebi-a-GCST90017026	0.0231589	0.0619436	0.716305
ebi-a-GCST90017027	finngen_R9_CD2_FOLLICULAR_LYMPHOMA_EXALLC	Follicular lymphoma	genus Lachnospiraceae UCG008genus Lachnospiraceae UCG008|| id:ebi-a-GCST90017027	0.0754554	0.0862478	0.407143
ebi-a-GCST90017028	finngen_R9_CD2_FOLLICULAR_LYMPHOMA_EXALLC	Follicular lymphoma	genus Lachnospiraceae UCG010genus Lachnospiraceae UCG010|| id:ebi-a-GCST90017028	-0.0645766	0.0742142	0.409573
ebi-a-GCST90017030	finngen_R9_CD2_FOLLICULAR_LYMPHOMA_EXALLC	Follicular lymphoma	genus Lactobacillusgenus Lactobacillus|| id:ebi-a-GCST90017030	-0.00370921	0.0495574	0.94277
ebi-a-GCST90017031	finngen_R9_CD2_FOLLICULAR_LYMPHOMA_EXALLC	Follicular lymphoma	genus Lactococcusgenus Lactococcus|| id:ebi-a-GCST90017031	-0.0546907	0.095037	0.585894
ebi-a-GCST90017032	finngen_R9_CD2_FOLLICULAR_LYMPHOMA_EXALLC	Follicular lymphoma	genus Marvinbryantiagenus Marvinbryantia|| id:ebi-a-GCST90017032	0.0294622	0.0896063	0.750752
ebi-a-GCST90017033	finngen_R9_CD2_FOLLICULAR_LYMPHOMA_EXALLC	Follicular lymphoma	genus Methanobrevibactergenus Methanobrevibacter|| id:ebi-a-GCST90017033	-0.0333036	0.092808	0.737851
ebi-a-GCST90017034	finngen_R9_CD2_FOLLICULAR_LYMPHOMA_EXALLC	Follicular lymphoma	genus Odoribactergenus Odoribacter|| id:ebi-a-GCST90017034	0.000754987	0.0669203	0.991435
ebi-a-GCST90017035	finngen_R9_CD2_FOLLICULAR_LYMPHOMA_EXALLC	Follicular lymphoma	genus Olsenellagenus Olsenella|| id:ebi-a-GCST90017035	0.0506506	0.0531977	0.368912
ebi-a-GCST90017036	finngen_R9_CD2_FOLLICULAR_LYMPHOMA_EXALLC	Follicular lymphoma	genus Oscillibactergenus Oscillibacter|| id:ebi-a-GCST90017036	0.0680908	0.0591609	0.27416
ebi-a-GCST90017037	finngen_R9_CD2_FOLLICULAR_LYMPHOMA_EXALLC	Follicular lymphoma	genus Oscillospiragenus Oscillospira|| id:ebi-a-GCST90017037	-0.161029	0.0926252	0.132784
ebi-a-GCST90017038	finngen_R9_CD2_FOLLICULAR_LYMPHOMA_EXALLC	Follicular lymphoma	genus Oxalobactergenus Oxalobacter|| id:ebi-a-GCST90017038	-0.0120873	0.115541	0.918976
ebi-a-GCST90017039	finngen_R9_CD2_FOLLICULAR_LYMPHOMA_EXALLC	Follicular lymphoma	genus Parabacteroidesgenus Parabacteroides|| id:ebi-a-GCST90017039	-0.0842851	0.350986	0.825697
ebi-a-GCST90017040	finngen_R9_CD2_FOLLICULAR_LYMPHOMA_EXALLC	Follicular lymphoma	genus Paraprevotellagenus Paraprevotella|| id:ebi-a-GCST90017040	-0.0467136	0.0755726	0.549075
ebi-a-GCST90017041	finngen_R9_CD2_FOLLICULAR_LYMPHOMA_EXALLC	Follicular lymphoma	genus Parasutterellagenus Parasutterella|| id:ebi-a-GCST90017041	-0.0122772	0.0383022	0.754076
ebi-a-GCST90017042	finngen_R9_CD2_FOLLICULAR_LYMPHOMA_EXALLC	Follicular lymphoma	genus Peptococcusgenus Peptococcus|| id:ebi-a-GCST90017042	-0.0147916	0.0711221	0.839423
ebi-a-GCST90017043	finngen_R9_CD2_FOLLICULAR_LYMPHOMA_EXALLC	Follicular lymphoma	genus Phascolarctobacteriumgenus Phascolarctobacterium|| id:ebi-a-GCST90017043	-0.0141674	0.103901	0.896861
ebi-a-GCST90017044	finngen_R9_CD2_FOLLICULAR_LYMPHOMA_EXALLC	Follicular lymphoma	genus Prevotella7genus Prevotella7|| id:ebi-a-GCST90017044	0.0948433	0.0977699	0.35736
ebi-a-GCST90017045	finngen_R9_CD2_FOLLICULAR_LYMPHOMA_EXALLC	Follicular lymphoma	genus Prevotella9genus Prevotella9|| id:ebi-a-GCST90017045	0.0190179	0.0444381	0.675682
ebi-a-GCST90017046	finngen_R9_CD2_FOLLICULAR_LYMPHOMA_EXALLC	Follicular lymphoma	genus Rikenellaceae RC9 gut groupgenus Rikenellaceae RC9 gut group|| id:ebi-a-GCST90017046	0.0580201	0.100537	0.578019
ebi-a-GCST90017047	finngen_R9_CD2_FOLLICULAR_LYMPHOMA_EXALLC	Follicular lymphoma	genus Romboutsiagenus Romboutsia|| id:ebi-a-GCST90017047	-0.0336583	0.0497216	0.512431
ebi-a-GCST90017048	finngen_R9_CD2_FOLLICULAR_LYMPHOMA_EXALLC	Follicular lymphoma	genus Roseburiagenus Roseburia|| id:ebi-a-GCST90017048	0.114342	0.0519259	0.0499088
ebi-a-GCST90017049	finngen_R9_CD2_FOLLICULAR_LYMPHOMA_EXALLC	Follicular lymphoma	genus Ruminiclostridium5genus Ruminiclostridium5|| id:ebi-a-GCST90017049	-0.0132822	0.067544	0.848475
ebi-a-GCST90017050	finngen_R9_CD2_FOLLICULAR_LYMPHOMA_EXALLC	Follicular lymphoma	genus Ruminiclostridium6genus Ruminiclostridium6|| id:ebi-a-GCST90017050	0.00638747	0.0424541	0.882714
ebi-a-GCST90017051	finngen_R9_CD2_FOLLICULAR_LYMPHOMA_EXALLC	Follicular lymphoma	genus Ruminiclostridium9genus Ruminiclostridium9|| id:ebi-a-GCST90017051	0.0678213	0.0933988	0.495087
ebi-a-GCST90017052	finngen_R9_CD2_FOLLICULAR_LYMPHOMA_EXALLC	Follicular lymphoma	genus Ruminococcaceae NK4A214 groupgenus Ruminococcaceae NK4A214 group|| id:ebi-a-GCST90017052	-0.0304262	0.0670437	0.658777
ebi-a-GCST90017053	finngen_R9_CD2_FOLLICULAR_LYMPHOMA_EXALLC	Follicular lymphoma	genus Ruminococcaceae UCG002genus Ruminococcaceae UCG002|| id:ebi-a-GCST90017053	-0.0707031	0.034234	0.053604
ebi-a-GCST90017054	finngen_R9_CD2_FOLLICULAR_LYMPHOMA_EXALLC	Follicular lymphoma	genus Ruminococcaceae UCG003genus Ruminococcaceae UCG003|| id:ebi-a-GCST90017054	0.119074	0.0541743	0.0526213
ebi-a-GCST90017055	finngen_R9_CD2_FOLLICULAR_LYMPHOMA_EXALLC	Follicular lymphoma	genus Ruminococcaceae UCG004genus Ruminococcaceae UCG004|| id:ebi-a-GCST90017055	0.134957	0.107795	0.242137
ebi-a-GCST90017056	finngen_R9_CD2_FOLLICULAR_LYMPHOMA_EXALLC	Follicular lymphoma	genus Ruminococcaceae UCG005genus Ruminococcaceae UCG005|| id:ebi-a-GCST90017056	-0.0210405	0.0644234	0.749599
ebi-a-GCST90017057	finngen_R9_CD2_FOLLICULAR_LYMPHOMA_EXALLC	Follicular lymphoma	genus Ruminococcaceae UCG009genus Ruminococcaceae UCG009|| id:ebi-a-GCST90017057	0.0392331	0.0745972	0.611647
ebi-a-GCST90017058	finngen_R9_CD2_FOLLICULAR_LYMPHOMA_EXALLC	Follicular lymphoma	genus Ruminococcaceae UCG010genus Ruminococcaceae UCG010|| id:ebi-a-GCST90017058	-0.0171301	0.0555427	0.773163
ebi-a-GCST90017059	finngen_R9_CD2_FOLLICULAR_LYMPHOMA_EXALLC	Follicular lymphoma	genus Ruminococcaceae UCG011genus Ruminococcaceae UCG011|| id:ebi-a-GCST90017059	0.126301	0.111141	0.299131
ebi-a-GCST90017060	finngen_R9_CD2_FOLLICULAR_LYMPHOMA_EXALLC	Follicular lymphoma	genus Ruminococcaceae UCG013genus Ruminococcaceae UCG013|| id:ebi-a-GCST90017060	0.0382596	0.0524633	0.484386
ebi-a-GCST90017061	finngen_R9_CD2_FOLLICULAR_LYMPHOMA_EXALLC	Follicular lymphoma	genus Ruminococcaceae UCG014genus Ruminococcaceae UCG014|| id:ebi-a-GCST90017061	0.00425922	0.0495587	0.933624
ebi-a-GCST90017062	finngen_R9_CD2_FOLLICULAR_LYMPHOMA_EXALLC	Follicular lymphoma	genus Ruminococcus1genus Ruminococcus1|| id:ebi-a-GCST90017062	-0.0162552	0.0635599	0.804599
ebi-a-GCST90017063	finngen_R9_CD2_FOLLICULAR_LYMPHOMA_EXALLC	Follicular lymphoma	genus Ruminococcus2genus Ruminococcus2|| id:ebi-a-GCST90017063	0.014693	0.0350868	0.682226
ebi-a-GCST90017064	finngen_R9_CD2_FOLLICULAR_LYMPHOMA_EXALLC	Follicular lymphoma	genus Ruminococcus gauvreauii groupgenus Ruminococcus gauvreauii group|| id:ebi-a-GCST90017064	-0.0162023	0.0657764	0.810958
ebi-a-GCST90017065	finngen_R9_CD2_FOLLICULAR_LYMPHOMA_EXALLC	Follicular lymphoma	genus Ruminococcus gnavus groupgenus Ruminococcus gnavus group|| id:ebi-a-GCST90017065	-0.0820465	0.081836	0.342259
ebi-a-GCST90017066	finngen_R9_CD2_FOLLICULAR_LYMPHOMA_EXALLC	Follicular lymphoma	genus Ruminococcus torques groupgenus Ruminococcus torques group|| id:ebi-a-GCST90017066	0.0447846	0.0743143	0.573036
ebi-a-GCST90017067	finngen_R9_CD2_FOLLICULAR_LYMPHOMA_EXALLC	Follicular lymphoma	genus Sellimonasgenus Sellimonas|| id:ebi-a-GCST90017067	-0.111251	0.0996257	0.300987
ebi-a-GCST90017068	finngen_R9_CD2_FOLLICULAR_LYMPHOMA_EXALLC	Follicular lymphoma	genus Senegalimassiliagenus Senegalimassilia|| id:ebi-a-GCST90017068	-0.0285746	0.0917203	0.775785
ebi-a-GCST90017069	finngen_R9_CD2_FOLLICULAR_LYMPHOMA_EXALLC	Follicular lymphoma	genus Slackiagenus Slackia|| id:ebi-a-GCST90017069	-0.453395	0.141822	0.0329969
ebi-a-GCST90017070	finngen_R9_CD2_FOLLICULAR_LYMPHOMA_EXALLC	Follicular lymphoma	genus Streptococcusgenus Streptococcus|| id:ebi-a-GCST90017070	0.0377709	0.0714876	0.608777
ebi-a-GCST90017071	finngen_R9_CD2_FOLLICULAR_LYMPHOMA_EXALLC	Follicular lymphoma	genus Subdoligranulumgenus Subdoligranulum|| id:ebi-a-GCST90017071	0.0164788	0.0473254	0.736673
ebi-a-GCST90017072	finngen_R9_CD2_FOLLICULAR_LYMPHOMA_EXALLC	Follicular lymphoma	genus Sutterellagenus Sutterella|| id:ebi-a-GCST90017072	-0.0927358	0.063139	0.17264
ebi-a-GCST90017073	finngen_R9_CD2_FOLLICULAR_LYMPHOMA_EXALLC	Follicular lymphoma	genus Terrisporobactergenus Terrisporobacter|| id:ebi-a-GCST90017073	0.0667173	0.0743028	0.435404
ebi-a-GCST90017074	finngen_R9_CD2_FOLLICULAR_LYMPHOMA_EXALLC	Follicular lymphoma	genus Turicibactergenus Turicibacter|| id:ebi-a-GCST90017074	0.0355374	0.0852972	0.689427
ebi-a-GCST90017075	finngen_R9_CD2_FOLLICULAR_LYMPHOMA_EXALLC	Follicular lymphoma	genus Tyzzerella3genus Tyzzerella3|| id:ebi-a-GCST90017075	0.139991	0.121348	0.275478
ebi-a-GCST90017088	finngen_R9_CD2_FOLLICULAR_LYMPHOMA_EXALLC	Follicular lymphoma	genus Veillonellagenus Veillonella|| id:ebi-a-GCST90017088	-0.0919023	0.682324	0.901386
ebi-a-GCST90017089	finngen_R9_CD2_FOLLICULAR_LYMPHOMA_EXALLC	Follicular lymphoma	genus Victivallisgenus Victivallis|| id:ebi-a-GCST90017089	0.253287	0.124044	0.0754492
ebi-a-GCST90016994	finngen_R9_CD3_FOLLICULAR_LYMPHOMA_EXALLC	Follicular lymphoma	genus ErysipelotrichaceaeUCG003genus ErysipelotrichaceaeUCG003|| id:ebi-a-GCST90016994	0.0133218	0.044609	0.769606
ebi-a-GCST90016930	finngen_R9_CD4_FOLLICULAR_LYMPHOMA_EXALLC	Follicular lymphoma	family Christensenellaceaefamily Christensenellaceae|| id:ebi-a-GCST90016930	-0.00862936	0.0323378	0.795598
ebi-a-GCST90016972	finngen_R9_CD5_FOLLICULAR_LYMPHOMA_EXALLC	Follicular lymphoma	genus Blautiagenus Blautia || id:ebi-a-GCST90016972	-0.0204845	0.0454998	0.662161
ebi-a-GCST90017029	finngen_R9_CD6_FOLLICULAR_LYMPHOMA_EXALLC	Follicular lymphoma	genus Lachnospiragenus Lachnospira || id: ebi-a-GCST90017029	0.0995734	0.16172	0.571391
ebi-a-GCST90017110	finngen_R9_CD2_TNK_LYMPHOMA_EXALLC	Mature T/NK-cell lymphomas	phylum Actinobacteriaphylum Actinobacteria|| id:ebi-a-GCST90017110	0.0685503	0.119038	0.575343
ebi-a-GCST90017111	finngen_R9_CD2_TNK_LYMPHOMA_EXALLC	Mature T/NK-cell lymphomas	phylum Bacteroidetesphylum Bacteroidetes|| id:ebi-a-GCST90017111	-0.0364849	0.0783248	0.653766
ebi-a-GCST90017112	finngen_R9_CD2_TNK_LYMPHOMA_EXALLC	Mature T/NK-cell lymphomas	phylum Cyanobacteriaphylum Cyanobacteria|| id:ebi-a-GCST90017112	-0.270177	0.141472	0.104744
ebi-a-GCST90017113	finngen_R9_CD2_TNK_LYMPHOMA_EXALLC	Mature T/NK-cell lymphomas	phylum Euryarchaeotaphylum Euryarchaeota|| id:ebi-a-GCST90017113	0.143571	0.132655	0.307268
ebi-a-GCST90017114	finngen_R9_CD2_TNK_LYMPHOMA_EXALLC	Mature T/NK-cell lymphomas	phylum Firmicutesphylum Firmicutes|| id:ebi-a-GCST90017114	-0.0592788	0.0655045	0.381953
ebi-a-GCST90017115	finngen_R9_CD2_TNK_LYMPHOMA_EXALLC	Mature T/NK-cell lymphomas	phylum Lentisphaeraephylum Lentisphaerae|| id:ebi-a-GCST90017115	0.135177	0.20633	0.533302
ebi-a-GCST90017116	finngen_R9_CD2_TNK_LYMPHOMA_EXALLC	Mature T/NK-cell lymphomas	phylum Proteobacteriaphylum Proteobacteria|| id:ebi-a-GCST90017116	-0.000218814	0.0785389	0.997832
ebi-a-GCST90017117	finngen_R9_CD2_TNK_LYMPHOMA_EXALLC	Mature T/NK-cell lymphomas	phylum Tenericutesphylum Tenericutes|| id:ebi-a-GCST90017117	-0.0163062	0.104719	0.879357
ebi-a-GCST90017118	finngen_R9_CD2_TNK_LYMPHOMA_EXALLC	Mature T/NK-cell lymphomas	phylum Verrucomicrobiaphylum Verrucomicrobia|| id:ebi-a-GCST90017118	-0.0273227	0.100465	0.791183
ebi-a-GCST90016908	finngen_R9_CD2_TNK_LYMPHOMA_EXALLC	Mature T/NK-cell lymphomas	class Actinobacteria|| id:ebi-a-GCST90016908	0.110754	0.0718099	0.148944
ebi-a-GCST90016909	finngen_R9_CD2_TNK_LYMPHOMA_EXALLC	Mature T/NK-cell lymphomas	class Alphaproteobacteria|| id:ebi-a-GCST90016909	-0.105969	0.144592	0.504263
ebi-a-GCST90016910	finngen_R9_CD2_TNK_LYMPHOMA_EXALLC	Mature T/NK-cell lymphomas	class Bacilli|| id:ebi-a-GCST90016910	-0.118393	0.0797379	0.157036
ebi-a-GCST90016911	finngen_R9_CD2_TNK_LYMPHOMA_EXALLC	Mature T/NK-cell lymphomas	class Bacteroidia|| id:ebi-a-GCST90016911	-0.0119554	0.062273	0.851253
ebi-a-GCST90016912	finngen_R9_CD2_TNK_LYMPHOMA_EXALLC	Mature T/NK-cell lymphomas	class Betaproteobacteria|| id:ebi-a-GCST90016912	0.0162592	0.102678	0.878104
ebi-a-GCST90016913	finngen_R9_CD2_TNK_LYMPHOMA_EXALLC	Mature T/NK-cell lymphomas	class Clostridia|| id:ebi-a-GCST90016913	-0.0306159	0.0798522	0.710318
ebi-a-GCST90016914	finngen_R9_CD2_TNK_LYMPHOMA_EXALLC	Mature T/NK-cell lymphomas	class Coriobacteriia|| id:ebi-a-GCST90016914	0.191033	0.156973	0.247005
ebi-a-GCST90016915	finngen_R9_CD2_TNK_LYMPHOMA_EXALLC	Mature T/NK-cell lymphomas	class Deltaproteobacteria|| id:ebi-a-GCST90016915	0.127697	0.126159	0.33531
ebi-a-GCST90016916	finngen_R9_CD2_TNK_LYMPHOMA_EXALLC	Mature T/NK-cell lymphomas	class Erysipelotrichia|| id:ebi-a-GCST90016916	0.149705	0.154132	0.352285
ebi-a-GCST90016917	finngen_R9_CD2_TNK_LYMPHOMA_EXALLC	Mature T/NK-cell lymphomas	class Gammaproteobacteria|| id:ebi-a-GCST90016917	-0.148009	0.134425	0.332676
ebi-a-GCST90016918	finngen_R9_CD2_TNK_LYMPHOMA_EXALLC	Mature T/NK-cell lymphomas	class Lentisphaeria|| id:ebi-a-GCST90016918	0.123315	0.215815	0.588483
ebi-a-GCST90016919	finngen_R9_CD2_TNK_LYMPHOMA_EXALLC	Mature T/NK-cell lymphomas	class Melainabacteria|| id:ebi-a-GCST90016919	0.00318946	0.094857	0.974001
ebi-a-GCST90016920	finngen_R9_CD2_TNK_LYMPHOMA_EXALLC	Mature T/NK-cell lymphomas	class Methanobacteria|| id:ebi-a-GCST90016920	-0.0111094	0.154808	0.944798
ebi-a-GCST90016921	finngen_R9_CD2_TNK_LYMPHOMA_EXALLC	Mature T/NK-cell lymphomas	class Mollicutes|| id:ebi-a-GCST90016921	-0.0163062	0.104719	0.879357
ebi-a-GCST90016922	finngen_R9_CD2_TNK_LYMPHOMA_EXALLC	Mature T/NK-cell lymphomas	class Negativicutes|| id:ebi-a-GCST90016922	-0.0968925	0.096618	0.339586
ebi-a-GCST90016923	finngen_R9_CD2_TNK_LYMPHOMA_EXALLC	Mature T/NK-cell lymphomas	class Verrucomicrobiae|| id:ebi-a-GCST90016923	0.108219	0.106054	0.334177
ebi-a-GCST90017090	finngen_R9_CD2_TNK_LYMPHOMA_EXALLC	Mature T/NK-cell lymphomas	order Actinomycetales|| id:ebi-a-GCST90017090	0.131278	0.122768	0.396878
ebi-a-GCST90017091	finngen_R9_CD2_TNK_LYMPHOMA_EXALLC	Mature T/NK-cell lymphomas	order Bacillales|| id:ebi-a-GCST90017091	0.0538583	0.157533	0.744093
ebi-a-GCST90017092	finngen_R9_CD2_TNK_LYMPHOMA_EXALLC	Mature T/NK-cell lymphomas	order Bacteroidales|| id:ebi-a-GCST90017092	-0.0119554	0.062273	0.851253
ebi-a-GCST90017093	finngen_R9_CD2_TNK_LYMPHOMA_EXALLC	Mature T/NK-cell lymphomas	order Bifidobacteriales|| id:ebi-a-GCST90017093	0.0308602	0.0889152	0.736513
ebi-a-GCST90017094	finngen_R9_CD2_TNK_LYMPHOMA_EXALLC	Mature T/NK-cell lymphomas	order Burkholderiales|| id:ebi-a-GCST90017094	0.077271	0.102654	0.473176
ebi-a-GCST90017095	finngen_R9_CD2_TNK_LYMPHOMA_EXALLC	Mature T/NK-cell lymphomas	order Clostridiales|| id:ebi-a-GCST90017095	0.00448792	0.0858497	0.959338
ebi-a-GCST90017096	finngen_R9_CD2_TNK_LYMPHOMA_EXALLC	Mature T/NK-cell lymphomas	order Coriobacteriales|| id:ebi-a-GCST90017096	0.191033	0.156973	0.247005
ebi-a-GCST90017097	finngen_R9_CD2_TNK_LYMPHOMA_EXALLC	Mature T/NK-cell lymphomas	order Desulfovibrionales|| id:ebi-a-GCST90017097	0.112312	0.123038	0.385137
ebi-a-GCST90017098	finngen_R9_CD2_TNK_LYMPHOMA_EXALLC	Mature T/NK-cell lymphomas	order Enterobacteriales|| id:ebi-a-GCST90017098	-0.00604622	0.23312	0.980312
ebi-a-GCST90017099	finngen_R9_CD2_TNK_LYMPHOMA_EXALLC	Mature T/NK-cell lymphomas	order Erysipelotrichales|| id:ebi-a-GCST90017099	0.149705	0.154132	0.352285
ebi-a-GCST90017100	finngen_R9_CD2_TNK_LYMPHOMA_EXALLC	Mature T/NK-cell lymphomas	order Gastranaerophilales|| id:ebi-a-GCST90017100	0.0715344	0.102027	0.505854
ebi-a-GCST90017101	finngen_R9_CD2_TNK_LYMPHOMA_EXALLC	Mature T/NK-cell lymphomas	order Lactobacillales|| id:ebi-a-GCST90017101	-0.0734983	0.0772387	0.358671
ebi-a-GCST90017102	finngen_R9_CD2_TNK_LYMPHOMA_EXALLC	Mature T/NK-cell lymphomas	order Methanobacteriales|| id:ebi-a-GCST90017102	-0.0111094	0.154808	0.944798
ebi-a-GCST90017103	finngen_R9_CD2_TNK_LYMPHOMA_EXALLC	Mature T/NK-cell lymphomas	order Mollicutes RF9|| id:ebi-a-GCST90017103	0.0320751	0.102397	0.760533
ebi-a-GCST90017104	finngen_R9_CD2_TNK_LYMPHOMA_EXALLC	Mature T/NK-cell lymphomas	order NB1n|| id:ebi-a-GCST90017104	0.0774198	0.137753	0.586479
ebi-a-GCST90017105	finngen_R9_CD2_TNK_LYMPHOMA_EXALLC	Mature T/NK-cell lymphomas	order Pasteurellales|| id:ebi-a-GCST90017105	0.00890344	0.0682704	0.898593
ebi-a-GCST90017106	finngen_R9_CD2_TNK_LYMPHOMA_EXALLC	Mature T/NK-cell lymphomas	order Rhodospirillales|| id:ebi-a-GCST90017106	-0.0684279	0.123736	0.591316
ebi-a-GCST90017107	finngen_R9_CD2_TNK_LYMPHOMA_EXALLC	Mature T/NK-cell lymphomas	order Selenomonadales|| id:ebi-a-GCST90017107	-0.0968925	0.096618	0.339586
ebi-a-GCST90017108	finngen_R9_CD2_TNK_LYMPHOMA_EXALLC	Mature T/NK-cell lymphomas	order Verrucomicrobiales|| id:ebi-a-GCST90017108	0.108219	0.106054	0.334177
ebi-a-GCST90017109	finngen_R9_CD2_TNK_LYMPHOMA_EXALLC	Mature T/NK-cell lymphomas	order Victivallales|| id:ebi-a-GCST90017109	0.123315	0.215815	0.588483
ebi-a-GCST90016924	finngen_R9_CD2_TNK_LYMPHOMA_EXALLC	Mature T/NK-cell lymphomas	family Acidaminococcaceae|| id:ebi-a-GCST90016924	0.098245	0.204968	0.651941
ebi-a-GCST90016925	finngen_R9_CD2_TNK_LYMPHOMA_EXALLC	Mature T/NK-cell lymphomas	family Actinomycetaceae|| id:ebi-a-GCST90016925	0.13065	0.122569	0.398096
ebi-a-GCST90016926	finngen_R9_CD2_TNK_LYMPHOMA_EXALLC	Mature T/NK-cell lymphomas	family Alcaligenaceae|| id:ebi-a-GCST90016926	0.134985	0.151013	0.394668
ebi-a-GCST90016927	finngen_R9_CD2_TNK_LYMPHOMA_EXALLC	Mature T/NK-cell lymphomas	family Bacteroidaceae|| id:ebi-a-GCST90016927	0.0473303	0.176244	0.797271
ebi-a-GCST90016928	finngen_R9_CD2_TNK_LYMPHOMA_EXALLC	Mature T/NK-cell lymphomas	family Bacteroidales S24 7group|| id:ebi-a-GCST90016928	0.127555	0.137324	0.388801
ebi-a-GCST90016929	finngen_R9_CD2_TNK_LYMPHOMA_EXALLC	Mature T/NK-cell lymphomas	family Bifidobacteriaceae|| id:ebi-a-GCST90016929	0.0308602	0.0889152	0.736513
ebi-a-GCST90016931	finngen_R9_CD2_TNK_LYMPHOMA_EXALLC	Mature T/NK-cell lymphomas	family Clostridiaceae1|| id:ebi-a-GCST90016931	-0.0297692	0.0915491	0.753392
ebi-a-GCST90016932	finngen_R9_CD2_TNK_LYMPHOMA_EXALLC	Mature T/NK-cell lymphomas	family Clostridiales vadin BB60 group|| id:ebi-a-GCST90016932	-0.0406789	0.0864891	0.645909
ebi-a-GCST90016933	finngen_R9_CD2_TNK_LYMPHOMA_EXALLC	Mature T/NK-cell lymphomas	family Coriobacteriaceae|| id:ebi-a-GCST90016933	0.191033	0.156973	0.247005
ebi-a-GCST90016934	finngen_R9_CD2_TNK_LYMPHOMA_EXALLC	Mature T/NK-cell lymphomas	family Defluviitaleaceae|| id:ebi-a-GCST90016934	-0.0445516	0.114585	0.706456
ebi-a-GCST90016935	finngen_R9_CD2_TNK_LYMPHOMA_EXALLC	Mature T/NK-cell lymphomas	family Desulfovibrionaceae|| id:ebi-a-GCST90016935	0.156006	0.133265	0.280045
ebi-a-GCST90016936	finngen_R9_CD2_TNK_LYMPHOMA_EXALLC	Mature T/NK-cell lymphomas	family Enterobacteriaceae|| id:ebi-a-GCST90016936	-0.00604622	0.23312	0.980312
ebi-a-GCST90016937	finngen_R9_CD2_TNK_LYMPHOMA_EXALLC	Mature T/NK-cell lymphomas	family Erysipelotrichaceae|| id:ebi-a-GCST90016937	0.149705	0.154132	0.352285
ebi-a-GCST90016938	finngen_R9_CD2_TNK_LYMPHOMA_EXALLC	Mature T/NK-cell lymphomas	family Family XI|| id:ebi-a-GCST90016938	-0.122477	0.221814	0.600785
ebi-a-GCST90016939	finngen_R9_CD2_TNK_LYMPHOMA_EXALLC	Mature T/NK-cell lymphomas	family Family XIII|| id:ebi-a-GCST90016939	0.114932	0.141321	0.453037
ebi-a-GCST90016940	finngen_R9_CD2_TNK_LYMPHOMA_EXALLC	Mature T/NK-cell lymphomas	family Lachnospiraceae|| id:ebi-a-GCST90016940	0.0688289	0.0881699	0.448014
ebi-a-GCST90016941	finngen_R9_CD2_TNK_LYMPHOMA_EXALLC	Mature T/NK-cell lymphomas	family Lactobacillaceae|| id:ebi-a-GCST90016941	0.0100207	0.0975765	0.921551
ebi-a-GCST90016942	finngen_R9_CD2_TNK_LYMPHOMA_EXALLC	Mature T/NK-cell lymphomas	family Methanobacteriaceae|| id:ebi-a-GCST90016942	-0.0111094	0.154808	0.944798
ebi-a-GCST90016943	finngen_R9_CD2_TNK_LYMPHOMA_EXALLC	Mature T/NK-cell lymphomas	family Oxalobacteraceae|| id:ebi-a-GCST90016943	-0.0562987	0.112814	0.626773
ebi-a-GCST90016944	finngen_R9_CD2_TNK_LYMPHOMA_EXALLC	Mature T/NK-cell lymphomas	family Pasteurellaceae|| id:ebi-a-GCST90016944	0.00890344	0.0682704	0.898593
ebi-a-GCST90016945	finngen_R9_CD2_TNK_LYMPHOMA_EXALLC	Mature T/NK-cell lymphomas	family Peptococcaceae|| id:ebi-a-GCST90016945	0.196688	0.106966	0.108537
ebi-a-GCST90016946	finngen_R9_CD2_TNK_LYMPHOMA_EXALLC	Mature T/NK-cell lymphomas	family Peptostreptococcaceae|| id:ebi-a-GCST90016946	0.0824167	0.0746376	0.293064
ebi-a-GCST90016947	finngen_R9_CD2_TNK_LYMPHOMA_EXALLC	Mature T/NK-cell lymphomas	family Porphyromonadaceae|| id:ebi-a-GCST90016947	0.145665	0.144811	0.347962
ebi-a-GCST90016948	finngen_R9_CD2_TNK_LYMPHOMA_EXALLC	Mature T/NK-cell lymphomas	family Prevotellaceae|| id:ebi-a-GCST90016948	-0.0809508	0.113571	0.487695
ebi-a-GCST90016949	finngen_R9_CD2_TNK_LYMPHOMA_EXALLC	Mature T/NK-cell lymphomas	family Rhodospirillaceae|| id:ebi-a-GCST90016949	-0.144077	0.13625	0.311133
ebi-a-GCST90016950	finngen_R9_CD2_TNK_LYMPHOMA_EXALLC	Mature T/NK-cell lymphomas	family Rikenellaceae|| id:ebi-a-GCST90016950	0.0340472	0.0808272	0.67998
ebi-a-GCST90016951	finngen_R9_CD2_TNK_LYMPHOMA_EXALLC	Mature T/NK-cell lymphomas	family Ruminococcaceae|| id:ebi-a-GCST90016951	0.0471445	0.0805486	0.574485
ebi-a-GCST90016952	finngen_R9_CD2_TNK_LYMPHOMA_EXALLC	Mature T/NK-cell lymphomas	family Streptococcaceae|| id:ebi-a-GCST90016952	-0.103092	0.148757	0.505784
ebi-a-GCST90016956	finngen_R9_CD2_TNK_LYMPHOMA_EXALLC	Mature T/NK-cell lymphomas	family Veillonellaceae|| id:ebi-a-GCST90016956	-0.0574997	0.0485805	0.253861
ebi-a-GCST90016957	finngen_R9_CD2_TNK_LYMPHOMA_EXALLC	Mature T/NK-cell lymphomas	family Verrucomicrobiaceae|| id:ebi-a-GCST90016957	0.107879	0.106074	0.335705
ebi-a-GCST90016958	finngen_R9_CD2_TNK_LYMPHOMA_EXALLC	Mature T/NK-cell lymphomas	family Victivallaceae|| id:ebi-a-GCST90016958	0.212517	0.143606	0.17304
ebi-a-GCST90016959	finngen_R9_CD2_TNK_LYMPHOMA_EXALLC	Mature T/NK-cell lymphomas	genus Actinomycesgenus Actinomyces|| id:ebi-a-GCST90016959	-0.0166768	0.102359	0.876958
ebi-a-GCST90016960	finngen_R9_CD2_TNK_LYMPHOMA_EXALLC	Mature T/NK-cell lymphomas	genus Adlercreutziagenus Adlercreutzia|| id:ebi-a-GCST90016960	-0.136702	0.15238	0.404215
ebi-a-GCST90016961	finngen_R9_CD2_TNK_LYMPHOMA_EXALLC	Mature T/NK-cell lymphomas	genus Akkermansiagenus Akkermansia|| id:ebi-a-GCST90016961	0.107072	0.106188	0.33964
ebi-a-GCST90016962	finngen_R9_CD2_TNK_LYMPHOMA_EXALLC	Mature T/NK-cell lymphomas	genus Alistipesgenus Alistipes|| id:ebi-a-GCST90016962	-0.160582	0.190714	0.419467
ebi-a-GCST90016963	finngen_R9_CD2_TNK_LYMPHOMA_EXALLC	Mature T/NK-cell lymphomas	genus Allisonellagenus Allisonella|| id:ebi-a-GCST90016963	-0.250137	0.219456	0.297815
ebi-a-GCST90016964	finngen_R9_CD2_TNK_LYMPHOMA_EXALLC	Mature T/NK-cell lymphomas	genus Alloprevotellagenus Alloprevotella|| id:ebi-a-GCST90016964	0.26799	0.467294	0.606481
ebi-a-GCST90016965	finngen_R9_CD2_TNK_LYMPHOMA_EXALLC	Mature T/NK-cell lymphomas	genus Anaerofilumgenus Anaerofilum|| id:ebi-a-GCST90016965	0.234566	0.172842	0.211793
ebi-a-GCST90016966	finngen_R9_CD2_TNK_LYMPHOMA_EXALLC	Mature T/NK-cell lymphomas	genus Anaerostipesgenus Anaerostipes|| id:ebi-a-GCST90016966	0.0793123	0.0995529	0.44249
ebi-a-GCST90016967	finngen_R9_CD2_TNK_LYMPHOMA_EXALLC	Mature T/NK-cell lymphomas	genus Anaerotruncusgenus Anaerotruncus|| id:ebi-a-GCST90016967	0.0978558	0.0822913	0.259421
ebi-a-GCST90016968	finngen_R9_CD2_TNK_LYMPHOMA_EXALLC	Mature T/NK-cell lymphomas	genus Bacteroidesgenus Bacteroides|| id:ebi-a-GCST90016968	0.0473303	0.176244	0.797271
ebi-a-GCST90016969	finngen_R9_CD2_TNK_LYMPHOMA_EXALLC	Mature T/NK-cell lymphomas	genus Barnesiellagenus Barnesiella|| id:ebi-a-GCST90016969	-0.0336382	0.125929	0.794804
ebi-a-GCST90016970	finngen_R9_CD2_TNK_LYMPHOMA_EXALLC	Mature T/NK-cell lymphomas	genus Bifidobacteriumgenus Bifidobacterium|| id:ebi-a-GCST90016970	-0.0693254	0.0662293	0.319857
ebi-a-GCST90016971	finngen_R9_CD2_TNK_LYMPHOMA_EXALLC	Mature T/NK-cell lymphomas	genus Bilophilagenus Bilophila|| id:ebi-a-GCST90016971	0.183222	0.154555	0.260806
ebi-a-GCST90016973	finngen_R9_CD2_TNK_LYMPHOMA_EXALLC	Mature T/NK-cell lymphomas	genus Butyricicoccusgenus Butyricicoccus|| id:ebi-a-GCST90016973	-0.0407682	0.0793369	0.625718
ebi-a-GCST90016974	finngen_R9_CD2_TNK_LYMPHOMA_EXALLC	Mature T/NK-cell lymphomas	genus Butyricimonasgenus Butyricimonas|| id:ebi-a-GCST90016974	-0.110821	0.139194	0.442782
ebi-a-GCST90016975	finngen_R9_CD2_TNK_LYMPHOMA_EXALLC	Mature T/NK-cell lymphomas	genus Butyrivibriogenus Butyrivibrio|| id:ebi-a-GCST90016975	-0.137759	0.106878	0.219885
ebi-a-GCST90016976	finngen_R9_CD2_TNK_LYMPHOMA_EXALLC	Mature T/NK-cell lymphomas	genus Candidatus Soleaferreagenus Candidatus Soleaferrea|| id:ebi-a-GCST90016976	-0.204177	0.325479	0.55036
ebi-a-GCST90016977	finngen_R9_CD2_TNK_LYMPHOMA_EXALLC	Mature T/NK-cell lymphomas	genus Catenibacteriumgenus Catenibacterium|| id:ebi-a-GCST90016977	0.331722	0.806908	0.720862
ebi-a-GCST90016978	finngen_R9_CD2_TNK_LYMPHOMA_EXALLC	Mature T/NK-cell lymphomas	genus Christensenellaceae R 7groupgenus Christensenellaceae R 7group|| id:ebi-a-GCST90016978	-0.159837	0.145462	0.313969
ebi-a-GCST90016979	finngen_R9_CD2_TNK_LYMPHOMA_EXALLC	Mature T/NK-cell lymphomas	genus Clostridium innocuum groupgenus Clostridium innocuum group|| id:ebi-a-GCST90016979	-0.133422	0.229579	0.582291
ebi-a-GCST90016980	finngen_R9_CD2_TNK_LYMPHOMA_EXALLC	Mature T/NK-cell lymphomas	genus Clostridium sensustricto1genus Clostridium sensustricto1|| id:ebi-a-GCST90016980	0.043191	0.121585	0.740356
ebi-a-GCST90016981	finngen_R9_CD2_TNK_LYMPHOMA_EXALLC	Mature T/NK-cell lymphomas	genus Collinsellagenus Collinsella|| id:ebi-a-GCST90016981	-0.1241	0.131647	0.377238
ebi-a-GCST90016982	finngen_R9_CD2_TNK_LYMPHOMA_EXALLC	Mature T/NK-cell lymphomas	genus Coprobactergenus Coprobacter|| id:ebi-a-GCST90016982	-0.0993527	0.136309	0.484609
ebi-a-GCST90016983	finngen_R9_CD2_TNK_LYMPHOMA_EXALLC	Mature T/NK-cell lymphomas	genus Coprococcus1genus Coprococcus1|| id:ebi-a-GCST90016983	-0.0312657	0.07395	0.682367
ebi-a-GCST90016984	finngen_R9_CD2_TNK_LYMPHOMA_EXALLC	Mature T/NK-cell lymphomas	genus Coprococcus2genus Coprococcus2|| id:ebi-a-GCST90016984	-0.230523	0.256421	0.403285
ebi-a-GCST90016985	finngen_R9_CD2_TNK_LYMPHOMA_EXALLC	Mature T/NK-cell lymphomas	genus Coprococcus3genus Coprococcus3|| id:ebi-a-GCST90016985	-0.0565291	0.171444	0.752815
ebi-a-GCST90016986	finngen_R9_CD2_TNK_LYMPHOMA_EXALLC	Mature T/NK-cell lymphomas	genus Defluviitaleaceae UCG011genus Defluviitaleaceae UCG011|| id:ebi-a-GCST90016986	-0.13232	0.132843	0.352396
ebi-a-GCST90016987	finngen_R9_CD2_TNK_LYMPHOMA_EXALLC	Mature T/NK-cell lymphomas	genus Desulfovibriogenus Desulfovibrio|| id:ebi-a-GCST90016987	-0.0546497	0.128268	0.68286
ebi-a-GCST90016988	finngen_R9_CD2_TNK_LYMPHOMA_EXALLC	Mature T/NK-cell lymphomas	genus Dialistergenus Dialister|| id:ebi-a-GCST90016988	-0.250877	0.1225	0.0708458
ebi-a-GCST90016989	finngen_R9_CD2_TNK_LYMPHOMA_EXALLC	Mature T/NK-cell lymphomas	genus Doreagenus Dorea|| id:ebi-a-GCST90016989	0.244938	0.0907114	0.0270659
ebi-a-GCST90016990	finngen_R9_CD2_TNK_LYMPHOMA_EXALLC	Mature T/NK-cell lymphomas	genus Eggerthellagenus Eggerthella|| id:ebi-a-GCST90016990	-0.189811	0.140152	0.217723
ebi-a-GCST90016991	finngen_R9_CD2_TNK_LYMPHOMA_EXALLC	Mature T/NK-cell lymphomas	genus Eisenbergiellagenus Eisenbergiella|| id:ebi-a-GCST90016991	0.456816	0.204962	0.0528018
ebi-a-GCST90016992	finngen_R9_CD2_TNK_LYMPHOMA_EXALLC	Mature T/NK-cell lymphomas	genus Enterorhabdusgenus Enterorhabdus|| id:ebi-a-GCST90016992	-0.149397	0.145636	0.362957
ebi-a-GCST90016993	finngen_R9_CD2_TNK_LYMPHOMA_EXALLC	Mature T/NK-cell lymphomas	genus Erysipelatoclostridiumgenus Erysipelatoclostridium|| id:ebi-a-GCST90016993	-0.00709635	0.104667	0.946977
ebi-a-GCST90016995	finngen_R9_CD2_TNK_LYMPHOMA_EXALLC	Mature T/NK-cell lymphomas	genus Escherichia Shigellagenus Escherichia Shigella|| id:ebi-a-GCST90016995	-0.042345	0.105049	0.697434
ebi-a-GCST90016996	finngen_R9_CD2_TNK_LYMPHOMA_EXALLC	Mature T/NK-cell lymphomas	genus Eubacterium brachy groupgenus Eubacterium brachy group|| id:ebi-a-GCST90016996	0.0636008	0.125905	0.627074
ebi-a-GCST90016997	finngen_R9_CD2_TNK_LYMPHOMA_EXALLC	Mature T/NK-cell lymphomas	genus Eubacterium coprostanoligenes groupgenus Eubacterium coprostanoligenes group|| id:ebi-a-GCST90016997	-0.0581228	0.106562	0.597409
ebi-a-GCST90016998	finngen_R9_CD2_TNK_LYMPHOMA_EXALLC	Mature T/NK-cell lymphomas	genus Eubacterium eligens groupgenus Eubacterium eligens group|| id:ebi-a-GCST90016998	0.228147	0.168474	0.247122
ebi-a-GCST90016999	finngen_R9_CD2_TNK_LYMPHOMA_EXALLC	Mature T/NK-cell lymphomas	genus Eubacterium fissicatena groupgenus Eubacterium fissicatena group|| id:ebi-a-GCST90016999	0.322222	0.207006	0.163524
ebi-a-GCST90017000	finngen_R9_CD2_TNK_LYMPHOMA_EXALLC	Mature T/NK-cell lymphomas	genus Eubacterium hallii groupgenus Eubacterium hallii group|| id:ebi-a-GCST90017000	-0.00866675	0.0627269	0.8924
ebi-a-GCST90017001	finngen_R9_CD2_TNK_LYMPHOMA_EXALLC	Mature T/NK-cell lymphomas	genus Eubacterium nodatum groupgenus Eubacterium nodatum group|| id:ebi-a-GCST90017001	0.0313248	0.134587	0.821165
ebi-a-GCST90017002	finngen_R9_CD2_TNK_LYMPHOMA_EXALLC	Mature T/NK-cell lymphomas	genus Eubacterium oxidoreducens groupgenus Eubacterium oxidoreducens group|| id:ebi-a-GCST90017002	-0.187003	0.151198	0.304155
ebi-a-GCST90017003	finngen_R9_CD2_TNK_LYMPHOMA_EXALLC	Mature T/NK-cell lymphomas	genus Eubacterium rectale groupgenus Eubacterium rectale group|| id:ebi-a-GCST90017003	0.0395488	0.122448	0.757666
ebi-a-GCST90017004	finngen_R9_CD2_TNK_LYMPHOMA_EXALLC	Mature T/NK-cell lymphomas	genus Eubacterium ruminantium groupgenus Eubacterium ruminantium group|| id:ebi-a-GCST90017004	-0.0812517	0.0741688	0.289515
ebi-a-GCST90017005	finngen_R9_CD2_TNK_LYMPHOMA_EXALLC	Mature T/NK-cell lymphomas	genus Eubacterium ventriosum groupgenus Eubacterium ventriosum group|| id:ebi-a-GCST90017005	-0.0848373	0.13382	0.5371
ebi-a-GCST90017006	finngen_R9_CD2_TNK_LYMPHOMA_EXALLC	Mature T/NK-cell lymphomas	genus Eubacterium xylanophilum groupgenus Eubacterium xylanophilum group|| id:ebi-a-GCST90017006	0.0577727	0.100165	0.582156
ebi-a-GCST90017007	finngen_R9_CD2_TNK_LYMPHOMA_EXALLC	Mature T/NK-cell lymphomas	genus Faecalibacteriumgenus Faecalibacterium|| id:ebi-a-GCST90017007	0.0380597	0.0764409	0.631953
ebi-a-GCST90017008	finngen_R9_CD2_TNK_LYMPHOMA_EXALLC	Mature T/NK-cell lymphomas	genus Family XIII AD3011 groupgenus Family XIII AD3011 group|| id:ebi-a-GCST90017008	-0.0516902	0.187356	0.787745
ebi-a-GCST90017009	finngen_R9_CD2_TNK_LYMPHOMA_EXALLC	Mature T/NK-cell lymphomas	genus Family XIII UCG001genus Family XIII UCG001|| id:ebi-a-GCST90017009	0.0225923	0.115743	0.851684
ebi-a-GCST90017010	finngen_R9_CD2_TNK_LYMPHOMA_EXALLC	Mature T/NK-cell lymphomas	genus Flavonifractorgenus Flavonifractor|| id:ebi-a-GCST90017010	-0.202496	0.173751	0.328079
ebi-a-GCST90017011	finngen_R9_CD2_TNK_LYMPHOMA_EXALLC	Mature T/NK-cell lymphomas	genus Fusicatenibactergenus Fusicatenibacter|| id:ebi-a-GCST90017011	-0.0897877	0.0925383	0.346349
ebi-a-GCST90017012	finngen_R9_CD2_TNK_LYMPHOMA_EXALLC	Mature T/NK-cell lymphomas	genus Gordonibactergenus Gordonibacter|| id:ebi-a-GCST90017012	0.12601	0.16223	0.457242
ebi-a-GCST90017013	finngen_R9_CD2_TNK_LYMPHOMA_EXALLC	Mature T/NK-cell lymphomas	genus Haemophilusgenus Haemophilus|| id:ebi-a-GCST90017013	-0.0163787	0.0838674	0.850712
ebi-a-GCST90017014	finngen_R9_CD2_TNK_LYMPHOMA_EXALLC	Mature T/NK-cell lymphomas	genus Holdemanellagenus Holdemanella|| id:ebi-a-GCST90017014	0.0253371	0.112604	0.826998
ebi-a-GCST90017015	finngen_R9_CD2_TNK_LYMPHOMA_EXALLC	Mature T/NK-cell lymphomas	genus Holdemaniagenus Holdemania|| id:ebi-a-GCST90017015	0.0311614	0.0843982	0.718398
ebi-a-GCST90017016	finngen_R9_CD2_TNK_LYMPHOMA_EXALLC	Mature T/NK-cell lymphomas	genus Howardellagenus Howardella|| id:ebi-a-GCST90017016	-0.0902601	0.138776	0.536188
ebi-a-GCST90017017	finngen_R9_CD2_TNK_LYMPHOMA_EXALLC	Mature T/NK-cell lymphomas	genus Hungatellagenus Hungatella|| id:ebi-a-GCST90017017	-0.392181	0.359282	0.354845
ebi-a-GCST90017018	finngen_R9_CD2_TNK_LYMPHOMA_EXALLC	Mature T/NK-cell lymphomas	genus Intestinibactergenus Intestinibacter|| id:ebi-a-GCST90017018	-0.0423907	0.0908752	0.648598
ebi-a-GCST90017019	finngen_R9_CD2_TNK_LYMPHOMA_EXALLC	Mature T/NK-cell lymphomas	genus Intestinimonasgenus Intestinimonas|| id:ebi-a-GCST90017019	-0.0013216	0.0878279	0.988207
ebi-a-GCST90017020	finngen_R9_CD2_TNK_LYMPHOMA_EXALLC	Mature T/NK-cell lymphomas	genus Lachnoclostridiumgenus Lachnoclostridium|| id:ebi-a-GCST90017020	-0.0918078	0.0959409	0.359166
ebi-a-GCST90017021	finngen_R9_CD2_TNK_LYMPHOMA_EXALLC	Mature T/NK-cell lymphomas	genus Lachnospiraceae FCS020 groupgenus Lachnospiraceae FCS020 group|| id:ebi-a-GCST90017021	0.0477981	0.0861121	0.591047
ebi-a-GCST90017022	finngen_R9_CD2_TNK_LYMPHOMA_EXALLC	Mature T/NK-cell lymphomas	genus Lachnospiraceae NC2004 groupgenus Lachnospiraceae NC2004 group|| id:ebi-a-GCST90017022	-0.145154	0.144141	0.347456
ebi-a-GCST90017023	finngen_R9_CD2_TNK_LYMPHOMA_EXALLC	Mature T/NK-cell lymphomas	genus Lachnospiraceae ND3007 groupgenus Lachnospiraceae ND3007 group|| id:ebi-a-GCST90017023	0.655329	0.862876	0.586493
ebi-a-GCST90017024	finngen_R9_CD2_TNK_LYMPHOMA_EXALLC	Mature T/NK-cell lymphomas	genus Lachnospiraceae NK4A136 groupgenus Lachnospiraceae NK4A136 group|| id:ebi-a-GCST90017024	0.0259021	0.0489819	0.605849
ebi-a-GCST90017025	finngen_R9_CD2_TNK_LYMPHOMA_EXALLC	Mature T/NK-cell lymphomas	genus Lachnospiraceae UCG001genus Lachnospiraceae UCG001|| id:ebi-a-GCST90017025	-0.0497856	0.124207	0.696222
ebi-a-GCST90017026	finngen_R9_CD2_TNK_LYMPHOMA_EXALLC	Mature T/NK-cell lymphomas	genus Lachnospiraceae UCG004genus Lachnospiraceae UCG004|| id:ebi-a-GCST90017026	0.039951	0.116312	0.738348
ebi-a-GCST90017027	finngen_R9_CD2_TNK_LYMPHOMA_EXALLC	Mature T/NK-cell lymphomas	genus Lachnospiraceae UCG008genus Lachnospiraceae UCG008|| id:ebi-a-GCST90017027	0.0166205	0.154611	0.91704
ebi-a-GCST90017028	finngen_R9_CD2_TNK_LYMPHOMA_EXALLC	Mature T/NK-cell lymphomas	genus Lachnospiraceae UCG010genus Lachnospiraceae UCG010|| id:ebi-a-GCST90017028	0.181877	0.101359	0.110498
ebi-a-GCST90017030	finngen_R9_CD2_TNK_LYMPHOMA_EXALLC	Mature T/NK-cell lymphomas	genus Lactobacillusgenus Lactobacillus|| id:ebi-a-GCST90017030	0.00898135	0.0889906	0.922898
ebi-a-GCST90017031	finngen_R9_CD2_TNK_LYMPHOMA_EXALLC	Mature T/NK-cell lymphomas	genus Lactococcusgenus Lactococcus|| id:ebi-a-GCST90017031	-0.0521193	0.170012	0.769537
ebi-a-GCST90017032	finngen_R9_CD2_TNK_LYMPHOMA_EXALLC	Mature T/NK-cell lymphomas	genus Marvinbryantiagenus Marvinbryantia|| id:ebi-a-GCST90017032	0.0348969	0.144522	0.815269
ebi-a-GCST90017033	finngen_R9_CD2_TNK_LYMPHOMA_EXALLC	Mature T/NK-cell lymphomas	genus Methanobrevibactergenus Methanobrevibacter|| id:ebi-a-GCST90017033	-0.0269777	0.165344	0.878303
ebi-a-GCST90017034	finngen_R9_CD2_TNK_LYMPHOMA_EXALLC	Mature T/NK-cell lymphomas	genus Odoribactergenus Odoribacter|| id:ebi-a-GCST90017034	-0.0213853	0.12	0.865553
ebi-a-GCST90017035	finngen_R9_CD2_TNK_LYMPHOMA_EXALLC	Mature T/NK-cell lymphomas	genus Olsenellagenus Olsenella|| id:ebi-a-GCST90017035	-0.0494512	0.0954176	0.618301
ebi-a-GCST90017036	finngen_R9_CD2_TNK_LYMPHOMA_EXALLC	Mature T/NK-cell lymphomas	genus Oscillibactergenus Oscillibacter|| id:ebi-a-GCST90017036	0.0121929	0.106168	0.910637
ebi-a-GCST90017037	finngen_R9_CD2_TNK_LYMPHOMA_EXALLC	Mature T/NK-cell lymphomas	genus Oscillospiragenus Oscillospira|| id:ebi-a-GCST90017037	0.155618	0.226725	0.51811
ebi-a-GCST90017038	finngen_R9_CD2_TNK_LYMPHOMA_EXALLC	Mature T/NK-cell lymphomas	genus Oxalobactergenus Oxalobacter|| id:ebi-a-GCST90017038	0.0882768	0.168746	0.613515
ebi-a-GCST90017039	finngen_R9_CD2_TNK_LYMPHOMA_EXALLC	Mature T/NK-cell lymphomas	genus Parabacteroidesgenus Parabacteroides|| id:ebi-a-GCST90017039	0.14338	0.460672	0.775992
ebi-a-GCST90017040	finngen_R9_CD2_TNK_LYMPHOMA_EXALLC	Mature T/NK-cell lymphomas	genus Paraprevotellagenus Paraprevotella|| id:ebi-a-GCST90017040	0.0275957	0.101754	0.791258
ebi-a-GCST90017041	finngen_R9_CD2_TNK_LYMPHOMA_EXALLC	Mature T/NK-cell lymphomas	genus Parasutterellagenus Parasutterella|| id:ebi-a-GCST90017041	-0.0266775	0.0688962	0.705379
ebi-a-GCST90017042	finngen_R9_CD2_TNK_LYMPHOMA_EXALLC	Mature T/NK-cell lymphomas	genus Peptococcusgenus Peptococcus|| id:ebi-a-GCST90017042	-0.272152	0.128068	0.0595146
ebi-a-GCST90017043	finngen_R9_CD2_TNK_LYMPHOMA_EXALLC	Mature T/NK-cell lymphomas	genus Phascolarctobacteriumgenus Phascolarctobacterium|| id:ebi-a-GCST90017043	-0.261192	0.217707	0.283983
ebi-a-GCST90017044	finngen_R9_CD2_TNK_LYMPHOMA_EXALLC	Mature T/NK-cell lymphomas	genus Prevotella7genus Prevotella7|| id:ebi-a-GCST90017044	0.00041142	0.179515	0.998221
ebi-a-GCST90017045	finngen_R9_CD2_TNK_LYMPHOMA_EXALLC	Mature T/NK-cell lymphomas	genus Prevotella9genus Prevotella9|| id:ebi-a-GCST90017045	-0.0398884	0.079773	0.625415
ebi-a-GCST90017046	finngen_R9_CD2_TNK_LYMPHOMA_EXALLC	Mature T/NK-cell lymphomas	genus Rikenellaceae RC9 gut groupgenus Rikenellaceae RC9 gut group|| id:ebi-a-GCST90017046	0.0658483	0.180036	0.723
ebi-a-GCST90017047	finngen_R9_CD2_TNK_LYMPHOMA_EXALLC	Mature T/NK-cell lymphomas	genus Romboutsiagenus Romboutsia|| id:ebi-a-GCST90017047	-0.0558356	0.0889077	0.542811
ebi-a-GCST90017048	finngen_R9_CD2_TNK_LYMPHOMA_EXALLC	Mature T/NK-cell lymphomas	genus Roseburiagenus Roseburia|| id:ebi-a-GCST90017048	-0.121353	0.0930209	0.218671
ebi-a-GCST90017049	finngen_R9_CD2_TNK_LYMPHOMA_EXALLC	Mature T/NK-cell lymphomas	genus Ruminiclostridium5genus Ruminiclostridium5|| id:ebi-a-GCST90017049	-0.053955	0.129384	0.686439
ebi-a-GCST90017050	finngen_R9_CD2_TNK_LYMPHOMA_EXALLC	Mature T/NK-cell lymphomas	genus Ruminiclostridium6genus Ruminiclostridium6|| id:ebi-a-GCST90017050	0.0441104	0.0762165	0.572649
ebi-a-GCST90017051	finngen_R9_CD2_TNK_LYMPHOMA_EXALLC	Mature T/NK-cell lymphomas	genus Ruminiclostridium9genus Ruminiclostridium9|| id:ebi-a-GCST90017051	-0.138048	0.167611	0.441655
ebi-a-GCST90017052	finngen_R9_CD2_TNK_LYMPHOMA_EXALLC	Mature T/NK-cell lymphomas	genus Ruminococcaceae NK4A214 groupgenus Ruminococcaceae NK4A214 group|| id:ebi-a-GCST90017052	-0.111739	0.112937	0.343734
ebi-a-GCST90017053	finngen_R9_CD2_TNK_LYMPHOMA_EXALLC	Mature T/NK-cell lymphomas	genus Ruminococcaceae UCG002genus Ruminococcaceae UCG002|| id:ebi-a-GCST90017053	-0.0718564	0.070901	0.324264
ebi-a-GCST90017054	finngen_R9_CD2_TNK_LYMPHOMA_EXALLC	Mature T/NK-cell lymphomas	genus Ruminococcaceae UCG003genus Ruminococcaceae UCG003|| id:ebi-a-GCST90017054	0.0814351	0.091511	0.394427
ebi-a-GCST90017055	finngen_R9_CD2_TNK_LYMPHOMA_EXALLC	Mature T/NK-cell lymphomas	genus Ruminococcaceae UCG004genus Ruminococcaceae UCG004|| id:ebi-a-GCST90017055	0.0795061	0.160411	0.632025
ebi-a-GCST90017056	finngen_R9_CD2_TNK_LYMPHOMA_EXALLC	Mature T/NK-cell lymphomas	genus Ruminococcaceae UCG005genus Ruminococcaceae UCG005|| id:ebi-a-GCST90017056	0.10713	0.0818453	0.21507
ebi-a-GCST90017057	finngen_R9_CD2_TNK_LYMPHOMA_EXALLC	Mature T/NK-cell lymphomas	genus Ruminococcaceae UCG009genus Ruminococcaceae UCG009|| id:ebi-a-GCST90017057	0.0470953	0.121154	0.706517
ebi-a-GCST90017058	finngen_R9_CD2_TNK_LYMPHOMA_EXALLC	Mature T/NK-cell lymphomas	genus Ruminococcaceae UCG010genus Ruminococcaceae UCG010|| id:ebi-a-GCST90017058	-0.1679	0.0964648	0.156741
ebi-a-GCST90017059	finngen_R9_CD2_TNK_LYMPHOMA_EXALLC	Mature T/NK-cell lymphomas	genus Ruminococcaceae UCG011genus Ruminococcaceae UCG011|| id:ebi-a-GCST90017059	0.282563	0.158903	0.125689
ebi-a-GCST90017060	finngen_R9_CD2_TNK_LYMPHOMA_EXALLC	Mature T/NK-cell lymphomas	genus Ruminococcaceae UCG013genus Ruminococcaceae UCG013|| id:ebi-a-GCST90017060	-0.108683	0.0940281	0.277502
ebi-a-GCST90017061	finngen_R9_CD2_TNK_LYMPHOMA_EXALLC	Mature T/NK-cell lymphomas	genus Ruminococcaceae UCG014genus Ruminococcaceae UCG014|| id:ebi-a-GCST90017061	0.0628218	0.0867041	0.489371
ebi-a-GCST90017062	finngen_R9_CD2_TNK_LYMPHOMA_EXALLC	Mature T/NK-cell lymphomas	genus Ruminococcus1genus Ruminococcus1|| id:ebi-a-GCST90017062	-0.0179114	0.0878624	0.843555
ebi-a-GCST90017063	finngen_R9_CD2_TNK_LYMPHOMA_EXALLC	Mature T/NK-cell lymphomas	genus Ruminococcus2genus Ruminococcus2|| id:ebi-a-GCST90017063	0.140533	0.0628782	0.0435971
ebi-a-GCST90017064	finngen_R9_CD2_TNK_LYMPHOMA_EXALLC	Mature T/NK-cell lymphomas	genus Ruminococcus gauvreauii groupgenus Ruminococcus gauvreauii group|| id:ebi-a-GCST90017064	0.160264	0.118001	0.207481
ebi-a-GCST90017065	finngen_R9_CD2_TNK_LYMPHOMA_EXALLC	Mature T/NK-cell lymphomas	genus Ruminococcus gnavus groupgenus Ruminococcus gnavus group|| id:ebi-a-GCST90017065	-0.131941	0.150477	0.403382
ebi-a-GCST90017066	finngen_R9_CD2_TNK_LYMPHOMA_EXALLC	Mature T/NK-cell lymphomas	genus Ruminococcus torques groupgenus Ruminococcus torques group|| id:ebi-a-GCST90017066	-0.0195405	0.124962	0.881858
ebi-a-GCST90017067	finngen_R9_CD2_TNK_LYMPHOMA_EXALLC	Mature T/NK-cell lymphomas	genus Sellimonasgenus Sellimonas|| id:ebi-a-GCST90017067	0.232545	0.178677	0.234288
ebi-a-GCST90017068	finngen_R9_CD2_TNK_LYMPHOMA_EXALLC	Mature T/NK-cell lymphomas	genus Senegalimassiliagenus Senegalimassilia|| id:ebi-a-GCST90017068	0.0321233	0.165406	0.858419
ebi-a-GCST90017069	finngen_R9_CD2_TNK_LYMPHOMA_EXALLC	Mature T/NK-cell lymphomas	genus Slackiagenus Slackia|| id:ebi-a-GCST90017069	0.0175965	0.356428	0.962992
ebi-a-GCST90017070	finngen_R9_CD2_TNK_LYMPHOMA_EXALLC	Mature T/NK-cell lymphomas	genus Streptococcusgenus Streptococcus|| id:ebi-a-GCST90017070	0.0012769	0.127788	0.992224
ebi-a-GCST90017071	finngen_R9_CD2_TNK_LYMPHOMA_EXALLC	Mature T/NK-cell lymphomas	genus Subdoligranulumgenus Subdoligranulum|| id:ebi-a-GCST90017071	-0.0430871	0.0846641	0.624546
ebi-a-GCST90017072	finngen_R9_CD2_TNK_LYMPHOMA_EXALLC	Mature T/NK-cell lymphomas	genus Sutterellagenus Sutterella|| id:ebi-a-GCST90017072	-0.134574	0.111141	0.253793
ebi-a-GCST90017073	finngen_R9_CD2_TNK_LYMPHOMA_EXALLC	Mature T/NK-cell lymphomas	genus Terrisporobactergenus Terrisporobacter|| id:ebi-a-GCST90017073	0.0207644	0.132911	0.885775
ebi-a-GCST90017074	finngen_R9_CD2_TNK_LYMPHOMA_EXALLC	Mature T/NK-cell lymphomas	genus Turicibactergenus Turicibacter|| id:ebi-a-GCST90017074	0.117596	0.192465	0.56051
ebi-a-GCST90017075	finngen_R9_CD2_TNK_LYMPHOMA_EXALLC	Mature T/NK-cell lymphomas	genus Tyzzerella3genus Tyzzerella3|| id:ebi-a-GCST90017075	0.0681495	0.240765	0.782908
ebi-a-GCST90017088	finngen_R9_CD2_TNK_LYMPHOMA_EXALLC	Mature T/NK-cell lymphomas	genus Veillonellagenus Veillonella|| id:ebi-a-GCST90017088	0.969781	0.852629	0.337993
ebi-a-GCST90017089	finngen_R9_CD2_TNK_LYMPHOMA_EXALLC	Mature T/NK-cell lymphomas	genus Victivallisgenus Victivallis|| id:ebi-a-GCST90017089	0.322934	0.223785	0.186992
ebi-a-GCST90016994	finngen_R9_CD3_TNK_LYMPHOMA_EXALLC	Mature T/NK-cell lymphomas	genus ErysipelotrichaceaeUCG003genus ErysipelotrichaceaeUCG003|| id:ebi-a-GCST90016994	0.0468628	0.0817936	0.575773
ebi-a-GCST90016930	finngen_R9_CD4_TNK_LYMPHOMA_EXALLC	Mature T/NK-cell lymphomas	family Christensenellaceaefamily Christensenellaceae|| id:ebi-a-GCST90016930	0.0275389	0.0582185	0.647456
ebi-a-GCST90016972	finngen_R9_CD5_TNK_LYMPHOMA_EXALLC	Mature T/NK-cell lymphomas	genus Blautiagenus Blautia || id:ebi-a-GCST90016972	0.103622	0.081028	0.229831
ebi-a-GCST90017029	finngen_R9_CD6_TNK_LYMPHOMA_EXALLC	Mature T/NK-cell lymphomas	genus Lachnospiragenus Lachnospira || id: ebi-a-GCST90017029	-0.507958	0.228418	0.0902291
ebi-a-GCST90017110	finngen_R9_CD2_NONHODGKIN_NAS_EXALLC	Other and unspecified types of non-Hodgkin lymphoma	phylum Actinobacteriaphylum Actinobacteria|| id:ebi-a-GCST90017110	-0.128906	0.0590347	0.0495761
ebi-a-GCST90017111	finngen_R9_CD2_NONHODGKIN_NAS_EXALLC	Other and unspecified types of non-Hodgkin lymphoma	phylum Bacteroidetesphylum Bacteroidetes|| id:ebi-a-GCST90017111	0.0270846	0.0631423	0.67928
ebi-a-GCST90017112	finngen_R9_CD2_NONHODGKIN_NAS_EXALLC	Other and unspecified types of non-Hodgkin lymphoma	phylum Cyanobacteriaphylum Cyanobacteria|| id:ebi-a-GCST90017112	0.0303697	0.0790494	0.714087
ebi-a-GCST90017113	finngen_R9_CD2_NONHODGKIN_NAS_EXALLC	Other and unspecified types of non-Hodgkin lymphoma	phylum Euryarchaeotaphylum Euryarchaeota|| id:ebi-a-GCST90017113	-0.0808499	0.0935179	0.409742
ebi-a-GCST90017114	finngen_R9_CD2_NONHODGKIN_NAS_EXALLC	Other and unspecified types of non-Hodgkin lymphoma	phylum Firmicutesphylum Firmicutes|| id:ebi-a-GCST90017114	0.000324294	0.0365807	0.993061
ebi-a-GCST90017115	finngen_R9_CD2_NONHODGKIN_NAS_EXALLC	Other and unspecified types of non-Hodgkin lymphoma	phylum Lentisphaeraephylum Lentisphaerae|| id:ebi-a-GCST90017115	-0.0651318	0.0899471	0.492482
ebi-a-GCST90017116	finngen_R9_CD2_NONHODGKIN_NAS_EXALLC	Other and unspecified types of non-Hodgkin lymphoma	phylum Proteobacteriaphylum Proteobacteria|| id:ebi-a-GCST90017116	-0.0184056	0.0437833	0.683099
ebi-a-GCST90017117	finngen_R9_CD2_NONHODGKIN_NAS_EXALLC	Other and unspecified types of non-Hodgkin lymphoma	phylum Tenericutesphylum Tenericutes|| id:ebi-a-GCST90017117	0.0139085	0.0584708	0.816784
ebi-a-GCST90017118	finngen_R9_CD2_NONHODGKIN_NAS_EXALLC	Other and unspecified types of non-Hodgkin lymphoma	phylum Verrucomicrobiaphylum Verrucomicrobia|| id:ebi-a-GCST90017118	0.0744775	0.0536231	0.195014
ebi-a-GCST90016908	finngen_R9_CD2_NONHODGKIN_NAS_EXALLC	Other and unspecified types of non-Hodgkin lymphoma	class Actinobacteria|| id:ebi-a-GCST90016908	-0.0278108	0.0421453	0.521796
ebi-a-GCST90016909	finngen_R9_CD2_NONHODGKIN_NAS_EXALLC	Other and unspecified types of non-Hodgkin lymphoma	class Alphaproteobacteria|| id:ebi-a-GCST90016909	-0.126015	0.108888	0.311557
ebi-a-GCST90016910	finngen_R9_CD2_NONHODGKIN_NAS_EXALLC	Other and unspecified types of non-Hodgkin lymphoma	class Bacilli|| id:ebi-a-GCST90016910	-0.0422392	0.0388244	0.292733
ebi-a-GCST90016911	finngen_R9_CD2_NONHODGKIN_NAS_EXALLC	Other and unspecified types of non-Hodgkin lymphoma	class Bacteroidia|| id:ebi-a-GCST90016911	0.0365736	0.0466596	0.449684
ebi-a-GCST90016912	finngen_R9_CD2_NONHODGKIN_NAS_EXALLC	Other and unspecified types of non-Hodgkin lymphoma	class Betaproteobacteria|| id:ebi-a-GCST90016912	0.0718876	0.0736029	0.357326
ebi-a-GCST90016913	finngen_R9_CD2_NONHODGKIN_NAS_EXALLC	Other and unspecified types of non-Hodgkin lymphoma	class Clostridia|| id:ebi-a-GCST90016913	0.0456352	0.0447111	0.334063
ebi-a-GCST90016914	finngen_R9_CD2_NONHODGKIN_NAS_EXALLC	Other and unspecified types of non-Hodgkin lymphoma	class Coriobacteriia|| id:ebi-a-GCST90016914	-0.0902246	0.0780396	0.270124
ebi-a-GCST90016915	finngen_R9_CD2_NONHODGKIN_NAS_EXALLC	Other and unspecified types of non-Hodgkin lymphoma	class Deltaproteobacteria|| id:ebi-a-GCST90016915	-0.112392	0.0734173	0.156802
ebi-a-GCST90016916	finngen_R9_CD2_NONHODGKIN_NAS_EXALLC	Other and unspecified types of non-Hodgkin lymphoma	class Erysipelotrichia|| id:ebi-a-GCST90016916	0.0192168	0.0651714	0.773587
ebi-a-GCST90016917	finngen_R9_CD2_NONHODGKIN_NAS_EXALLC	Other and unspecified types of non-Hodgkin lymphoma	class Gammaproteobacteria|| id:ebi-a-GCST90016917	0.0128729	0.0866932	0.889142
ebi-a-GCST90016918	finngen_R9_CD2_NONHODGKIN_NAS_EXALLC	Other and unspecified types of non-Hodgkin lymphoma	class Lentisphaeria|| id:ebi-a-GCST90016918	-0.0642359	0.0953469	0.525586
ebi-a-GCST90016919	finngen_R9_CD2_NONHODGKIN_NAS_EXALLC	Other and unspecified types of non-Hodgkin lymphoma	class Melainabacteria|| id:ebi-a-GCST90016919	0.012155	0.0529202	0.824101
ebi-a-GCST90016920	finngen_R9_CD2_NONHODGKIN_NAS_EXALLC	Other and unspecified types of non-Hodgkin lymphoma	class Methanobacteria|| id:ebi-a-GCST90016920	-0.0524582	0.0863254	0.562587
ebi-a-GCST90016921	finngen_R9_CD2_NONHODGKIN_NAS_EXALLC	Other and unspecified types of non-Hodgkin lymphoma	class Mollicutes|| id:ebi-a-GCST90016921	0.0139085	0.0584708	0.816784
ebi-a-GCST90016922	finngen_R9_CD2_NONHODGKIN_NAS_EXALLC	Other and unspecified types of non-Hodgkin lymphoma	class Negativicutes|| id:ebi-a-GCST90016922	0.0664783	0.0538069	0.244883
ebi-a-GCST90016923	finngen_R9_CD2_NONHODGKIN_NAS_EXALLC	Other and unspecified types of non-Hodgkin lymphoma	class Verrucomicrobiae|| id:ebi-a-GCST90016923	-0.0073289	0.0673781	0.915769
ebi-a-GCST90017090	finngen_R9_CD2_NONHODGKIN_NAS_EXALLC	Other and unspecified types of non-Hodgkin lymphoma	order Actinomycetales|| id:ebi-a-GCST90017090	0.0778635	0.0854743	0.458477
ebi-a-GCST90017091	finngen_R9_CD2_NONHODGKIN_NAS_EXALLC	Other and unspecified types of non-Hodgkin lymphoma	order Bacillales|| id:ebi-a-GCST90017091	-0.0109256	0.0826553	0.899161
ebi-a-GCST90017092	finngen_R9_CD2_NONHODGKIN_NAS_EXALLC	Other and unspecified types of non-Hodgkin lymphoma	order Bacteroidales|| id:ebi-a-GCST90017092	0.0365736	0.0466596	0.449684
ebi-a-GCST90017093	finngen_R9_CD2_NONHODGKIN_NAS_EXALLC	Other and unspecified types of non-Hodgkin lymphoma	order Bifidobacteriales|| id:ebi-a-GCST90017093	-0.0681973	0.0679681	0.341894
ebi-a-GCST90017094	finngen_R9_CD2_NONHODGKIN_NAS_EXALLC	Other and unspecified types of non-Hodgkin lymphoma	order Burkholderiales|| id:ebi-a-GCST90017094	0.0737288	0.0770347	0.366549
ebi-a-GCST90017095	finngen_R9_CD2_NONHODGKIN_NAS_EXALLC	Other and unspecified types of non-Hodgkin lymphoma	order Clostridiales|| id:ebi-a-GCST90017095	0.0450408	0.0457721	0.348312
ebi-a-GCST90017096	finngen_R9_CD2_NONHODGKIN_NAS_EXALLC	Other and unspecified types of non-Hodgkin lymphoma	order Coriobacteriales|| id:ebi-a-GCST90017096	-0.0902246	0.0780396	0.270124
ebi-a-GCST90017097	finngen_R9_CD2_NONHODGKIN_NAS_EXALLC	Other and unspecified types of non-Hodgkin lymphoma	order Desulfovibrionales|| id:ebi-a-GCST90017097	-0.126642	0.0686621	0.0982175
ebi-a-GCST90017098	finngen_R9_CD2_NONHODGKIN_NAS_EXALLC	Other and unspecified types of non-Hodgkin lymphoma	order Enterobacteriales|| id:ebi-a-GCST90017098	0.0169321	0.129774	0.901279
ebi-a-GCST90017099	finngen_R9_CD2_NONHODGKIN_NAS_EXALLC	Other and unspecified types of non-Hodgkin lymphoma	order Erysipelotrichales|| id:ebi-a-GCST90017099	0.0192168	0.0651714	0.773587
ebi-a-GCST90017100	finngen_R9_CD2_NONHODGKIN_NAS_EXALLC	Other and unspecified types of non-Hodgkin lymphoma	order Gastranaerophilales|| id:ebi-a-GCST90017100	0.0214641	0.0578657	0.721662
ebi-a-GCST90017101	finngen_R9_CD2_NONHODGKIN_NAS_EXALLC	Other and unspecified types of non-Hodgkin lymphoma	order Lactobacillales|| id:ebi-a-GCST90017101	-0.0505798	0.0401363	0.229749
ebi-a-GCST90017102	finngen_R9_CD2_NONHODGKIN_NAS_EXALLC	Other and unspecified types of non-Hodgkin lymphoma	order Methanobacteriales|| id:ebi-a-GCST90017102	-0.0524582	0.0863254	0.562587
ebi-a-GCST90017103	finngen_R9_CD2_NONHODGKIN_NAS_EXALLC	Other and unspecified types of non-Hodgkin lymphoma	order Mollicutes RF9|| id:ebi-a-GCST90017103	0.00857752	0.0465902	0.85761
ebi-a-GCST90017104	finngen_R9_CD2_NONHODGKIN_NAS_EXALLC	Other and unspecified types of non-Hodgkin lymphoma	order NB1n|| id:ebi-a-GCST90017104	-0.11433	0.0622634	0.0961911
ebi-a-GCST90017105	finngen_R9_CD2_NONHODGKIN_NAS_EXALLC	Other and unspecified types of non-Hodgkin lymphoma	order Pasteurellales|| id:ebi-a-GCST90017105	-0.0403386	0.0380148	0.311373
ebi-a-GCST90017106	finngen_R9_CD2_NONHODGKIN_NAS_EXALLC	Other and unspecified types of non-Hodgkin lymphoma	order Rhodospirillales|| id:ebi-a-GCST90017106	-0.0559306	0.0616556	0.383771
ebi-a-GCST90017107	finngen_R9_CD2_NONHODGKIN_NAS_EXALLC	Other and unspecified types of non-Hodgkin lymphoma	order Selenomonadales|| id:ebi-a-GCST90017107	0.0664783	0.0538069	0.244883
ebi-a-GCST90017108	finngen_R9_CD2_NONHODGKIN_NAS_EXALLC	Other and unspecified types of non-Hodgkin lymphoma	order Verrucomicrobiales|| id:ebi-a-GCST90017108	-0.0073289	0.0673781	0.915769
ebi-a-GCST90017109	finngen_R9_CD2_NONHODGKIN_NAS_EXALLC	Other and unspecified types of non-Hodgkin lymphoma	order Victivallales|| id:ebi-a-GCST90017109	-0.0642359	0.0953469	0.525586
ebi-a-GCST90016924	finngen_R9_CD2_NONHODGKIN_NAS_EXALLC	Other and unspecified types of non-Hodgkin lymphoma	family Acidaminococcaceae|| id:ebi-a-GCST90016924	-0.0393698	0.0722675	0.609313
ebi-a-GCST90016925	finngen_R9_CD2_NONHODGKIN_NAS_EXALLC	Other and unspecified types of non-Hodgkin lymphoma	family Actinomycetaceae|| id:ebi-a-GCST90016925	0.0780319	0.085064	0.455807
ebi-a-GCST90016926	finngen_R9_CD2_NONHODGKIN_NAS_EXALLC	Other and unspecified types of non-Hodgkin lymphoma	family Alcaligenaceae|| id:ebi-a-GCST90016926	0.0739712	0.117614	0.545025
ebi-a-GCST90016927	finngen_R9_CD2_NONHODGKIN_NAS_EXALLC	Other and unspecified types of non-Hodgkin lymphoma	family Bacteroidaceae|| id:ebi-a-GCST90016927	-0.102739	0.0979334	0.334552
ebi-a-GCST90016928	finngen_R9_CD2_NONHODGKIN_NAS_EXALLC	Other and unspecified types of non-Hodgkin lymphoma	family Bacteroidales S24 7group|| id:ebi-a-GCST90016928	-0.0660332	0.0855167	0.469328
ebi-a-GCST90016929	finngen_R9_CD2_NONHODGKIN_NAS_EXALLC	Other and unspecified types of non-Hodgkin lymphoma	family Bifidobacteriaceae|| id:ebi-a-GCST90016929	-0.0681973	0.0679681	0.341894
ebi-a-GCST90016931	finngen_R9_CD2_NONHODGKIN_NAS_EXALLC	Other and unspecified types of non-Hodgkin lymphoma	family Clostridiaceae1|| id:ebi-a-GCST90016931	0.0199638	0.0543445	0.722881
ebi-a-GCST90016932	finngen_R9_CD2_NONHODGKIN_NAS_EXALLC	Other and unspecified types of non-Hodgkin lymphoma	family Clostridiales vadin BB60 group|| id:ebi-a-GCST90016932	0.0201584	0.0425166	0.643272
ebi-a-GCST90016933	finngen_R9_CD2_NONHODGKIN_NAS_EXALLC	Other and unspecified types of non-Hodgkin lymphoma	family Coriobacteriaceae|| id:ebi-a-GCST90016933	-0.0902246	0.0780396	0.270124
ebi-a-GCST90016934	finngen_R9_CD2_NONHODGKIN_NAS_EXALLC	Other and unspecified types of non-Hodgkin lymphoma	family Defluviitaleaceae|| id:ebi-a-GCST90016934	0.0731535	0.063868	0.281593
ebi-a-GCST90016935	finngen_R9_CD2_NONHODGKIN_NAS_EXALLC	Other and unspecified types of non-Hodgkin lymphoma	family Desulfovibrionaceae|| id:ebi-a-GCST90016935	-0.115926	0.0741344	0.161857
ebi-a-GCST90016936	finngen_R9_CD2_NONHODGKIN_NAS_EXALLC	Other and unspecified types of non-Hodgkin lymphoma	family Enterobacteriaceae|| id:ebi-a-GCST90016936	0.0169321	0.129774	0.901279
ebi-a-GCST90016937	finngen_R9_CD2_NONHODGKIN_NAS_EXALLC	Other and unspecified types of non-Hodgkin lymphoma	family Erysipelotrichaceae|| id:ebi-a-GCST90016937	0.0192168	0.0651714	0.773587
ebi-a-GCST90016938	finngen_R9_CD2_NONHODGKIN_NAS_EXALLC	Other and unspecified types of non-Hodgkin lymphoma	family Family XI|| id:ebi-a-GCST90016938	-0.122452	0.107073	0.296346
ebi-a-GCST90016939	finngen_R9_CD2_NONHODGKIN_NAS_EXALLC	Other and unspecified types of non-Hodgkin lymphoma	family Family XIII|| id:ebi-a-GCST90016939	-0.0204995	0.0786009	0.804643
ebi-a-GCST90016940	finngen_R9_CD2_NONHODGKIN_NAS_EXALLC	Other and unspecified types of non-Hodgkin lymphoma	family Lachnospiraceae|| id:ebi-a-GCST90016940	0.0349861	0.0550774	0.535532
ebi-a-GCST90016941	finngen_R9_CD2_NONHODGKIN_NAS_EXALLC	Other and unspecified types of non-Hodgkin lymphoma	family Lactobacillaceae|| id:ebi-a-GCST90016941	0.0405762	0.066711	0.565327
ebi-a-GCST90016942	finngen_R9_CD2_NONHODGKIN_NAS_EXALLC	Other and unspecified types of non-Hodgkin lymphoma	family Methanobacteriaceae|| id:ebi-a-GCST90016942	-0.0524582	0.0863254	0.562587
ebi-a-GCST90016943	finngen_R9_CD2_NONHODGKIN_NAS_EXALLC	Other and unspecified types of non-Hodgkin lymphoma	family Oxalobacteraceae|| id:ebi-a-GCST90016943	-0.0846805	0.0627815	0.202301
ebi-a-GCST90016944	finngen_R9_CD2_NONHODGKIN_NAS_EXALLC	Other and unspecified types of non-Hodgkin lymphoma	family Pasteurellaceae|| id:ebi-a-GCST90016944	-0.0403386	0.0380148	0.311373
ebi-a-GCST90016945	finngen_R9_CD2_NONHODGKIN_NAS_EXALLC	Other and unspecified types of non-Hodgkin lymphoma	family Peptococcaceae|| id:ebi-a-GCST90016945	0.0379848	0.0513162	0.483255
ebi-a-GCST90016946	finngen_R9_CD2_NONHODGKIN_NAS_EXALLC	Other and unspecified types of non-Hodgkin lymphoma	family Peptostreptococcaceae|| id:ebi-a-GCST90016946	-0.00470864	0.0352047	0.896016
ebi-a-GCST90016947	finngen_R9_CD2_NONHODGKIN_NAS_EXALLC	Other and unspecified types of non-Hodgkin lymphoma	family Porphyromonadaceae|| id:ebi-a-GCST90016947	-0.0857923	0.103371	0.433957
ebi-a-GCST90016948	finngen_R9_CD2_NONHODGKIN_NAS_EXALLC	Other and unspecified types of non-Hodgkin lymphoma	family Prevotellaceae|| id:ebi-a-GCST90016948	-0.0400328	0.0571636	0.495203
ebi-a-GCST90016949	finngen_R9_CD2_NONHODGKIN_NAS_EXALLC	Other and unspecified types of non-Hodgkin lymphoma	family Rhodospirillaceae|| id:ebi-a-GCST90016949	-4.97902e-05	0.0636573	0.999389
ebi-a-GCST90016950	finngen_R9_CD2_NONHODGKIN_NAS_EXALLC	Other and unspecified types of non-Hodgkin lymphoma	family Rikenellaceae|| id:ebi-a-GCST90016950	0.0868601	0.0563413	0.145448
ebi-a-GCST90016951	finngen_R9_CD2_NONHODGKIN_NAS_EXALLC	Other and unspecified types of non-Hodgkin lymphoma	family Ruminococcaceae|| id:ebi-a-GCST90016951	-0.0403669	0.0526498	0.465277
ebi-a-GCST90016952	finngen_R9_CD2_NONHODGKIN_NAS_EXALLC	Other and unspecified types of non-Hodgkin lymphoma	family Streptococcaceae|| id:ebi-a-GCST90016952	0.0417668	0.08279	0.626036
ebi-a-GCST90016956	finngen_R9_CD2_NONHODGKIN_NAS_EXALLC	Other and unspecified types of non-Hodgkin lymphoma	family Veillonellaceae|| id:ebi-a-GCST90016956	-0.00635966	0.0270445	0.817071
ebi-a-GCST90016957	finngen_R9_CD2_NONHODGKIN_NAS_EXALLC	Other and unspecified types of non-Hodgkin lymphoma	family Verrucomicrobiaceae|| id:ebi-a-GCST90016957	-0.00736429	0.0673565	0.915337
ebi-a-GCST90016958	finngen_R9_CD2_NONHODGKIN_NAS_EXALLC	Other and unspecified types of non-Hodgkin lymphoma	family Victivallaceae|| id:ebi-a-GCST90016958	0.119385	0.087868	0.207321
ebi-a-GCST90016959	finngen_R9_CD2_NONHODGKIN_NAS_EXALLC	Other and unspecified types of non-Hodgkin lymphoma	genus Actinomycesgenus Actinomyces|| id:ebi-a-GCST90016959	0.0663346	0.0827001	0.458899
ebi-a-GCST90016960	finngen_R9_CD2_NONHODGKIN_NAS_EXALLC	Other and unspecified types of non-Hodgkin lymphoma	genus Adlercreutziagenus Adlercreutzia|| id:ebi-a-GCST90016960	-0.0555523	0.0851166	0.538162
ebi-a-GCST90016961	finngen_R9_CD2_NONHODGKIN_NAS_EXALLC	Other and unspecified types of non-Hodgkin lymphoma	genus Akkermansiagenus Akkermansia|| id:ebi-a-GCST90016961	-0.00741143	0.0673393	0.914776
ebi-a-GCST90016962	finngen_R9_CD2_NONHODGKIN_NAS_EXALLC	Other and unspecified types of non-Hodgkin lymphoma	genus Alistipesgenus Alistipes|| id:ebi-a-GCST90016962	-0.0648645	0.0948936	0.509787
ebi-a-GCST90016963	finngen_R9_CD2_NONHODGKIN_NAS_EXALLC	Other and unspecified types of non-Hodgkin lymphoma	genus Allisonellagenus Allisonella|| id:ebi-a-GCST90016963	0.248756	0.150918	0.15039
ebi-a-GCST90016964	finngen_R9_CD2_NONHODGKIN_NAS_EXALLC	Other and unspecified types of non-Hodgkin lymphoma	genus Alloprevotellagenus Alloprevotella|| id:ebi-a-GCST90016964	0.234597	0.194023	0.313216
ebi-a-GCST90016965	finngen_R9_CD2_NONHODGKIN_NAS_EXALLC	Other and unspecified types of non-Hodgkin lymphoma	genus Anaerofilumgenus Anaerofilum|| id:ebi-a-GCST90016965	0.0344658	0.107774	0.757315
ebi-a-GCST90016966	finngen_R9_CD2_NONHODGKIN_NAS_EXALLC	Other and unspecified types of non-Hodgkin lymphoma	genus Anaerostipesgenus Anaerostipes|| id:ebi-a-GCST90016966	0.0337772	0.0553971	0.554428
ebi-a-GCST90016967	finngen_R9_CD2_NONHODGKIN_NAS_EXALLC	Other and unspecified types of non-Hodgkin lymphoma	genus Anaerotruncusgenus Anaerotruncus|| id:ebi-a-GCST90016967	0.0575718	0.0458372	0.235136
ebi-a-GCST90016968	finngen_R9_CD2_NONHODGKIN_NAS_EXALLC	Other and unspecified types of non-Hodgkin lymphoma	genus Bacteroidesgenus Bacteroides|| id:ebi-a-GCST90016968	-0.102739	0.0979334	0.334552
ebi-a-GCST90016969	finngen_R9_CD2_NONHODGKIN_NAS_EXALLC	Other and unspecified types of non-Hodgkin lymphoma	genus Barnesiellagenus Barnesiella|| id:ebi-a-GCST90016969	0.0293777	0.0682564	0.676031
ebi-a-GCST90016970	finngen_R9_CD2_NONHODGKIN_NAS_EXALLC	Other and unspecified types of non-Hodgkin lymphoma	genus Bifidobacteriumgenus Bifidobacterium|| id:ebi-a-GCST90016970	0.00462761	0.0427195	0.91588
ebi-a-GCST90016971	finngen_R9_CD2_NONHODGKIN_NAS_EXALLC	Other and unspecified types of non-Hodgkin lymphoma	genus Bilophilagenus Bilophila|| id:ebi-a-GCST90016971	0.0246758	0.0872462	0.782559
ebi-a-GCST90016973	finngen_R9_CD2_NONHODGKIN_NAS_EXALLC	Other and unspecified types of non-Hodgkin lymphoma	genus Butyricicoccusgenus Butyricicoccus|| id:ebi-a-GCST90016973	-0.0537157	0.0689502	0.465557
ebi-a-GCST90016974	finngen_R9_CD2_NONHODGKIN_NAS_EXALLC	Other and unspecified types of non-Hodgkin lymphoma	genus Butyricimonasgenus Butyricimonas|| id:ebi-a-GCST90016974	0.0227414	0.0631059	0.725396
ebi-a-GCST90016975	finngen_R9_CD2_NONHODGKIN_NAS_EXALLC	Other and unspecified types of non-Hodgkin lymphoma	genus Butyrivibriogenus Butyrivibrio|| id:ebi-a-GCST90016975	-0.0515117	0.0656421	0.446674
ebi-a-GCST90016976	finngen_R9_CD2_NONHODGKIN_NAS_EXALLC	Other and unspecified types of non-Hodgkin lymphoma	genus Candidatus Soleaferreagenus Candidatus Soleaferrea|| id:ebi-a-GCST90016976	0.220784	0.206098	0.319593
ebi-a-GCST90016977	finngen_R9_CD2_NONHODGKIN_NAS_EXALLC	Other and unspecified types of non-Hodgkin lymphoma	genus Catenibacteriumgenus Catenibacterium|| id:ebi-a-GCST90016977	0.291439	0.357192	0.500266
ebi-a-GCST90016978	finngen_R9_CD2_NONHODGKIN_NAS_EXALLC	Other and unspecified types of non-Hodgkin lymphoma	genus Christensenellaceae R 7groupgenus Christensenellaceae R 7group|| id:ebi-a-GCST90016978	-0.0203869	0.0812859	0.810333
ebi-a-GCST90016979	finngen_R9_CD2_NONHODGKIN_NAS_EXALLC	Other and unspecified types of non-Hodgkin lymphoma	genus Clostridium innocuum groupgenus Clostridium innocuum group|| id:ebi-a-GCST90016979	0.0235016	0.107484	0.83417
ebi-a-GCST90016980	finngen_R9_CD2_NONHODGKIN_NAS_EXALLC	Other and unspecified types of non-Hodgkin lymphoma	genus Clostridium sensustricto1genus Clostridium sensustricto1|| id:ebi-a-GCST90016980	0.0503834	0.0676612	0.497857
ebi-a-GCST90016981	finngen_R9_CD2_NONHODGKIN_NAS_EXALLC	Other and unspecified types of non-Hodgkin lymphoma	genus Collinsellagenus Collinsella|| id:ebi-a-GCST90016981	-0.0128272	0.0930323	0.894218
ebi-a-GCST90016982	finngen_R9_CD2_NONHODGKIN_NAS_EXALLC	Other and unspecified types of non-Hodgkin lymphoma	genus Coprobactergenus Coprobacter|| id:ebi-a-GCST90016982	0.00356263	0.0785477	0.964814
ebi-a-GCST90016983	finngen_R9_CD2_NONHODGKIN_NAS_EXALLC	Other and unspecified types of non-Hodgkin lymphoma	genus Coprococcus1genus Coprococcus1|| id:ebi-a-GCST90016983	-0.00999728	0.0516847	0.850919
ebi-a-GCST90016984	finngen_R9_CD2_NONHODGKIN_NAS_EXALLC	Other and unspecified types of non-Hodgkin lymphoma	genus Coprococcus2genus Coprococcus2|| id:ebi-a-GCST90016984	0.127478	0.165975	0.471589
ebi-a-GCST90016985	finngen_R9_CD2_NONHODGKIN_NAS_EXALLC	Other and unspecified types of non-Hodgkin lymphoma	genus Coprococcus3genus Coprococcus3|| id:ebi-a-GCST90016985	0.124822	0.0955037	0.23907
ebi-a-GCST90016986	finngen_R9_CD2_NONHODGKIN_NAS_EXALLC	Other and unspecified types of non-Hodgkin lymphoma	genus Defluviitaleaceae UCG011genus Defluviitaleaceae UCG011|| id:ebi-a-GCST90016986	0.109031	0.0741299	0.184812
ebi-a-GCST90016987	finngen_R9_CD2_NONHODGKIN_NAS_EXALLC	Other and unspecified types of non-Hodgkin lymphoma	genus Desulfovibriogenus Desulfovibrio|| id:ebi-a-GCST90016987	0.0363619	0.0708049	0.623374
ebi-a-GCST90016988	finngen_R9_CD2_NONHODGKIN_NAS_EXALLC	Other and unspecified types of non-Hodgkin lymphoma	genus Dialistergenus Dialister|| id:ebi-a-GCST90016988	-0.0159734	0.0768502	0.839973
ebi-a-GCST90016989	finngen_R9_CD2_NONHODGKIN_NAS_EXALLC	Other and unspecified types of non-Hodgkin lymphoma	genus Doreagenus Dorea|| id:ebi-a-GCST90016989	0.126233	0.0550123	0.050896
ebi-a-GCST90016990	finngen_R9_CD2_NONHODGKIN_NAS_EXALLC	Other and unspecified types of non-Hodgkin lymphoma	genus Eggerthellagenus Eggerthella|| id:ebi-a-GCST90016990	-0.10832	0.106602	0.343403
ebi-a-GCST90016991	finngen_R9_CD2_NONHODGKIN_NAS_EXALLC	Other and unspecified types of non-Hodgkin lymphoma	genus Eisenbergiellagenus Eisenbergiella|| id:ebi-a-GCST90016991	0.119485	0.113925	0.321612
ebi-a-GCST90016992	finngen_R9_CD2_NONHODGKIN_NAS_EXALLC	Other and unspecified types of non-Hodgkin lymphoma	genus Enterorhabdusgenus Enterorhabdus|| id:ebi-a-GCST90016992	-0.0242934	0.0802934	0.777307
ebi-a-GCST90016993	finngen_R9_CD2_NONHODGKIN_NAS_EXALLC	Other and unspecified types of non-Hodgkin lymphoma	genus Erysipelatoclostridiumgenus Erysipelatoclostridium|| id:ebi-a-GCST90016993	-0.00105007	0.0531595	0.984565
ebi-a-GCST90016995	finngen_R9_CD2_NONHODGKIN_NAS_EXALLC	Other and unspecified types of non-Hodgkin lymphoma	genus Escherichia Shigellagenus Escherichia Shigella|| id:ebi-a-GCST90016995	-0.0188075	0.0550358	0.741356
ebi-a-GCST90016996	finngen_R9_CD2_NONHODGKIN_NAS_EXALLC	Other and unspecified types of non-Hodgkin lymphoma	genus Eubacterium brachy groupgenus Eubacterium brachy group|| id:ebi-a-GCST90016996	-0.0866276	0.0674709	0.235103
ebi-a-GCST90016997	finngen_R9_CD2_NONHODGKIN_NAS_EXALLC	Other and unspecified types of non-Hodgkin lymphoma	genus Eubacterium coprostanoligenes groupgenus Eubacterium coprostanoligenes group|| id:ebi-a-GCST90016997	0.0205034	0.0593441	0.736876
ebi-a-GCST90016998	finngen_R9_CD2_NONHODGKIN_NAS_EXALLC	Other and unspecified types of non-Hodgkin lymphoma	genus Eubacterium eligens groupgenus Eubacterium eligens group|| id:ebi-a-GCST90016998	0.120084	0.0937846	0.269602
ebi-a-GCST90016999	finngen_R9_CD2_NONHODGKIN_NAS_EXALLC	Other and unspecified types of non-Hodgkin lymphoma	genus Eubacterium fissicatena groupgenus Eubacterium fissicatena group|| id:ebi-a-GCST90016999	0.0559121	0.0949742	0.574554
ebi-a-GCST90017000	finngen_R9_CD2_NONHODGKIN_NAS_EXALLC	Other and unspecified types of non-Hodgkin lymphoma	genus Eubacterium hallii groupgenus Eubacterium hallii group|| id:ebi-a-GCST90017000	0.027189	0.0333641	0.430996
ebi-a-GCST90017001	finngen_R9_CD2_NONHODGKIN_NAS_EXALLC	Other and unspecified types of non-Hodgkin lymphoma	genus Eubacterium nodatum groupgenus Eubacterium nodatum group|| id:ebi-a-GCST90017001	0.00740376	0.074854	0.923378
ebi-a-GCST90017002	finngen_R9_CD2_NONHODGKIN_NAS_EXALLC	Other and unspecified types of non-Hodgkin lymphoma	genus Eubacterium oxidoreducens groupgenus Eubacterium oxidoreducens group|| id:ebi-a-GCST90017002	-0.0632642	0.154565	0.709784
ebi-a-GCST90017003	finngen_R9_CD2_NONHODGKIN_NAS_EXALLC	Other and unspecified types of non-Hodgkin lymphoma	genus Eubacterium rectale groupgenus Eubacterium rectale group|| id:ebi-a-GCST90017003	-0.00533241	0.0783789	0.947969
ebi-a-GCST90017004	finngen_R9_CD2_NONHODGKIN_NAS_EXALLC	Other and unspecified types of non-Hodgkin lymphoma	genus Eubacterium ruminantium groupgenus Eubacterium ruminantium group|| id:ebi-a-GCST90017004	0.00830203	0.0503652	0.871137
ebi-a-GCST90017005	finngen_R9_CD2_NONHODGKIN_NAS_EXALLC	Other and unspecified types of non-Hodgkin lymphoma	genus Eubacterium ventriosum groupgenus Eubacterium ventriosum group|| id:ebi-a-GCST90017005	0.0173723	0.0745446	0.819355
ebi-a-GCST90017006	finngen_R9_CD2_NONHODGKIN_NAS_EXALLC	Other and unspecified types of non-Hodgkin lymphoma	genus Eubacterium xylanophilum groupgenus Eubacterium xylanophilum group|| id:ebi-a-GCST90017006	-0.000472385	0.0676069	0.99462
ebi-a-GCST90017007	finngen_R9_CD2_NONHODGKIN_NAS_EXALLC	Other and unspecified types of non-Hodgkin lymphoma	genus Faecalibacteriumgenus Faecalibacterium|| id:ebi-a-GCST90017007	0.0472283	0.0538258	0.405832
ebi-a-GCST90017008	finngen_R9_CD2_NONHODGKIN_NAS_EXALLC	Other and unspecified types of non-Hodgkin lymphoma	genus Family XIII AD3011 groupgenus Family XIII AD3011 group|| id:ebi-a-GCST90017008	-0.0694358	0.0949043	0.479685
ebi-a-GCST90017009	finngen_R9_CD2_NONHODGKIN_NAS_EXALLC	Other and unspecified types of non-Hodgkin lymphoma	genus Family XIII UCG001genus Family XIII UCG001|| id:ebi-a-GCST90017009	-0.0303959	0.0774689	0.708349
ebi-a-GCST90017010	finngen_R9_CD2_NONHODGKIN_NAS_EXALLC	Other and unspecified types of non-Hodgkin lymphoma	genus Flavonifractorgenus Flavonifractor|| id:ebi-a-GCST90017010	-0.0556182	0.0967117	0.605527
ebi-a-GCST90017011	finngen_R9_CD2_NONHODGKIN_NAS_EXALLC	Other and unspecified types of non-Hodgkin lymphoma	genus Fusicatenibactergenus Fusicatenibacter|| id:ebi-a-GCST90017011	0.17017	0.0515467	0.00450711
ebi-a-GCST90017012	finngen_R9_CD2_NONHODGKIN_NAS_EXALLC	Other and unspecified types of non-Hodgkin lymphoma	genus Gordonibactergenus Gordonibacter|| id:ebi-a-GCST90017012	-0.0718997	0.10789	0.52186
ebi-a-GCST90017013	finngen_R9_CD2_NONHODGKIN_NAS_EXALLC	Other and unspecified types of non-Hodgkin lymphoma	genus Haemophilusgenus Haemophilus|| id:ebi-a-GCST90017013	-0.00867037	0.0468104	0.858307
ebi-a-GCST90017014	finngen_R9_CD2_NONHODGKIN_NAS_EXALLC	Other and unspecified types of non-Hodgkin lymphoma	genus Holdemanellagenus Holdemanella|| id:ebi-a-GCST90017014	0.0430777	0.0481214	0.393998
ebi-a-GCST90017015	finngen_R9_CD2_NONHODGKIN_NAS_EXALLC	Other and unspecified types of non-Hodgkin lymphoma	genus Holdemaniagenus Holdemania|| id:ebi-a-GCST90017015	-0.0202309	0.0470116	0.674577
ebi-a-GCST90017016	finngen_R9_CD2_NONHODGKIN_NAS_EXALLC	Other and unspecified types of non-Hodgkin lymphoma	genus Howardellagenus Howardella|| id:ebi-a-GCST90017016	0.0432745	0.0916368	0.651124
ebi-a-GCST90017017	finngen_R9_CD2_NONHODGKIN_NAS_EXALLC	Other and unspecified types of non-Hodgkin lymphoma	genus Hungatellagenus Hungatella|| id:ebi-a-GCST90017017	0.233239	0.149848	0.21745
ebi-a-GCST90017018	finngen_R9_CD2_NONHODGKIN_NAS_EXALLC	Other and unspecified types of non-Hodgkin lymphoma	genus Intestinibactergenus Intestinibacter|| id:ebi-a-GCST90017018	0.0203601	0.0469795	0.671841
ebi-a-GCST90017019	finngen_R9_CD2_NONHODGKIN_NAS_EXALLC	Other and unspecified types of non-Hodgkin lymphoma	genus Intestinimonasgenus Intestinimonas|| id:ebi-a-GCST90017019	0.0545543	0.0412592	0.207287
ebi-a-GCST90017020	finngen_R9_CD2_NONHODGKIN_NAS_EXALLC	Other and unspecified types of non-Hodgkin lymphoma	genus Lachnoclostridiumgenus Lachnoclostridium|| id:ebi-a-GCST90017020	-0.0124353	0.0534009	0.820141
ebi-a-GCST90017021	finngen_R9_CD2_NONHODGKIN_NAS_EXALLC	Other and unspecified types of non-Hodgkin lymphoma	genus Lachnospiraceae FCS020 groupgenus Lachnospiraceae FCS020 group|| id:ebi-a-GCST90017021	0.0414524	0.0405358	0.330593
ebi-a-GCST90017022	finngen_R9_CD2_NONHODGKIN_NAS_EXALLC	Other and unspecified types of non-Hodgkin lymphoma	genus Lachnospiraceae NC2004 groupgenus Lachnospiraceae NC2004 group|| id:ebi-a-GCST90017022	-0.104644	0.0955803	0.309826
ebi-a-GCST90017023	finngen_R9_CD2_NONHODGKIN_NAS_EXALLC	Other and unspecified types of non-Hodgkin lymphoma	genus Lachnospiraceae ND3007 groupgenus Lachnospiraceae ND3007 group|| id:ebi-a-GCST90017023	-0.404531	1.44564	0.826298
ebi-a-GCST90017024	finngen_R9_CD2_NONHODGKIN_NAS_EXALLC	Other and unspecified types of non-Hodgkin lymphoma	genus Lachnospiraceae NK4A136 groupgenus Lachnospiraceae NK4A136 group|| id:ebi-a-GCST90017024	0.0239711	0.0273708	0.397036
ebi-a-GCST90017025	finngen_R9_CD2_NONHODGKIN_NAS_EXALLC	Other and unspecified types of non-Hodgkin lymphoma	genus Lachnospiraceae UCG001genus Lachnospiraceae UCG001|| id:ebi-a-GCST90017025	-0.0683479	0.0677213	0.334539
ebi-a-GCST90017026	finngen_R9_CD2_NONHODGKIN_NAS_EXALLC	Other and unspecified types of non-Hodgkin lymphoma	genus Lachnospiraceae UCG004genus Lachnospiraceae UCG004|| id:ebi-a-GCST90017026	0.0160959	0.0615483	0.799001
ebi-a-GCST90017027	finngen_R9_CD2_NONHODGKIN_NAS_EXALLC	Other and unspecified types of non-Hodgkin lymphoma	genus Lachnospiraceae UCG008genus Lachnospiraceae UCG008|| id:ebi-a-GCST90017027	0.0030368	0.0861636	0.972748
ebi-a-GCST90017028	finngen_R9_CD2_NONHODGKIN_NAS_EXALLC	Other and unspecified types of non-Hodgkin lymphoma	genus Lachnospiraceae UCG010genus Lachnospiraceae UCG010|| id:ebi-a-GCST90017028	-0.0483696	0.0599558	0.443129
ebi-a-GCST90017030	finngen_R9_CD2_NONHODGKIN_NAS_EXALLC	Other and unspecified types of non-Hodgkin lymphoma	genus Lactobacillusgenus Lactobacillus|| id:ebi-a-GCST90017030	0.00848519	0.0495568	0.869678
ebi-a-GCST90017031	finngen_R9_CD2_NONHODGKIN_NAS_EXALLC	Other and unspecified types of non-Hodgkin lymphoma	genus Lactococcusgenus Lactococcus|| id:ebi-a-GCST90017031	-0.0354593	0.0962984	0.725349
ebi-a-GCST90017032	finngen_R9_CD2_NONHODGKIN_NAS_EXALLC	Other and unspecified types of non-Hodgkin lymphoma	genus Marvinbryantiagenus Marvinbryantia|| id:ebi-a-GCST90017032	0.00775226	0.0996915	0.939927
ebi-a-GCST90017033	finngen_R9_CD2_NONHODGKIN_NAS_EXALLC	Other and unspecified types of non-Hodgkin lymphoma	genus Methanobrevibactergenus Methanobrevibacter|| id:ebi-a-GCST90017033	0.0415142	0.0921564	0.675705
ebi-a-GCST90017034	finngen_R9_CD2_NONHODGKIN_NAS_EXALLC	Other and unspecified types of non-Hodgkin lymphoma	genus Odoribactergenus Odoribacter|| id:ebi-a-GCST90017034	0.0916253	0.0667728	0.228363
ebi-a-GCST90017035	finngen_R9_CD2_NONHODGKIN_NAS_EXALLC	Other and unspecified types of non-Hodgkin lymphoma	genus Olsenellagenus Olsenella|| id:ebi-a-GCST90017035	-0.0382594	0.0530706	0.491489
ebi-a-GCST90017036	finngen_R9_CD2_NONHODGKIN_NAS_EXALLC	Other and unspecified types of non-Hodgkin lymphoma	genus Oscillibactergenus Oscillibacter|| id:ebi-a-GCST90017036	-0.0431115	0.0767026	0.585346
ebi-a-GCST90017037	finngen_R9_CD2_NONHODGKIN_NAS_EXALLC	Other and unspecified types of non-Hodgkin lymphoma	genus Oscillospiragenus Oscillospira|| id:ebi-a-GCST90017037	-0.116802	0.0926822	0.254376
ebi-a-GCST90017038	finngen_R9_CD2_NONHODGKIN_NAS_EXALLC	Other and unspecified types of non-Hodgkin lymphoma	genus Oxalobactergenus Oxalobacter|| id:ebi-a-GCST90017038	-0.0567077	0.0896216	0.54264
ebi-a-GCST90017039	finngen_R9_CD2_NONHODGKIN_NAS_EXALLC	Other and unspecified types of non-Hodgkin lymphoma	genus Parabacteroidesgenus Parabacteroides|| id:ebi-a-GCST90017039	0.343795	0.223056	0.220902
ebi-a-GCST90017040	finngen_R9_CD2_NONHODGKIN_NAS_EXALLC	Other and unspecified types of non-Hodgkin lymphoma	genus Paraprevotellagenus Paraprevotella|| id:ebi-a-GCST90017040	0.0829051	0.076056	0.298993
ebi-a-GCST90017041	finngen_R9_CD2_NONHODGKIN_NAS_EXALLC	Other and unspecified types of non-Hodgkin lymphoma	genus Parasutterellagenus Parasutterella|| id:ebi-a-GCST90017041	-0.0208972	0.0559618	0.71535
ebi-a-GCST90017042	finngen_R9_CD2_NONHODGKIN_NAS_EXALLC	Other and unspecified types of non-Hodgkin lymphoma	genus Peptococcusgenus Peptococcus|| id:ebi-a-GCST90017042	-0.0678472	0.0677998	0.340571
ebi-a-GCST90017043	finngen_R9_CD2_NONHODGKIN_NAS_EXALLC	Other and unspecified types of non-Hodgkin lymphoma	genus Phascolarctobacteriumgenus Phascolarctobacterium|| id:ebi-a-GCST90017043	0.101315	0.103527	0.372706
ebi-a-GCST90017044	finngen_R9_CD2_NONHODGKIN_NAS_EXALLC	Other and unspecified types of non-Hodgkin lymphoma	genus Prevotella7genus Prevotella7|| id:ebi-a-GCST90017044	0.0468163	0.0974864	0.642518
ebi-a-GCST90017045	finngen_R9_CD2_NONHODGKIN_NAS_EXALLC	Other and unspecified types of non-Hodgkin lymphoma	genus Prevotella9genus Prevotella9|| id:ebi-a-GCST90017045	0.00141462	0.0453679	0.975599
ebi-a-GCST90017046	finngen_R9_CD2_NONHODGKIN_NAS_EXALLC	Other and unspecified types of non-Hodgkin lymphoma	genus Rikenellaceae RC9 gut groupgenus Rikenellaceae RC9 gut group|| id:ebi-a-GCST90017046	-0.216149	0.10018	0.0592977
ebi-a-GCST90017047	finngen_R9_CD2_NONHODGKIN_NAS_EXALLC	Other and unspecified types of non-Hodgkin lymphoma	genus Romboutsiagenus Romboutsia|| id:ebi-a-GCST90017047	-0.0555856	0.0496571	0.286821
ebi-a-GCST90017048	finngen_R9_CD2_NONHODGKIN_NAS_EXALLC	Other and unspecified types of non-Hodgkin lymphoma	genus Roseburiagenus Roseburia|| id:ebi-a-GCST90017048	0.00873359	0.0566295	0.880227
ebi-a-GCST90017049	finngen_R9_CD2_NONHODGKIN_NAS_EXALLC	Other and unspecified types of non-Hodgkin lymphoma	genus Ruminiclostridium5genus Ruminiclostridium5|| id:ebi-a-GCST90017049	-0.00736242	0.0739459	0.922872
ebi-a-GCST90017050	finngen_R9_CD2_NONHODGKIN_NAS_EXALLC	Other and unspecified types of non-Hodgkin lymphoma	genus Ruminiclostridium6genus Ruminiclostridium6|| id:ebi-a-GCST90017050	-0.00642082	0.0423348	0.881777
ebi-a-GCST90017051	finngen_R9_CD2_NONHODGKIN_NAS_EXALLC	Other and unspecified types of non-Hodgkin lymphoma	genus Ruminiclostridium9genus Ruminiclostridium9|| id:ebi-a-GCST90017051	0.102669	0.0960927	0.326415
ebi-a-GCST90017052	finngen_R9_CD2_NONHODGKIN_NAS_EXALLC	Other and unspecified types of non-Hodgkin lymphoma	genus Ruminococcaceae NK4A214 groupgenus Ruminococcaceae NK4A214 group|| id:ebi-a-GCST90017052	0.0760098	0.0523936	0.174763
ebi-a-GCST90017053	finngen_R9_CD2_NONHODGKIN_NAS_EXALLC	Other and unspecified types of non-Hodgkin lymphoma	genus Ruminococcaceae UCG002genus Ruminococcaceae UCG002|| id:ebi-a-GCST90017053	-0.00573413	0.0375658	0.880378
ebi-a-GCST90017054	finngen_R9_CD2_NONHODGKIN_NAS_EXALLC	Other and unspecified types of non-Hodgkin lymphoma	genus Ruminococcaceae UCG003genus Ruminococcaceae UCG003|| id:ebi-a-GCST90017054	0.0683229	0.062701	0.301423
ebi-a-GCST90017055	finngen_R9_CD2_NONHODGKIN_NAS_EXALLC	Other and unspecified types of non-Hodgkin lymphoma	genus Ruminococcaceae UCG004genus Ruminococcaceae UCG004|| id:ebi-a-GCST90017055	0.0597322	0.088899	0.518515
ebi-a-GCST90017056	finngen_R9_CD2_NONHODGKIN_NAS_EXALLC	Other and unspecified types of non-Hodgkin lymphoma	genus Ruminococcaceae UCG005genus Ruminococcaceae UCG005|| id:ebi-a-GCST90017056	0.128753	0.0447272	0.0138662
ebi-a-GCST90017057	finngen_R9_CD2_NONHODGKIN_NAS_EXALLC	Other and unspecified types of non-Hodgkin lymphoma	genus Ruminococcaceae UCG009genus Ruminococcaceae UCG009|| id:ebi-a-GCST90017057	0.0271316	0.0625032	0.674448
ebi-a-GCST90017058	finngen_R9_CD2_NONHODGKIN_NAS_EXALLC	Other and unspecified types of non-Hodgkin lymphoma	genus Ruminococcaceae UCG010genus Ruminococcaceae UCG010|| id:ebi-a-GCST90017058	0.0117841	0.0603067	0.854601
ebi-a-GCST90017059	finngen_R9_CD2_NONHODGKIN_NAS_EXALLC	Other and unspecified types of non-Hodgkin lymphoma	genus Ruminococcaceae UCG011genus Ruminococcaceae UCG011|| id:ebi-a-GCST90017059	0.170531	0.0883282	0.101752
ebi-a-GCST90017060	finngen_R9_CD2_NONHODGKIN_NAS_EXALLC	Other and unspecified types of non-Hodgkin lymphoma	genus Ruminococcaceae UCG013genus Ruminococcaceae UCG013|| id:ebi-a-GCST90017060	-0.101819	0.0521983	0.0828839
ebi-a-GCST90017061	finngen_R9_CD2_NONHODGKIN_NAS_EXALLC	Other and unspecified types of non-Hodgkin lymphoma	genus Ruminococcaceae UCG014genus Ruminococcaceae UCG014|| id:ebi-a-GCST90017061	-0.0269364	0.0426573	0.545355
ebi-a-GCST90017062	finngen_R9_CD2_NONHODGKIN_NAS_EXALLC	Other and unspecified types of non-Hodgkin lymphoma	genus Ruminococcus1genus Ruminococcus1|| id:ebi-a-GCST90017062	0.0425363	0.0488177	0.40896
ebi-a-GCST90017063	finngen_R9_CD2_NONHODGKIN_NAS_EXALLC	Other and unspecified types of non-Hodgkin lymphoma	genus Ruminococcus2genus Ruminococcus2|| id:ebi-a-GCST90017063	-0.00536306	0.0350842	0.880854
ebi-a-GCST90017064	finngen_R9_CD2_NONHODGKIN_NAS_EXALLC	Other and unspecified types of non-Hodgkin lymphoma	genus Ruminococcus gauvreauii groupgenus Ruminococcus gauvreauii group|| id:ebi-a-GCST90017064	0.0741764	0.0757041	0.352777
ebi-a-GCST90017065	finngen_R9_CD2_NONHODGKIN_NAS_EXALLC	Other and unspecified types of non-Hodgkin lymphoma	genus Ruminococcus gnavus groupgenus Ruminococcus gnavus group|| id:ebi-a-GCST90017065	-0.0238805	0.104192	0.823839
ebi-a-GCST90017066	finngen_R9_CD2_NONHODGKIN_NAS_EXALLC	Other and unspecified types of non-Hodgkin lymphoma	genus Ruminococcus torques groupgenus Ruminococcus torques group|| id:ebi-a-GCST90017066	0.112493	0.0703883	0.170896
ebi-a-GCST90017067	finngen_R9_CD2_NONHODGKIN_NAS_EXALLC	Other and unspecified types of non-Hodgkin lymphoma	genus Sellimonasgenus Sellimonas|| id:ebi-a-GCST90017067	0.109215	0.0991932	0.307294
ebi-a-GCST90017068	finngen_R9_CD2_NONHODGKIN_NAS_EXALLC	Other and unspecified types of non-Hodgkin lymphoma	genus Senegalimassiliagenus Senegalimassilia|| id:ebi-a-GCST90017068	0.0320259	0.0909066	0.747913
ebi-a-GCST90017069	finngen_R9_CD2_NONHODGKIN_NAS_EXALLC	Other and unspecified types of non-Hodgkin lymphoma	genus Slackiagenus Slackia|| id:ebi-a-GCST90017069	-0.188521	0.140564	0.250954
ebi-a-GCST90017070	finngen_R9_CD2_NONHODGKIN_NAS_EXALLC	Other and unspecified types of non-Hodgkin lymphoma	genus Streptococcusgenus Streptococcus|| id:ebi-a-GCST90017070	-0.0627333	0.0711664	0.398739
ebi-a-GCST90017071	finngen_R9_CD2_NONHODGKIN_NAS_EXALLC	Other and unspecified types of non-Hodgkin lymphoma	genus Subdoligranulumgenus Subdoligranulum|| id:ebi-a-GCST90017071	-0.013496	0.047157	0.782002
ebi-a-GCST90017072	finngen_R9_CD2_NONHODGKIN_NAS_EXALLC	Other and unspecified types of non-Hodgkin lymphoma	genus Sutterellagenus Sutterella|| id:ebi-a-GCST90017072	-0.00123328	0.0832208	0.988468
ebi-a-GCST90017073	finngen_R9_CD2_NONHODGKIN_NAS_EXALLC	Other and unspecified types of non-Hodgkin lymphoma	genus Terrisporobactergenus Terrisporobacter|| id:ebi-a-GCST90017073	-0.0349085	0.0743443	0.670696
ebi-a-GCST90017074	finngen_R9_CD2_NONHODGKIN_NAS_EXALLC	Other and unspecified types of non-Hodgkin lymphoma	genus Turicibactergenus Turicibacter|| id:ebi-a-GCST90017074	0.0626486	0.102904	0.561882
ebi-a-GCST90017075	finngen_R9_CD2_NONHODGKIN_NAS_EXALLC	Other and unspecified types of non-Hodgkin lymphoma	genus Tyzzerella3genus Tyzzerella3|| id:ebi-a-GCST90017075	-0.00148734	0.108258	0.989309
ebi-a-GCST90017088	finngen_R9_CD2_NONHODGKIN_NAS_EXALLC	Other and unspecified types of non-Hodgkin lymphoma	genus Veillonellagenus Veillonella|| id:ebi-a-GCST90017088	1.0041	0.47338	0.124048
ebi-a-GCST90017089	finngen_R9_CD2_NONHODGKIN_NAS_EXALLC	Other and unspecified types of non-Hodgkin lymphoma	genus Victivallisgenus Victivallis|| id:ebi-a-GCST90017089	0.12474	0.123838	0.34329
ebi-a-GCST90016994	finngen_R9_CD3_NONHODGKIN_NAS_EXALLC	Other and unspecified types of non-Hodgkin lymphoma	genus ErysipelotrichaceaeUCG003genus ErysipelotrichaceaeUCG003|| id:ebi-a-GCST90016994	-0.0608535	0.0445144	0.19316
ebi-a-GCST90016930	finngen_R9_CD4_NONHODGKIN_NAS_EXALLC	Other and unspecified types of non-Hodgkin lymphoma	family Christensenellaceaefamily Christensenellaceae|| id:ebi-a-GCST90016930	-0.0341945	0.0370929	0.380649
ebi-a-GCST90016972	finngen_R9_CD5_NONHODGKIN_NAS_EXALLC	Other and unspecified types of non-Hodgkin lymphoma	genus Blautiagenus Blautia || id:ebi-a-GCST90016972	0.0592246	0.0451507	0.218933
ebi-a-GCST90017029	finngen_R9_CD6_NONHODGKIN_NAS_EXALLC	Other and unspecified types of non-Hodgkin lymphoma	genus Lachnospiragenus Lachnospira || id: ebi-a-GCST90017029	0.165699	0.140781	0.30445
ebi-a-GCST90017110	finngen_R9_CD2_HODGKIN_LYMPHOMA_EXALLC	Hodgkin lymphoma	phylum Actinobacteriaphylum Actinobacteria|| id:ebi-a-GCST90017110	0.0384284	0.0753685	0.619387
ebi-a-GCST90017111	finngen_R9_CD2_HODGKIN_LYMPHOMA_EXALLC	Hodgkin lymphoma	phylum Bacteroidetesphylum Bacteroidetes|| id:ebi-a-GCST90017111	0.0333996	0.0510916	0.531629
ebi-a-GCST90017112	finngen_R9_CD2_HODGKIN_LYMPHOMA_EXALLC	Hodgkin lymphoma	phylum Cyanobacteriaphylum Cyanobacteria|| id:ebi-a-GCST90017112	-0.0685181	0.105325	0.539439
ebi-a-GCST90017113	finngen_R9_CD2_HODGKIN_LYMPHOMA_EXALLC	Hodgkin lymphoma	phylum Euryarchaeotaphylum Euryarchaeota|| id:ebi-a-GCST90017113	-0.0806911	0.0870735	0.378262
ebi-a-GCST90017114	finngen_R9_CD2_HODGKIN_LYMPHOMA_EXALLC	Hodgkin lymphoma	phylum Firmicutesphylum Firmicutes|| id:ebi-a-GCST90017114	0.0331435	0.0429085	0.453678
ebi-a-GCST90017115	finngen_R9_CD2_HODGKIN_LYMPHOMA_EXALLC	Hodgkin lymphoma	phylum Lentisphaeraephylum Lentisphaerae|| id:ebi-a-GCST90017115	-0.0226304	0.096117	0.820602
ebi-a-GCST90017116	finngen_R9_CD2_HODGKIN_LYMPHOMA_EXALLC	Hodgkin lymphoma	phylum Proteobacteriaphylum Proteobacteria|| id:ebi-a-GCST90017116	-0.0299778	0.0678282	0.667918
ebi-a-GCST90017117	finngen_R9_CD2_HODGKIN_LYMPHOMA_EXALLC	Hodgkin lymphoma	phylum Tenericutesphylum Tenericutes|| id:ebi-a-GCST90017117	0.0870235	0.0714642	0.251283
ebi-a-GCST90017118	finngen_R9_CD2_HODGKIN_LYMPHOMA_EXALLC	Hodgkin lymphoma	phylum Verrucomicrobiaphylum Verrucomicrobia|| id:ebi-a-GCST90017118	0.0262487	0.0535977	0.634886
ebi-a-GCST90016908	finngen_R9_CD2_HODGKIN_LYMPHOMA_EXALLC	Hodgkin lymphoma	class Actinobacteria|| id:ebi-a-GCST90016908	-0.0660221	0.0470813	0.186162
ebi-a-GCST90016909	finngen_R9_CD2_HODGKIN_LYMPHOMA_EXALLC	Hodgkin lymphoma	class Alphaproteobacteria|| id:ebi-a-GCST90016909	-0.112791	0.149933	0.493733
ebi-a-GCST90016910	finngen_R9_CD2_HODGKIN_LYMPHOMA_EXALLC	Hodgkin lymphoma	class Bacilli|| id:ebi-a-GCST90016910	-0.0109266	0.0465085	0.817238
ebi-a-GCST90016911	finngen_R9_CD2_HODGKIN_LYMPHOMA_EXALLC	Hodgkin lymphoma	class Bacteroidia|| id:ebi-a-GCST90016911	0.0650375	0.0418253	0.148234
ebi-a-GCST90016912	finngen_R9_CD2_HODGKIN_LYMPHOMA_EXALLC	Hodgkin lymphoma	class Betaproteobacteria|| id:ebi-a-GCST90016912	-0.0321061	0.0672291	0.645737
ebi-a-GCST90016913	finngen_R9_CD2_HODGKIN_LYMPHOMA_EXALLC	Hodgkin lymphoma	class Clostridia|| id:ebi-a-GCST90016913	-0.00968028	0.0522197	0.857045
ebi-a-GCST90016914	finngen_R9_CD2_HODGKIN_LYMPHOMA_EXALLC	Hodgkin lymphoma	class Coriobacteriia|| id:ebi-a-GCST90016914	-0.00496506	0.101257	0.961699
ebi-a-GCST90016915	finngen_R9_CD2_HODGKIN_LYMPHOMA_EXALLC	Hodgkin lymphoma	class Deltaproteobacteria|| id:ebi-a-GCST90016915	0.00963391	0.0827462	0.909619
ebi-a-GCST90016916	finngen_R9_CD2_HODGKIN_LYMPHOMA_EXALLC	Hodgkin lymphoma	class Erysipelotrichia|| id:ebi-a-GCST90016916	-0.105636	0.0768637	0.196693
ebi-a-GCST90016917	finngen_R9_CD2_HODGKIN_LYMPHOMA_EXALLC	Hodgkin lymphoma	class Gammaproteobacteria|| id:ebi-a-GCST90016917	0.0984549	0.090801	0.339218
ebi-a-GCST90016918	finngen_R9_CD2_HODGKIN_LYMPHOMA_EXALLC	Hodgkin lymphoma	class Lentisphaeria|| id:ebi-a-GCST90016918	-0.0248621	0.0944223	0.801123
ebi-a-GCST90016919	finngen_R9_CD2_HODGKIN_LYMPHOMA_EXALLC	Hodgkin lymphoma	class Melainabacteria|| id:ebi-a-GCST90016919	0.131689	0.0744613	0.11494
ebi-a-GCST90016920	finngen_R9_CD2_HODGKIN_LYMPHOMA_EXALLC	Hodgkin lymphoma	class Methanobacteria|| id:ebi-a-GCST90016920	-0.166871	0.101617	0.144559
ebi-a-GCST90016921	finngen_R9_CD2_HODGKIN_LYMPHOMA_EXALLC	Hodgkin lymphoma	class Mollicutes|| id:ebi-a-GCST90016921	0.0870235	0.0714642	0.251283
ebi-a-GCST90016922	finngen_R9_CD2_HODGKIN_LYMPHOMA_EXALLC	Hodgkin lymphoma	class Negativicutes|| id:ebi-a-GCST90016922	0.0666568	0.0632833	0.316985
ebi-a-GCST90016923	finngen_R9_CD2_HODGKIN_LYMPHOMA_EXALLC	Hodgkin lymphoma	class Verrucomicrobiae|| id:ebi-a-GCST90016923	0.019537	0.0644037	0.768517
ebi-a-GCST90017090	finngen_R9_CD2_HODGKIN_LYMPHOMA_EXALLC	Hodgkin lymphoma	order Actinomycetales|| id:ebi-a-GCST90017090	-0.0700023	0.104623	0.572332
ebi-a-GCST90017091	finngen_R9_CD2_HODGKIN_LYMPHOMA_EXALLC	Hodgkin lymphoma	order Bacillales|| id:ebi-a-GCST90017091	-0.0452647	0.0961334	0.654376
ebi-a-GCST90017092	finngen_R9_CD2_HODGKIN_LYMPHOMA_EXALLC	Hodgkin lymphoma	order Bacteroidales|| id:ebi-a-GCST90017092	0.0650375	0.0418253	0.148234
ebi-a-GCST90017093	finngen_R9_CD2_HODGKIN_LYMPHOMA_EXALLC	Hodgkin lymphoma	order Bifidobacteriales|| id:ebi-a-GCST90017093	0.0653782	0.0645225	0.337399
ebi-a-GCST90017094	finngen_R9_CD2_HODGKIN_LYMPHOMA_EXALLC	Hodgkin lymphoma	order Burkholderiales|| id:ebi-a-GCST90017094	-0.0296216	0.0671948	0.671004
ebi-a-GCST90017095	finngen_R9_CD2_HODGKIN_LYMPHOMA_EXALLC	Hodgkin lymphoma	order Clostridiales|| id:ebi-a-GCST90017095	-0.02686	0.0536928	0.627722
ebi-a-GCST90017096	finngen_R9_CD2_HODGKIN_LYMPHOMA_EXALLC	Hodgkin lymphoma	order Coriobacteriales|| id:ebi-a-GCST90017096	-0.00496506	0.101257	0.961699
ebi-a-GCST90017097	finngen_R9_CD2_HODGKIN_LYMPHOMA_EXALLC	Hodgkin lymphoma	order Desulfovibrionales|| id:ebi-a-GCST90017097	0.0512275	0.0806965	0.541348
ebi-a-GCST90017098	finngen_R9_CD2_HODGKIN_LYMPHOMA_EXALLC	Hodgkin lymphoma	order Enterobacteriales|| id:ebi-a-GCST90017098	0.182041	0.163201	0.315383
ebi-a-GCST90017099	finngen_R9_CD2_HODGKIN_LYMPHOMA_EXALLC	Hodgkin lymphoma	order Erysipelotrichales|| id:ebi-a-GCST90017099	-0.105636	0.0768637	0.196693
ebi-a-GCST90017100	finngen_R9_CD2_HODGKIN_LYMPHOMA_EXALLC	Hodgkin lymphoma	order Gastranaerophilales|| id:ebi-a-GCST90017100	0.0920417	0.085482	0.317301
ebi-a-GCST90017101	finngen_R9_CD2_HODGKIN_LYMPHOMA_EXALLC	Hodgkin lymphoma	order Lactobacillales|| id:ebi-a-GCST90017101	0.0205263	0.0495265	0.685301
ebi-a-GCST90017102	finngen_R9_CD2_HODGKIN_LYMPHOMA_EXALLC	Hodgkin lymphoma	order Methanobacteriales|| id:ebi-a-GCST90017102	-0.166871	0.101617	0.144559
ebi-a-GCST90017103	finngen_R9_CD2_HODGKIN_LYMPHOMA_EXALLC	Hodgkin lymphoma	order Mollicutes RF9|| id:ebi-a-GCST90017103	0.093125	0.0545454	0.118572
ebi-a-GCST90017104	finngen_R9_CD2_HODGKIN_LYMPHOMA_EXALLC	Hodgkin lymphoma	order NB1n|| id:ebi-a-GCST90017104	-0.238221	0.0736032	0.00892133
ebi-a-GCST90017105	finngen_R9_CD2_HODGKIN_LYMPHOMA_EXALLC	Hodgkin lymphoma	order Pasteurellales|| id:ebi-a-GCST90017105	0.0546376	0.0493648	0.291992
ebi-a-GCST90017106	finngen_R9_CD2_HODGKIN_LYMPHOMA_EXALLC	Hodgkin lymphoma	order Rhodospirillales|| id:ebi-a-GCST90017106	0.0416787	0.104215	0.696864
ebi-a-GCST90017107	finngen_R9_CD2_HODGKIN_LYMPHOMA_EXALLC	Hodgkin lymphoma	order Selenomonadales|| id:ebi-a-GCST90017107	0.0666568	0.0632833	0.316985
ebi-a-GCST90017108	finngen_R9_CD2_HODGKIN_LYMPHOMA_EXALLC	Hodgkin lymphoma	order Verrucomicrobiales|| id:ebi-a-GCST90017108	0.019537	0.0644037	0.768517
ebi-a-GCST90017109	finngen_R9_CD2_HODGKIN_LYMPHOMA_EXALLC	Hodgkin lymphoma	order Victivallales|| id:ebi-a-GCST90017109	-0.0248621	0.0944223	0.801123
ebi-a-GCST90016924	finngen_R9_CD2_HODGKIN_LYMPHOMA_EXALLC	Hodgkin lymphoma	family Acidaminococcaceae|| id:ebi-a-GCST90016924	0.126868	0.0851493	0.196423
ebi-a-GCST90016925	finngen_R9_CD2_HODGKIN_LYMPHOMA_EXALLC	Hodgkin lymphoma	family Actinomycetaceae|| id:ebi-a-GCST90016925	-0.0700647	0.104406	0.571292
ebi-a-GCST90016926	finngen_R9_CD2_HODGKIN_LYMPHOMA_EXALLC	Hodgkin lymphoma	family Alcaligenaceae|| id:ebi-a-GCST90016926	0.0292843	0.08916	0.750087
ebi-a-GCST90016927	finngen_R9_CD2_HODGKIN_LYMPHOMA_EXALLC	Hodgkin lymphoma	family Bacteroidaceae|| id:ebi-a-GCST90016927	-0.163496	0.12978	0.254528
ebi-a-GCST90016928	finngen_R9_CD2_HODGKIN_LYMPHOMA_EXALLC	Hodgkin lymphoma	family Bacteroidales S24 7group|| id:ebi-a-GCST90016928	0.0410603	0.0972462	0.687568
ebi-a-GCST90016929	finngen_R9_CD2_HODGKIN_LYMPHOMA_EXALLC	Hodgkin lymphoma	family Bifidobacteriaceae|| id:ebi-a-GCST90016929	0.0653782	0.0645225	0.337399
ebi-a-GCST90016931	finngen_R9_CD2_HODGKIN_LYMPHOMA_EXALLC	Hodgkin lymphoma	family Clostridiaceae1|| id:ebi-a-GCST90016931	0.150496	0.081344	0.101459
ebi-a-GCST90016932	finngen_R9_CD2_HODGKIN_LYMPHOMA_EXALLC	Hodgkin lymphoma	family Clostridiales vadin BB60 group|| id:ebi-a-GCST90016932	-0.0187551	0.0487524	0.706679
ebi-a-GCST90016933	finngen_R9_CD2_HODGKIN_LYMPHOMA_EXALLC	Hodgkin lymphoma	family Coriobacteriaceae|| id:ebi-a-GCST90016933	-0.00496506	0.101257	0.961699
ebi-a-GCST90016934	finngen_R9_CD2_HODGKIN_LYMPHOMA_EXALLC	Hodgkin lymphoma	family Defluviitaleaceae|| id:ebi-a-GCST90016934	-0.0317032	0.0975091	0.752513
ebi-a-GCST90016935	finngen_R9_CD2_HODGKIN_LYMPHOMA_EXALLC	Hodgkin lymphoma	family Desulfovibrionaceae|| id:ebi-a-GCST90016935	0.004218	0.0874146	0.962863
ebi-a-GCST90016936	finngen_R9_CD2_HODGKIN_LYMPHOMA_EXALLC	Hodgkin lymphoma	family Enterobacteriaceae|| id:ebi-a-GCST90016936	0.182041	0.163201	0.315383
ebi-a-GCST90016937	finngen_R9_CD2_HODGKIN_LYMPHOMA_EXALLC	Hodgkin lymphoma	family Erysipelotrichaceae|| id:ebi-a-GCST90016937	-0.105636	0.0768637	0.196693
ebi-a-GCST90016938	finngen_R9_CD2_HODGKIN_LYMPHOMA_EXALLC	Hodgkin lymphoma	family Family XI|| id:ebi-a-GCST90016938	0.0430656	0.126326	0.744793
ebi-a-GCST90016939	finngen_R9_CD2_HODGKIN_LYMPHOMA_EXALLC	Hodgkin lymphoma	family Family XIII|| id:ebi-a-GCST90016939	-0.163629	0.120561	0.232757
ebi-a-GCST90016940	finngen_R9_CD2_HODGKIN_LYMPHOMA_EXALLC	Hodgkin lymphoma	family Lachnospiraceae|| id:ebi-a-GCST90016940	0.0739147	0.0599055	0.23757
ebi-a-GCST90016941	finngen_R9_CD2_HODGKIN_LYMPHOMA_EXALLC	Hodgkin lymphoma	family Lactobacillaceae|| id:ebi-a-GCST90016941	0.00225228	0.0640169	0.973075
ebi-a-GCST90016942	finngen_R9_CD2_HODGKIN_LYMPHOMA_EXALLC	Hodgkin lymphoma	family Methanobacteriaceae|| id:ebi-a-GCST90016942	-0.166871	0.101617	0.144559
ebi-a-GCST90016943	finngen_R9_CD2_HODGKIN_LYMPHOMA_EXALLC	Hodgkin lymphoma	family Oxalobacteraceae|| id:ebi-a-GCST90016943	-0.0958834	0.074982	0.225162
ebi-a-GCST90016944	finngen_R9_CD2_HODGKIN_LYMPHOMA_EXALLC	Hodgkin lymphoma	family Pasteurellaceae|| id:ebi-a-GCST90016944	0.0546376	0.0493648	0.291992
ebi-a-GCST90016945	finngen_R9_CD2_HODGKIN_LYMPHOMA_EXALLC	Hodgkin lymphoma	family Peptococcaceae|| id:ebi-a-GCST90016945	-0.112917	0.0602335	0.102971
ebi-a-GCST90016946	finngen_R9_CD2_HODGKIN_LYMPHOMA_EXALLC	Hodgkin lymphoma	family Peptostreptococcaceae|| id:ebi-a-GCST90016946	-0.05904	0.0456493	0.222394
ebi-a-GCST90016947	finngen_R9_CD2_HODGKIN_LYMPHOMA_EXALLC	Hodgkin lymphoma	family Porphyromonadaceae|| id:ebi-a-GCST90016947	0.0137833	0.0946573	0.888331
ebi-a-GCST90016948	finngen_R9_CD2_HODGKIN_LYMPHOMA_EXALLC	Hodgkin lymphoma	family Prevotellaceae|| id:ebi-a-GCST90016948	-0.0236472	0.0572868	0.686015
ebi-a-GCST90016949	finngen_R9_CD2_HODGKIN_LYMPHOMA_EXALLC	Hodgkin lymphoma	family Rhodospirillaceae|| id:ebi-a-GCST90016949	0.0752011	0.11669	0.531408
ebi-a-GCST90016950	finngen_R9_CD2_HODGKIN_LYMPHOMA_EXALLC	Hodgkin lymphoma	family Rikenellaceae|| id:ebi-a-GCST90016950	-0.0166677	0.05293	0.757481
ebi-a-GCST90016951	finngen_R9_CD2_HODGKIN_LYMPHOMA_EXALLC	Hodgkin lymphoma	family Ruminococcaceae|| id:ebi-a-GCST90016951	-0.0523685	0.0527576	0.349963
ebi-a-GCST90016952	finngen_R9_CD2_HODGKIN_LYMPHOMA_EXALLC	Hodgkin lymphoma	family Streptococcaceae|| id:ebi-a-GCST90016952	0.0309924	0.113681	0.791294
ebi-a-GCST90016956	finngen_R9_CD2_HODGKIN_LYMPHOMA_EXALLC	Hodgkin lymphoma	family Veillonellaceae|| id:ebi-a-GCST90016956	0.0316102	0.0317384	0.334095
ebi-a-GCST90016957	finngen_R9_CD2_HODGKIN_LYMPHOMA_EXALLC	Hodgkin lymphoma	family Verrucomicrobiaceae|| id:ebi-a-GCST90016957	0.0195669	0.0643843	0.768107
ebi-a-GCST90016958	finngen_R9_CD2_HODGKIN_LYMPHOMA_EXALLC	Hodgkin lymphoma	family Victivallaceae|| id:ebi-a-GCST90016958	0.162118	0.108453	0.169173
ebi-a-GCST90016959	finngen_R9_CD2_HODGKIN_LYMPHOMA_EXALLC	Hodgkin lymphoma	genus Actinomycesgenus Actinomyces|| id:ebi-a-GCST90016959	-0.0504312	0.0973139	0.626404
ebi-a-GCST90016960	finngen_R9_CD2_HODGKIN_LYMPHOMA_EXALLC	Hodgkin lymphoma	genus Adlercreutziagenus Adlercreutzia|| id:ebi-a-GCST90016960	-0.226497	0.108496	0.0818687
ebi-a-GCST90016961	finngen_R9_CD2_HODGKIN_LYMPHOMA_EXALLC	Hodgkin lymphoma	genus Akkermansiagenus Akkermansia|| id:ebi-a-GCST90016961	0.0198472	0.0643699	0.764849
ebi-a-GCST90016962	finngen_R9_CD2_HODGKIN_LYMPHOMA_EXALLC	Hodgkin lymphoma	genus Alistipesgenus Alistipes|| id:ebi-a-GCST90016962	0.0248583	0.132365	0.854788
ebi-a-GCST90016963	finngen_R9_CD2_HODGKIN_LYMPHOMA_EXALLC	Hodgkin lymphoma	genus Allisonellagenus Allisonella|| id:ebi-a-GCST90016963	-0.20374	0.154065	0.234199
ebi-a-GCST90016964	finngen_R9_CD2_HODGKIN_LYMPHOMA_EXALLC	Hodgkin lymphoma	genus Alloprevotellagenus Alloprevotella|| id:ebi-a-GCST90016964	-0.161744	0.259986	0.577938
ebi-a-GCST90016965	finngen_R9_CD2_HODGKIN_LYMPHOMA_EXALLC	Hodgkin lymphoma	genus Anaerofilumgenus Anaerofilum|| id:ebi-a-GCST90016965	0.0653052	0.102792	0.542962
ebi-a-GCST90016966	finngen_R9_CD2_HODGKIN_LYMPHOMA_EXALLC	Hodgkin lymphoma	genus Anaerostipesgenus Anaerostipes|| id:ebi-a-GCST90016966	-0.0225846	0.0651866	0.735533
ebi-a-GCST90016967	finngen_R9_CD2_HODGKIN_LYMPHOMA_EXALLC	Hodgkin lymphoma	genus Anaerotruncusgenus Anaerotruncus|| id:ebi-a-GCST90016967	-0.0875184	0.0676798	0.222466
ebi-a-GCST90016968	finngen_R9_CD2_HODGKIN_LYMPHOMA_EXALLC	Hodgkin lymphoma	genus Bacteroidesgenus Bacteroides|| id:ebi-a-GCST90016968	-0.163496	0.12978	0.254528
ebi-a-GCST90016969	finngen_R9_CD2_HODGKIN_LYMPHOMA_EXALLC	Hodgkin lymphoma	genus Barnesiellagenus Barnesiella|| id:ebi-a-GCST90016969	0.018741	0.0814259	0.822607
ebi-a-GCST90016970	finngen_R9_CD2_HODGKIN_LYMPHOMA_EXALLC	Hodgkin lymphoma	genus Bifidobacteriumgenus Bifidobacterium|| id:ebi-a-GCST90016970	0.0153922	0.0566987	0.791549
ebi-a-GCST90016971	finngen_R9_CD2_HODGKIN_LYMPHOMA_EXALLC	Hodgkin lymphoma	genus Bilophilagenus Bilophila|| id:ebi-a-GCST90016971	0.00308096	0.0902552	0.97338
ebi-a-GCST90016973	finngen_R9_CD2_HODGKIN_LYMPHOMA_EXALLC	Hodgkin lymphoma	genus Butyricicoccusgenus Butyricicoccus|| id:ebi-a-GCST90016973	-0.00873198	0.0519514	0.872043
ebi-a-GCST90016974	finngen_R9_CD2_HODGKIN_LYMPHOMA_EXALLC	Hodgkin lymphoma	genus Butyricimonasgenus Butyricimonas|| id:ebi-a-GCST90016974	-0.00160163	0.0710136	0.98241
ebi-a-GCST90016975	finngen_R9_CD2_HODGKIN_LYMPHOMA_EXALLC	Hodgkin lymphoma	genus Butyrivibriogenus Butyrivibrio|| id:ebi-a-GCST90016975	-0.0146874	0.0702014	0.837521
ebi-a-GCST90016976	finngen_R9_CD2_HODGKIN_LYMPHOMA_EXALLC	Hodgkin lymphoma	genus Candidatus Soleaferreagenus Candidatus Soleaferrea|| id:ebi-a-GCST90016976	0.00831463	0.189268	0.966187
ebi-a-GCST90016977	finngen_R9_CD2_HODGKIN_LYMPHOMA_EXALLC	Hodgkin lymphoma	genus Catenibacteriumgenus Catenibacterium|| id:ebi-a-GCST90016977	0.476264	0.36162	0.318485
ebi-a-GCST90016978	finngen_R9_CD2_HODGKIN_LYMPHOMA_EXALLC	Hodgkin lymphoma	genus Christensenellaceae R 7groupgenus Christensenellaceae R 7group|| id:ebi-a-GCST90016978	0.0130701	0.0968042	0.897015
ebi-a-GCST90016979	finngen_R9_CD2_HODGKIN_LYMPHOMA_EXALLC	Hodgkin lymphoma	genus Clostridium innocuum groupgenus Clostridium innocuum group|| id:ebi-a-GCST90016979	0.157497	0.114121	0.216779
ebi-a-GCST90016980	finngen_R9_CD2_HODGKIN_LYMPHOMA_EXALLC	Hodgkin lymphoma	genus Clostridium sensustricto1genus Clostridium sensustricto1|| id:ebi-a-GCST90016980	0.0982963	0.102898	0.393531
ebi-a-GCST90016981	finngen_R9_CD2_HODGKIN_LYMPHOMA_EXALLC	Hodgkin lymphoma	genus Collinsellagenus Collinsella|| id:ebi-a-GCST90016981	0.0242916	0.0864416	0.786822
ebi-a-GCST90016982	finngen_R9_CD2_HODGKIN_LYMPHOMA_EXALLC	Hodgkin lymphoma	genus Coprobactergenus Coprobacter|| id:ebi-a-GCST90016982	0.0196222	0.0904976	0.83318
ebi-a-GCST90016983	finngen_R9_CD2_HODGKIN_LYMPHOMA_EXALLC	Hodgkin lymphoma	genus Coprococcus1genus Coprococcus1|| id:ebi-a-GCST90016983	0.0278563	0.0482304	0.577718
ebi-a-GCST90016984	finngen_R9_CD2_HODGKIN_LYMPHOMA_EXALLC	Hodgkin lymphoma	genus Coprococcus2genus Coprococcus2|| id:ebi-a-GCST90016984	0.217946	0.172866	0.254197
ebi-a-GCST90016985	finngen_R9_CD2_HODGKIN_LYMPHOMA_EXALLC	Hodgkin lymphoma	genus Coprococcus3genus Coprococcus3|| id:ebi-a-GCST90016985	0.245897	0.113498	0.0734119
ebi-a-GCST90016986	finngen_R9_CD2_HODGKIN_LYMPHOMA_EXALLC	Hodgkin lymphoma	genus Defluviitaleaceae UCG011genus Defluviitaleaceae UCG011|| id:ebi-a-GCST90016986	0.0184814	0.123422	0.885192
ebi-a-GCST90016987	finngen_R9_CD2_HODGKIN_LYMPHOMA_EXALLC	Hodgkin lymphoma	genus Desulfovibriogenus Desulfovibrio|| id:ebi-a-GCST90016987	0.0388292	0.0763458	0.626668
ebi-a-GCST90016988	finngen_R9_CD2_HODGKIN_LYMPHOMA_EXALLC	Hodgkin lymphoma	genus Dialistergenus Dialister|| id:ebi-a-GCST90016988	-0.0175385	0.0823	0.835995
ebi-a-GCST90016989	finngen_R9_CD2_HODGKIN_LYMPHOMA_EXALLC	Hodgkin lymphoma	genus Doreagenus Dorea|| id:ebi-a-GCST90016989	0.0247123	0.0624834	0.70281
ebi-a-GCST90016990	finngen_R9_CD2_HODGKIN_LYMPHOMA_EXALLC	Hodgkin lymphoma	genus Eggerthellagenus Eggerthella|| id:ebi-a-GCST90016990	-0.119213	0.115816	0.337571
ebi-a-GCST90016991	finngen_R9_CD2_HODGKIN_LYMPHOMA_EXALLC	Hodgkin lymphoma	genus Eisenbergiellagenus Eisenbergiella|| id:ebi-a-GCST90016991	-0.004605	0.177761	0.979898
ebi-a-GCST90016992	finngen_R9_CD2_HODGKIN_LYMPHOMA_EXALLC	Hodgkin lymphoma	genus Enterorhabdusgenus Enterorhabdus|| id:ebi-a-GCST90016992	-0.0386605	0.131499	0.783384
ebi-a-GCST90016993	finngen_R9_CD2_HODGKIN_LYMPHOMA_EXALLC	Hodgkin lymphoma	genus Erysipelatoclostridiumgenus Erysipelatoclostridium|| id:ebi-a-GCST90016993	-0.0110118	0.0606456	0.858715
ebi-a-GCST90016995	finngen_R9_CD2_HODGKIN_LYMPHOMA_EXALLC	Hodgkin lymphoma	genus Escherichia Shigellagenus Escherichia Shigella|| id:ebi-a-GCST90016995	-0.0858872	0.0650989	0.223564
ebi-a-GCST90016996	finngen_R9_CD2_HODGKIN_LYMPHOMA_EXALLC	Hodgkin lymphoma	genus Eubacterium brachy groupgenus Eubacterium brachy group|| id:ebi-a-GCST90016996	-0.0472326	0.0845136	0.591543
ebi-a-GCST90016997	finngen_R9_CD2_HODGKIN_LYMPHOMA_EXALLC	Hodgkin lymphoma	genus Eubacterium coprostanoligenes groupgenus Eubacterium coprostanoligenes group|| id:ebi-a-GCST90016997	0.00279667	0.0697817	0.96882
ebi-a-GCST90016998	finngen_R9_CD2_HODGKIN_LYMPHOMA_EXALLC	Hodgkin lymphoma	genus Eubacterium eligens groupgenus Eubacterium eligens group|| id:ebi-a-GCST90016998	-0.0692365	0.110571	0.565161
ebi-a-GCST90016999	finngen_R9_CD2_HODGKIN_LYMPHOMA_EXALLC	Hodgkin lymphoma	genus Eubacterium fissicatena groupgenus Eubacterium fissicatena group|| id:ebi-a-GCST90016999	0.0617404	0.112084	0.598875
ebi-a-GCST90017000	finngen_R9_CD2_HODGKIN_LYMPHOMA_EXALLC	Hodgkin lymphoma	genus Eubacterium hallii groupgenus Eubacterium hallii group|| id:ebi-a-GCST90017000	0.0415681	0.0394205	0.312433
ebi-a-GCST90017001	finngen_R9_CD2_HODGKIN_LYMPHOMA_EXALLC	Hodgkin lymphoma	genus Eubacterium nodatum groupgenus Eubacterium nodatum group|| id:ebi-a-GCST90017001	0.0727445	0.0882381	0.431012
ebi-a-GCST90017002	finngen_R9_CD2_HODGKIN_LYMPHOMA_EXALLC	Hodgkin lymphoma	genus Eubacterium oxidoreducens groupgenus Eubacterium oxidoreducens group|| id:ebi-a-GCST90017002	-0.0162003	0.117472	0.89905
ebi-a-GCST90017003	finngen_R9_CD2_HODGKIN_LYMPHOMA_EXALLC	Hodgkin lymphoma	genus Eubacterium rectale groupgenus Eubacterium rectale group|| id:ebi-a-GCST90017003	-0.00604376	0.0802963	0.942448
ebi-a-GCST90017004	finngen_R9_CD2_HODGKIN_LYMPHOMA_EXALLC	Hodgkin lymphoma	genus Eubacterium ruminantium groupgenus Eubacterium ruminantium group|| id:ebi-a-GCST90017004	0.0415205	0.0486773	0.406261
ebi-a-GCST90017005	finngen_R9_CD2_HODGKIN_LYMPHOMA_EXALLC	Hodgkin lymphoma	genus Eubacterium ventriosum groupgenus Eubacterium ventriosum group|| id:ebi-a-GCST90017005	0.060383	0.089291	0.510735
ebi-a-GCST90017006	finngen_R9_CD2_HODGKIN_LYMPHOMA_EXALLC	Hodgkin lymphoma	genus Eubacterium xylanophilum groupgenus Eubacterium xylanophilum group|| id:ebi-a-GCST90017006	1.01384e-05	0.09552	0.999918
ebi-a-GCST90017007	finngen_R9_CD2_HODGKIN_LYMPHOMA_EXALLC	Hodgkin lymphoma	genus Faecalibacteriumgenus Faecalibacterium|| id:ebi-a-GCST90017007	0.0856501	0.0502189	0.126488
ebi-a-GCST90017008	finngen_R9_CD2_HODGKIN_LYMPHOMA_EXALLC	Hodgkin lymphoma	genus Family XIII AD3011 groupgenus Family XIII AD3011 group|| id:ebi-a-GCST90017008	0.219816	0.109451	0.0697974
ebi-a-GCST90017009	finngen_R9_CD2_HODGKIN_LYMPHOMA_EXALLC	Hodgkin lymphoma	genus Family XIII UCG001genus Family XIII UCG001|| id:ebi-a-GCST90017009	0.126704	0.0948452	0.230019
ebi-a-GCST90017010	finngen_R9_CD2_HODGKIN_LYMPHOMA_EXALLC	Hodgkin lymphoma	genus Flavonifractorgenus Flavonifractor|| id:ebi-a-GCST90017010	0.116357	0.136865	0.457706
ebi-a-GCST90017011	finngen_R9_CD2_HODGKIN_LYMPHOMA_EXALLC	Hodgkin lymphoma	genus Fusicatenibactergenus Fusicatenibacter|| id:ebi-a-GCST90017011	0.065447	0.0604555	0.295048
ebi-a-GCST90017012	finngen_R9_CD2_HODGKIN_LYMPHOMA_EXALLC	Hodgkin lymphoma	genus Gordonibactergenus Gordonibacter|| id:ebi-a-GCST90017012	0.0118052	0.0896313	0.898113
ebi-a-GCST90017013	finngen_R9_CD2_HODGKIN_LYMPHOMA_EXALLC	Hodgkin lymphoma	genus Haemophilusgenus Haemophilus|| id:ebi-a-GCST90017013	0.0225428	0.0551374	0.69487
ebi-a-GCST90017014	finngen_R9_CD2_HODGKIN_LYMPHOMA_EXALLC	Hodgkin lymphoma	genus Holdemanellagenus Holdemanella|| id:ebi-a-GCST90017014	0.0275208	0.065473	0.684096
ebi-a-GCST90017015	finngen_R9_CD2_HODGKIN_LYMPHOMA_EXALLC	Hodgkin lymphoma	genus Holdemaniagenus Holdemania|| id:ebi-a-GCST90017015	0.094961	0.0639286	0.163223
ebi-a-GCST90017016	finngen_R9_CD2_HODGKIN_LYMPHOMA_EXALLC	Hodgkin lymphoma	genus Howardellagenus Howardella|| id:ebi-a-GCST90017016	0.0761541	0.0982825	0.463794
ebi-a-GCST90017017	finngen_R9_CD2_HODGKIN_LYMPHOMA_EXALLC	Hodgkin lymphoma	genus Hungatellagenus Hungatella|| id:ebi-a-GCST90017017	-0.0664497	0.176682	0.731866
ebi-a-GCST90017018	finngen_R9_CD2_HODGKIN_LYMPHOMA_EXALLC	Hodgkin lymphoma	genus Intestinibactergenus Intestinibacter|| id:ebi-a-GCST90017018	-0.0146891	0.0553379	0.794831
ebi-a-GCST90017019	finngen_R9_CD2_HODGKIN_LYMPHOMA_EXALLC	Hodgkin lymphoma	genus Intestinimonasgenus Intestinimonas|| id:ebi-a-GCST90017019	-0.0455135	0.0486267	0.36515
ebi-a-GCST90017020	finngen_R9_CD2_HODGKIN_LYMPHOMA_EXALLC	Hodgkin lymphoma	genus Lachnoclostridiumgenus Lachnoclostridium|| id:ebi-a-GCST90017020	0.0455302	0.0677563	0.515468
ebi-a-GCST90017021	finngen_R9_CD2_HODGKIN_LYMPHOMA_EXALLC	Hodgkin lymphoma	genus Lachnospiraceae FCS020 groupgenus Lachnospiraceae FCS020 group|| id:ebi-a-GCST90017021	0.0158138	0.0475787	0.746471
ebi-a-GCST90017022	finngen_R9_CD2_HODGKIN_LYMPHOMA_EXALLC	Hodgkin lymphoma	genus Lachnospiraceae NC2004 groupgenus Lachnospiraceae NC2004 group|| id:ebi-a-GCST90017022	-0.0627253	0.0946493	0.528724
ebi-a-GCST90017023	finngen_R9_CD2_HODGKIN_LYMPHOMA_EXALLC	Hodgkin lymphoma	genus Lachnospiraceae ND3007 groupgenus Lachnospiraceae ND3007 group|| id:ebi-a-GCST90017023	-0.0126981	0.569464	0.985807
ebi-a-GCST90017024	finngen_R9_CD2_HODGKIN_LYMPHOMA_EXALLC	Hodgkin lymphoma	genus Lachnospiraceae NK4A136 groupgenus Lachnospiraceae NK4A136 group|| id:ebi-a-GCST90017024	-0.0138786	0.0322315	0.673818
ebi-a-GCST90017025	finngen_R9_CD2_HODGKIN_LYMPHOMA_EXALLC	Hodgkin lymphoma	genus Lachnospiraceae UCG001genus Lachnospiraceae UCG001|| id:ebi-a-GCST90017025	-0.0219283	0.100108	0.830626
ebi-a-GCST90017026	finngen_R9_CD2_HODGKIN_LYMPHOMA_EXALLC	Hodgkin lymphoma	genus Lachnospiraceae UCG004genus Lachnospiraceae UCG004|| id:ebi-a-GCST90017026	0.0372392	0.0779032	0.642914
ebi-a-GCST90017027	finngen_R9_CD2_HODGKIN_LYMPHOMA_EXALLC	Hodgkin lymphoma	genus Lachnospiraceae UCG008genus Lachnospiraceae UCG008|| id:ebi-a-GCST90017027	-0.136126	0.124685	0.306725
ebi-a-GCST90017028	finngen_R9_CD2_HODGKIN_LYMPHOMA_EXALLC	Hodgkin lymphoma	genus Lachnospiraceae UCG010genus Lachnospiraceae UCG010|| id:ebi-a-GCST90017028	-0.0464462	0.0670818	0.508292
ebi-a-GCST90017030	finngen_R9_CD2_HODGKIN_LYMPHOMA_EXALLC	Hodgkin lymphoma	genus Lactobacillusgenus Lactobacillus|| id:ebi-a-GCST90017030	0.0109328	0.0583955	0.857659
ebi-a-GCST90017031	finngen_R9_CD2_HODGKIN_LYMPHOMA_EXALLC	Hodgkin lymphoma	genus Lactococcusgenus Lactococcus|| id:ebi-a-GCST90017031	-0.0307202	0.111384	0.791952
ebi-a-GCST90017032	finngen_R9_CD2_HODGKIN_LYMPHOMA_EXALLC	Hodgkin lymphoma	genus Marvinbryantiagenus Marvinbryantia|| id:ebi-a-GCST90017032	-0.0782174	0.0954463	0.436238
ebi-a-GCST90017033	finngen_R9_CD2_HODGKIN_LYMPHOMA_EXALLC	Hodgkin lymphoma	genus Methanobrevibactergenus Methanobrevibacter|| id:ebi-a-GCST90017033	-0.0442014	0.108458	0.704477
ebi-a-GCST90017034	finngen_R9_CD2_HODGKIN_LYMPHOMA_EXALLC	Hodgkin lymphoma	genus Odoribactergenus Odoribacter|| id:ebi-a-GCST90017034	-0.0754694	0.0787403	0.381849
ebi-a-GCST90017035	finngen_R9_CD2_HODGKIN_LYMPHOMA_EXALLC	Hodgkin lymphoma	genus Olsenellagenus Olsenella|| id:ebi-a-GCST90017035	0.173117	0.0612192	0.0222245
ebi-a-GCST90017036	finngen_R9_CD2_HODGKIN_LYMPHOMA_EXALLC	Hodgkin lymphoma	genus Oscillibactergenus Oscillibacter|| id:ebi-a-GCST90017036	-0.10639	0.069436	0.153711
ebi-a-GCST90017037	finngen_R9_CD2_HODGKIN_LYMPHOMA_EXALLC	Hodgkin lymphoma	genus Oscillospiragenus Oscillospira|| id:ebi-a-GCST90017037	-0.0766578	0.108985	0.508182
ebi-a-GCST90017038	finngen_R9_CD2_HODGKIN_LYMPHOMA_EXALLC	Hodgkin lymphoma	genus Oxalobactergenus Oxalobacter|| id:ebi-a-GCST90017038	-0.0890546	0.105434	0.420193
ebi-a-GCST90017039	finngen_R9_CD2_HODGKIN_LYMPHOMA_EXALLC	Hodgkin lymphoma	genus Parabacteroidesgenus Parabacteroides|| id:ebi-a-GCST90017039	-0.0223932	0.229373	0.928385
ebi-a-GCST90017040	finngen_R9_CD2_HODGKIN_LYMPHOMA_EXALLC	Hodgkin lymphoma	genus Paraprevotellagenus Paraprevotella|| id:ebi-a-GCST90017040	-0.0457808	0.0855202	0.603082
ebi-a-GCST90017041	finngen_R9_CD2_HODGKIN_LYMPHOMA_EXALLC	Hodgkin lymphoma	genus Parasutterellagenus Parasutterella|| id:ebi-a-GCST90017041	0.00312155	0.0450341	0.94588
ebi-a-GCST90017042	finngen_R9_CD2_HODGKIN_LYMPHOMA_EXALLC	Hodgkin lymphoma	genus Peptococcusgenus Peptococcus|| id:ebi-a-GCST90017042	0.0753679	0.0799512	0.368064
ebi-a-GCST90017043	finngen_R9_CD2_HODGKIN_LYMPHOMA_EXALLC	Hodgkin lymphoma	genus Phascolarctobacteriumgenus Phascolarctobacterium|| id:ebi-a-GCST90017043	0.060226	0.126424	0.653892
ebi-a-GCST90017044	finngen_R9_CD2_HODGKIN_LYMPHOMA_EXALLC	Hodgkin lymphoma	genus Prevotella7genus Prevotella7|| id:ebi-a-GCST90017044	-0.0596401	0.114555	0.615193
ebi-a-GCST90017045	finngen_R9_CD2_HODGKIN_LYMPHOMA_EXALLC	Hodgkin lymphoma	genus Prevotella9genus Prevotella9|| id:ebi-a-GCST90017045	-0.0044368	0.05435	0.936181
ebi-a-GCST90017046	finngen_R9_CD2_HODGKIN_LYMPHOMA_EXALLC	Hodgkin lymphoma	genus Rikenellaceae RC9 gut groupgenus Rikenellaceae RC9 gut group|| id:ebi-a-GCST90017046	0.09079	0.117924	0.461086
ebi-a-GCST90017047	finngen_R9_CD2_HODGKIN_LYMPHOMA_EXALLC	Hodgkin lymphoma	genus Romboutsiagenus Romboutsia|| id:ebi-a-GCST90017047	-0.0132355	0.0731882	0.859781
ebi-a-GCST90017048	finngen_R9_CD2_HODGKIN_LYMPHOMA_EXALLC	Hodgkin lymphoma	genus Roseburiagenus Roseburia|| id:ebi-a-GCST90017048	0.0439874	0.0660829	0.519356
ebi-a-GCST90017049	finngen_R9_CD2_HODGKIN_LYMPHOMA_EXALLC	Hodgkin lymphoma	genus Ruminiclostridium5genus Ruminiclostridium5|| id:ebi-a-GCST90017049	-0.216404	0.0794151	0.0234167
ebi-a-GCST90017050	finngen_R9_CD2_HODGKIN_LYMPHOMA_EXALLC	Hodgkin lymphoma	genus Ruminiclostridium6genus Ruminiclostridium6|| id:ebi-a-GCST90017050	0.0598535	0.0674651	0.391101
ebi-a-GCST90017051	finngen_R9_CD2_HODGKIN_LYMPHOMA_EXALLC	Hodgkin lymphoma	genus Ruminiclostridium9genus Ruminiclostridium9|| id:ebi-a-GCST90017051	-0.092309	0.136307	0.52351
ebi-a-GCST90017052	finngen_R9_CD2_HODGKIN_LYMPHOMA_EXALLC	Hodgkin lymphoma	genus Ruminococcaceae NK4A214 groupgenus Ruminococcaceae NK4A214 group|| id:ebi-a-GCST90017052	0.0205898	0.0650122	0.757396
ebi-a-GCST90017053	finngen_R9_CD2_HODGKIN_LYMPHOMA_EXALLC	Hodgkin lymphoma	genus Ruminococcaceae UCG002genus Ruminococcaceae UCG002|| id:ebi-a-GCST90017053	-0.0264513	0.0401152	0.517998
ebi-a-GCST90017054	finngen_R9_CD2_HODGKIN_LYMPHOMA_EXALLC	Hodgkin lymphoma	genus Ruminococcaceae UCG003genus Ruminococcaceae UCG003|| id:ebi-a-GCST90017054	0.00298358	0.0763151	0.969584
ebi-a-GCST90017055	finngen_R9_CD2_HODGKIN_LYMPHOMA_EXALLC	Hodgkin lymphoma	genus Ruminococcaceae UCG004genus Ruminococcaceae UCG004|| id:ebi-a-GCST90017055	-0.0925534	0.117255	0.45021
ebi-a-GCST90017056	finngen_R9_CD2_HODGKIN_LYMPHOMA_EXALLC	Hodgkin lymphoma	genus Ruminococcaceae UCG005genus Ruminococcaceae UCG005|| id:ebi-a-GCST90017056	0.00157075	0.0557101	0.97797
ebi-a-GCST90017057	finngen_R9_CD2_HODGKIN_LYMPHOMA_EXALLC	Hodgkin lymphoma	genus Ruminococcaceae UCG009genus Ruminococcaceae UCG009|| id:ebi-a-GCST90017057	-0.0550469	0.0736331	0.473791
ebi-a-GCST90017058	finngen_R9_CD2_HODGKIN_LYMPHOMA_EXALLC	Hodgkin lymphoma	genus Ruminococcaceae UCG010genus Ruminococcaceae UCG010|| id:ebi-a-GCST90017058	0.0268113	0.082384	0.761158
ebi-a-GCST90017059	finngen_R9_CD2_HODGKIN_LYMPHOMA_EXALLC	Hodgkin lymphoma	genus Ruminococcaceae UCG011genus Ruminococcaceae UCG011|| id:ebi-a-GCST90017059	0.303276	0.102636	0.0254513
ebi-a-GCST90017060	finngen_R9_CD2_HODGKIN_LYMPHOMA_EXALLC	Hodgkin lymphoma	genus Ruminococcaceae UCG013genus Ruminococcaceae UCG013|| id:ebi-a-GCST90017060	0.0183502	0.0616725	0.772806
ebi-a-GCST90017061	finngen_R9_CD2_HODGKIN_LYMPHOMA_EXALLC	Hodgkin lymphoma	genus Ruminococcaceae UCG014genus Ruminococcaceae UCG014|| id:ebi-a-GCST90017061	-0.00802756	0.0500859	0.876637
ebi-a-GCST90017062	finngen_R9_CD2_HODGKIN_LYMPHOMA_EXALLC	Hodgkin lymphoma	genus Ruminococcus1genus Ruminococcus1|| id:ebi-a-GCST90017062	0.0459105	0.0642503	0.495202
ebi-a-GCST90017063	finngen_R9_CD2_HODGKIN_LYMPHOMA_EXALLC	Hodgkin lymphoma	genus Ruminococcus2genus Ruminococcus2|| id:ebi-a-GCST90017063	0.022844	0.04286	0.603032
ebi-a-GCST90017064	finngen_R9_CD2_HODGKIN_LYMPHOMA_EXALLC	Hodgkin lymphoma	genus Ruminococcus gauvreauii groupgenus Ruminococcus gauvreauii group|| id:ebi-a-GCST90017064	-0.0975284	0.0773043	0.238803
ebi-a-GCST90017065	finngen_R9_CD2_HODGKIN_LYMPHOMA_EXALLC	Hodgkin lymphoma	genus Ruminococcus gnavus groupgenus Ruminococcus gnavus group|| id:ebi-a-GCST90017065	0.0918483	0.0960542	0.363943
ebi-a-GCST90017066	finngen_R9_CD2_HODGKIN_LYMPHOMA_EXALLC	Hodgkin lymphoma	genus Ruminococcus torques groupgenus Ruminococcus torques group|| id:ebi-a-GCST90017066	0.113612	0.100956	0.311533
ebi-a-GCST90017067	finngen_R9_CD2_HODGKIN_LYMPHOMA_EXALLC	Hodgkin lymphoma	genus Sellimonasgenus Sellimonas|| id:ebi-a-GCST90017067	-0.133335	0.129511	0.337488
ebi-a-GCST90017068	finngen_R9_CD2_HODGKIN_LYMPHOMA_EXALLC	Hodgkin lymphoma	genus Senegalimassiliagenus Senegalimassilia|| id:ebi-a-GCST90017068	-0.0299669	0.138807	0.84292
ebi-a-GCST90017069	finngen_R9_CD2_HODGKIN_LYMPHOMA_EXALLC	Hodgkin lymphoma	genus Slackiagenus Slackia|| id:ebi-a-GCST90017069	-0.20477	0.166009	0.284921
ebi-a-GCST90017070	finngen_R9_CD2_HODGKIN_LYMPHOMA_EXALLC	Hodgkin lymphoma	genus Streptococcusgenus Streptococcus|| id:ebi-a-GCST90017070	-0.0374442	0.0837753	0.664429
ebi-a-GCST90017071	finngen_R9_CD2_HODGKIN_LYMPHOMA_EXALLC	Hodgkin lymphoma	genus Subdoligranulumgenus Subdoligranulum|| id:ebi-a-GCST90017071	0.0191047	0.0554723	0.739424
ebi-a-GCST90017072	finngen_R9_CD2_HODGKIN_LYMPHOMA_EXALLC	Hodgkin lymphoma	genus Sutterellagenus Sutterella|| id:ebi-a-GCST90017072	0.0469103	0.0732539	0.536322
ebi-a-GCST90017073	finngen_R9_CD2_HODGKIN_LYMPHOMA_EXALLC	Hodgkin lymphoma	genus Terrisporobactergenus Terrisporobacter|| id:ebi-a-GCST90017073	-0.022477	0.0869083	0.812651
ebi-a-GCST90017074	finngen_R9_CD2_HODGKIN_LYMPHOMA_EXALLC	Hodgkin lymphoma	genus Turicibactergenus Turicibacter|| id:ebi-a-GCST90017074	-0.0872996	0.100118	0.412132
ebi-a-GCST90017075	finngen_R9_CD2_HODGKIN_LYMPHOMA_EXALLC	Hodgkin lymphoma	genus Tyzzerella3genus Tyzzerella3|| id:ebi-a-GCST90017075	-0.312303	0.140415	0.05034
ebi-a-GCST90017088	finngen_R9_CD2_HODGKIN_LYMPHOMA_EXALLC	Hodgkin lymphoma	genus Veillonellagenus Veillonella|| id:ebi-a-GCST90017088	-0.653354	0.558615	0.326635
ebi-a-GCST90017089	finngen_R9_CD2_HODGKIN_LYMPHOMA_EXALLC	Hodgkin lymphoma	genus Victivallisgenus Victivallis|| id:ebi-a-GCST90017089	0.0341516	0.223688	0.882435
ebi-a-GCST90016994	finngen_R9_CD3_HODGKIN_LYMPHOMA_EXALLC	Hodgkin lymphoma	genus ErysipelotrichaceaeUCG003genus ErysipelotrichaceaeUCG003|| id:ebi-a-GCST90016994	0.0363063	0.0524191	0.499879
ebi-a-GCST90016930	finngen_R9_CD4_HODGKIN_LYMPHOMA_EXALLC	Hodgkin lymphoma	family Christensenellaceaefamily Christensenellaceae|| id:ebi-a-GCST90016930	-0.0391575	0.0381097	0.33101
ebi-a-GCST90016972	finngen_R9_CD5_HODGKIN_LYMPHOMA_EXALLC	Hodgkin lymphoma	genus Blautiagenus Blautia || id:ebi-a-GCST90016972	-0.00516814	0.0618383	0.935044
ebi-a-GCST90017029	finngen_R9_CD6_HODGKIN_LYMPHOMA_EXALLC	Hodgkin lymphoma	genus Lachnospiragenus Lachnospira || id: ebi-a-GCST90017029	-0.0728947	0.149433	0.651215
