# Supplementary material for: Causal relationships between gut microbiota and lymphoma: a bidirectional Mendelian randomization study
Source: Front Cell Infect Microbiol. 2024 May 13;14:1374775. doi: 10.3389/fcimb.2024.1374775 (PMC11128559; doi:10.3389/fcimb.2024.1374775)
Supplement: Supplementary file 16 [file Table_14.xlsx]

## Sheet: Supplementary Table S14
Supplementary Table S14. Full results of MR estimates for the association between lymphoma and gut microbiota
id.exposure	exposure	id.outcome	outcome	method	nsnp	b	se	pval	lo_ci	up_ci	or	or_lci95	or_uci95
finngen_R9_C3_DLBCL_EXALLC	diffuse large B-cell lymphoma	ebi-a-GCST90017053	genus Ruminococcaceae UCG002	Inverse variance weighted	4	0.0044164	0.0265824	0.868047	-0.0476851	0.0565179	1.00443	0.953434	1.05815
finngen_R9_C3_DLBCL_EXALLC	diffuse large B-cell lymphoma	ebi-a-GCST90017053	genus Ruminococcaceae UCG002	MR Egger	4	0.0149561	0.159375	0.933789	-0.297419	0.327331	1.01507	0.742733	1.38726
finngen_R9_C3_DLBCL_EXALLC	diffuse large B-cell lymphoma	ebi-a-GCST90017053	genus Ruminococcaceae UCG002	Weighted median	4	0.00761232	0.0300257	0.799861	-0.051238	0.0664626	1.00764	0.950053	1.06872
finngen_R9_C3_DLBCL_EXALLC	diffuse large B-cell lymphoma	ebi-a-GCST90017053	genus Ruminococcaceae UCG002	Weighted mode	4	0.00965197	0.0321628	0.783696	-0.0533871	0.0726911	1.0097	0.948013	1.0754
finngen_R9_C3_DLBCL_EXALLC	diffuse large B-cell lymphoma	ebi-a-GCST90016982	genus Coprobacter	Inverse variance weighted	4	0.0676348	0.0372624	0.0695088	-0.00539939	0.140669	1.06997	0.994615	1.15104
finngen_R9_C3_DLBCL_EXALLC	diffuse large B-cell lymphoma	ebi-a-GCST90016982	genus Coprobacter	MR Egger	4	0.196569	0.181959	0.392963	-0.160071	0.553209	1.21722	0.852084	1.73882
finngen_R9_C3_DLBCL_EXALLC	diffuse large B-cell lymphoma	ebi-a-GCST90016982	genus Coprobacter	Weighted median	4	0.0808563	0.0455771	0.0760538	-0.00847476	0.170187	1.08422	0.991561	1.18553
finngen_R9_C3_DLBCL_EXALLC	diffuse large B-cell lymphoma	ebi-a-GCST90016982	genus Coprobacter	Weighted mode	4	0.0894389	0.0530342	0.190297	-0.0145081	0.193386	1.09356	0.985597	1.21335
finngen_R9_C3_DLBCL_EXALLC	diffuse large B-cell lymphoma	ebi-a-GCST90016962	genus Alistipes	Inverse variance weighted	4	0.0315124	0.0267946	0.239566	-0.021005	0.0840298	1.03201	0.979214	1.08766
finngen_R9_C3_DLBCL_EXALLC	diffuse large B-cell lymphoma	ebi-a-GCST90016962	genus Alistipes	MR Egger	4	-0.0196622	0.156543	0.911534	-0.326486	0.287161	0.98053	0.721455	1.33264
finngen_R9_C3_DLBCL_EXALLC	diffuse large B-cell lymphoma	ebi-a-GCST90016962	genus Alistipes	Weighted median	4	0.0212237	0.0284459	0.455604	-0.0345304	0.0769777	1.02145	0.966059	1.08002
finngen_R9_C3_DLBCL_EXALLC	diffuse large B-cell lymphoma	ebi-a-GCST90016962	genus Alistipes	Weighted mode	4	0.0155488	0.0339216	0.677849	-0.0509376	0.0820352	1.01567	0.950338	1.08549
finngen_R9_C3_DLBCL_EXALLC	diffuse large B-cell lymphoma	ebi-a-GCST90017074	genus Turicibacter	Inverse variance weighted	4	-0.0330774	0.033879	0.328896	-0.0994802	0.0333254	0.967464	0.905308	1.03389
finngen_R9_C3_DLBCL_EXALLC	diffuse large B-cell lymphoma	ebi-a-GCST90017074	genus Turicibacter	MR Egger	4	-0.274869	0.159147	0.226284	-0.586797	0.0370592	0.759672	0.556106	1.03775
finngen_R9_C3_DLBCL_EXALLC	diffuse large B-cell lymphoma	ebi-a-GCST90017074	genus Turicibacter	Weighted median	4	-0.0469555	0.0427187	0.27169	-0.130684	0.0367732	0.95413	0.877495	1.03746
finngen_R9_C3_DLBCL_EXALLC	diffuse large B-cell lymphoma	ebi-a-GCST90017074	genus Turicibacter	Weighted mode	4	-0.0704821	0.0546739	0.287755	-0.177643	0.0366788	0.931944	0.837241	1.03736
finngen_R9_CD2_FOLLICULAR_LYMPHOMA_EXALLC	follicular lymphoma	ebi-a-GCST90017091	order Bacillales	Inverse variance weighted	9	0.0660559	0.0352086	0.0606376	-0.002953	0.135065	1.06829	0.997051	1.14461
finngen_R9_CD2_FOLLICULAR_LYMPHOMA_EXALLC	follicular lymphoma	ebi-a-GCST90017091	order Bacillales	MR Egger	9	0.198075	0.218335	0.394454	-0.229861	0.626011	1.21905	0.794644	1.87014
finngen_R9_CD2_FOLLICULAR_LYMPHOMA_EXALLC	follicular lymphoma	ebi-a-GCST90017091	order Bacillales	Weighted median	9	0.0457016	0.0474127	0.33509	-0.0472272	0.138631	1.04676	0.953871	1.1487
finngen_R9_CD2_FOLLICULAR_LYMPHOMA_EXALLC	follicular lymphoma	ebi-a-GCST90017091	order Bacillales	Weighted mode	9	0.00715853	0.0703513	0.921456	-0.13073	0.145047	1.00718	0.877455	1.15609
finngen_R9_CD2_FOLLICULAR_LYMPHOMA_EXALLC	follicular lymphoma	ebi-a-GCST90016928	family Bacteroidales S24 7group	Inverse variance weighted	11	0.00618222	0.0207071	0.765279	-0.0344037	0.0467681	1.0062	0.966181	1.04788
finngen_R9_CD2_FOLLICULAR_LYMPHOMA_EXALLC	follicular lymphoma	ebi-a-GCST90016928	family Bacteroidales S24 7group	MR Egger	11	-0.0162588	0.109749	0.885495	-0.231368	0.19885	0.983873	0.793448	1.22
finngen_R9_CD2_FOLLICULAR_LYMPHOMA_EXALLC	follicular lymphoma	ebi-a-GCST90016928	family Bacteroidales S24 7group	Weighted median	11	-0.00561373	0.0279852	0.841014	-0.0604646	0.0492372	0.994402	0.941327	1.05047
finngen_R9_CD2_FOLLICULAR_LYMPHOMA_EXALLC	follicular lymphoma	ebi-a-GCST90016928	family Bacteroidales S24 7group	Weighted mode	11	-0.0162906	0.0431317	0.71355	-0.100829	0.0682475	0.983841	0.904088	1.07063
finngen_R9_CD2_FOLLICULAR_LYMPHOMA_EXALLC	follicular lymphoma	ebi-a-GCST90016939	family Family XIII	Inverse variance weighted	12	-0.00849994	0.0139803	0.543192	-0.0359014	0.0189015	0.991536	0.964735	1.01908
finngen_R9_CD2_FOLLICULAR_LYMPHOMA_EXALLC	follicular lymphoma	ebi-a-GCST90016939	family Family XIII	MR Egger	12	0.0164463	0.0654231	0.806608	-0.111783	0.144676	1.01658	0.894238	1.15566
finngen_R9_CD2_FOLLICULAR_LYMPHOMA_EXALLC	follicular lymphoma	ebi-a-GCST90016939	family Family XIII	Weighted median	12	0.001411	0.0183249	0.938624	-0.0345057	0.0373277	1.00141	0.966083	1.03803
finngen_R9_CD2_FOLLICULAR_LYMPHOMA_EXALLC	follicular lymphoma	ebi-a-GCST90016939	family Family XIII	Weighted mode	12	0.0108484	0.0278847	0.70467	-0.0438057	0.0655025	1.01091	0.95714	1.0677
finngen_R9_CD2_FOLLICULAR_LYMPHOMA_EXALLC	follicular lymphoma	ebi-a-GCST90016946	family Peptostreptococcaceae	Inverse variance weighted (multiplicative random effects)	12	-0.00644836	0.0203358	0.751172	-0.0463065	0.0334098	0.993572	0.954749	1.03397
finngen_R9_CD2_FOLLICULAR_LYMPHOMA_EXALLC	follicular lymphoma	ebi-a-GCST90016946	family Peptostreptococcaceae	MR Egger	12	0.00175517	0.100038	0.986347	-0.194319	0.19783	1.00176	0.823395	1.21875
finngen_R9_CD2_FOLLICULAR_LYMPHOMA_EXALLC	follicular lymphoma	ebi-a-GCST90016946	family Peptostreptococcaceae	Weighted median	12	-0.0185698	0.0213667	0.384791	-0.0604486	0.0233089	0.981602	0.941342	1.02358
finngen_R9_CD2_FOLLICULAR_LYMPHOMA_EXALLC	follicular lymphoma	ebi-a-GCST90016946	family Peptostreptococcaceae	Weighted mode	12	-0.0245655	0.0311635	0.447189	-0.0856459	0.0365149	0.975734	0.917919	1.03719
finngen_R9_CD2_FOLLICULAR_LYMPHOMA_EXALLC	follicular lymphoma	ebi-a-GCST90017005	genus Eubacterium ventriosum group	Inverse variance weighted	12	0.00414797	0.0146425	0.776959	-0.0245513	0.0328472	1.00416	0.975748	1.03339
finngen_R9_CD2_FOLLICULAR_LYMPHOMA_EXALLC	follicular lymphoma	ebi-a-GCST90017005	genus Eubacterium ventriosum group	MR Egger	12	-0.0133954	0.0686606	0.849225	-0.14797	0.121179	0.986694	0.862457	1.12883
finngen_R9_CD2_FOLLICULAR_LYMPHOMA_EXALLC	follicular lymphoma	ebi-a-GCST90017005	genus Eubacterium ventriosum group	Weighted median	12	0.0022622	0.0191177	0.905806	-0.0352086	0.039733	1.00226	0.965404	1.04053
finngen_R9_CD2_FOLLICULAR_LYMPHOMA_EXALLC	follicular lymphoma	ebi-a-GCST90017005	genus Eubacterium ventriosum group	Weighted mode	12	4.82612e-05	0.0254448	0.998521	-0.0498236	0.0499201	1.00005	0.951397	1.05119
finngen_R9_CD2_FOLLICULAR_LYMPHOMA_EXALLC	follicular lymphoma	ebi-a-GCST90017051	genus Ruminiclostridium9	Inverse variance weighted	12	-0.00667023	0.0140219	0.634288	-0.0341531	0.0208127	0.993352	0.966423	1.02103
finngen_R9_CD2_FOLLICULAR_LYMPHOMA_EXALLC	follicular lymphoma	ebi-a-GCST90017051	genus Ruminiclostridium9	MR Egger	12	-0.0112421	0.0659829	0.86811	-0.140569	0.118084	0.988821	0.868864	1.12534
finngen_R9_CD2_FOLLICULAR_LYMPHOMA_EXALLC	follicular lymphoma	ebi-a-GCST90017051	genus Ruminiclostridium9	Weighted median	12	0.0028252	0.0183832	0.877859	-0.0332058	0.0388562	1.00283	0.967339	1.03962
finngen_R9_CD2_FOLLICULAR_LYMPHOMA_EXALLC	follicular lymphoma	ebi-a-GCST90017051	genus Ruminiclostridium9	Weighted mode	12	0.0133481	0.0340035	0.702152	-0.0532988	0.0799949	1.01344	0.948097	1.08328
finngen_R9_CD2_FOLLICULAR_LYMPHOMA_EXALLC	follicular lymphoma	ebi-a-GCST90017013	genus Haemophilus	Inverse variance weighted	12	-0.042264	0.0237174	0.0747512	-0.0887501	0.00422198	0.958617	0.915074	1.00423
finngen_R9_CD2_FOLLICULAR_LYMPHOMA_EXALLC	follicular lymphoma	ebi-a-GCST90017013	genus Haemophilus	MR Egger	12	-0.0755031	0.116375	0.53109	-0.303598	0.152592	0.927277	0.738157	1.16485
finngen_R9_CD2_FOLLICULAR_LYMPHOMA_EXALLC	follicular lymphoma	ebi-a-GCST90017013	genus Haemophilus	Weighted median	12	-0.0331106	0.0263424	0.208778	-0.0847417	0.0185205	0.967432	0.91875	1.01869
finngen_R9_CD2_FOLLICULAR_LYMPHOMA_EXALLC	follicular lymphoma	ebi-a-GCST90017013	genus Haemophilus	Weighted mode	12	-0.0390347	0.0374162	0.319215	-0.11237	0.034301	0.961717	0.893713	1.0349
finngen_R9_CD2_FOLLICULAR_LYMPHOMA_EXALLC	follicular lymphoma	ebi-a-GCST90017052	genus Ruminococcaceae NK4A214 group	Inverse variance weighted	12	-0.00441108	0.0146499	0.763339	-0.033125	0.0243028	0.995599	0.967418	1.0246
finngen_R9_CD2_FOLLICULAR_LYMPHOMA_EXALLC	follicular lymphoma	ebi-a-GCST90017052	genus Ruminococcaceae NK4A214 group	MR Egger	12	-0.0068654	0.0686807	0.922351	-0.141479	0.127749	0.993158	0.868073	1.13627
finngen_R9_CD2_FOLLICULAR_LYMPHOMA_EXALLC	follicular lymphoma	ebi-a-GCST90017052	genus Ruminococcaceae NK4A214 group	Weighted median	12	0.00249495	0.0195356	0.898376	-0.0357948	0.0407847	1.0025	0.964838	1.04163
finngen_R9_CD2_FOLLICULAR_LYMPHOMA_EXALLC	follicular lymphoma	ebi-a-GCST90017052	genus Ruminococcaceae NK4A214 group	Weighted mode	12	0.0114793	0.0327638	0.732682	-0.0527377	0.0756963	1.01155	0.948629	1.07863
finngen_R9_CD2_TNK_LYMPHOMA_EXALLC	mature T/NK-cell lymphomas	ebi-a-GCST90016957	family Verrucomicrobiaceae	Inverse variance weighted	2	0.0336419	0.0266803	0.207334	-0.0186514	0.0859353	1.03421	0.981521	1.08974
finngen_R9_CD2_TNK_LYMPHOMA_EXALLC	mature T/NK-cell lymphomas	ebi-a-GCST90016942	family Methanobacteriaceae	Inverse variance weighted	2	0.0354854	0.0477918	0.457784	-0.0581865	0.129157	1.03612	0.943474	1.13787
finngen_R9_CD2_TNK_LYMPHOMA_EXALLC	mature T/NK-cell lymphomas	ebi-a-GCST90016941	family Lactobacillaceae	Inverse variance weighted	2	0.00169894	0.0345085	0.960734	-0.0659377	0.0693356	1.0017	0.936189	1.0718
finngen_R9_CD2_TNK_LYMPHOMA_EXALLC	mature T/NK-cell lymphomas	ebi-a-GCST90016970	genus Bifidobacterium	Inverse variance weighted	2	0.0285626	0.0239262	0.232565	-0.0183328	0.0754579	1.02897	0.981834	1.07838
finngen_R9_CD2_TNK_LYMPHOMA_EXALLC	mature T/NK-cell lymphomas	ebi-a-GCST90017030	genus Lactobacillus	Inverse variance weighted	2	-0.000178066	0.0347586	0.995913	-0.068305	0.0679489	0.999822	0.933976	1.07031
finngen_R9_CD2_TNK_LYMPHOMA_EXALLC	mature T/NK-cell lymphomas	ebi-a-GCST90017033	genus Methanobrevibacter	Inverse variance weighted	2	0.0535575	0.0485262	0.269731	-0.0415539	0.148669	1.05502	0.959298	1.16029
finngen_R9_CD2_TNK_LYMPHOMA_EXALLC	mature T/NK-cell lymphomas	ebi-a-GCST90016961	genus Akkermansia	Inverse variance weighted	2	0.0337967	0.0266811	0.205266	-0.0184982	0.0860916	1.03437	0.981672	1.08991
finngen_R9_CD2_TNK_LYMPHOMA_EXALLC	mature T/NK-cell lymphomas	ebi-a-GCST90017002	genus Eubacterium oxidoreducens group	Inverse variance weighted	2	0.0572045	0.0396786	0.149388	-0.0205656	0.134975	1.05887	0.979644	1.14451
finngen_R9_CD2_TNK_LYMPHOMA_EXALLC	mature T/NK-cell lymphomas	ebi-a-GCST90017061	genus Ruminococcaceae UCG014	Inverse variance weighted	2	0.0341737	0.0242022	0.157947	-0.0132626	0.08161	1.03476	0.986825	1.08503
finngen_R9_CD2_TNK_LYMPHOMA_EXALLC	mature T/NK-cell lymphomas	ebi-a-GCST90017025	genus Lachnospiraceae UCG001	Inverse variance weighted	2	-0.0375213	0.0368584	0.308686	-0.109764	0.0347213	0.963174	0.896046	1.03533
finngen_R9_CD2_TNK_LYMPHOMA_EXALLC	mature T/NK-cell lymphomas	ebi-a-GCST90017055	genus Ruminococcaceae UCG004	Inverse variance weighted	2	0.0382323	0.0298142	0.199718	-0.0202034	0.0966681	1.03897	0.979999	1.10149
finngen_R9_CD2_NONHODGKIN_NAS_EXALLC	other and unspecified types of non-Hodgkin lymphoma	ebi-a-GCST90017115	phylum Lentisphaerae	Inverse variance weighted	3	-0.13705	0.053961	0.0110915	-0.242814	-0.0312868	0.871926	0.784418	0.969198
finngen_R9_CD2_NONHODGKIN_NAS_EXALLC	other and unspecified types of non-Hodgkin lymphoma	ebi-a-GCST90017115	phylum Lentisphaerae	MR Egger	3	-0.0170533	0.247448	0.956196	-0.502052	0.467945	0.983091	0.605287	1.59671
finngen_R9_CD2_NONHODGKIN_NAS_EXALLC	other and unspecified types of non-Hodgkin lymphoma	ebi-a-GCST90017115	phylum Lentisphaerae	Weighted median	3	-0.130559	0.0754498	0.083558	-0.27844	0.0173229	0.877605	0.756963	1.01747
finngen_R9_CD2_NONHODGKIN_NAS_EXALLC	other and unspecified types of non-Hodgkin lymphoma	ebi-a-GCST90017115	phylum Lentisphaerae	Weighted mode	3	-0.112411	0.0824697	0.306035	-0.274052	0.0492295	0.893677	0.760293	1.05046
finngen_R9_CD2_NONHODGKIN_NAS_EXALLC	other and unspecified types of non-Hodgkin lymphoma	ebi-a-GCST90016934	family Defluviitaleaceae	Inverse variance weighted	3	-0.00143571	0.0606266	0.981107	-0.120264	0.117392	0.998565	0.886686	1.12456
finngen_R9_CD2_NONHODGKIN_NAS_EXALLC	other and unspecified types of non-Hodgkin lymphoma	ebi-a-GCST90016934	family Defluviitaleaceae	MR Egger	3	-0.362057	0.192287	0.310806	-0.73894	0.014825	0.696242	0.47762	1.01494
finngen_R9_CD2_NONHODGKIN_NAS_EXALLC	other and unspecified types of non-Hodgkin lymphoma	ebi-a-GCST90016934	family Defluviitaleaceae	Weighted median	3	0.0384671	0.0546177	0.481247	-0.0685835	0.145518	1.03922	0.933716	1.15664
finngen_R9_CD2_NONHODGKIN_NAS_EXALLC	other and unspecified types of non-Hodgkin lymphoma	ebi-a-GCST90016934	family Defluviitaleaceae	Weighted mode	3	0.0638396	0.0755088	0.486875	-0.0841576	0.211837	1.06592	0.919286	1.23595
finngen_R9_CD2_NONHODGKIN_NAS_EXALLC	other and unspecified types of non-Hodgkin lymphoma	ebi-a-GCST90017091	order Bacillales	Inverse variance weighted	3	0.0285506	0.0661606	0.666079	-0.101124	0.158225	1.02896	0.903821	1.17143
finngen_R9_CD2_NONHODGKIN_NAS_EXALLC	other and unspecified types of non-Hodgkin lymphoma	ebi-a-GCST90017091	order Bacillales	MR Egger	3	-0.0827238	0.304843	0.831306	-0.680215	0.514768	0.920605	0.506508	1.67325
finngen_R9_CD2_NONHODGKIN_NAS_EXALLC	other and unspecified types of non-Hodgkin lymphoma	ebi-a-GCST90017091	order Bacillales	Weighted median	3	0.0247594	0.0800288	0.757031	-0.132097	0.181616	1.02507	0.876256	1.19915
finngen_R9_CD2_NONHODGKIN_NAS_EXALLC	other and unspecified types of non-Hodgkin lymphoma	ebi-a-GCST90017091	order Bacillales	Weighted mode	3	0.0174817	0.0895124	0.863201	-0.157963	0.192926	1.01764	0.853882	1.21279
finngen_R9_CD2_NONHODGKIN_NAS_EXALLC	other and unspecified types of non-Hodgkin lymphoma	ebi-a-GCST90017095	order Clostridiales	Inverse variance weighted (multiplicative random effects)	3	0.0159319	0.0637577	0.802678	-0.109033	0.140897	1.01606	0.896701	1.15131
finngen_R9_CD2_NONHODGKIN_NAS_EXALLC	other and unspecified types of non-Hodgkin lymphoma	ebi-a-GCST90017095	order Clostridiales	MR Egger	3	-0.0655822	0.406209	0.898097	-0.861752	0.730587	0.936522	0.422421	2.0763
finngen_R9_CD2_NONHODGKIN_NAS_EXALLC	other and unspecified types of non-Hodgkin lymphoma	ebi-a-GCST90017095	order Clostridiales	Weighted median	3	-0.0332133	0.0407799	0.415385	-0.113142	0.0467153	0.967332	0.893024	1.04782
finngen_R9_CD2_NONHODGKIN_NAS_EXALLC	other and unspecified types of non-Hodgkin lymphoma	ebi-a-GCST90017095	order Clostridiales	Weighted mode	3	-0.0456834	0.0408025	0.379284	-0.125656	0.0342895	0.955344	0.881918	1.03488
finngen_R9_CD2_NONHODGKIN_NAS_EXALLC	other and unspecified types of non-Hodgkin lymphoma	ebi-a-GCST90017010	genus Flavonifractor	Inverse variance weighted	3	-0.0457158	0.0468836	0.329514	-0.137608	0.046176	0.955313	0.871441	1.04726
finngen_R9_CD2_NONHODGKIN_NAS_EXALLC	other and unspecified types of non-Hodgkin lymphoma	ebi-a-GCST90017010	genus Flavonifractor	MR Egger	3	-0.314601	0.166602	0.310046	-0.64114	0.0119379	0.73008	0.526692	1.01201
finngen_R9_CD2_NONHODGKIN_NAS_EXALLC	other and unspecified types of non-Hodgkin lymphoma	ebi-a-GCST90017010	genus Flavonifractor	Weighted median	3	-0.0826537	0.0470205	0.0787781	-0.174814	0.0095066	0.92067	0.839613	1.00955
finngen_R9_CD2_NONHODGKIN_NAS_EXALLC	other and unspecified types of non-Hodgkin lymphoma	ebi-a-GCST90017010	genus Flavonifractor	Weighted mode	3	-0.0888405	0.0616974	0.286548	-0.209767	0.0320863	0.914991	0.810773	1.03261
finngen_R9_CD2_NONHODGKIN_NAS_EXALLC	other and unspecified types of non-Hodgkin lymphoma	ebi-a-GCST90017043	genus Phascolarctobacterium	Inverse variance weighted	3	-0.0523728	0.0356349	0.141641	-0.122217	0.0174715	0.948975	0.884956	1.01763
finngen_R9_CD2_NONHODGKIN_NAS_EXALLC	other and unspecified types of non-Hodgkin lymphoma	ebi-a-GCST90017043	genus Phascolarctobacterium	MR Egger	3	0.070105	0.163756	0.742488	-0.250857	0.391067	1.07262	0.778133	1.47856
finngen_R9_CD2_NONHODGKIN_NAS_EXALLC	other and unspecified types of non-Hodgkin lymphoma	ebi-a-GCST90017043	genus Phascolarctobacterium	Weighted median	3	-0.0434421	0.041271	0.292521	-0.124333	0.037449	0.957488	0.883086	1.03816
finngen_R9_CD2_NONHODGKIN_NAS_EXALLC	other and unspecified types of non-Hodgkin lymphoma	ebi-a-GCST90017043	genus Phascolarctobacterium	Weighted mode	3	-0.03637	0.0554579	0.579303	-0.145068	0.0723274	0.964283	0.864964	1.07501
finngen_R9_CD2_NONHODGKIN_NAS_EXALLC	other and unspecified types of non-Hodgkin lymphoma	ebi-a-GCST90017069	genus Slackia	Inverse variance weighted	3	0.00202333	0.0481808	0.966503	-0.0924111	0.0964577	1.00203	0.91173	1.10126
finngen_R9_CD2_NONHODGKIN_NAS_EXALLC	other and unspecified types of non-Hodgkin lymphoma	ebi-a-GCST90017069	genus Slackia	MR Egger	3	0.10926	0.222897	0.709853	-0.327619	0.546139	1.11545	0.720638	1.72657
finngen_R9_CD2_NONHODGKIN_NAS_EXALLC	other and unspecified types of non-Hodgkin lymphoma	ebi-a-GCST90017069	genus Slackia	Weighted median	3	-0.000595244	0.0586381	0.991901	-0.115526	0.114336	0.999405	0.890897	1.12113
finngen_R9_CD2_NONHODGKIN_NAS_EXALLC	other and unspecified types of non-Hodgkin lymphoma	ebi-a-GCST90017069	genus Slackia	Weighted mode	3	-0.0076751	0.0673905	0.919728	-0.13976	0.12441	0.992354	0.869566	1.13248
finngen_R9_CD2_HODGKIN_LYMPHOMA_EXALLC	Hodgkin lymphoma	ebi-a-GCST90016929	family Bifidobacteriaceae	Inverse variance weighted	4	-0.0328373	0.0211469	0.120467	-0.0742853	0.00861069	0.967696	0.928407	1.00865
finngen_R9_CD2_HODGKIN_LYMPHOMA_EXALLC	Hodgkin lymphoma	ebi-a-GCST90016929	family Bifidobacteriaceae	MR Egger	4	0.0256115	0.0870058	0.79622	-0.14492	0.196143	1.02594	0.865092	1.2167
finngen_R9_CD2_HODGKIN_LYMPHOMA_EXALLC	Hodgkin lymphoma	ebi-a-GCST90016929	family Bifidobacteriaceae	Weighted median	4	-0.0153558	0.0276647	0.578848	-0.0695785	0.038867	0.984762	0.932787	1.03963
finngen_R9_CD2_HODGKIN_LYMPHOMA_EXALLC	Hodgkin lymphoma	ebi-a-GCST90016929	family Bifidobacteriaceae	Weighted mode	4	-0.0131395	0.0330987	0.717938	-0.0780129	0.0517339	0.986946	0.924953	1.0531
finngen_R9_CD2_HODGKIN_LYMPHOMA_EXALLC	Hodgkin lymphoma	ebi-a-GCST90016935	family Desulfovibrionaceae	Inverse variance weighted	4	-0.0406592	0.0209626	0.0524275	-0.0817459	0.000427498	0.960156	0.921506	1.00043
finngen_R9_CD2_HODGKIN_LYMPHOMA_EXALLC	Hodgkin lymphoma	ebi-a-GCST90016935	family Desulfovibrionaceae	MR Egger	4	-0.0220768	0.0863974	0.822195	-0.191416	0.147262	0.978165	0.825789	1.15866
finngen_R9_CD2_HODGKIN_LYMPHOMA_EXALLC	Hodgkin lymphoma	ebi-a-GCST90016935	family Desulfovibrionaceae	Weighted median	4	-0.036866	0.0252123	0.14368	-0.0862822	0.0125501	0.963805	0.917335	1.01263
finngen_R9_CD2_HODGKIN_LYMPHOMA_EXALLC	Hodgkin lymphoma	ebi-a-GCST90016935	family Desulfovibrionaceae	Weighted mode	4	-0.0332734	0.0285332	0.327839	-0.0891985	0.0226517	0.967274	0.914664	1.02291
finngen_R9_CD2_HODGKIN_LYMPHOMA_EXALLC	Hodgkin lymphoma	ebi-a-GCST90016941	family Lactobacillaceae	Inverse variance weighted	4	0.0584904	0.0310509	0.0596063	-0.00236936	0.11935	1.06023	0.997633	1.12676
finngen_R9_CD2_HODGKIN_LYMPHOMA_EXALLC	Hodgkin lymphoma	ebi-a-GCST90016941	family Lactobacillaceae	MR Egger	4	0.0233062	0.129282	0.87355	-0.230086	0.276698	1.02358	0.794465	1.31877
finngen_R9_CD2_HODGKIN_LYMPHOMA_EXALLC	Hodgkin lymphoma	ebi-a-GCST90016941	family Lactobacillaceae	Weighted median	4	0.0514728	0.0383758	0.179828	-0.0237437	0.126689	1.05282	0.976536	1.13506
finngen_R9_CD2_HODGKIN_LYMPHOMA_EXALLC	Hodgkin lymphoma	ebi-a-GCST90016941	family Lactobacillaceae	Weighted mode	4	0.0526441	0.0436978	0.314678	-0.0330036	0.138292	1.05405	0.967535	1.14831
finngen_R9_CD2_HODGKIN_LYMPHOMA_EXALLC	Hodgkin lymphoma	ebi-a-GCST90017005	genus Eubacterium ventriosum group	Inverse variance weighted (multiplicative random effects)	4	-0.00723927	0.039032	0.85286	-0.083742	0.0692635	0.992787	0.919668	1.07172
finngen_R9_CD2_HODGKIN_LYMPHOMA_EXALLC	Hodgkin lymphoma	ebi-a-GCST90017005	genus Eubacterium ventriosum group	MR Egger	4	-0.112568	0.1817	0.598743	-0.468699	0.243564	0.893537	0.625816	1.27579
finngen_R9_CD2_HODGKIN_LYMPHOMA_EXALLC	Hodgkin lymphoma	ebi-a-GCST90017005	genus Eubacterium ventriosum group	Weighted median	4	-0.0472691	0.027851	0.0896563	-0.101857	0.00731885	0.953831	0.903159	1.00735
finngen_R9_CD2_HODGKIN_LYMPHOMA_EXALLC	Hodgkin lymphoma	ebi-a-GCST90017005	genus Eubacterium ventriosum group	Weighted mode	4	-0.0488789	0.0306712	0.20927	-0.108994	0.0112366	0.952296	0.896735	1.0113
finngen_R9_CD2_HODGKIN_LYMPHOMA_EXALLC	Hodgkin lymphoma	ebi-a-GCST90016976	genus Candidatus Soleaferrea	Inverse variance weighted	4	-0.0339724	0.0469318	0.469147	-0.125959	0.0580139	0.966598	0.881651	1.05973
finngen_R9_CD2_HODGKIN_LYMPHOMA_EXALLC	Hodgkin lymphoma	ebi-a-GCST90016976	genus Candidatus Soleaferrea	MR Egger	4	0.0871462	0.218176	0.728193	-0.340478	0.514771	1.09106	0.71143	1.67325
finngen_R9_CD2_HODGKIN_LYMPHOMA_EXALLC	Hodgkin lymphoma	ebi-a-GCST90016976	genus Candidatus Soleaferrea	Weighted median	4	-0.0233663	0.0433265	0.589675	-0.108286	0.0615536	0.976905	0.897371	1.06349
finngen_R9_CD2_HODGKIN_LYMPHOMA_EXALLC	Hodgkin lymphoma	ebi-a-GCST90016976	genus Candidatus Soleaferrea	Weighted mode	4	-0.0282485	0.0479721	0.59736	-0.122274	0.0657768	0.972147	0.884906	1.06799
finngen_R9_CD2_HODGKIN_LYMPHOMA_EXALLC	Hodgkin lymphoma	ebi-a-GCST90016982	genus Coprobacter	Inverse variance weighted	4	0.00885376	0.0312581	0.776987	-0.052412	0.0701196	1.00889	0.948938	1.07264
finngen_R9_CD2_HODGKIN_LYMPHOMA_EXALLC	Hodgkin lymphoma	ebi-a-GCST90016982	genus Coprobacter	MR Egger	4	0.0582356	0.129433	0.696825	-0.195452	0.311924	1.05996	0.822463	1.36605
finngen_R9_CD2_HODGKIN_LYMPHOMA_EXALLC	Hodgkin lymphoma	ebi-a-GCST90016982	genus Coprobacter	Weighted median	4	0.0222926	0.0391541	0.569115	-0.0544494	0.0990346	1.02254	0.947006	1.1041
finngen_R9_CD2_HODGKIN_LYMPHOMA_EXALLC	Hodgkin lymphoma	ebi-a-GCST90016982	genus Coprobacter	Weighted mode	4	0.0280285	0.04569	0.582957	-0.0615238	0.117581	1.02842	0.940331	1.12477
