# Supplementary material for: Causal relationships between gut microbiota and lymphoma: a bidirectional Mendelian randomization study
Source: Front Cell Infect Microbiol. 2024 May 13;14:1374775. doi: 10.3389/fcimb.2024.1374775 (PMC11128559; doi:10.3389/fcimb.2024.1374775)
Supplement: Supplementary file 17 [file Table_15.xlsx]

## Sheet: Supplementary Table S15
Supplementary Table S15. The heterogeneity results in the reverse MR analysis
id.exposure	exposure	id.outcome	outcome	method	Q	Q_df	Q_pval
finngen_R9_C3_DLBCL_EXALLC	diffuse large B-cell lymphoma	ebi-a-GCST90016962	genus Alistipes	MR Egger	3.77433	2	0.151501
finngen_R9_C3_DLBCL_EXALLC	diffuse large B-cell lymphoma	ebi-a-GCST90016962	genus Alistipes	Inverse variance weighted	3.98476	3	0.263114
finngen_R9_C3_DLBCL_EXALLC	diffuse large B-cell lymphoma	ebi-a-GCST90016982	genus Coprobacter	MR Egger	1.14001	2	0.565523
finngen_R9_C3_DLBCL_EXALLC	diffuse large B-cell lymphoma	ebi-a-GCST90016982	genus Coprobacter	Inverse variance weighted	1.66409	3	0.644947
finngen_R9_C3_DLBCL_EXALLC	diffuse large B-cell lymphoma	ebi-a-GCST90017053	genus Ruminococcaceae UCG002	MR Egger	3.79974	2	0.149588
finngen_R9_C3_DLBCL_EXALLC	diffuse large B-cell lymphoma	ebi-a-GCST90017053	genus Ruminococcaceae UCG002	Inverse variance weighted	3.80841	3	0.28291
finngen_R9_C3_DLBCL_EXALLC	diffuse large B-cell lymphoma	ebi-a-GCST90017074	genus Turicibacter	MR Egger	0.858827	2	0.650891
finngen_R9_C3_DLBCL_EXALLC	diffuse large B-cell lymphoma	ebi-a-GCST90017074	genus Turicibacter	Inverse variance weighted	3.26731	3	0.352219
finngen_R9_CD2_FOLLICULAR_LYMPHOMA_EXALLC	follicular lymphoma	ebi-a-GCST90017091	order Bacillales	MR Egger	3.45239	7	0.840242
finngen_R9_CD2_FOLLICULAR_LYMPHOMA_EXALLC	follicular lymphoma	ebi-a-GCST90017091	order Bacillales	Inverse variance weighted	3.82777	8	0.872318
finngen_R9_CD2_FOLLICULAR_LYMPHOMA_EXALLC	follicular lymphoma	ebi-a-GCST90016928	family Bacteroidales S24 7group	MR Egger	9.14301	9	0.424179
finngen_R9_CD2_FOLLICULAR_LYMPHOMA_EXALLC	follicular lymphoma	ebi-a-GCST90016928	family Bacteroidales S24 7group	Inverse variance weighted	9.18708	10	0.514446
finngen_R9_CD2_FOLLICULAR_LYMPHOMA_EXALLC	follicular lymphoma	ebi-a-GCST90016939	family Family XIII	MR Egger	5.16543	10	0.879857
finngen_R9_CD2_FOLLICULAR_LYMPHOMA_EXALLC	follicular lymphoma	ebi-a-GCST90016939	family Family XIII	Inverse variance weighted	5.31778	11	0.914805
finngen_R9_CD2_FOLLICULAR_LYMPHOMA_EXALLC	follicular lymphoma	ebi-a-GCST90016946	family Peptostreptococcaceae	MR Egger	22.2069	10	0.0140846
finngen_R9_CD2_FOLLICULAR_LYMPHOMA_EXALLC	follicular lymphoma	ebi-a-GCST90016946	family Peptostreptococcaceae	Inverse variance weighted	22.2225	11	0.0227048
finngen_R9_CD2_FOLLICULAR_LYMPHOMA_EXALLC	follicular lymphoma	ebi-a-GCST90017005	genus Eubacterium ventriosum group	MR Egger	3.68765	10	0.96034
finngen_R9_CD2_FOLLICULAR_LYMPHOMA_EXALLC	follicular lymphoma	ebi-a-GCST90017005	genus Eubacterium ventriosum group	Inverse variance weighted	3.75605	11	0.976518
finngen_R9_CD2_FOLLICULAR_LYMPHOMA_EXALLC	follicular lymphoma	ebi-a-GCST90017013	genus Haemophilus	MR Egger	16.9333	10	0.0758529
finngen_R9_CD2_FOLLICULAR_LYMPHOMA_EXALLC	follicular lymphoma	ebi-a-GCST90017013	genus Haemophilus	Inverse variance weighted	17.078	11	0.10559
finngen_R9_CD2_FOLLICULAR_LYMPHOMA_EXALLC	follicular lymphoma	ebi-a-GCST90017051	genus Ruminiclostridium9	MR Egger	6.20875	10	0.79743
finngen_R9_CD2_FOLLICULAR_LYMPHOMA_EXALLC	follicular lymphoma	ebi-a-GCST90017051	genus Ruminiclostridium9	Inverse variance weighted	6.21378	11	0.858726
finngen_R9_CD2_FOLLICULAR_LYMPHOMA_EXALLC	follicular lymphoma	ebi-a-GCST90017052	genus Ruminococcaceae NK4A214 group	MR Egger	7.75697	10	0.652562
finngen_R9_CD2_FOLLICULAR_LYMPHOMA_EXALLC	follicular lymphoma	ebi-a-GCST90017052	genus Ruminococcaceae NK4A214 group	Inverse variance weighted	7.75831	11	0.734776
finngen_R9_CD2_TNK_LYMPHOMA_EXALLC	mature T/NK-cell lymphomas	ebi-a-GCST90016941	family Lactobacillaceae	Inverse variance weighted	0.00287861	1	0.957212
finngen_R9_CD2_TNK_LYMPHOMA_EXALLC	mature T/NK-cell lymphomas	ebi-a-GCST90016942	family Methanobacteriaceae	Inverse variance weighted	0.278838	1	0.597464
finngen_R9_CD2_TNK_LYMPHOMA_EXALLC	mature T/NK-cell lymphomas	ebi-a-GCST90016957	family Verrucomicrobiaceae	Inverse variance weighted	0.13224	1	0.716121
finngen_R9_CD2_TNK_LYMPHOMA_EXALLC	mature T/NK-cell lymphomas	ebi-a-GCST90016961	genus Akkermansia	Inverse variance weighted	0.130842	1	0.717561
finngen_R9_CD2_TNK_LYMPHOMA_EXALLC	mature T/NK-cell lymphomas	ebi-a-GCST90016970	genus Bifidobacterium	Inverse variance weighted	0.487042	1	0.48525
finngen_R9_CD2_TNK_LYMPHOMA_EXALLC	mature T/NK-cell lymphomas	ebi-a-GCST90017002	genus Eubacterium oxidoreducens group	Inverse variance weighted	0.0278753	1	0.867402
finngen_R9_CD2_TNK_LYMPHOMA_EXALLC	mature T/NK-cell lymphomas	ebi-a-GCST90017025	genus Lachnospiraceae UCG001	Inverse variance weighted	1.63401	1	0.20115
finngen_R9_CD2_TNK_LYMPHOMA_EXALLC	mature T/NK-cell lymphomas	ebi-a-GCST90017030	genus Lactobacillus	Inverse variance weighted	0.00810009	1	0.928287
finngen_R9_CD2_TNK_LYMPHOMA_EXALLC	mature T/NK-cell lymphomas	ebi-a-GCST90017033	genus Methanobrevibacter	Inverse variance weighted	0.396967	1	0.52866
finngen_R9_CD2_TNK_LYMPHOMA_EXALLC	mature T/NK-cell lymphomas	ebi-a-GCST90017055	genus Ruminococcaceae UCG004	Inverse variance weighted	0.000911868	1	0.97591
finngen_R9_CD2_TNK_LYMPHOMA_EXALLC	mature T/NK-cell lymphomas	ebi-a-GCST90017061	genus Ruminococcaceae UCG014	Inverse variance weighted	0.0473568	1	0.827728
finngen_R9_CD2_NONHODGKIN_NAS_EXALLC	other and unspecified types of non-Hodgkin lymphoma	ebi-a-GCST90017115	phylum Lentisphaerae	MR Egger	0.649746	1	0.420204
finngen_R9_CD2_NONHODGKIN_NAS_EXALLC	other and unspecified types of non-Hodgkin lymphoma	ebi-a-GCST90017115	phylum Lentisphaerae	Inverse variance weighted	0.896652	2	0.638697
finngen_R9_CD2_NONHODGKIN_NAS_EXALLC	other and unspecified types of non-Hodgkin lymphoma	ebi-a-GCST90017091	order Bacillales	MR Egger	0.000979057	1	0.975038
finngen_R9_CD2_NONHODGKIN_NAS_EXALLC	other and unspecified types of non-Hodgkin lymphoma	ebi-a-GCST90017091	order Bacillales	Inverse variance weighted	0.140807	2	0.932018
finngen_R9_CD2_NONHODGKIN_NAS_EXALLC	other and unspecified types of non-Hodgkin lymphoma	ebi-a-GCST90017095	order Clostridiales	MR Egger	10.1525	1	0.00144105
finngen_R9_CD2_NONHODGKIN_NAS_EXALLC	other and unspecified types of non-Hodgkin lymphoma	ebi-a-GCST90017095	order Clostridiales	Inverse variance weighted	10.5816	2	0.00503769
finngen_R9_CD2_NONHODGKIN_NAS_EXALLC	other and unspecified types of non-Hodgkin lymphoma	ebi-a-GCST90016934	family Defluviitaleaceae	MR Egger	0.562118	1	0.453408
finngen_R9_CD2_NONHODGKIN_NAS_EXALLC	other and unspecified types of non-Hodgkin lymphoma	ebi-a-GCST90016934	family Defluviitaleaceae	Inverse variance weighted	4.25191	2	0.119319
finngen_R9_CD2_NONHODGKIN_NAS_EXALLC	other and unspecified types of non-Hodgkin lymphoma	ebi-a-GCST90017010	genus Flavonifractor	MR Egger	0.62355	1	0.429731
finngen_R9_CD2_NONHODGKIN_NAS_EXALLC	other and unspecified types of non-Hodgkin lymphoma	ebi-a-GCST90017010	genus Flavonifractor	Inverse variance weighted	3.35733	2	0.186623
finngen_R9_CD2_NONHODGKIN_NAS_EXALLC	other and unspecified types of non-Hodgkin lymphoma	ebi-a-GCST90017043	genus Phascolarctobacterium	MR Egger	0.0259827	1	0.871942
finngen_R9_CD2_NONHODGKIN_NAS_EXALLC	other and unspecified types of non-Hodgkin lymphoma	ebi-a-GCST90017043	genus Phascolarctobacterium	Inverse variance weighted	0.613185	2	0.735951
finngen_R9_CD2_NONHODGKIN_NAS_EXALLC	other and unspecified types of non-Hodgkin lymphoma	ebi-a-GCST90017069	genus Slackia	MR Egger	0.00392863	1	0.950022
finngen_R9_CD2_NONHODGKIN_NAS_EXALLC	other and unspecified types of non-Hodgkin lymphoma	ebi-a-GCST90017069	genus Slackia	Inverse variance weighted	0.246734	2	0.883939
finngen_R9_CD2_HODGKIN_LYMPHOMA_EXALLC	Hodgkin lymphoma	ebi-a-GCST90016929	family Bifidobacteriaceae	MR Egger	1.23343	2	0.539714
finngen_R9_CD2_HODGKIN_LYMPHOMA_EXALLC	Hodgkin lymphoma	ebi-a-GCST90016929	family Bifidobacteriaceae	Inverse variance weighted	1.71306	3	0.634035
finngen_R9_CD2_HODGKIN_LYMPHOMA_EXALLC	Hodgkin lymphoma	ebi-a-GCST90016935	family Desulfovibrionaceae	MR Egger	0.258756	2	0.878642
finngen_R9_CD2_HODGKIN_LYMPHOMA_EXALLC	Hodgkin lymphoma	ebi-a-GCST90016935	family Desulfovibrionaceae	Inverse variance weighted	0.307909	3	0.958534
finngen_R9_CD2_HODGKIN_LYMPHOMA_EXALLC	Hodgkin lymphoma	ebi-a-GCST90016941	family Lactobacillaceae	MR Egger	0.700463	2	0.704525
finngen_R9_CD2_HODGKIN_LYMPHOMA_EXALLC	Hodgkin lymphoma	ebi-a-GCST90016941	family Lactobacillaceae	Inverse variance weighted	0.779064	3	0.854468
finngen_R9_CD2_HODGKIN_LYMPHOMA_EXALLC	Hodgkin lymphoma	ebi-a-GCST90016976	genus Candidatus Soleaferrea	MR Egger	5.28491	2	0.0711864
finngen_R9_CD2_HODGKIN_LYMPHOMA_EXALLC	Hodgkin lymphoma	ebi-a-GCST90016976	genus Candidatus Soleaferrea	Inverse variance weighted	6.15091	3	0.104495
finngen_R9_CD2_HODGKIN_LYMPHOMA_EXALLC	Hodgkin lymphoma	ebi-a-GCST90016982	genus Coprobacter	MR Egger	0.823634	2	0.662446
finngen_R9_CD2_HODGKIN_LYMPHOMA_EXALLC	Hodgkin lymphoma	ebi-a-GCST90016982	genus Coprobacter	Inverse variance weighted	0.978211	3	0.806524
finngen_R9_CD2_HODGKIN_LYMPHOMA_EXALLC	Hodgkin lymphoma	ebi-a-GCST90017005	genus Eubacterium ventriosum group	MR Egger	8.89669	2	0.0116979
finngen_R9_CD2_HODGKIN_LYMPHOMA_EXALLC	Hodgkin lymphoma	ebi-a-GCST90017005	genus Eubacterium ventriosum group	Inverse variance weighted	10.4848	3	0.0148647

## Sheet: Supplementary Table S16
Supplementary Table S16. The pleiotropy results in the reverse MR analysis
id.exposure	expore	id.outcome	outcome	egger_intercept	se	pval
finngen_R9_C3_DLBCL_EXALLC	diffuse large B-cell lymphoma	ebi-a-GCST90016962	genus Alistipes	0.0138027	0.0413342	0.770196
finngen_R9_C3_DLBCL_EXALLC	diffuse large B-cell lymphoma	ebi-a-GCST90016982	genus Coprobacter	-0.0348472	0.0481361	0.544334
finngen_R9_C3_DLBCL_EXALLC	diffuse large B-cell lymphoma	ebi-a-GCST90017053	genus Ruminococcaceae UCG002	-0.00284296	0.042085	0.952287
finngen_R9_C3_DLBCL_EXALLC	diffuse large B-cell lymphoma	ebi-a-GCST90017074	genus Turicibacter	0.0652072	0.0420169	0.260859
finngen_R9_CD2_FOLLICULAR_LYMPHOMA_EXALLC	follicular lymphoma	ebi-a-GCST90017091	order Bacillales	-0.0328468	0.0536115	0.559456
finngen_R9_CD2_FOLLICULAR_LYMPHOMA_EXALLC	follicular lymphoma	ebi-a-GCST90016928	family Bacteroidales S24 7group	0.00577583	0.0277317	0.839651
finngen_R9_CD2_FOLLICULAR_LYMPHOMA_EXALLC	follicular lymphoma	ebi-a-GCST90016939	family Family XIII	-0.00655508	0.016794	0.704483
finngen_R9_CD2_FOLLICULAR_LYMPHOMA_EXALLC	follicular lymphoma	ebi-a-GCST90016946	family Peptostreptococcaceae	-0.00215369	0.0256597	0.934767
finngen_R9_CD2_FOLLICULAR_LYMPHOMA_EXALLC	follicular lymphoma	ebi-a-GCST90017005	genus Eubacterium ventriosum group	0.00460775	0.0176188	0.798995
finngen_R9_CD2_FOLLICULAR_LYMPHOMA_EXALLC	follicular lymphoma	ebi-a-GCST90017013	genus Haemophilus	0.00871999	0.0298305	0.776019
finngen_R9_CD2_FOLLICULAR_LYMPHOMA_EXALLC	follicular lymphoma	ebi-a-GCST90017051	genus Ruminiclostridium9	0.00119964	0.0169183	0.944869
finngen_R9_CD2_FOLLICULAR_LYMPHOMA_EXALLC	follicular lymphoma	ebi-a-GCST90017052	genus Ruminococcaceae NK4A214 group	0.00064452	0.0176209	0.971542
finngen_R9_CD2_NONHODGKIN_NAS_EXALLC	other and unspecified types of non-Hodgkin lymphoma	ebi-a-GCST90017115	phylum Lentisphaerae	-0.0323422	0.0650885	0.706415
finngen_R9_CD2_NONHODGKIN_NAS_EXALLC	other and unspecified types of non-Hodgkin lymphoma	ebi-a-GCST90017091	order Bacillales	0.029832	0.0797787	0.772194
finngen_R9_CD2_NONHODGKIN_NAS_EXALLC	other and unspecified types of non-Hodgkin lymphoma	ebi-a-GCST90017095	order Clostridiales	0.0218981	0.106514	0.870917
finngen_R9_CD2_NONHODGKIN_NAS_EXALLC	other and unspecified types of non-Hodgkin lymphoma	ebi-a-GCST90016934	family Defluviitaleaceae	0.0966092	0.0502942	0.305569
finngen_R9_CD2_NONHODGKIN_NAS_EXALLC	other and unspecified types of non-Hodgkin lymphoma	ebi-a-GCST90017010	genus Flavonifractor	0.072154	0.0436394	0.346288
finngen_R9_CD2_NONHODGKIN_NAS_EXALLC	other and unspecified types of non-Hodgkin lymphoma	ebi-a-GCST90017043	genus Phascolarctobacterium	-0.032908	0.0429446	0.583749
finngen_R9_CD2_NONHODGKIN_NAS_EXALLC	other and unspecified types of non-Hodgkin lymphoma	ebi-a-GCST90017069	genus Slackia	-0.0287476	0.0583408	0.708534
finngen_R9_CD2_HODGKIN_LYMPHOMA_EXALLC	Hodgkin lymphoma	ebi-a-GCST90016929	family Bifidobacteriaceae	-0.0203243	0.0293472	0.560198
finngen_R9_CD2_HODGKIN_LYMPHOMA_EXALLC	Hodgkin lymphoma	ebi-a-GCST90016935	family Desulfovibrionaceae	-0.0064582	0.0291296	0.845122
finngen_R9_CD2_HODGKIN_LYMPHOMA_EXALLC	Hodgkin lymphoma	ebi-a-GCST90016941	family Lactobacillaceae	0.0121534	0.0433495	0.805541
finngen_R9_CD2_HODGKIN_LYMPHOMA_EXALLC	Hodgkin lymphoma	ebi-a-GCST90016976	genus Candidatus Soleaferrea	-0.0422488	0.0738003	0.624776
finngen_R9_CD2_HODGKIN_LYMPHOMA_EXALLC	Hodgkin lymphoma	ebi-a-GCST90016982	genus Coprobacter	-0.0171315	0.0435737	0.73215
finngen_R9_CD2_HODGKIN_LYMPHOMA_EXALLC	Hodgkin lymphoma	ebi-a-GCST90017005	genus Eubacterium ventriosum group	0.0365811	0.0612241	0.610816
